# Supplementary material for: Moving pictures of the human microbiome
Source: Genome Biol. 2011 May 30;12(5):R50. doi: 10.1186/gb-2011-12-5-r50 (PMC3271711; doi:10.1186/gb-2011-12-5-r50)
Supplement: Additional file 8 — Temporal variation in phylum, class, order, family, and genus abundances (M3 gut). The x-axis scale differs between M3 and F4 plots. [file gb-2011-12-5-r50-S8.ZIP]

Archive with 28 entries (23 files):
- AdditionalFile8/
- AdditionalFile8/charts/
- AdditionalFile8/charts/7Uke1YII7SaYuy5EOIkYP6J0m5Z94J.pdf
- AdditionalFile8/charts/c9qAGYsrrBbTuLcmtZhzMzxym9hob0.pdf
- AdditionalFile8/charts/EX1Ug2hBLn0QT48pL9cSeTLtE2cYs1.png
- AdditionalFile8/charts/EX1Ug2hBLn0QT48pL9cSeTLtE2cYs1_legend.pdf
- AdditionalFile8/charts/Ffo5hJJrOJuNRDqsbycjQhYIUQIqNb.png
- AdditionalFile8/charts/Ffo5hJJrOJuNRDqsbycjQhYIUQIqNb_legend.pdf
- AdditionalFile8/charts/jsZYfyxzst5NP8DOOxLmtBl2hfGzmE.png
- AdditionalFile8/charts/jsZYfyxzst5NP8DOOxLmtBl2hfGzmE_legend.pdf
- AdditionalFile8/charts/Sqcqcp4NdBDjuBsgzqgzqgWxZPioPa.png
- AdditionalFile8/charts/Sqcqcp4NdBDjuBsgzqgzqgWxZPioPa_legend.pdf
- AdditionalFile8/charts/UEikss9E9sFp3Z2ZYKJZa71CjKGRjy.png
- AdditionalFile8/charts/UEikss9E9sFp3Z2ZYKJZa71CjKGRjy_legend.pdf
- AdditionalFile8/charts/UkUuZ2Hs24eZW9ULoBOMuJ3XBydTzb.pdf
- AdditionalFile8/charts/Zoti0UsGkzd9ND0EgFNDWXqZnonnUs.pdf
- AdditionalFile8/charts/zOx2qsmaLyHfQOsNWYxgK53IyqRZjA.pdf
- AdditionalFile8/css/
- AdditionalFile8/css/qiime_style.css
- AdditionalFile8/index.html
- AdditionalFile8/js/
- AdditionalFile8/js/overlib.js
- AdditionalFile8/raw_data/
- AdditionalFile8/raw_data/M3_feces_L2.txt
- AdditionalFile8/raw_data/M3_feces_L3.txt
- AdditionalFile8/raw_data/M3_feces_L4.txt
- AdditionalFile8/raw_data/M3_feces_L5.txt
- AdditionalFile8/raw_data/M3_feces_L6.txt
