# Supplementary material for: Moving pictures of the human microbiome
Source: Genome Biol. 2011 May 30;12(5):R50. doi: 10.1186/gb-2011-12-5-r50 (PMC3271711; doi:10.1186/gb-2011-12-5-r50)
Supplement: Additional file 8 — Temporal variation in phylum, class, order, family, and genus abundances (M3 gut). The x-axis scale differs between M3 and F4 plots. [file gb-2011-12-5-r50-S8.ZIP › AdditionalFile8/css/qiime_style.css]

a.header:link    { color: black; font-family:Arial,Verdana; font-size:11; font-weight: bold;}
a.header:visited { color: black; font-family:Arial,Verdana; font-size:11; font-weight:bold;}
a.header:hover   { color: black; font-family:Arial,Verdana; font-size:11; font-weight:bold;}
a.header:active  { color: black; font-family:Arial,Verdana; font-size:11; font-weight:bold;}

a:link    { color: blue;}
a:visited { color: blue;} 
a:hover   { color: blue;}
a:active  { color: blue; }


a.text_tree:link    { color: black; font-family:"Courier New", Courier, monospace; font-size:10px; font-weight: bold; text-decoration: none}
a.text_tree:visited    { color: black; font-family:"Courier New", Courier, monospace; font-size:10px; font-weight: bold; text-decoration: none}

a.tree_scale:link    { color: red; font-family:"Courier New", Courier, monospace; font-size:10px; font-weight: bold; text-decoration: none; background-color: white;}
a.tree_scale:visited    { color: red; font-family:"Courier New", Courier, monospace; font-size:10px; font-weight: bold; text-decoration: none; background-color: white;}
a.tree_scale:hover    { color: white; font-family:"Courier New", Courier, monospace; font-size:10px; font-weight: bold; text-decoration: none; background-color: red;}

td.header-attn  { background-color: yellow; border: 1px solid #DDDDDD; color: black; font-family:Arial, Verdana; font-size:11; font-weight:bold;}

td.header-last  { background-color: #fdfdf4; border: 1px solid #DDDDDD; color: black; font-family:Arial, Verdana; font-size:11; font-weight:bold;}
td.header1  { background-color: #e4f7fd; border: 1px solid #DDDDDD; color: black; font-family:Arial, Verdana; font-size:11; font-weight:bold;}
td.header2  { background-color: #e4fdf8; border: 1px solid #cccccc; color: black; font-family:Arial, Verdana; font-size:11; font-weight:bold;}
td.header3  { background-color: #e4fdf5; border: 1px solid #cccccc; color: black; font-family:Arial, Verdana; font-size:11; font-weight:bold;}
td.header4  { background-color: #e4e8fd; border: 1px solid #cccccc; color: black; font-family:Arial, Verdana; font-size:11; font-weight:bold;}
td.header5  { background-color: #f5f7ef; border: 1px solid #DDDDDD; color: black; font-family:Arial, Verdana; font-size:11; font-weight:bold;}
td.header  { background-color: #eff4f7; border: 1px solid #DDDDDD; color: black; font-family:Arial, Verdana; font-size:10; font-weight:bold;}
td.normal  { text-align:center;border-width:medium;border-style:solid;border: 1px solid #DDDDDD; color: black; font-family:Arial, Verdana; font-size:9; font-weight:bold;}

td.nav_sel  { background-color: red; border: 1px solid #DDDDDD; color: white; font-family:Arial, Verdana; font-size:11; font-weight:bold;}
td.nav_grey  { background-color: eeeeee; border: 1px solid #DDDDDD; color: red; font-family:Arial, Verdana; font-size:11; font-weight:bold;}
td.nav_other  { background-color: white; border: 1px solid #DDDDDD; color: red; font-family:Arial, Verdana; font-size:11; font-weight:bold;}

td.nav_tax_sel  { background-color: red; border: 1px solid #DDDDDD; color: white; font-family:Arial, Verdana; font-size:10; font-weight:bold; font-style: italic;}
td.nav_tax_grey  { background-color: eeeeee; border: 1px solid #DDDDDD; color: red; font-family:Arial, Verdana; font-size:10; font-weight:bold; font-style: italic;}
td.nav_tax_other  { background-color: white; border: 1px solid #DDDDDD; color: red; font-family:Arial, Verdana; font-size:10; font-weight:bold; font-style: italic;}

a.nav:link    { color: red; font-family:Arial,Verdana; font-size:11; font-weight: bold;}
a.nav:visited { color: red; font-family:Arial,Verdana; font-size:11; font-weight:bold;}
a.nav:hover   { color: red; font-family:Arial,Verdana; font-size:11; font-weight:bold;}
a.nav:active  { color: red; font-family:Arial,Verdana; font-size:11; font-weight:bold;}

a.nav_tax:link    { color: black; font-family:Arial,Verdana; font-size:10; font-weight: bold; font-style: italic;}
a.nav_tax:visited { color: black; font-family:Arial,Verdana; font-size:10; font-weight:bold; font-style: italic;}
a.nav_tax:hover   { color: black; font-family:Arial,Verdana; font-size:10; font-weight:bold; font-style: italic;}
a.nav_tax:active  { color: black; font-family:Arial,Verdana; font-size:10; font-weight:bold; font-style: italic;}


td.smheader-last  { background-color: #fdfdf4; border: 1px solid #DDDDDD; color: black; font-family:Arial, Verdana; font-size:7; font-weight:bold;}
td.smheader  { background-color: #eff4f7; border: 1px solid #DDDDDD; color: black; font-family:Arial, Verdana; font-size:7; font-weight:bold;}
td.smbheader-last  { background-color: #fdfdf4; border: 1px solid #DDDDDD; color: black; font-family:Arial, Verdana; font-size:9; font-weight:bold;}
td.smbheader  { background-color: #eff4f7; border: 1px solid #DDDDDD; color: black; font-family:Arial, Verdana; font-size:9; font-weight:bold;}
td.smcolor   { background-color: #fcfde6; border: 0px solid #DDDDDD; color: black; font-family:Arial,Verdana; font-size:7; text-align: center; }
.smnorm { color: black; font-family:Arial,Verdana; font-size:6;}
.bsmnorm { color: black; font-family:Arial,Verdana; font-size:6;  background-color: #00ffff}

.csmnorm { color: black; font-family:Arial,Verdana; font-size:6; text-align: center; }
.cbsmnorm { color: black; font-family:Arial,Verdana; font-size:6;  background-color: #00ffff; text-align: center;}

.smh_norm { color: black; font-family:Arial,Verdana; font-size:7;}
.smhotu_norm { color: black; font-family:Arial,Verdana; font-size:6;}

.smv_header-last  { background-color: #fdfdf4; border: 1px solid #DDDDDD; color: black; font-family:Arial, Verdana; font-size:9; font-weight:bold;}
.smv_header  { background-color: #eff4f7; border: 1px solid #DDDDDD; color: black; font-family:Arial, Verdana; font-size:9; font-weight:bold;}

.smv_norm { color: black; font-family:Arial,Verdana; font-size:9; text-align: center;}
.smvn_norm { color: black; font-family:Arial,Verdana; font-size:9; }

td.sm_lm_header-last  { background-color: #fdfdf4; border: 1px solid #DDDDDD; color: black; font-family:Arial, Verdana; font-size:8; font-weight:bold;}
td.sm_lm_header  { background-color: #eff4f7; border: 1px solid #DDDDDD; color: black; font-family:Arial, Verdana; font-size:8; font-weight:bold;}
.sm_lm_norm { color: black; font-family:Arial,Verdana; font-size:6;}
.sm_lmh_norm { color: black; font-family:Arial,Verdana; font-size:9;}
.smcnorm { color: black; font-family:Arial,Verdana; font-size:7; text-align: center;}

.treeticks { font-family: "Courier New", Courier, monospace; font-size: 8; font-weight: bold;}
.tree { color: black; font-family: "Courier New", Courier, monospace; font-size: 8px; }

td.solidheader  { background-color: #FFF200; border: 1px solid #FFF200; color: black; font-family:Arial, Verdana; font-size:11; font-weight:bold;}
.cheader  { background-color: #FFFDC9; border: 1px solid #FFF200; color: black; font-family:Arial, Verdana; font-size:11; font-weight:bold;}

td.section  {background-color: #dfe0c0; border: 1px solid #999999; color: black; font-family:Arial, Verdana; font-size:14; font-weight:bold;}

.normal { color: black; font-family:Arial,Verdana; font-size:11; font-weight:normal;}
.normal_red { color: red; font-family:Arial,Verdana; font-size:11; font-weight:normal;}
.copy { color: red; font-family:Arial,Verdana; font-size:11; font-weight:bold; font-style: italic;}

.sm_bnorm { color: black; font-family:Arial,Verdana; font-size:10; font-weight:bold;}
.ntitle { color: black; font-family:Arial,Verdana; font-size:11; font-weight:bold;}
.ntotal { color: black; font-family:Arial,Verdana; font-size:11; font-weight:bold; font-style: italic;}
.tiny { background-color: #eeeeee; font-family: "Courier New", Courier, monospace; font-size: 10px; font-weight: bold; text-align: center;}
.tinyh { font-family: "Courier New", Courier, monospace; font-size: 10px; font-weight: bold; text-align: center}
.tinyt { font-family: "Arial"; font-size: 8px; font-weight: bold; text-align: left}
.tinytc { font-family: "Arial"; font-size: 8px; font-weight: bold; text-align: center; width: 20px}

.smh_key_norm { color: black; font-family:Arial,Verdana; font-size:10;}
