# Supplementary material for: Moving pictures of the human microbiome
Source: Genome Biol. 2011 May 30;12(5):R50. doi: 10.1186/gb-2011-12-5-r50 (PMC3271711; doi:10.1186/gb-2011-12-5-r50)
Supplement: Additional file 8 — Temporal variation in phylum, class, order, family, and genus abundances (M3 gut). The x-axis scale differs between M3 and F4 plots. [file gb-2011-12-5-r50-S8.ZIP › AdditionalFile8/raw_data/M3_feces_L2.txt]

# QIIME v1.2.1 OTU table
#OTU ID	0	1	2	3	4	5	6	7	8	9	10	11	12	13	14	15	16	17	18	19	20	21	22	23	24	25	26	27	28	29	30	31	32	41	42	43	44	45	46	47	48	49	50	52	53	56	57	58	59
k__Archaea;p__Euryarchaeota	0.0	0.0	0.0	0.0	0.0	0.0	0.0	0.0	0.0	0.0	0.0	0.0	0.0	0.0	0.0	0.0	0.0	0.0	0.0	0.0	0.0	0.0	0.0	0.0	0.0	0.0	0.0	0.0	0.0	0.0	0.0	0.0	0.0	0.0	0.0	0.0	0.0	0.0	0.0	0.0	0.0	0.0	0.0	0.0	0.0	0.0	0.0	0.0	0.0
k__Bacteria;p__Acidobacteria	0.0	0.0	0.0	0.0	0.0	0.0	0.0	0.0	0.0	0.0	0.0	0.0	0.0	0.0	0.0	0.0	0.0	0.0	0.0	0.0	0.0	0.0	0.0	0.0	0.0	0.0	0.0	0.0	0.0	0.0	0.0	0.0	0.0	0.0	0.0	0.0	0.0	0.0	0.0	0.0	0.0	0.0	0.0	0.0	0.0	0.0	0.0	0.0	0.0
k__Bacteria;p__Actinobacteria	8.0	74.0	72.0	3.0	382.0	178.0	118.0	34.0	10.0	596.0	10.0	664.0	292.0	19.0	1114.0	456.0	469.0	527.0	750.0	11.0	841.0	8.0	5.0	38.0	12.0	12.0	26.0	40.0	13.0	23.0	10.0	19.0	1056.0	12.0	31.0	17.0	160.0	10.0	5.0	3.0	4.0	8.0	758.0	19.0	750.0	33.0	9.0	18.0	26.0
k__Bacteria;p__Bacteroidetes	27779.0	19857.0	24260.0	29209.0	18669.0	23365.0	20352.0	26111.0	29065.0	15727.0	26049.0	21633.0	33903.0	20402.0	18118.0	16777.0	21240.0	20031.0	15252.0	30749.0	19683.0	24843.0	22258.0	20051.0	25660.0	27135.0	21438.0	20252.0	27344.0	26215.0	26581.0	23447.0	16341.0	17331.0	24516.0	24454.0	16424.0	21125.0	18387.0	16316.0	21564.0	19562.0	11634.0	29726.0	12178.0	24307.0	20827.0	23429.0	21855.0
k__Bacteria;p__Cyanobacteria	0.0	0.0	0.0	0.0	0.0	0.0	1.0	1.0	0.0	0.0	0.0	1.0	2.0	1.0	0.0	0.0	0.0	0.0	0.0	3.0	3.0	1.0	1.0	0.0	0.0	1.0	0.0	0.0	0.0	0.0	0.0	5.0	0.0	0.0	0.0	1.0	0.0	0.0	0.0	0.0	0.0	0.0	0.0	0.0	0.0	0.0	0.0	1.0	1.0
k__Bacteria;p__Firmicutes	10108.0	12239.0	10242.0	13574.0	23247.0	15559.0	11618.0	9919.0	8539.0	14909.0	8084.0	14272.0	20247.0	10913.0	20346.0	14067.0	18350.0	17673.0	10031.0	14756.0	15041.0	11519.0	11425.0	13581.0	10691.0	11195.0	14470.0	14488.0	13421.0	11944.0	12297.0	11883.0	16934.0	15706.0	13140.0	10907.0	12601.0	10402.0	10028.0	3639.0	8353.0	8709.0	15923.0	9988.0	19438.0	9835.0	6660.0	8699.0	8341.0
k__Bacteria;p__Fusobacteria	0.0	1.0	1.0	1.0	0.0	0.0	0.0	0.0	0.0	0.0	0.0	0.0	0.0	0.0	0.0	0.0	0.0	3.0	0.0	0.0	0.0	0.0	0.0	0.0	0.0	0.0	0.0	0.0	0.0	1.0	0.0	0.0	3.0	9.0	6.0	3.0	2.0	0.0	3.0	0.0	1.0	0.0	276.0	12.0	97.0	3.0	2.0	12.0	0.0
k__Bacteria;p__OP10	0.0	0.0	0.0	0.0	0.0	0.0	0.0	0.0	0.0	0.0	0.0	0.0	0.0	0.0	0.0	0.0	0.0	0.0	0.0	0.0	0.0	0.0	0.0	0.0	0.0	0.0	0.0	0.0	0.0	0.0	0.0	0.0	0.0	0.0	0.0	0.0	0.0	0.0	0.0	0.0	0.0	0.0	0.0	0.0	0.0	0.0	0.0	0.0	0.0
k__Bacteria;p__Proteobacteria	2636.0	897.0	3249.0	646.0	770.0	1562.0	607.0	731.0	541.0	2843.0	538.0	4764.0	641.0	466.0	610.0	1441.0	682.0	3208.0	1016.0	252.0	640.0	247.0	181.0	324.0	218.0	327.0	321.0	408.0	112.0	286.0	301.0	294.0	512.0	427.0	443.0	662.0	1702.0	479.0	589.0	297.0	404.0	444.0	736.0	492.0	961.0	437.0	177.0	280.0	257.0
k__Bacteria;p__Synergistetes	0.0	0.0	0.0	0.0	1.0	2.0	2.0	0.0	0.0	2.0	0.0	9.0	2.0	0.0	1.0	2.0	1.0	2.0	12.0	1.0	3.0	0.0	0.0	0.0	0.0	0.0	1.0	0.0	0.0	0.0	0.0	0.0	3.0	0.0	0.0	0.0	0.0	0.0	0.0	0.0	0.0	0.0	0.0	0.0	2.0	0.0	0.0	0.0	0.0
k__Bacteria;p__TM7	0.0	0.0	0.0	0.0	0.0	0.0	0.0	0.0	0.0	0.0	0.0	0.0	0.0	0.0	0.0	0.0	0.0	0.0	0.0	0.0	0.0	0.0	0.0	0.0	0.0	0.0	0.0	0.0	0.0	0.0	0.0	0.0	0.0	0.0	0.0	0.0	0.0	0.0	0.0	0.0	0.0	0.0	0.0	0.0	0.0	0.0	0.0	0.0	0.0
k__Bacteria;p__Tenericutes	2.0	4.0	2.0	9.0	66.0	138.0	65.0	9.0	7.0	72.0	9.0	59.0	27.0	13.0	32.0	22.0	36.0	55.0	18.0	24.0	14.0	11.0	12.0	41.0	22.0	25.0	31.0	23.0	13.0	31.0	13.0	7.0	14.0	25.0	47.0	47.0	55.0	34.0	213.0	67.0	166.0	190.0	485.0	228.0	268.0	126.0	18.0	50.0	65.0
k__Bacteria;p__Thermi	0.0	0.0	0.0	0.0	0.0	0.0	0.0	1.0	0.0	0.0	0.0	0.0	0.0	0.0	0.0	0.0	0.0	0.0	0.0	0.0	0.0	0.0	0.0	0.0	0.0	0.0	0.0	0.0	0.0	0.0	0.0	0.0	0.0	0.0	0.0	0.0	0.0	0.0	0.0	0.0	0.0	0.0	0.0	0.0	0.0	0.0	0.0	0.0	0.0
k__Bacteria;p__Verrucomicrobia	26.0	1.0	3.0	0.0	0.0	1.0	0.0	0.0	0.0	0.0	0.0	1.0	1.0	0.0	1.0	0.0	22.0	1274.0	5971.0	462.0	564.0	288.0	735.0	3665.0	1254.0	1708.0	1214.0	1827.0	807.0	2894.0	796.0	1498.0	555.0	676.0	4495.0	4675.0	4008.0	2802.0	4741.0	7465.0	4558.0	5671.0	1183.0	1568.0	288.0	2363.0	4191.0	3660.0	2413.0
[truncated: 283 more columns]
