# Supplementary material for: Moving pictures of the human microbiome
Source: Genome Biol. 2011 May 30;12(5):R50. doi: 10.1186/gb-2011-12-5-r50 (PMC3271711; doi:10.1186/gb-2011-12-5-r50)
Supplement: Additional file 8 — Temporal variation in phylum, class, order, family, and genus abundances (M3 gut). The x-axis scale differs between M3 and F4 plots. [file gb-2011-12-5-r50-S8.ZIP › AdditionalFile8/raw_data/M3_feces_L3.txt]

# QIIME v1.2.1 OTU table
#OTU ID	0	1	2	3	4	5	6	7	8	9	10	11	12	13	14	15	16	17	18	19	20	21	22	23	24	25	26	27	28	29	30	31	32	41	42	43	44	45	46	47	48	49	50	52	53	56	57	58	59
k__Archaea;p__Euryarchaeota;c__Methanobacteria	0.0	0.0	0.0	0.0	0.0	0.0	0.0	0.0	0.0	0.0	0.0	0.0	0.0	0.0	0.0	0.0	0.0	0.0	0.0	0.0	0.0	0.0	0.0	0.0	0.0	0.0	0.0	0.0	0.0	0.0	0.0	0.0	0.0	0.0	0.0	0.0	0.0	0.0	0.0	0.0	0.0	0.0	0.0	0.0	0.0	0.0	0.0	0.0	0.0
k__Bacteria;p__Acidobacteria;c__Solibacteres	0.0	0.0	0.0	0.0	0.0	0.0	0.0	0.0	0.0	0.0	0.0	0.0	0.0	0.0	0.0	0.0	0.0	0.0	0.0	0.0	0.0	0.0	0.0	0.0	0.0	0.0	0.0	0.0	0.0	0.0	0.0	0.0	0.0	0.0	0.0	0.0	0.0	0.0	0.0	0.0	0.0	0.0	0.0	0.0	0.0	0.0	0.0	0.0	0.0
k__Bacteria;p__Actinobacteria;c__	0.0	0.0	0.0	0.0	0.0	0.0	0.0	0.0	0.0	0.0	0.0	0.0	0.0	0.0	0.0	0.0	0.0	0.0	0.0	0.0	0.0	0.0	0.0	0.0	0.0	0.0	0.0	0.0	0.0	0.0	0.0	0.0	0.0	0.0	0.0	0.0	0.0	0.0	0.0	0.0	0.0	0.0	0.0	0.0	0.0	0.0	0.0	0.0	0.0
k__Bacteria;p__Actinobacteria;c__Actinobacteria (class)	8.0	74.0	72.0	3.0	382.0	178.0	118.0	34.0	10.0	596.0	10.0	664.0	292.0	19.0	1114.0	456.0	469.0	527.0	750.0	11.0	841.0	8.0	5.0	38.0	12.0	12.0	26.0	40.0	13.0	23.0	10.0	19.0	1056.0	12.0	31.0	17.0	160.0	10.0	5.0	3.0	4.0	8.0	758.0	19.0	750.0	33.0	9.0	18.0	26.0
k__Bacteria;p__Bacteroidetes;c__Bacteroidia	27779.0	19856.0	24260.0	29209.0	18669.0	23365.0	20352.0	26111.0	29065.0	15726.0	26049.0	21633.0	33903.0	20401.0	18117.0	16777.0	21240.0	20029.0	15252.0	30749.0	19683.0	24843.0	22258.0	20051.0	25660.0	27135.0	21438.0	20252.0	27344.0	26215.0	26581.0	23447.0	16341.0	17331.0	24516.0	24454.0	16424.0	21125.0	18387.0	16316.0	21564.0	19562.0	11634.0	29726.0	12178.0	24307.0	20827.0	23428.0	21855.0
k__Bacteria;p__Bacteroidetes;c__Flavobacteria	0.0	0.0	0.0	0.0	0.0	0.0	0.0	0.0	0.0	1.0	0.0	0.0	0.0	0.0	0.0	0.0	0.0	1.0	0.0	0.0	0.0	0.0	0.0	0.0	0.0	0.0	0.0	0.0	0.0	0.0	0.0	0.0	0.0	0.0	0.0	0.0	0.0	0.0	0.0	0.0	0.0	0.0	0.0	0.0	0.0	0.0	0.0	0.0	0.0
k__Bacteria;p__Bacteroidetes;c__Sphingobacteria	0.0	1.0	0.0	0.0	0.0	0.0	0.0	0.0	0.0	0.0	0.0	0.0	0.0	1.0	1.0	0.0	0.0	1.0	0.0	0.0	0.0	0.0	0.0	0.0	0.0	0.0	0.0	0.0	0.0	0.0	0.0	0.0	0.0	0.0	0.0	0.0	0.0	0.0	0.0	0.0	0.0	0.0	0.0	0.0	0.0	0.0	0.0	1.0	0.0
k__Bacteria;p__Cyanobacteria;c__	0.0	0.0	0.0	0.0	0.0	0.0	1.0	1.0	0.0	0.0	0.0	1.0	0.0	1.0	0.0	0.0	0.0	0.0	0.0	3.0	3.0	1.0	1.0	0.0	0.0	1.0	0.0	0.0	0.0	0.0	0.0	5.0	0.0	0.0	0.0	1.0	0.0	0.0	0.0	0.0	0.0	0.0	0.0	0.0	0.0	0.0	0.0	1.0	1.0
k__Bacteria;p__Cyanobacteria;c__mle1-12	0.0	0.0	0.0	0.0	0.0	0.0	0.0	0.0	0.0	0.0	0.0	0.0	2.0	0.0	0.0	0.0	0.0	0.0	0.0	0.0	0.0	0.0	0.0	0.0	0.0	0.0	0.0	0.0	0.0	0.0	0.0	0.0	0.0	0.0	0.0	0.0	0.0	0.0	0.0	0.0	0.0	0.0	0.0	0.0	0.0	0.0	0.0	0.0	0.0
k__Bacteria;p__Firmicutes;c__Bacilli	11.0	51.0	8.0	26.0	105.0	16.0	22.0	30.0	4.0	8.0	11.0	14.0	49.0	59.0	57.0	32.0	10.0	22.0	3.0	35.0	18.0	9.0	4.0	44.0	48.0	39.0	16.0	14.0	13.0	6.0	95.0	88.0	13.0	23.0	7.0	66.0	41.0	44.0	8.0	3.0	7.0	2.0	39.0	82.0	39.0	24.0	12.0	22.0	55.0
k__Bacteria;p__Firmicutes;c__Clostridia	10097.0	12188.0	10234.0	13548.0	23142.0	15543.0	11596.0	9889.0	8535.0	14901.0	8073.0	14258.0	20198.0	10854.0	20289.0	14035.0	18340.0	17651.0	10028.0	14721.0	15023.0	11510.0	11421.0	13537.0	10643.0	11156.0	14454.0	14474.0	13408.0	11938.0	12202.0	11795.0	16921.0	15683.0	13133.0	10841.0	12560.0	10358.0	10020.0	3636.0	8346.0	8707.0	15884.0	9906.0	19399.0	9811.0	6648.0	8677.0	8286.0
k__Bacteria;p__Fusobacteria;c__Fusobacteria (class)	0.0	1.0	1.0	1.0	0.0	0.0	0.0	0.0	0.0	0.0	0.0	0.0	0.0	0.0	0.0	0.0	0.0	3.0	0.0	0.0	0.0	0.0	0.0	0.0	0.0	0.0	0.0	0.0	0.0	1.0	0.0	0.0	3.0	9.0	6.0	3.0	2.0	0.0	3.0	0.0	1.0	0.0	276.0	12.0	97.0	3.0	2.0	12.0	0.0
k__Bacteria;p__OP10;c__CH21	0.0	0.0	0.0	0.0	0.0	0.0	0.0	0.0	0.0	0.0	0.0	0.0	0.0	0.0	0.0	0.0	0.0	0.0	0.0	0.0	0.0	0.0	0.0	0.0	0.0	0.0	0.0	0.0	0.0	0.0	0.0	0.0	0.0	0.0	0.0	0.0	0.0	0.0	0.0	0.0	0.0	0.0	0.0	0.0	0.0	0.0	0.0	0.0	0.0
k__Bacteria;p__Proteobacteria;c__Alphaproteobacteria	0.0	0.0	0.0	0.0	1.0	0.0	0.0	1.0	1.0	2.0	0.0	0.0	5.0	1.0	2.0	0.0	2.0	3.0	0.0	0.0	0.0	0.0	0.0	1.0	0.0	0.0	1.0	0.0	0.0	0.0	0.0	0.0	2.0	0.0	0.0	1.0	0.0	0.0	0.0	0.0	0.0	0.0	0.0	0.0	0.0	0.0	0.0	0.0	0.0
k__Bacteria;p__Proteobacteria;c__Betaproteobacteria	1.0	9.0	1.0	1.0	6.0	2.0	6.0	38.0	6.0	1.0	15.0	6.0	2.0	3.0	5.0	4.0	13.0	7.0	8.0	4.0	3.0	24.0	8.0	8.0	7.0	9.0	16.0	11.0	9.0	11.0	6.0	2.0	2.0	9.0	14.0	8.0	5.0	6.0	45.0	11.0	11.0	4.0	10.0	12.0	2.0	12.0	6.0	7.0	3.0
k__Bacteria;p__Proteobacteria;c__Deltaproteobacteria	585.0	343.0	452.0	286.0	185.0	186.0	157.0	484.0	460.0	270.0	355.0	257.0	311.0	410.0	355.0	291.0	329.0	214.0	119.0	218.0	153.0	201.0	151.0	209.0	176.0	281.0	282.0	288.0	83.0	166.0	282.0	217.0	196.0	150.0	167.0	152.0	137.0	123.0	337.0	119.0	170.0	254.0	244.0	274.0	180.0	304.0	141.0	188.0	191.0
k__Bacteria;p__Proteobacteria;c__Epsilonproteobacteria	3.0	7.0	1.0	0.0	10.0	12.0	5.0	1.0	1.0	70.0	3.0	88.0	33.0	3.0	120.0	99.0	69.0	60.0	83.0	7.0	117.0	2.0	8.0	16.0	10.0	5.0	12.0	40.0	2.0	20.0	5.0	9.0	305.0	9.0	15.0	10.0	127.0	3.0	11.0	0.0	2.0	13.0	412.0	3.0	87.0	2.0	0.0	2.0	2.0
k__Bacteria;p__Proteobacteria;c__Gammaproteobacteria	2047.0	538.0	2795.0	359.0	568.0	1362.0	439.0	207.0	73.0	2500.0	165.0	4413.0	290.0	49.0	128.0	1047.0	269.0	2924.0	806.0	23.0	367.0	20.0	14.0	90.0	25.0	32.0	10.0	69.0	18.0	89.0	8.0	66.0	7.0	259.0	247.0	491.0	1433.0	347.0	196.0	167.0	221.0	173.0	70.0	203.0	692.0	119.0	30.0	83.0	61.0
k__Bacteria;p__Synergistetes;c__Synergistia	0.0	0.0	0.0	0.0	1.0	2.0	2.0	0.0	0.0	2.0	0.0	9.0	2.0	0.0	1.0	2.0	1.0	2.0	12.0	1.0	3.0	0.0	0.0	0.0	0.0	0.0	1.0	0.0	0.0	0.0	0.0	0.0	3.0	0.0	0.0	0.0	0.0	0.0	0.0	0.0	0.0	0.0	0.0	0.0	2.0	0.0	0.0	0.0	0.0
k__Bacteria;p__TM7;c__TM7-3	0.0	0.0	0.0	0.0	0.0	0.0	0.0	0.0	0.0	0.0	0.0	0.0	0.0	0.0	0.0	0.0	0.0	0.0	0.0	0.0	0.0	0.0	0.0	0.0	0.0	0.0	0.0	0.0	0.0	0.0	0.0	0.0	0.0	0.0	0.0	0.0	0.0	0.0	0.0	0.0	0.0	0.0	0.0	0.0	0.0	0.0	0.0	0.0	0.0
k__Bacteria;p__Tenericutes;c__Erysipelotrichi	2.0	4.0	2.0	9.0	66.0	138.0	65.0	9.0	7.0	72.0	9.0	59.0	27.0	13.0	32.0	22.0	36.0	55.0	18.0	24.0	14.0	11.0	12.0	41.0	22.0	25.0	31.0	23.0	13.0	31.0	13.0	7.0	14.0	25.0	47.0	47.0	55.0	34.0	213.0	67.0	166.0	190.0	485.0	228.0	268.0	126.0	18.0	50.0	65.0
k__Bacteria;p__Tenericutes;c__ML615J-28	0.0	0.0	0.0	0.0	0.0	0.0	0.0	0.0	0.0	0.0	0.0	0.0	0.0	0.0	0.0	0.0	0.0	0.0	0.0	0.0	0.0	0.0	0.0	0.0	0.0	0.0	0.0	0.0	0.0	0.0	0.0	0.0	0.0	0.0	0.0	0.0	0.0	0.0	0.0	0.0	0.0	0.0	0.0	0.0	0.0	0.0	0.0	0.0	0.0
k__Bacteria;p__Tenericutes;c__Mollicutes	0.0	0.0	0.0	0.0	0.0	0.0	0.0	0.0	0.0	0.0	0.0	0.0	0.0	0.0	0.0	0.0	0.0	0.0	0.0	0.0	0.0	0.0	0.0	0.0	0.0	0.0	0.0	0.0	0.0	0.0	0.0	0.0	0.0	0.0	0.0	0.0	0.0	0.0	0.0	0.0	0.0	0.0	0.0	0.0	0.0	0.0	0.0	0.0	0.0
k__Bacteria;p__Thermi;c__Deinococci	0.0	0.0	0.0	0.0	0.0	0.0	0.0	1.0	0.0	0.0	0.0	0.0	0.0	0.0	0.0	0.0	0.0	0.0	0.0	0.0	0.0	0.0	0.0	0.0	0.0	0.0	0.0	0.0	0.0	0.0	0.0	0.0	0.0	0.0	0.0	0.0	0.0	0.0	0.0	0.0	0.0	0.0	0.0	0.0	0.0	0.0	0.0	0.0	0.0
k__Bacteria;p__Verrucomicrobia;c__Verrucomicrobiae	26.0	1.0	3.0	0.0	0.0	1.0	0.0	0.0	0.0	0.0	0.0	1.0	1.0	0.0	1.0	0.0	22.0	1274.0	5971.0	462.0	564.0	288.0	735.0	3665.0	1254.0	1708.0	1214.0	1827.0	807.0	2894.0	796.0	1498.0	555.0	676.0	4495.0	4675.0	4008.0	2802.0	4741.0	7465.0	4558.0	5671.0	1183.0	1568.0	288.0	2363.0	4191.0	3660.0	2413.0
[truncated: 283 more columns]
