# Supplementary material for: Moving pictures of the human microbiome
Source: Genome Biol. 2011 May 30;12(5):R50. doi: 10.1186/gb-2011-12-5-r50 (PMC3271711; doi:10.1186/gb-2011-12-5-r50)
Supplement: Additional file 9 — Temporal variation in phylum, class, order, family, and genus abundances (F4 gut). The x-axis scale differs between M3 and F4 plots. [file gb-2011-12-5-r50-S9.ZIP]

Archive with 28 entries (23 files):
- AdditionalFile9/
- AdditionalFile9/charts/
- AdditionalFile9/charts/0CntbEZmLHFWinFNzr5DTh0C06C5z5.pdf
- AdditionalFile9/charts/8R0WSmXApWzL5lsXjzj1GbezFFM6bm.png
- AdditionalFile9/charts/8R0WSmXApWzL5lsXjzj1GbezFFM6bm_legend.pdf
- AdditionalFile9/charts/FnRk50Kni9ItWXg0pRDw7IqYa3b0ou.pdf
- AdditionalFile9/charts/n7wHZKkCT7Llm5HXFQUlu8k9qpezxe.pdf
- AdditionalFile9/charts/PHZt1WA8ZD0dzoJ8FjkQ9zjap7Zabu.png
- AdditionalFile9/charts/PHZt1WA8ZD0dzoJ8FjkQ9zjap7Zabu_legend.pdf
- AdditionalFile9/charts/SDbn1Ry2rXRL4AoWrZmBrewcgZCZJc.png
- AdditionalFile9/charts/SDbn1Ry2rXRL4AoWrZmBrewcgZCZJc_legend.pdf
- AdditionalFile9/charts/THliYUOOepkMNgHSjZYLqAG40i6E3D.pdf
- AdditionalFile9/charts/x9bBsWZRyuxDnj76wai5wtbF78yZjA.pdf
- AdditionalFile9/charts/y1unFirMPXoefIdZq8HszSd1EI0oKU.png
- AdditionalFile9/charts/y1unFirMPXoefIdZq8HszSd1EI0oKU_legend.pdf
- AdditionalFile9/charts/yT7MZHgpzbZx7M5jmDu1IqSgF8iXa8.png
- AdditionalFile9/charts/yT7MZHgpzbZx7M5jmDu1IqSgF8iXa8_legend.pdf
- AdditionalFile9/css/
- AdditionalFile9/css/qiime_style.css
- AdditionalFile9/index.html
- AdditionalFile9/js/
- AdditionalFile9/js/overlib.js
- AdditionalFile9/raw_data/
- AdditionalFile9/raw_data/F4_feces_L2.txt
- AdditionalFile9/raw_data/F4_feces_L3.txt
- AdditionalFile9/raw_data/F4_feces_L4.txt
- AdditionalFile9/raw_data/F4_feces_L5.txt
- AdditionalFile9/raw_data/F4_feces_L6.txt
