# Supplementary material for: Moving pictures of the human microbiome
Source: Genome Biol. 2011 May 30;12(5):R50. doi: 10.1186/gb-2011-12-5-r50 (PMC3271711; doi:10.1186/gb-2011-12-5-r50)
Supplement: Additional file 9 — Temporal variation in phylum, class, order, family, and genus abundances (F4 gut). The x-axis scale differs between M3 and F4 plots. [file gb-2011-12-5-r50-S9.ZIP › AdditionalFile9/raw_data/F4_feces_L2.txt]

# QIIME v1.2.1 OTU table
#OTU ID	1	2	3	4	5	6	7	8	9	10	11	12	13	14	15	16	17	18	19	20	21	22	23	24	25	26	27	28	29	30	31	42	43	44	45	46	48	49	50	51	53	54	56	57	58	61	62	71	72
k__Archaea;p__Euryarchaeota	0.0	0.0	0.0	0.0	0.0	0.0	0.0	0.0	0.0	0.0	0.0	0.0	0.0	0.0	0.0	0.0	0.0	0.0	0.0	0.0	0.0	0.0	0.0	0.0	0.0	0.0	0.0	0.0	0.0	0.0	0.0	0.0	0.0	0.0	0.0	0.0	0.0	0.0	0.0	0.0	0.0	0.0	0.0	0.0	0.0	0.0	0.0	0.0	0.0
k__Bacteria;p__Acidobacteria	0.0	0.0	0.0	0.0	0.0	0.0	0.0	0.0	0.0	0.0	0.0	0.0	0.0	0.0	0.0	0.0	0.0	0.0	0.0	0.0	0.0	0.0	0.0	0.0	0.0	0.0	0.0	0.0	0.0	0.0	0.0	0.0	0.0	0.0	0.0	0.0	0.0	0.0	0.0	0.0	0.0	0.0	0.0	0.0	0.0	0.0	0.0	0.0	0.0
k__Bacteria;p__Actinobacteria	2.0	0.0	0.0	1.0	2.0	2.0	1.0	0.0	0.0	4.0	0.0	3.0	3.0	1.0	1.0	2.0	0.0	1.0	6.0	1.0	1.0	30.0	6.0	0.0	8.0	5.0	12.0	8.0	8.0	19.0	9.0	0.0	5.0	3.0	1.0	3.0	3.0	2.0	3.0	6.0	10.0	4.0	122.0	21.0	17.0	5.0	8.0	10.0	10.0
k__Bacteria;p__Bacteroidetes	31722.0	16261.0	14268.0	15766.0	11944.0	12930.0	23146.0	24469.0	26567.0	21339.0	28647.0	21945.0	22979.0	25919.0	20987.0	19969.0	12832.0	23065.0	21104.0	27188.0	18715.0	24426.0	21928.0	26398.0	18072.0	17429.0	23683.0	20806.0	20470.0	19065.0	25422.0	25154.0	19449.0	17378.0	16483.0	19879.0	17415.0	16109.0	21154.0	32534.0	26118.0	22346.0	16001.0	21372.0	18096.0	15130.0	17781.0	21559.0	24684.0
k__Bacteria;p__Cyanobacteria	0.0	0.0	0.0	0.0	2.0	1.0	1.0	0.0	0.0	0.0	1.0	0.0	0.0	15.0	1.0	0.0	0.0	0.0	0.0	1.0	0.0	0.0	1.0	0.0	0.0	5.0	2.0	1.0	1.0	0.0	0.0	0.0	1.0	1.0	0.0	0.0	0.0	0.0	0.0	0.0	0.0	6.0	2.0	0.0	0.0	0.0	0.0	1.0	1.0
k__Bacteria;p__Firmicutes	4228.0	4882.0	4130.0	8108.0	8156.0	3448.0	7407.0	9124.0	7852.0	7498.0	12526.0	7080.0	7068.0	6578.0	10854.0	6200.0	5399.0	7209.0	6022.0	8840.0	8608.0	9329.0	4968.0	6391.0	6510.0	6421.0	6611.0	4591.0	7108.0	5326.0	8772.0	10918.0	11637.0	12563.0	7255.0	14950.0	9722.0	7431.0	11038.0	16127.0	12930.0	11394.0	19153.0	11150.0	12417.0	4884.0	11884.0	12269.0	7241.0
k__Bacteria;p__Fusobacteria	0.0	0.0	1.0	0.0	0.0	0.0	0.0	0.0	1.0	1.0	2.0	0.0	1.0	99.0	32.0	11.0	0.0	14.0	48.0	3.0	0.0	921.0	10.0	8.0	21.0	4.0	1.0	0.0	14.0	5.0	1.0	2.0	4.0	22.0	1.0	1.0	0.0	10.0	2.0	5.0	0.0	0.0	6.0	1.0	34.0	7.0	6.0	17.0	3.0
k__Bacteria;p__OP10	0.0	0.0	0.0	0.0	0.0	0.0	0.0	0.0	0.0	0.0	0.0	0.0	0.0	0.0	0.0	0.0	0.0	0.0	0.0	0.0	0.0	0.0	0.0	0.0	0.0	0.0	0.0	0.0	0.0	0.0	0.0	0.0	0.0	0.0	0.0	0.0	0.0	0.0	0.0	0.0	0.0	0.0	0.0	0.0	0.0	0.0	0.0	0.0	0.0
k__Bacteria;p__Proteobacteria	5003.0	2612.0	2087.0	5057.0	1277.0	2411.0	1253.0	487.0	2447.0	479.0	629.0	881.0	1975.0	1673.0	278.0	3615.0	418.0	920.0	1261.0	270.0	460.0	2238.0	2320.0	713.0	4810.0	589.0	578.0	1311.0	284.0	1834.0	953.0	1018.0	1361.0	2130.0	10284.0	3347.0	7531.0	9101.0	3537.0	4851.0	6079.0	1527.0	2517.0	3022.0	1332.0	1029.0	2372.0	1211.0	1088.0
k__Bacteria;p__Synergistetes	0.0	0.0	0.0	0.0	0.0	0.0	0.0	0.0	1.0	1.0	0.0	0.0	0.0	0.0	0.0	1.0	0.0	0.0	0.0	0.0	0.0	0.0	0.0	0.0	0.0	0.0	0.0	0.0	0.0	0.0	0.0	0.0	0.0	0.0	0.0	0.0	0.0	0.0	0.0	0.0	0.0	0.0	0.0	0.0	1.0	0.0	0.0	0.0	0.0
k__Bacteria;p__TM7	0.0	0.0	0.0	0.0	0.0	0.0	0.0	0.0	0.0	0.0	0.0	0.0	0.0	0.0	0.0	0.0	0.0	0.0	0.0	0.0	0.0	0.0	0.0	0.0	0.0	0.0	0.0	0.0	0.0	0.0	0.0	0.0	0.0	0.0	0.0	0.0	0.0	0.0	0.0	0.0	0.0	0.0	0.0	0.0	0.0	0.0	0.0	0.0	0.0
k__Bacteria;p__Tenericutes	11.0	25.0	28.0	21.0	34.0	22.0	15.0	22.0	7.0	9.0	16.0	4.0	22.0	12.0	29.0	31.0	40.0	40.0	59.0	20.0	46.0	91.0	29.0	43.0	107.0	74.0	53.0	25.0	45.0	42.0	44.0	56.0	197.0	121.0	52.0	160.0	76.0	23.0	101.0	316.0	206.0	91.0	1172.0	223.0	264.0	75.0	124.0	208.0	93.0
k__Bacteria;p__Thermi	0.0	0.0	0.0	0.0	0.0	0.0	0.0	0.0	0.0	0.0	0.0	0.0	0.0	0.0	0.0	0.0	0.0	0.0	0.0	0.0	0.0	0.0	0.0	0.0	0.0	0.0	0.0	0.0	0.0	0.0	0.0	0.0	0.0	0.0	0.0	0.0	0.0	0.0	0.0	0.0	0.0	0.0	0.0	0.0	0.0	0.0	0.0	0.0	0.0
k__Bacteria;p__Verrucomicrobia	395.0	13460.0	11115.0	9172.0	11436.0	18765.0	15874.0	4080.0	4196.0	6595.0	4855.0	9037.0	6706.0	8115.0	6997.0	5743.0	11623.0	4388.0	6427.0	2488.0	5467.0	3.0	12541.0	6110.0	5834.0	2940.0	7114.0	7941.0	8346.0	6363.0	8119.0	2549.0	2269.0	370.0	14.0	3.0	19.0	3.0	5.0	25.0	20.0	1.0	19.0	1608.0	1454.0	7041.0	955.0	6199.0	1989.0
[truncated: 81 more columns]
