# Supplementary material for: Moving pictures of the human microbiome
Source: Genome Biol. 2011 May 30;12(5):R50. doi: 10.1186/gb-2011-12-5-r50 (PMC3271711; doi:10.1186/gb-2011-12-5-r50)
Supplement: Additional file 9 — Temporal variation in phylum, class, order, family, and genus abundances (F4 gut). The x-axis scale differs between M3 and F4 plots. [file gb-2011-12-5-r50-S9.ZIP › AdditionalFile9/raw_data/F4_feces_L3.txt]

# QIIME v1.2.1 OTU table
#OTU ID	1	2	3	4	5	6	7	8	9	10	11	12	13	14	15	16	17	18	19	20	21	22	23	24	25	26	27	28	29	30	31	42	43	44	45	46	48	49	50	51	53	54	56	57	58	61	62	71	72
k__Archaea;p__Euryarchaeota;c__Methanobacteria	0.0	0.0	0.0	0.0	0.0	0.0	0.0	0.0	0.0	0.0	0.0	0.0	0.0	0.0	0.0	0.0	0.0	0.0	0.0	0.0	0.0	0.0	0.0	0.0	0.0	0.0	0.0	0.0	0.0	0.0	0.0	0.0	0.0	0.0	0.0	0.0	0.0	0.0	0.0	0.0	0.0	0.0	0.0	0.0	0.0	0.0	0.0	0.0	0.0
k__Bacteria;p__Acidobacteria;c__Solibacteres	0.0	0.0	0.0	0.0	0.0	0.0	0.0	0.0	0.0	0.0	0.0	0.0	0.0	0.0	0.0	0.0	0.0	0.0	0.0	0.0	0.0	0.0	0.0	0.0	0.0	0.0	0.0	0.0	0.0	0.0	0.0	0.0	0.0	0.0	0.0	0.0	0.0	0.0	0.0	0.0	0.0	0.0	0.0	0.0	0.0	0.0	0.0	0.0	0.0
k__Bacteria;p__Actinobacteria;c__	0.0	0.0	0.0	0.0	0.0	0.0	0.0	0.0	0.0	0.0	0.0	0.0	0.0	0.0	0.0	0.0	0.0	0.0	0.0	0.0	0.0	0.0	0.0	0.0	0.0	0.0	0.0	0.0	0.0	0.0	0.0	0.0	0.0	0.0	0.0	0.0	0.0	0.0	0.0	0.0	0.0	0.0	0.0	0.0	0.0	0.0	0.0	0.0	0.0
k__Bacteria;p__Actinobacteria;c__Actinobacteria (class)	2.0	0.0	0.0	1.0	2.0	2.0	1.0	0.0	0.0	4.0	0.0	3.0	3.0	1.0	1.0	2.0	0.0	1.0	6.0	1.0	1.0	30.0	6.0	0.0	8.0	5.0	12.0	8.0	8.0	19.0	9.0	0.0	5.0	3.0	1.0	3.0	3.0	2.0	3.0	6.0	10.0	4.0	122.0	21.0	17.0	5.0	8.0	10.0	10.0
k__Bacteria;p__Bacteroidetes;c__Bacteroidia	31722.0	16261.0	14268.0	15766.0	11944.0	12930.0	23146.0	24469.0	26567.0	21339.0	28647.0	21945.0	22979.0	25919.0	20987.0	19969.0	12832.0	23065.0	21104.0	27188.0	18715.0	24426.0	21928.0	26398.0	18072.0	17429.0	23683.0	20806.0	20470.0	19065.0	25422.0	25154.0	19449.0	17378.0	16483.0	19879.0	17415.0	16109.0	21154.0	32534.0	26118.0	22346.0	16001.0	21372.0	18095.0	15130.0	17781.0	21559.0	24684.0
k__Bacteria;p__Bacteroidetes;c__Flavobacteria	0.0	0.0	0.0	0.0	0.0	0.0	0.0	0.0	0.0	0.0	0.0	0.0	0.0	0.0	0.0	0.0	0.0	0.0	0.0	0.0	0.0	0.0	0.0	0.0	0.0	0.0	0.0	0.0	0.0	0.0	0.0	0.0	0.0	0.0	0.0	0.0	0.0	0.0	0.0	0.0	0.0	0.0	0.0	0.0	0.0	0.0	0.0	0.0	0.0
k__Bacteria;p__Bacteroidetes;c__Sphingobacteria	0.0	0.0	0.0	0.0	0.0	0.0	0.0	0.0	0.0	0.0	0.0	0.0	0.0	0.0	0.0	0.0	0.0	0.0	0.0	0.0	0.0	0.0	0.0	0.0	0.0	0.0	0.0	0.0	0.0	0.0	0.0	0.0	0.0	0.0	0.0	0.0	0.0	0.0	0.0	0.0	0.0	0.0	0.0	0.0	1.0	0.0	0.0	0.0	0.0
k__Bacteria;p__Cyanobacteria;c__	0.0	0.0	0.0	0.0	2.0	1.0	1.0	0.0	0.0	0.0	1.0	0.0	0.0	15.0	1.0	0.0	0.0	0.0	0.0	1.0	0.0	0.0	1.0	0.0	0.0	5.0	2.0	1.0	1.0	0.0	0.0	0.0	1.0	1.0	0.0	0.0	0.0	0.0	0.0	0.0	0.0	6.0	2.0	0.0	0.0	0.0	0.0	1.0	1.0
k__Bacteria;p__Cyanobacteria;c__mle1-12	0.0	0.0	0.0	0.0	0.0	0.0	0.0	0.0	0.0	0.0	0.0	0.0	0.0	0.0	0.0	0.0	0.0	0.0	0.0	0.0	0.0	0.0	0.0	0.0	0.0	0.0	0.0	0.0	0.0	0.0	0.0	0.0	0.0	0.0	0.0	0.0	0.0	0.0	0.0	0.0	0.0	0.0	0.0	0.0	0.0	0.0	0.0	0.0	0.0
k__Bacteria;p__Firmicutes;c__Bacilli	1.0	4.0	29.0	3.0	20.0	8.0	131.0	26.0	72.0	31.0	32.0	23.0	24.0	11.0	23.0	4.0	15.0	19.0	11.0	16.0	3.0	32.0	11.0	17.0	48.0	7.0	13.0	8.0	9.0	11.0	30.0	21.0	22.0	17.0	9.0	20.0	10.0	3.0	6.0	10.0	45.0	32.0	207.0	42.0	38.0	12.0	37.0	7.0	58.0
k__Bacteria;p__Firmicutes;c__Clostridia	4227.0	4878.0	4101.0	8105.0	8136.0	3440.0	7276.0	9098.0	7780.0	7467.0	12494.0	7057.0	7044.0	6567.0	10831.0	6196.0	5384.0	7190.0	6011.0	8824.0	8605.0	9297.0	4957.0	6374.0	6462.0	6414.0	6598.0	4583.0	7099.0	5315.0	8742.0	10897.0	11615.0	12546.0	7246.0	14930.0	9712.0	7428.0	11032.0	16117.0	12885.0	11362.0	18946.0	11108.0	12379.0	4872.0	11847.0	12262.0	7183.0
k__Bacteria;p__Fusobacteria;c__Fusobacteria (class)	0.0	0.0	1.0	0.0	0.0	0.0	0.0	0.0	1.0	1.0	2.0	0.0	1.0	99.0	32.0	11.0	0.0	14.0	48.0	3.0	0.0	921.0	10.0	8.0	21.0	4.0	1.0	0.0	14.0	5.0	1.0	2.0	4.0	22.0	1.0	1.0	0.0	10.0	2.0	5.0	0.0	0.0	6.0	1.0	34.0	7.0	6.0	17.0	3.0
k__Bacteria;p__OP10;c__CH21	0.0	0.0	0.0	0.0	0.0	0.0	0.0	0.0	0.0	0.0	0.0	0.0	0.0	0.0	0.0	0.0	0.0	0.0	0.0	0.0	0.0	0.0	0.0	0.0	0.0	0.0	0.0	0.0	0.0	0.0	0.0	0.0	0.0	0.0	0.0	0.0	0.0	0.0	0.0	0.0	0.0	0.0	0.0	0.0	0.0	0.0	0.0	0.0	0.0
k__Bacteria;p__Proteobacteria;c__Alphaproteobacteria	0.0	0.0	0.0	0.0	1.0	0.0	0.0	0.0	0.0	0.0	1.0	0.0	0.0	0.0	0.0	0.0	0.0	0.0	0.0	0.0	0.0	33.0	0.0	0.0	0.0	0.0	0.0	0.0	0.0	0.0	0.0	0.0	1.0	10.0	0.0	0.0	0.0	3.0	0.0	2.0	1.0	0.0	1.0	15.0	10.0	2.0	0.0	7.0	0.0
k__Bacteria;p__Proteobacteria;c__Betaproteobacteria	1.0	2.0	1.0	1.0	0.0	1.0	1.0	0.0	0.0	0.0	0.0	0.0	0.0	1.0	0.0	0.0	0.0	0.0	1.0	0.0	0.0	313.0	1.0	0.0	0.0	0.0	0.0	0.0	0.0	0.0	0.0	592.0	513.0	401.0	154.0	1040.0	1330.0	89.0	152.0	391.0	331.0	573.0	109.0	581.0	818.0	453.0	2072.0	902.0	791.0
k__Bacteria;p__Proteobacteria;c__Deltaproteobacteria	292.0	463.0	349.0	248.0	290.0	540.0	296.0	184.0	201.0	304.0	266.0	404.0	323.0	242.0	68.0	133.0	157.0	256.0	162.0	146.0	292.0	307.0	1021.0	82.0	188.0	125.0	299.0	320.0	254.0	225.0	196.0	56.0	161.0	115.0	111.0	326.0	412.0	164.0	152.0	193.0	503.0	183.0	260.0	219.0	200.0	165.0	215.0	137.0	169.0
k__Bacteria;p__Proteobacteria;c__Epsilonproteobacteria	1.0	0.0	0.0	1.0	0.0	1.0	0.0	0.0	0.0	4.0	3.0	0.0	1.0	6.0	3.0	4.0	1.0	3.0	27.0	0.0	0.0	24.0	5.0	10.0	1.0	1.0	1.0	2.0	1.0	0.0	0.0	1.0	0.0	0.0	0.0	0.0	0.0	2.0	1.0	1.0	0.0	0.0	0.0	0.0	3.0	3.0	5.0	0.0	13.0
k__Bacteria;p__Proteobacteria;c__Gammaproteobacteria	4709.0	2147.0	1737.0	4807.0	986.0	1869.0	956.0	303.0	2246.0	171.0	359.0	477.0	1651.0	1424.0	207.0	3478.0	260.0	661.0	1071.0	124.0	168.0	1561.0	1293.0	621.0	4621.0	463.0	278.0	989.0	29.0	1609.0	757.0	369.0	686.0	1604.0	10019.0	1981.0	5789.0	8843.0	3232.0	4264.0	5244.0	771.0	2147.0	2207.0	301.0	406.0	80.0	165.0	115.0
k__Bacteria;p__Synergistetes;c__Synergistia	0.0	0.0	0.0	0.0	0.0	0.0	0.0	0.0	1.0	1.0	0.0	0.0	0.0	0.0	0.0	1.0	0.0	0.0	0.0	0.0	0.0	0.0	0.0	0.0	0.0	0.0	0.0	0.0	0.0	0.0	0.0	0.0	0.0	0.0	0.0	0.0	0.0	0.0	0.0	0.0	0.0	0.0	0.0	0.0	1.0	0.0	0.0	0.0	0.0
k__Bacteria;p__TM7;c__TM7-3	0.0	0.0	0.0	0.0	0.0	0.0	0.0	0.0	0.0	0.0	0.0	0.0	0.0	0.0	0.0	0.0	0.0	0.0	0.0	0.0	0.0	0.0	0.0	0.0	0.0	0.0	0.0	0.0	0.0	0.0	0.0	0.0	0.0	0.0	0.0	0.0	0.0	0.0	0.0	0.0	0.0	0.0	0.0	0.0	0.0	0.0	0.0	0.0	0.0
k__Bacteria;p__Tenericutes;c__Erysipelotrichi	11.0	25.0	28.0	21.0	34.0	22.0	15.0	22.0	7.0	9.0	16.0	4.0	22.0	12.0	29.0	31.0	40.0	40.0	59.0	20.0	46.0	91.0	29.0	43.0	107.0	74.0	53.0	25.0	45.0	42.0	44.0	56.0	197.0	121.0	52.0	160.0	76.0	23.0	101.0	316.0	206.0	91.0	1172.0	223.0	264.0	75.0	124.0	208.0	93.0
k__Bacteria;p__Tenericutes;c__ML615J-28	0.0	0.0	0.0	0.0	0.0	0.0	0.0	0.0	0.0	0.0	0.0	0.0	0.0	0.0	0.0	0.0	0.0	0.0	0.0	0.0	0.0	0.0	0.0	0.0	0.0	0.0	0.0	0.0	0.0	0.0	0.0	0.0	0.0	0.0	0.0	0.0	0.0	0.0	0.0	0.0	0.0	0.0	0.0	0.0	0.0	0.0	0.0	0.0	0.0
k__Bacteria;p__Tenericutes;c__Mollicutes	0.0	0.0	0.0	0.0	0.0	0.0	0.0	0.0	0.0	0.0	0.0	0.0	0.0	0.0	0.0	0.0	0.0	0.0	0.0	0.0	0.0	0.0	0.0	0.0	0.0	0.0	0.0	0.0	0.0	0.0	0.0	0.0	0.0	0.0	0.0	0.0	0.0	0.0	0.0	0.0	0.0	0.0	0.0	0.0	0.0	0.0	0.0	0.0	0.0
k__Bacteria;p__Thermi;c__Deinococci	0.0	0.0	0.0	0.0	0.0	0.0	0.0	0.0	0.0	0.0	0.0	0.0	0.0	0.0	0.0	0.0	0.0	0.0	0.0	0.0	0.0	0.0	0.0	0.0	0.0	0.0	0.0	0.0	0.0	0.0	0.0	0.0	0.0	0.0	0.0	0.0	0.0	0.0	0.0	0.0	0.0	0.0	0.0	0.0	0.0	0.0	0.0	0.0	0.0
k__Bacteria;p__Verrucomicrobia;c__Verrucomicrobiae	395.0	13460.0	11115.0	9172.0	11436.0	18765.0	15874.0	4080.0	4196.0	6595.0	4855.0	9037.0	6706.0	8115.0	6997.0	5743.0	11623.0	4388.0	6427.0	2488.0	5467.0	3.0	12541.0	6110.0	5834.0	2940.0	7114.0	7941.0	8346.0	6363.0	8119.0	2549.0	2269.0	370.0	14.0	3.0	19.0	3.0	5.0	25.0	20.0	1.0	19.0	1608.0	1454.0	7041.0	955.0	6199.0	1989.0
[truncated: 81 more columns]
