# Supplementary material for: Moving pictures of the human microbiome
Source: Genome Biol. 2011 May 30;12(5):R50. doi: 10.1186/gb-2011-12-5-r50 (PMC3271711; doi:10.1186/gb-2011-12-5-r50)
Supplement: Additional file 10 — Temporal variation in phylum, class, order, family, and genus abundances (M3 tongue). The x-axis scale differs between M3 and F4 plots. [file gb-2011-12-5-r50-S10.ZIP]

Archive with 28 entries (23 files):
- AdditionalFile10/
- AdditionalFile10/charts/
- AdditionalFile10/charts/7CTbajw2MLcCnALFzo7Q0b4ec6KbCh.png
- AdditionalFile10/charts/7CTbajw2MLcCnALFzo7Q0b4ec6KbCh_legend.pdf
- AdditionalFile10/charts/9AhlZQWftKadaZ5eDwUnNrzPlTSGmN.pdf
- AdditionalFile10/charts/BsrSJT0kSb6uJN63glbFe078J5oFLP.pdf
- AdditionalFile10/charts/iW3Too604lzisEczS3eqDkLSnFbRsC.pdf
- AdditionalFile10/charts/kID4f4DzjNdi345pFXBF0fZaCBhaTe.pdf
- AdditionalFile10/charts/lks4ZN7EWX0zoO6AZTXI3iw5pPdWK0.png
- AdditionalFile10/charts/lks4ZN7EWX0zoO6AZTXI3iw5pPdWK0_legend.pdf
- AdditionalFile10/charts/r0WIwPPyAzzprdIhzYLWpZZRemXdg0.png
- AdditionalFile10/charts/r0WIwPPyAzzprdIhzYLWpZZRemXdg0_legend.pdf
- AdditionalFile10/charts/SSSDusQWqRfnLsaBcsJEEssiBEZCDR.png
- AdditionalFile10/charts/SSSDusQWqRfnLsaBcsJEEssiBEZCDR_legend.pdf
- AdditionalFile10/charts/zEyAPA0zib5WhaRqdHslP4JWzLMNzB.pdf
- AdditionalFile10/charts/ZffILFGCqKytuY01QyGF5SZwzQ626H.png
- AdditionalFile10/charts/ZffILFGCqKytuY01QyGF5SZwzQ626H_legend.pdf
- AdditionalFile10/css/
- AdditionalFile10/css/qiime_style.css
- AdditionalFile10/index.html
- AdditionalFile10/js/
- AdditionalFile10/js/overlib.js
- AdditionalFile10/raw_data/
- AdditionalFile10/raw_data/M3_tongue_L2.txt
- AdditionalFile10/raw_data/M3_tongue_L3.txt
- AdditionalFile10/raw_data/M3_tongue_L4.txt
- AdditionalFile10/raw_data/M3_tongue_L5.txt
- AdditionalFile10/raw_data/M3_tongue_L6.txt
