# Supplementary material for: Moving pictures of the human microbiome
Source: Genome Biol. 2011 May 30;12(5):R50. doi: 10.1186/gb-2011-12-5-r50 (PMC3271711; doi:10.1186/gb-2011-12-5-r50)
Supplement: Additional file 10 — Temporal variation in phylum, class, order, family, and genus abundances (M3 tongue). The x-axis scale differs between M3 and F4 plots. [file gb-2011-12-5-r50-S10.ZIP › AdditionalFile10/raw_data/M3_tongue_L2.txt]

# QIIME v1.2.1 OTU table
#OTU ID	0	1	2	3	4	5	6	7	8	9	10	11	12	13	14	15	16	17	18	19	20	21	22	23	24	25	26	27	28	29	30	31	32	41	42	43	44	45	46	47	48	49	50	51	52	53	56	57	58
k__Archaea;p__Crenarchaeota	0.0	0.0	0.0	0.0	0.0	0.0	0.0	0.0	0.0	0.0	0.0	0.0	0.0	0.0	0.0	0.0	0.0	0.0	0.0	0.0	0.0	0.0	0.0	0.0	0.0	0.0	0.0	0.0	0.0	0.0	0.0	0.0	0.0	0.0	0.0	0.0	0.0	0.0	0.0	0.0	0.0	0.0	0.0	0.0	0.0	0.0	0.0	0.0	0.0
k__Bacteria;p__Acidobacteria	0.0	0.0	0.0	0.0	0.0	0.0	0.0	0.0	0.0	0.0	0.0	0.0	0.0	0.0	0.0	0.0	0.0	0.0	0.0	0.0	0.0	0.0	0.0	0.0	0.0	0.0	0.0	0.0	0.0	0.0	0.0	0.0	0.0	0.0	0.0	0.0	0.0	0.0	0.0	0.0	0.0	0.0	0.0	0.0	0.0	0.0	0.0	0.0	0.0
k__Bacteria;p__Actinobacteria	472.0	221.0	433.0	1387.0	697.0	458.0	375.0	940.0	552.0	220.0	230.0	185.0	1019.0	246.0	566.0	293.0	494.0	537.0	519.0	1411.0	331.0	545.0	272.0	792.0	140.0	244.0	353.0	602.0	326.0	317.0	131.0	241.0	804.0	525.0	139.0	487.0	550.0	319.0	288.0	450.0	437.0	317.0	831.0	186.0	191.0	849.0	302.0	220.0	300.0
k__Bacteria;p__Bacteroidetes	4062.0	3878.0	2276.0	1933.0	2341.0	3789.0	3103.0	1568.0	3826.0	2770.0	4033.0	2952.0	1144.0	4255.0	3639.0	4726.0	2497.0	2444.0	4701.0	654.0	2629.0	2961.0	2869.0	1237.0	3187.0	3568.0	3581.0	3500.0	3447.0	4946.0	2444.0	2675.0	2782.0	2393.0	3775.0	911.0	1761.0	2540.0	2918.0	5106.0	1593.0	3779.0	1443.0	3450.0	3063.0	3483.0	4012.0	3309.0	3363.0
k__Bacteria;p__Chloroflexi	0.0	0.0	0.0	0.0	0.0	0.0	0.0	0.0	0.0	0.0	0.0	0.0	0.0	0.0	0.0	0.0	0.0	0.0	0.0	0.0	0.0	0.0	0.0	0.0	0.0	0.0	0.0	0.0	0.0	0.0	0.0	0.0	0.0	0.0	0.0	0.0	0.0	0.0	0.0	0.0	0.0	0.0	0.0	0.0	0.0	0.0	0.0	0.0	0.0
k__Bacteria;p__Cyanobacteria	0.0	0.0	0.0	0.0	0.0	0.0	0.0	5.0	0.0	0.0	0.0	0.0	1.0	0.0	0.0	1.0	0.0	0.0	0.0	2.0	0.0	0.0	0.0	0.0	0.0	0.0	0.0	0.0	0.0	0.0	0.0	0.0	0.0	0.0	0.0	0.0	0.0	0.0	0.0	5.0	1.0	0.0	0.0	0.0	0.0	0.0	0.0	0.0	9.0
k__Bacteria;p__Firmicutes	1960.0	1323.0	1838.0	1699.0	2107.0	2515.0	1380.0	2041.0	2210.0	1446.0	1407.0	1585.0	2909.0	2757.0	2357.0	1925.0	1937.0	2830.0	3016.0	2425.0	1839.0	2697.0	3197.0	2462.0	1583.0	2076.0	2516.0	3969.0	2077.0	2732.0	1556.0	1981.0	2450.0	2243.0	1281.0	1485.0	1324.0	1337.0	1747.0	2021.0	2438.0	1926.0	2384.0	1439.0	1314.0	3103.0	1534.0	2413.0	2077.0
k__Bacteria;p__Fusobacteria	854.0	651.0	684.0	203.0	732.0	682.0	509.0	442.0	396.0	651.0	519.0	535.0	767.0	458.0	756.0	559.0	538.0	544.0	580.0	256.0	326.0	565.0	407.0	691.0	552.0	614.0	308.0	510.0	609.0	799.0	320.0	387.0	540.0	390.0	705.0	474.0	760.0	664.0	620.0	719.0	496.0	910.0	1010.0	944.0	790.0	430.0	742.0	503.0	717.0
k__Bacteria;p__Gemmatimonadetes	0.0	0.0	0.0	0.0	0.0	0.0	0.0	0.0	0.0	0.0	0.0	0.0	0.0	0.0	0.0	0.0	0.0	0.0	0.0	0.0	0.0	0.0	0.0	0.0	0.0	0.0	0.0	0.0	0.0	0.0	0.0	0.0	0.0	0.0	0.0	0.0	0.0	0.0	0.0	0.0	0.0	0.0	0.0	0.0	0.0	0.0	0.0	0.0	0.0
k__Bacteria;p__Proteobacteria	3132.0	2986.0	3965.0	4119.0	6595.0	4733.0	4555.0	4854.0	3927.0	3468.0	2765.0	4147.0	3302.0	2912.0	2691.0	3969.0	4353.0	2817.0	2740.0	4604.0	4673.0	3712.0	2901.0	4964.0	5280.0	6117.0	4121.0	2473.0	3422.0	3886.0	1788.0	3837.0	3209.0	6626.0	2964.0	5879.0	3978.0	4426.0	4803.0	5647.0	5003.0	4876.0	6346.0	6561.0	5045.0	4441.0	3410.0	4662.0	2471.0
k__Bacteria;p__SPAM	0.0	0.0	0.0	0.0	0.0	0.0	0.0	0.0	0.0	0.0	0.0	0.0	0.0	0.0	0.0	0.0	0.0	0.0	0.0	0.0	0.0	0.0	0.0	0.0	0.0	0.0	0.0	0.0	0.0	0.0	0.0	0.0	0.0	0.0	0.0	0.0	0.0	0.0	0.0	0.0	0.0	0.0	0.0	0.0	0.0	0.0	0.0	0.0	0.0
k__Bacteria;p__SR1	0.0	0.0	0.0	0.0	0.0	0.0	0.0	0.0	0.0	0.0	0.0	1.0	3.0	0.0	1.0	1.0	0.0	2.0	0.0	1.0	0.0	2.0	1.0	0.0	1.0	0.0	0.0	1.0	0.0	0.0	2.0	0.0	0.0	0.0	1.0	0.0	3.0	0.0	4.0	1.0	0.0	3.0	4.0	3.0	3.0	0.0	1.0	0.0	1.0
k__Bacteria;p__Spirochaetes	1.0	1.0	5.0	0.0	0.0	2.0	0.0	0.0	0.0	0.0	2.0	0.0	0.0	0.0	3.0	0.0	0.0	3.0	1.0	0.0	0.0	2.0	1.0	0.0	0.0	0.0	0.0	2.0	0.0	2.0	1.0	3.0	6.0	1.0	2.0	4.0	4.0	1.0	4.0	1.0	0.0	1.0	0.0	0.0	1.0	1.0	0.0	0.0	0.0
k__Bacteria;p__Synergistetes	0.0	0.0	0.0	0.0	0.0	0.0	0.0	0.0	0.0	0.0	0.0	0.0	0.0	0.0	0.0	0.0	0.0	0.0	0.0	0.0	0.0	0.0	0.0	0.0	0.0	0.0	0.0	0.0	0.0	0.0	0.0	0.0	0.0	0.0	0.0	0.0	0.0	0.0	0.0	0.0	0.0	0.0	0.0	0.0	0.0	0.0	0.0	0.0	0.0
k__Bacteria;p__TM7	4.0	0.0	0.0	1.0	0.0	1.0	0.0	0.0	1.0	0.0	1.0	0.0	1.0	1.0	0.0	3.0	0.0	3.0	1.0	0.0	1.0	1.0	1.0	2.0	2.0	3.0	2.0	6.0	7.0	3.0	1.0	2.0	5.0	2.0	0.0	1.0	0.0	1.0	3.0	0.0	0.0	5.0	1.0	1.0	0.0	0.0	0.0	1.0	1.0
k__Bacteria;p__Tenericutes	40.0	36.0	14.0	12.0	22.0	10.0	8.0	8.0	7.0	17.0	14.0	9.0	9.0	21.0	49.0	29.0	28.0	7.0	20.0	16.0	15.0	11.0	10.0	14.0	13.0	4.0	23.0	51.0	24.0	37.0	22.0	14.0	15.0	16.0	15.0	13.0	15.0	22.0	30.0	28.0	8.0	65.0	17.0	12.0	11.0	10.0	42.0	29.0	25.0
k__Bacteria;p__Thermi	0.0	0.0	0.0	0.0	0.0	0.0	0.0	0.0	0.0	0.0	0.0	0.0	0.0	0.0	0.0	0.0	0.0	0.0	0.0	0.0	0.0	0.0	0.0	0.0	0.0	0.0	0.0	0.0	0.0	0.0	0.0	0.0	0.0	0.0	0.0	0.0	0.0	0.0	0.0	0.0	0.0	0.0	0.0	0.0	0.0	0.0	0.0	0.0	0.0
k__Bacteria;p__Verrucomicrobia	0.0	0.0	0.0	0.0	0.0	0.0	0.0	0.0	0.0	1.0	0.0	0.0	0.0	0.0	0.0	0.0	0.0	0.0	0.0	0.0	0.0	0.0	0.0	0.0	0.0	0.0	0.0	0.0	0.0	0.0	0.0	0.0	0.0	0.0	0.0	0.0	0.0	0.0	0.0	0.0	0.0	0.0	0.0	0.0	0.0	0.0	0.0	0.0	0.0
[truncated: 323 more columns]
