# Supplementary material for: Moving pictures of the human microbiome
Source: Genome Biol. 2011 May 30;12(5):R50. doi: 10.1186/gb-2011-12-5-r50 (PMC3271711; doi:10.1186/gb-2011-12-5-r50)
Supplement: Additional file 10 — Temporal variation in phylum, class, order, family, and genus abundances (M3 tongue). The x-axis scale differs between M3 and F4 plots. [file gb-2011-12-5-r50-S10.ZIP › AdditionalFile10/raw_data/M3_tongue_L3.txt]

# QIIME v1.2.1 OTU table
#OTU ID	0	1	2	3	4	5	6	7	8	9	10	11	12	13	14	15	16	17	18	19	20	21	22	23	24	25	26	27	28	29	30	31	32	41	42	43	44	45	46	47	48	49	50	51	52	53	56	57	58
k__Archaea;p__Crenarchaeota;c__Thaumarchaeota	0.0	0.0	0.0	0.0	0.0	0.0	0.0	0.0	0.0	0.0	0.0	0.0	0.0	0.0	0.0	0.0	0.0	0.0	0.0	0.0	0.0	0.0	0.0	0.0	0.0	0.0	0.0	0.0	0.0	0.0	0.0	0.0	0.0	0.0	0.0	0.0	0.0	0.0	0.0	0.0	0.0	0.0	0.0	0.0	0.0	0.0	0.0	0.0	0.0
k__Bacteria;p__Acidobacteria;c__Chloracidobacteria	0.0	0.0	0.0	0.0	0.0	0.0	0.0	0.0	0.0	0.0	0.0	0.0	0.0	0.0	0.0	0.0	0.0	0.0	0.0	0.0	0.0	0.0	0.0	0.0	0.0	0.0	0.0	0.0	0.0	0.0	0.0	0.0	0.0	0.0	0.0	0.0	0.0	0.0	0.0	0.0	0.0	0.0	0.0	0.0	0.0	0.0	0.0	0.0	0.0
k__Bacteria;p__Actinobacteria;c__	0.0	0.0	0.0	0.0	0.0	0.0	0.0	0.0	0.0	0.0	0.0	0.0	0.0	0.0	0.0	0.0	0.0	0.0	0.0	0.0	0.0	0.0	0.0	0.0	0.0	0.0	0.0	0.0	0.0	0.0	0.0	0.0	0.0	0.0	0.0	0.0	0.0	0.0	0.0	0.0	0.0	0.0	0.0	0.0	0.0	0.0	0.0	0.0	0.0
k__Bacteria;p__Actinobacteria;c__Actinobacteria (class)	472.0	221.0	433.0	1387.0	697.0	458.0	375.0	940.0	552.0	220.0	230.0	185.0	1019.0	246.0	566.0	293.0	494.0	537.0	519.0	1411.0	331.0	545.0	272.0	792.0	140.0	244.0	353.0	602.0	326.0	317.0	131.0	241.0	804.0	525.0	139.0	487.0	550.0	319.0	288.0	450.0	437.0	317.0	831.0	186.0	191.0	849.0	302.0	220.0	300.0
k__Bacteria;p__Bacteroidetes;c__Bacteroidia	4050.0	3852.0	2244.0	1921.0	2323.0	3765.0	3083.0	1550.0	3812.0	2758.0	4020.0	2904.0	1028.0	4214.0	3625.0	4703.0	2487.0	2414.0	4663.0	647.0	2617.0	2936.0	2847.0	1162.0	3143.0	3517.0	3549.0	3483.0	3435.0	4932.0	2437.0	2637.0	2743.0	2366.0	3750.0	837.0	1726.0	2527.0	2899.0	5088.0	1582.0	3762.0	1392.0	3414.0	3035.0	3465.0	3996.0	3271.0	3336.0
k__Bacteria;p__Bacteroidetes;c__Flavobacteria	12.0	26.0	32.0	12.0	18.0	24.0	20.0	18.0	14.0	12.0	13.0	48.0	116.0	41.0	14.0	23.0	9.0	30.0	38.0	7.0	12.0	25.0	22.0	75.0	44.0	51.0	31.0	17.0	12.0	14.0	7.0	38.0	39.0	27.0	25.0	74.0	35.0	13.0	19.0	18.0	11.0	17.0	51.0	36.0	28.0	18.0	16.0	38.0	27.0
k__Bacteria;p__Bacteroidetes;c__Sphingobacteria	0.0	0.0	0.0	0.0	0.0	0.0	0.0	0.0	0.0	0.0	0.0	0.0	0.0	0.0	0.0	0.0	1.0	0.0	0.0	0.0	0.0	0.0	0.0	0.0	0.0	0.0	1.0	0.0	0.0	0.0	0.0	0.0	0.0	0.0	0.0	0.0	0.0	0.0	0.0	0.0	0.0	0.0	0.0	0.0	0.0	0.0	0.0	0.0	0.0
k__Bacteria;p__Chloroflexi;c__Bljii12	0.0	0.0	0.0	0.0	0.0	0.0	0.0	0.0	0.0	0.0	0.0	0.0	0.0	0.0	0.0	0.0	0.0	0.0	0.0	0.0	0.0	0.0	0.0	0.0	0.0	0.0	0.0	0.0	0.0	0.0	0.0	0.0	0.0	0.0	0.0	0.0	0.0	0.0	0.0	0.0	0.0	0.0	0.0	0.0	0.0	0.0	0.0	0.0	0.0
k__Bacteria;p__Chloroflexi;c__SOGA31	0.0	0.0	0.0	0.0	0.0	0.0	0.0	0.0	0.0	0.0	0.0	0.0	0.0	0.0	0.0	0.0	0.0	0.0	0.0	0.0	0.0	0.0	0.0	0.0	0.0	0.0	0.0	0.0	0.0	0.0	0.0	0.0	0.0	0.0	0.0	0.0	0.0	0.0	0.0	0.0	0.0	0.0	0.0	0.0	0.0	0.0	0.0	0.0	0.0
k__Bacteria;p__Chloroflexi;c__Thermomicrobia	0.0	0.0	0.0	0.0	0.0	0.0	0.0	0.0	0.0	0.0	0.0	0.0	0.0	0.0	0.0	0.0	0.0	0.0	0.0	0.0	0.0	0.0	0.0	0.0	0.0	0.0	0.0	0.0	0.0	0.0	0.0	0.0	0.0	0.0	0.0	0.0	0.0	0.0	0.0	0.0	0.0	0.0	0.0	0.0	0.0	0.0	0.0	0.0	0.0
k__Bacteria;p__Cyanobacteria;c__	0.0	0.0	0.0	0.0	0.0	0.0	0.0	5.0	0.0	0.0	0.0	0.0	1.0	0.0	0.0	1.0	0.0	0.0	0.0	2.0	0.0	0.0	0.0	0.0	0.0	0.0	0.0	0.0	0.0	0.0	0.0	0.0	0.0	0.0	0.0	0.0	0.0	0.0	0.0	5.0	1.0	0.0	0.0	0.0	0.0	0.0	0.0	0.0	9.0
k__Bacteria;p__Firmicutes;c__Bacilli	432.0	413.0	1149.0	1255.0	922.0	1497.0	760.0	1306.0	920.0	731.0	655.0	1062.0	1916.0	1252.0	1089.0	1093.0	798.0	1706.0	1905.0	1492.0	1255.0	1900.0	2722.0	1863.0	976.0	1200.0	1719.0	2975.0	1223.0	1891.0	945.0	1273.0	1075.0	1217.0	612.0	1116.0	850.0	875.0	982.0	875.0	911.0	944.0	1625.0	741.0	914.0	2267.0	860.0	1708.0	1162.0
k__Bacteria;p__Firmicutes;c__Clostridia	1528.0	910.0	689.0	444.0	1185.0	1018.0	620.0	735.0	1290.0	715.0	752.0	523.0	993.0	1505.0	1268.0	832.0	1139.0	1124.0	1111.0	933.0	584.0	797.0	475.0	599.0	607.0	876.0	797.0	994.0	854.0	841.0	611.0	708.0	1375.0	1026.0	669.0	369.0	474.0	462.0	765.0	1146.0	1527.0	982.0	759.0	698.0	400.0	836.0	674.0	705.0	915.0
k__Bacteria;p__Fusobacteria;c__Fusobacteria (class)	854.0	651.0	684.0	203.0	732.0	682.0	509.0	442.0	396.0	651.0	519.0	535.0	767.0	458.0	756.0	559.0	538.0	544.0	580.0	256.0	326.0	565.0	407.0	691.0	552.0	614.0	308.0	510.0	609.0	799.0	320.0	387.0	540.0	390.0	705.0	474.0	760.0	664.0	620.0	719.0	496.0	910.0	1010.0	944.0	790.0	430.0	742.0	503.0	717.0
k__Bacteria;p__Gemmatimonadetes;c__Gemmatimonadetes (class)	0.0	0.0	0.0	0.0	0.0	0.0	0.0	0.0	0.0	0.0	0.0	0.0	0.0	0.0	0.0	0.0	0.0	0.0	0.0	0.0	0.0	0.0	0.0	0.0	0.0	0.0	0.0	0.0	0.0	0.0	0.0	0.0	0.0	0.0	0.0	0.0	0.0	0.0	0.0	0.0	0.0	0.0	0.0	0.0	0.0	0.0	0.0	0.0	0.0
k__Bacteria;p__Proteobacteria;c__Alphaproteobacteria	0.0	0.0	0.0	0.0	0.0	0.0	0.0	1.0	1.0	0.0	0.0	0.0	1.0	7.0	0.0	0.0	0.0	0.0	0.0	0.0	0.0	0.0	0.0	0.0	0.0	0.0	0.0	0.0	0.0	0.0	0.0	0.0	0.0	0.0	0.0	0.0	0.0	0.0	0.0	0.0	0.0	0.0	0.0	0.0	0.0	0.0	0.0	0.0	0.0
k__Bacteria;p__Proteobacteria;c__Betaproteobacteria	80.0	78.0	260.0	117.0	511.0	1613.0	1573.0	2131.0	1525.0	1682.0	1658.0	2463.0	2409.0	1244.0	740.0	1762.0	2111.0	449.0	872.0	2198.0	2044.0	1137.0	1649.0	2322.0	3125.0	3762.0	2867.0	1085.0	1517.0	1913.0	984.0	2332.0	1412.0	4609.0	1254.0	2127.0	1869.0	1494.0	3245.0	2295.0	2778.0	3003.0	3298.0	3266.0	2675.0	1571.0	1855.0	2420.0	858.0
k__Bacteria;p__Proteobacteria;c__Deltaproteobacteria	0.0	0.0	0.0	0.0	0.0	0.0	0.0	0.0	0.0	0.0	0.0	0.0	0.0	0.0	0.0	0.0	0.0	0.0	0.0	0.0	0.0	0.0	0.0	0.0	0.0	0.0	0.0	0.0	0.0	0.0	0.0	0.0	0.0	0.0	0.0	0.0	0.0	0.0	0.0	0.0	0.0	0.0	0.0	0.0	0.0	0.0	0.0	0.0	0.0
k__Bacteria;p__Proteobacteria;c__Epsilonproteobacteria	36.0	61.0	55.0	12.0	13.0	45.0	19.0	39.0	16.0	33.0	32.0	24.0	88.0	9.0	46.0	54.0	30.0	70.0	31.0	33.0	32.0	27.0	23.0	63.0	60.0	29.0	45.0	83.0	73.0	43.0	37.0	61.0	114.0	93.0	79.0	25.0	38.0	16.0	22.0	52.0	22.0	90.0	72.0	68.0	26.0	49.0	52.0	29.0	98.0
k__Bacteria;p__Proteobacteria;c__Gammaproteobacteria	3016.0	2847.0	3650.0	3990.0	6071.0	3075.0	2963.0	2683.0	2385.0	1753.0	1075.0	1660.0	804.0	1652.0	1905.0	2153.0	2212.0	2298.0	1837.0	2373.0	2597.0	2548.0	1229.0	2579.0	2095.0	2326.0	1209.0	1305.0	1832.0	1930.0	767.0	1444.0	1683.0	1924.0	1631.0	3727.0	2071.0	2916.0	1536.0	3300.0	2203.0	1783.0	2976.0	3227.0	2344.0	2821.0	1503.0	2213.0	1515.0
k__Bacteria;p__SPAM;c__	0.0	0.0	0.0	0.0	0.0	0.0	0.0	0.0	0.0	0.0	0.0	0.0	0.0	0.0	0.0	0.0	0.0	0.0	0.0	0.0	0.0	0.0	0.0	0.0	0.0	0.0	0.0	0.0	0.0	0.0	0.0	0.0	0.0	0.0	0.0	0.0	0.0	0.0	0.0	0.0	0.0	0.0	0.0	0.0	0.0	0.0	0.0	0.0	0.0
k__Bacteria;p__SR1;c__	0.0	0.0	0.0	0.0	0.0	0.0	0.0	0.0	0.0	0.0	0.0	1.0	3.0	0.0	1.0	1.0	0.0	2.0	0.0	1.0	0.0	2.0	1.0	0.0	1.0	0.0	0.0	1.0	0.0	0.0	2.0	0.0	0.0	0.0	1.0	0.0	3.0	0.0	4.0	1.0	0.0	3.0	4.0	3.0	3.0	0.0	1.0	0.0	1.0
k__Bacteria;p__Spirochaetes;c__Spirochaetes (class)	1.0	1.0	5.0	0.0	0.0	2.0	0.0	0.0	0.0	0.0	2.0	0.0	0.0	0.0	3.0	0.0	0.0	3.0	1.0	0.0	0.0	2.0	1.0	0.0	0.0	0.0	0.0	2.0	0.0	2.0	1.0	3.0	6.0	1.0	2.0	4.0	4.0	1.0	4.0	1.0	0.0	1.0	0.0	0.0	1.0	1.0	0.0	0.0	0.0
k__Bacteria;p__Synergistetes;c__Synergistia	0.0	0.0	0.0	0.0	0.0	0.0	0.0	0.0	0.0	0.0	0.0	0.0	0.0	0.0	0.0	0.0	0.0	0.0	0.0	0.0	0.0	0.0	0.0	0.0	0.0	0.0	0.0	0.0	0.0	0.0	0.0	0.0	0.0	0.0	0.0	0.0	0.0	0.0	0.0	0.0	0.0	0.0	0.0	0.0	0.0	0.0	0.0	0.0	0.0
k__Bacteria;p__TM7;c__TM7-3	4.0	0.0	0.0	1.0	0.0	1.0	0.0	0.0	1.0	0.0	1.0	0.0	1.0	1.0	0.0	3.0	0.0	3.0	1.0	0.0	1.0	1.0	1.0	2.0	2.0	3.0	2.0	6.0	7.0	3.0	1.0	2.0	5.0	2.0	0.0	1.0	0.0	1.0	3.0	0.0	0.0	5.0	1.0	1.0	0.0	0.0	0.0	1.0	1.0
k__Bacteria;p__Tenericutes;c__Erysipelotrichi	40.0	36.0	14.0	12.0	22.0	10.0	8.0	8.0	7.0	17.0	14.0	9.0	8.0	21.0	49.0	29.0	28.0	7.0	20.0	16.0	15.0	10.0	10.0	14.0	13.0	4.0	23.0	51.0	24.0	37.0	22.0	14.0	15.0	16.0	15.0	13.0	14.0	22.0	29.0	28.0	8.0	65.0	17.0	11.0	11.0	10.0	41.0	29.0	24.0
k__Bacteria;p__Tenericutes;c__Mollicutes	0.0	0.0	0.0	0.0	0.0	0.0	0.0	0.0	0.0	0.0	0.0	0.0	1.0	0.0	0.0	0.0	0.0	0.0	0.0	0.0	0.0	1.0	0.0	0.0	0.0	0.0	0.0	0.0	0.0	0.0	0.0	0.0	0.0	0.0	0.0	0.0	1.0	0.0	1.0	0.0	0.0	0.0	0.0	1.0	0.0	0.0	1.0	0.0	1.0
k__Bacteria;p__Thermi;c__Deinococci	0.0	0.0	0.0	0.0	0.0	0.0	0.0	0.0	0.0	0.0	0.0	0.0	0.0	0.0	0.0	0.0	0.0	0.0	0.0	0.0	0.0	0.0	0.0	0.0	0.0	0.0	0.0	0.0	0.0	0.0	0.0	0.0	0.0	0.0	0.0	0.0	0.0	0.0	0.0	0.0	0.0	0.0	0.0	0.0	0.0	0.0	0.0	0.0	0.0
k__Bacteria;p__Verrucomicrobia;c__Spartobacteria	0.0	0.0	0.0	0.0	0.0	0.0	0.0	0.0	0.0	1.0	0.0	0.0	0.0	0.0	0.0	0.0	0.0	0.0	0.0	0.0	0.0	0.0	0.0	0.0	0.0	0.0	0.0	0.0	0.0	0.0	0.0	0.0	0.0	0.0	0.0	0.0	0.0	0.0	0.0	0.0	0.0	0.0	0.0	0.0	0.0	0.0	0.0	0.0	0.0
k__Bacteria;p__Verrucomicrobia;c__Verrucomicrobiae	0.0	0.0	0.0	0.0	0.0	0.0	0.0	0.0	0.0	0.0	0.0	0.0	0.0	0.0	0.0	0.0	0.0	0.0	0.0	0.0	0.0	0.0	0.0	0.0	0.0	0.0	0.0	0.0	0.0	0.0	0.0	0.0	0.0	0.0	0.0	0.0	0.0	0.0	0.0	0.0	0.0	0.0	0.0	0.0	0.0	0.0	0.0	0.0	0.0
[truncated: 323 more columns]
