# Supplementary material for: Moving pictures of the human microbiome
Source: Genome Biol. 2011 May 30;12(5):R50. doi: 10.1186/gb-2011-12-5-r50 (PMC3271711; doi:10.1186/gb-2011-12-5-r50)
Supplement: Additional file 10 — Temporal variation in phylum, class, order, family, and genus abundances (M3 tongue). The x-axis scale differs between M3 and F4 plots. [file gb-2011-12-5-r50-S10.ZIP › AdditionalFile10/raw_data/M3_tongue_L4.txt]

# QIIME v1.2.1 OTU table
#OTU ID	0	1	2	3	4	5	6	7	8	9	10	11	12	13	14	15	16	17	18	19	20	21	22	23	24	25	26	27	28	29	30	31	32	41	42	43	44	45	46	47	48	49	50	51	52	53	56	57	58
k__Archaea;p__Crenarchaeota;c__Thaumarchaeota;o__Nitrososphaerales	0.0	0.0	0.0	0.0	0.0	0.0	0.0	0.0	0.0	0.0	0.0	0.0	0.0	0.0	0.0	0.0	0.0	0.0	0.0	0.0	0.0	0.0	0.0	0.0	0.0	0.0	0.0	0.0	0.0	0.0	0.0	0.0	0.0	0.0	0.0	0.0	0.0	0.0	0.0	0.0	0.0	0.0	0.0	0.0	0.0	0.0	0.0	0.0	0.0
k__Bacteria;p__Acidobacteria;c__Chloracidobacteria;o__	0.0	0.0	0.0	0.0	0.0	0.0	0.0	0.0	0.0	0.0	0.0	0.0	0.0	0.0	0.0	0.0	0.0	0.0	0.0	0.0	0.0	0.0	0.0	0.0	0.0	0.0	0.0	0.0	0.0	0.0	0.0	0.0	0.0	0.0	0.0	0.0	0.0	0.0	0.0	0.0	0.0	0.0	0.0	0.0	0.0	0.0	0.0	0.0	0.0
k__Bacteria;p__Actinobacteria;c__;o__	0.0	0.0	0.0	0.0	0.0	0.0	0.0	0.0	0.0	0.0	0.0	0.0	0.0	0.0	0.0	0.0	0.0	0.0	0.0	0.0	0.0	0.0	0.0	0.0	0.0	0.0	0.0	0.0	0.0	0.0	0.0	0.0	0.0	0.0	0.0	0.0	0.0	0.0	0.0	0.0	0.0	0.0	0.0	0.0	0.0	0.0	0.0	0.0	0.0
k__Bacteria;p__Actinobacteria;c__Actinobacteria (class);o__Acidimicrobiales	0.0	0.0	0.0	0.0	0.0	0.0	0.0	0.0	0.0	0.0	0.0	0.0	0.0	0.0	0.0	0.0	0.0	0.0	0.0	0.0	0.0	0.0	0.0	0.0	0.0	0.0	0.0	0.0	0.0	0.0	0.0	0.0	0.0	0.0	0.0	0.0	0.0	0.0	0.0	0.0	0.0	0.0	0.0	0.0	0.0	0.0	0.0	0.0	0.0
k__Bacteria;p__Actinobacteria;c__Actinobacteria (class);o__Actinomycetales	470.0	218.0	431.0	1383.0	694.0	448.0	370.0	935.0	544.0	206.0	209.0	177.0	1009.0	234.0	543.0	276.0	477.0	505.0	496.0	1394.0	317.0	533.0	262.0	787.0	131.0	237.0	340.0	556.0	301.0	305.0	119.0	229.0	794.0	514.0	134.0	478.0	541.0	310.0	267.0	430.0	428.0	281.0	813.0	164.0	187.0	836.0	293.0	201.0	284.0
k__Bacteria;p__Actinobacteria;c__Actinobacteria (class);o__Bifidobacteriales	0.0	1.0	1.0	1.0	0.0	0.0	1.0	0.0	0.0	0.0	2.0	0.0	0.0	0.0	1.0	0.0	0.0	1.0	1.0	0.0	0.0	0.0	1.0	0.0	0.0	0.0	0.0	1.0	2.0	1.0	0.0	0.0	0.0	0.0	1.0	0.0	0.0	1.0	2.0	1.0	0.0	1.0	0.0	1.0	0.0	0.0	0.0	0.0	0.0
k__Bacteria;p__Actinobacteria;c__Actinobacteria (class);o__Coriobacteriales	2.0	2.0	1.0	3.0	3.0	10.0	4.0	5.0	8.0	14.0	19.0	8.0	10.0	12.0	22.0	17.0	17.0	31.0	22.0	17.0	14.0	12.0	9.0	5.0	9.0	7.0	13.0	45.0	23.0	11.0	12.0	12.0	10.0	11.0	4.0	9.0	9.0	8.0	19.0	19.0	9.0	35.0	18.0	21.0	4.0	13.0	9.0	19.0	16.0
k__Bacteria;p__Actinobacteria;c__Actinobacteria (class);o__MC47	0.0	0.0	0.0	0.0	0.0	0.0	0.0	0.0	0.0	0.0	0.0	0.0	0.0	0.0	0.0	0.0	0.0	0.0	0.0	0.0	0.0	0.0	0.0	0.0	0.0	0.0	0.0	0.0	0.0	0.0	0.0	0.0	0.0	0.0	0.0	0.0	0.0	0.0	0.0	0.0	0.0	0.0	0.0	0.0	0.0	0.0	0.0	0.0	0.0
k__Bacteria;p__Actinobacteria;c__Actinobacteria (class);o__Solirubrobacterales	0.0	0.0	0.0	0.0	0.0	0.0	0.0	0.0	0.0	0.0	0.0	0.0	0.0	0.0	0.0	0.0	0.0	0.0	0.0	0.0	0.0	0.0	0.0	0.0	0.0	0.0	0.0	0.0	0.0	0.0	0.0	0.0	0.0	0.0	0.0	0.0	0.0	0.0	0.0	0.0	0.0	0.0	0.0	0.0	0.0	0.0	0.0	0.0	0.0
k__Bacteria;p__Bacteroidetes;c__Bacteroidia;o__Bacteroidales	4050.0	3852.0	2244.0	1921.0	2323.0	3765.0	3083.0	1550.0	3812.0	2758.0	4020.0	2904.0	1028.0	4214.0	3625.0	4703.0	2487.0	2414.0	4663.0	647.0	2617.0	2936.0	2847.0	1162.0	3143.0	3517.0	3549.0	3483.0	3435.0	4932.0	2437.0	2637.0	2743.0	2366.0	3750.0	837.0	1726.0	2527.0	2899.0	5088.0	1582.0	3762.0	1392.0	3414.0	3035.0	3465.0	3996.0	3271.0	3336.0
k__Bacteria;p__Bacteroidetes;c__Flavobacteria;o__	0.0	0.0	0.0	0.0	0.0	0.0	0.0	0.0	0.0	0.0	0.0	0.0	0.0	0.0	0.0	0.0	0.0	0.0	0.0	0.0	0.0	0.0	0.0	0.0	0.0	0.0	0.0	0.0	0.0	0.0	0.0	0.0	0.0	0.0	0.0	0.0	0.0	0.0	0.0	0.0	0.0	0.0	0.0	0.0	0.0	0.0	0.0	0.0	0.0
k__Bacteria;p__Bacteroidetes;c__Flavobacteria;o__Flavobacteriales	12.0	26.0	32.0	12.0	18.0	24.0	20.0	18.0	14.0	12.0	13.0	48.0	116.0	41.0	14.0	23.0	9.0	30.0	38.0	7.0	12.0	25.0	22.0	75.0	44.0	51.0	31.0	17.0	12.0	14.0	7.0	38.0	39.0	27.0	25.0	74.0	35.0	13.0	19.0	18.0	11.0	17.0	51.0	36.0	28.0	18.0	16.0	38.0	27.0
k__Bacteria;p__Bacteroidetes;c__Sphingobacteria;o__Sphingobacteriales	0.0	0.0	0.0	0.0	0.0	0.0	0.0	0.0	0.0	0.0	0.0	0.0	0.0	0.0	0.0	0.0	1.0	0.0	0.0	0.0	0.0	0.0	0.0	0.0	0.0	0.0	1.0	0.0	0.0	0.0	0.0	0.0	0.0	0.0	0.0	0.0	0.0	0.0	0.0	0.0	0.0	0.0	0.0	0.0	0.0	0.0	0.0	0.0	0.0
k__Bacteria;p__Chloroflexi;c__Bljii12;o__	0.0	0.0	0.0	0.0	0.0	0.0	0.0	0.0	0.0	0.0	0.0	0.0	0.0	0.0	0.0	0.0	0.0	0.0	0.0	0.0	0.0	0.0	0.0	0.0	0.0	0.0	0.0	0.0	0.0	0.0	0.0	0.0	0.0	0.0	0.0	0.0	0.0	0.0	0.0	0.0	0.0	0.0	0.0	0.0	0.0	0.0	0.0	0.0	0.0
k__Bacteria;p__Chloroflexi;c__SOGA31;o__	0.0	0.0	0.0	0.0	0.0	0.0	0.0	0.0	0.0	0.0	0.0	0.0	0.0	0.0	0.0	0.0	0.0	0.0	0.0	0.0	0.0	0.0	0.0	0.0	0.0	0.0	0.0	0.0	0.0	0.0	0.0	0.0	0.0	0.0	0.0	0.0	0.0	0.0	0.0	0.0	0.0	0.0	0.0	0.0	0.0	0.0	0.0	0.0	0.0
k__Bacteria;p__Chloroflexi;c__Thermomicrobia;o__HN1-15	0.0	0.0	0.0	0.0	0.0	0.0	0.0	0.0	0.0	0.0	0.0	0.0	0.0	0.0	0.0	0.0	0.0	0.0	0.0	0.0	0.0	0.0	0.0	0.0	0.0	0.0	0.0	0.0	0.0	0.0	0.0	0.0	0.0	0.0	0.0	0.0	0.0	0.0	0.0	0.0	0.0	0.0	0.0	0.0	0.0	0.0	0.0	0.0	0.0
k__Bacteria;p__Cyanobacteria;c__;o__	0.0	0.0	0.0	0.0	0.0	0.0	0.0	5.0	0.0	0.0	0.0	0.0	1.0	0.0	0.0	1.0	0.0	0.0	0.0	2.0	0.0	0.0	0.0	0.0	0.0	0.0	0.0	0.0	0.0	0.0	0.0	0.0	0.0	0.0	0.0	0.0	0.0	0.0	0.0	5.0	1.0	0.0	0.0	0.0	0.0	0.0	0.0	0.0	9.0
k__Bacteria;p__Firmicutes;c__Bacilli;o__	0.0	0.0	0.0	7.0	0.0	0.0	2.0	1.0	0.0	2.0	0.0	1.0	7.0	1.0	1.0	3.0	1.0	1.0	3.0	6.0	0.0	2.0	3.0	1.0	1.0	1.0	2.0	5.0	3.0	1.0	1.0	1.0	0.0	3.0	3.0	1.0	3.0	1.0	0.0	4.0	1.0	0.0	5.0	1.0	2.0	1.0	4.0	1.0	5.0
k__Bacteria;p__Firmicutes;c__Bacilli;o__Bacillales	74.0	124.0	129.0	106.0	154.0	91.0	72.0	136.0	54.0	61.0	36.0	47.0	144.0	71.0	137.0	58.0	41.0	107.0	100.0	101.0	56.0	99.0	121.0	106.0	50.0	38.0	67.0	127.0	66.0	80.0	38.0	41.0	62.0	25.0	36.0	41.0	40.0	55.0	48.0	36.0	30.0	46.0	66.0	29.0	56.0	92.0	35.0	47.0	44.0
k__Bacteria;p__Firmicutes;c__Bacilli;o__Lactobacillales	358.0	289.0	1020.0	1142.0	768.0	1406.0	686.0	1169.0	866.0	668.0	619.0	1014.0	1765.0	1180.0	951.0	1032.0	756.0	1598.0	1802.0	1385.0	1199.0	1799.0	2598.0	1756.0	925.0	1161.0	1650.0	2843.0	1154.0	1810.0	906.0	1231.0	1013.0	1189.0	573.0	1074.0	807.0	819.0	934.0	835.0	880.0	898.0	1554.0	711.0	856.0	2174.0	821.0	1660.0	1113.0
k__Bacteria;p__Firmicutes;c__Clostridia;o__Clostridiales	1528.0	910.0	689.0	444.0	1185.0	1018.0	620.0	735.0	1290.0	715.0	752.0	523.0	993.0	1505.0	1268.0	832.0	1139.0	1124.0	1111.0	933.0	584.0	797.0	475.0	599.0	607.0	876.0	797.0	994.0	854.0	841.0	611.0	708.0	1375.0	1026.0	669.0	369.0	474.0	462.0	765.0	1146.0	1527.0	982.0	759.0	698.0	400.0	836.0	674.0	705.0	915.0
k__Bacteria;p__Firmicutes;c__Clostridia;o__MBA08	0.0	0.0	0.0	0.0	0.0	0.0	0.0	0.0	0.0	0.0	0.0	0.0	0.0	0.0	0.0	0.0	0.0	0.0	0.0	0.0	0.0	0.0	0.0	0.0	0.0	0.0	0.0	0.0	0.0	0.0	0.0	0.0	0.0	0.0	0.0	0.0	0.0	0.0	0.0	0.0	0.0	0.0	0.0	0.0	0.0	0.0	0.0	0.0	0.0
k__Bacteria;p__Fusobacteria;c__Fusobacteria (class);o__Fusobacteriales	854.0	651.0	684.0	203.0	732.0	682.0	509.0	442.0	396.0	651.0	519.0	535.0	767.0	458.0	756.0	559.0	538.0	544.0	580.0	256.0	326.0	565.0	407.0	691.0	552.0	614.0	308.0	510.0	609.0	799.0	320.0	387.0	540.0	390.0	705.0	474.0	760.0	664.0	620.0	719.0	496.0	910.0	1010.0	944.0	790.0	430.0	742.0	503.0	717.0
k__Bacteria;p__Gemmatimonadetes;c__Gemmatimonadetes (class);o__Gemmatimonadales	0.0	0.0	0.0	0.0	0.0	0.0	0.0	0.0	0.0	0.0	0.0	0.0	0.0	0.0	0.0	0.0	0.0	0.0	0.0	0.0	0.0	0.0	0.0	0.0	0.0	0.0	0.0	0.0	0.0	0.0	0.0	0.0	0.0	0.0	0.0	0.0	0.0	0.0	0.0	0.0	0.0	0.0	0.0	0.0	0.0	0.0	0.0	0.0	0.0
k__Bacteria;p__Proteobacteria;c__Alphaproteobacteria;o__Caulobacterales	0.0	0.0	0.0	0.0	0.0	0.0	0.0	0.0	0.0	0.0	0.0	0.0	0.0	0.0	0.0	0.0	0.0	0.0	0.0	0.0	0.0	0.0	0.0	0.0	0.0	0.0	0.0	0.0	0.0	0.0	0.0	0.0	0.0	0.0	0.0	0.0	0.0	0.0	0.0	0.0	0.0	0.0	0.0	0.0	0.0	0.0	0.0	0.0	0.0
k__Bacteria;p__Proteobacteria;c__Alphaproteobacteria;o__Rhizobiales	0.0	0.0	0.0	0.0	0.0	0.0	0.0	0.0	0.0	0.0	0.0	0.0	1.0	4.0	0.0	0.0	0.0	0.0	0.0	0.0	0.0	0.0	0.0	0.0	0.0	0.0	0.0	0.0	0.0	0.0	0.0	0.0	0.0	0.0	0.0	0.0	0.0	0.0	0.0	0.0	0.0	0.0	0.0	0.0	0.0	0.0	0.0	0.0	0.0
k__Bacteria;p__Proteobacteria;c__Alphaproteobacteria;o__Rhodobacterales	0.0	0.0	0.0	0.0	0.0	0.0	0.0	1.0	0.0	0.0	0.0	0.0	0.0	0.0	0.0	0.0	0.0	0.0	0.0	0.0	0.0	0.0	0.0	0.0	0.0	0.0	0.0	0.0	0.0	0.0	0.0	0.0	0.0	0.0	0.0	0.0	0.0	0.0	0.0	0.0	0.0	0.0	0.0	0.0	0.0	0.0	0.0	0.0	0.0
k__Bacteria;p__Proteobacteria;c__Alphaproteobacteria;o__Rhodospirillales	0.0	0.0	0.0	0.0	0.0	0.0	0.0	0.0	0.0	0.0	0.0	0.0	0.0	0.0	0.0	0.0	0.0	0.0	0.0	0.0	0.0	0.0	0.0	0.0	0.0	0.0	0.0	0.0	0.0	0.0	0.0	0.0	0.0	0.0	0.0	0.0	0.0	0.0	0.0	0.0	0.0	0.0	0.0	0.0	0.0	0.0	0.0	0.0	0.0
k__Bacteria;p__Proteobacteria;c__Alphaproteobacteria;o__Sphingomonadales	0.0	0.0	0.0	0.0	0.0	0.0	0.0	0.0	1.0	0.0	0.0	0.0	0.0	3.0	0.0	0.0	0.0	0.0	0.0	0.0	0.0	0.0	0.0	0.0	0.0	0.0	0.0	0.0	0.0	0.0	0.0	0.0	0.0	0.0	0.0	0.0	0.0	0.0	0.0	0.0	0.0	0.0	0.0	0.0	0.0	0.0	0.0	0.0	0.0
k__Bacteria;p__Proteobacteria;c__Betaproteobacteria;o__	0.0	0.0	0.0	0.0	0.0	0.0	0.0	0.0	0.0	0.0	0.0	0.0	0.0	0.0	0.0	0.0	0.0	0.0	0.0	0.0	0.0	0.0	0.0	0.0	0.0	0.0	0.0	0.0	0.0	0.0	0.0	0.0	0.0	0.0	0.0	0.0	1.0	0.0	0.0	0.0	0.0	0.0	0.0	0.0	0.0	0.0	0.0	0.0	0.0
k__Bacteria;p__Proteobacteria;c__Betaproteobacteria;o__Burkholderiales	0.0	0.0	1.0	1.0	0.0	0.0	0.0	32.0	4.0	2.0	3.0	2.0	87.0	4.0	5.0	4.0	2.0	21.0	11.0	24.0	9.0	12.0	7.0	8.0	2.0	5.0	13.0	6.0	4.0	3.0	5.0	2.0	4.0	4.0	5.0	11.0	10.0	2.0	5.0	3.0	1.0	5.0	0.0	10.0	2.0	3.0	3.0	1.0	1.0
k__Bacteria;p__Proteobacteria;c__Betaproteobacteria;o__Hydrogenophilales	0.0	0.0	0.0	0.0	0.0	0.0	0.0	0.0	0.0	0.0	0.0	0.0	0.0	0.0	0.0	0.0	0.0	0.0	0.0	0.0	0.0	1.0	0.0	0.0	0.0	0.0	0.0	0.0	0.0	0.0	0.0	0.0	0.0	0.0	0.0	0.0	0.0	0.0	0.0	0.0	0.0	0.0	0.0	0.0	0.0	0.0	0.0	0.0	0.0
k__Bacteria;p__Proteobacteria;c__Betaproteobacteria;o__Methylophilales	0.0	0.0	0.0	0.0	0.0	0.0	0.0	1.0	0.0	0.0	0.0	0.0	0.0	0.0	0.0	0.0	0.0	0.0	0.0	0.0	0.0	0.0	0.0	0.0	0.0	0.0	0.0	0.0	0.0	0.0	0.0	0.0	0.0	0.0	0.0	0.0	0.0	0.0	0.0	0.0	0.0	0.0	0.0	0.0	0.0	0.0	0.0	0.0	0.0
k__Bacteria;p__Proteobacteria;c__Betaproteobacteria;o__Neisseriales	80.0	78.0	259.0	116.0	511.0	1613.0	1573.0	2098.0	1521.0	1680.0	1655.0	2461.0	2322.0	1240.0	735.0	1758.0	2109.0	428.0	861.0	2174.0	2035.0	1124.0	1642.0	2314.0	3123.0	3757.0	2854.0	1079.0	1513.0	1910.0	979.0	2330.0	1407.0	4605.0	1249.0	2116.0	1858.0	1492.0	3240.0	2292.0	2777.0	2998.0	3298.0	3256.0	2673.0	1568.0	1852.0	2419.0	857.0
k__Bacteria;p__Proteobacteria;c__Betaproteobacteria;o__Rhodocyclales	0.0	0.0	0.0	0.0	0.0	0.0	0.0	0.0	0.0	0.0	0.0	0.0	0.0	0.0	0.0	0.0	0.0	0.0	0.0	0.0	0.0	0.0	0.0	0.0	0.0	0.0	0.0	0.0	0.0	0.0	0.0	0.0	1.0	0.0	0.0	0.0	0.0	0.0	0.0	0.0	0.0	0.0	0.0	0.0	0.0	0.0	0.0	0.0	0.0
k__Bacteria;p__Proteobacteria;c__Deltaproteobacteria;o__CTD005-82B-02	0.0	0.0	0.0	0.0	0.0	0.0	0.0	0.0	0.0	0.0	0.0	0.0	0.0	0.0	0.0	0.0	0.0	0.0	0.0	0.0	0.0	0.0	0.0	0.0	0.0	0.0	0.0	0.0	0.0	0.0	0.0	0.0	0.0	0.0	0.0	0.0	0.0	0.0	0.0	0.0	0.0	0.0	0.0	0.0	0.0	0.0	0.0	0.0	0.0
k__Bacteria;p__Proteobacteria;c__Deltaproteobacteria;o__Desulfobacterales	0.0	0.0	0.0	0.0	0.0	0.0	0.0	0.0	0.0	0.0	0.0	0.0	0.0	0.0	0.0	0.0	0.0	0.0	0.0	0.0	0.0	0.0	0.0	0.0	0.0	0.0	0.0	0.0	0.0	0.0	0.0	0.0	0.0	0.0	0.0	0.0	0.0	0.0	0.0	0.0	0.0	0.0	0.0	0.0	0.0	0.0	0.0	0.0	0.0
k__Bacteria;p__Proteobacteria;c__Deltaproteobacteria;o__Desulfovibrionales	0.0	0.0	0.0	0.0	0.0	0.0	0.0	0.0	0.0	0.0	0.0	0.0	0.0	0.0	0.0	0.0	0.0	0.0	0.0	0.0	0.0	0.0	0.0	0.0	0.0	0.0	0.0	0.0	0.0	0.0	0.0	0.0	0.0	0.0	0.0	0.0	0.0	0.0	0.0	0.0	0.0	0.0	0.0	0.0	0.0	0.0	0.0	0.0	0.0
k__Bacteria;p__Proteobacteria;c__Deltaproteobacteria;o__MIZ46	0.0	0.0	0.0	0.0	0.0	0.0	0.0	0.0	0.0	0.0	0.0	0.0	0.0	0.0	0.0	0.0	0.0	0.0	0.0	0.0	0.0	0.0	0.0	0.0	0.0	0.0	0.0	0.0	0.0	0.0	0.0	0.0	0.0	0.0	0.0	0.0	0.0	0.0	0.0	0.0	0.0	0.0	0.0	0.0	0.0	0.0	0.0	0.0	0.0
k__Bacteria;p__Proteobacteria;c__Deltaproteobacteria;o__Myxococcales	0.0	0.0	0.0	0.0	0.0	0.0	0.0	0.0	0.0	0.0	0.0	0.0	0.0	0.0	0.0	0.0	0.0	0.0	0.0	0.0	0.0	0.0	0.0	0.0	0.0	0.0	0.0	0.0	0.0	0.0	0.0	0.0	0.0	0.0	0.0	0.0	0.0	0.0	0.0	0.0	0.0	0.0	0.0	0.0	0.0	0.0	0.0	0.0	0.0
k__Bacteria;p__Proteobacteria;c__Deltaproteobacteria;o__Syntrophobacterales	0.0	0.0	0.0	0.0	0.0	0.0	0.0	0.0	0.0	0.0	0.0	0.0	0.0	0.0	0.0	0.0	0.0	0.0	0.0	0.0	0.0	0.0	0.0	0.0	0.0	0.0	0.0	0.0	0.0	0.0	0.0	0.0	0.0	0.0	0.0	0.0	0.0	0.0	0.0	0.0	0.0	0.0	0.0	0.0	0.0	0.0	0.0	0.0	0.0
k__Bacteria;p__Proteobacteria;c__Epsilonproteobacteria;o__Campylobacterales	36.0	61.0	55.0	12.0	13.0	45.0	19.0	39.0	16.0	33.0	32.0	24.0	88.0	9.0	46.0	54.0	30.0	70.0	31.0	33.0	32.0	27.0	23.0	63.0	60.0	29.0	45.0	83.0	73.0	43.0	37.0	61.0	114.0	93.0	79.0	25.0	38.0	16.0	22.0	52.0	22.0	90.0	72.0	68.0	26.0	49.0	52.0	29.0	98.0
k__Bacteria;p__Proteobacteria;c__Gammaproteobacteria;o__	0.0	0.0	0.0	0.0	0.0	0.0	0.0	0.0	0.0	0.0	0.0	0.0	0.0	0.0	0.0	0.0	0.0	0.0	0.0	0.0	0.0	0.0	0.0	0.0	0.0	0.0	0.0	0.0	0.0	0.0	0.0	0.0	0.0	0.0	0.0	0.0	0.0	0.0	0.0	0.0	0.0	0.0	0.0	0.0	0.0	0.0	0.0	0.0	0.0
k__Bacteria;p__Proteobacteria;c__Gammaproteobacteria;o__Aeromonadales	0.0	0.0	0.0	0.0	0.0	0.0	0.0	0.0	0.0	0.0	0.0	0.0	0.0	0.0	0.0	0.0	0.0	0.0	0.0	0.0	0.0	0.0	0.0	0.0	0.0	0.0	0.0	0.0	0.0	0.0	0.0	0.0	0.0	0.0	0.0	0.0	0.0	0.0	0.0	0.0	0.0	0.0	0.0	0.0	0.0	0.0	0.0	0.0	0.0
k__Bacteria;p__Proteobacteria;c__Gammaproteobacteria;o__Alteromonadales	0.0	0.0	0.0	0.0	0.0	0.0	0.0	0.0	0.0	0.0	0.0	0.0	0.0	0.0	0.0	0.0	0.0	0.0	0.0	0.0	0.0	0.0	0.0	0.0	0.0	0.0	0.0	0.0	0.0	0.0	0.0	0.0	0.0	0.0	0.0	0.0	0.0	0.0	0.0	0.0	0.0	0.0	0.0	0.0	0.0	0.0	0.0	0.0	0.0
k__Bacteria;p__Proteobacteria;c__Gammaproteobacteria;o__Cardiobacteriales	0.0	0.0	0.0	0.0	0.0	0.0	0.0	0.0	0.0	0.0	0.0	0.0	2.0	1.0	3.0	2.0	0.0	10.0	2.0	1.0	5.0	1.0	2.0	2.0	1.0	2.0	9.0	2.0	2.0	2.0	1.0	2.0	8.0	0.0	1.0	5.0	5.0	0.0	3.0	1.0	0.0	3.0	1.0	5.0	0.0	5.0	1.0	2.0	4.0
k__Bacteria;p__Proteobacteria;c__Gammaproteobacteria;o__Chromatiales	0.0	0.0	0.0	0.0	0.0	0.0	0.0	0.0	0.0	0.0	0.0	0.0	0.0	0.0	0.0	0.0	0.0	0.0	0.0	0.0	0.0	0.0	0.0	0.0	0.0	0.0	0.0	0.0	0.0	0.0	0.0	0.0	0.0	0.0	0.0	0.0	0.0	0.0	0.0	0.0	0.0	0.0	0.0	0.0	0.0	0.0	0.0	0.0	0.0
k__Bacteria;p__Proteobacteria;c__Gammaproteobacteria;o__Enterobacteriales	0.0	0.0	0.0	0.0	0.0	0.0	0.0	0.0	0.0	1.0	0.0	2.0	0.0	1.0	0.0	0.0	0.0	0.0	0.0	0.0	0.0	1.0	0.0	0.0	0.0	0.0	0.0	0.0	0.0	0.0	0.0	0.0	0.0	0.0	0.0	0.0	0.0	0.0	0.0	0.0	0.0	0.0	0.0	0.0	0.0	0.0	0.0	0.0	0.0
k__Bacteria;p__Proteobacteria;c__Gammaproteobacteria;o__Oceanospirillales	0.0	0.0	0.0	0.0	0.0	0.0	0.0	2.0	0.0	0.0	1.0	0.0	0.0	2.0	0.0	0.0	0.0	0.0	0.0	0.0	0.0	0.0	0.0	0.0	1.0	1.0	0.0	0.0	0.0	0.0	0.0	0.0	0.0	0.0	0.0	1.0	1.0	0.0	0.0	0.0	0.0	0.0	1.0	0.0	1.0	0.0	0.0	0.0	0.0
k__Bacteria;p__Proteobacteria;c__Gammaproteobacteria;o__Pasteurellales	3016.0	2847.0	3649.0	3989.0	6071.0	3075.0	2963.0	2676.0	2383.0	1743.0	1074.0	1658.0	795.0	1648.0	1902.0	2151.0	2211.0	2286.0	1834.0	2367.0	2592.0	2544.0	1227.0	2577.0	2093.0	2323.0	1200.0	1303.0	1830.0	1928.0	766.0	1442.0	1675.0	1924.0	1628.0	3720.0	2064.0	2916.0	1533.0	3299.0	2202.0	1780.0	2971.0	3222.0	2343.0	2815.0	1502.0	2211.0	1511.0
k__Bacteria;p__Proteobacteria;c__Gammaproteobacteria;o__Pseudomonadales	0.0	0.0	1.0	1.0	0.0	0.0	0.0	5.0	2.0	0.0	0.0	0.0	7.0	0.0	0.0	0.0	1.0	2.0	1.0	5.0	0.0	2.0	0.0	0.0	0.0	0.0	0.0	0.0	0.0	0.0	0.0	0.0	0.0	0.0	1.0	1.0	1.0	0.0	0.0	0.0	1.0	0.0	3.0	0.0	0.0	1.0	0.0	0.0	0.0
k__Bacteria;p__Proteobacteria;c__Gammaproteobacteria;o__Vibrionales	0.0	0.0	0.0	0.0	0.0	0.0	0.0	0.0	0.0	0.0	0.0	0.0	0.0	0.0	0.0	0.0	0.0	0.0	0.0	0.0	0.0	0.0	0.0	0.0	0.0	0.0	0.0	0.0	0.0	0.0	0.0	0.0	0.0	0.0	0.0	0.0	0.0	0.0	0.0	0.0	0.0	0.0	0.0	0.0	0.0	0.0	0.0	0.0	0.0
k__Bacteria;p__Proteobacteria;c__Gammaproteobacteria;o__Xanthomonadales	0.0	0.0	0.0	0.0	0.0	0.0	0.0	0.0	0.0	9.0	0.0	0.0	0.0	0.0	0.0	0.0	0.0	0.0	0.0	0.0	0.0	0.0	0.0	0.0	0.0	0.0	0.0	0.0	0.0	0.0	0.0	0.0	0.0	0.0	1.0	0.0	0.0	0.0	0.0	0.0	0.0	0.0	0.0	0.0	0.0	0.0	0.0	0.0	0.0
k__Bacteria;p__SPAM;c__;o__	0.0	0.0	0.0	0.0	0.0	0.0	0.0	0.0	0.0	0.0	0.0	0.0	0.0	0.0	0.0	0.0	0.0	0.0	0.0	0.0	0.0	0.0	0.0	0.0	0.0	0.0	0.0	0.0	0.0	0.0	0.0	0.0	0.0	0.0	0.0	0.0	0.0	0.0	0.0	0.0	0.0	0.0	0.0	0.0	0.0	0.0	0.0	0.0	0.0
k__Bacteria;p__SR1;c__;o__	0.0	0.0	0.0	0.0	0.0	0.0	0.0	0.0	0.0	0.0	0.0	1.0	3.0	0.0	1.0	1.0	0.0	2.0	0.0	1.0	0.0	2.0	1.0	0.0	1.0	0.0	0.0	1.0	0.0	0.0	2.0	0.0	0.0	0.0	1.0	0.0	3.0	0.0	4.0	1.0	0.0	3.0	4.0	3.0	3.0	0.0	1.0	0.0	1.0
k__Bacteria;p__Spirochaetes;c__Spirochaetes (class);o__Spirochaetales	1.0	1.0	5.0	0.0	0.0	2.0	0.0	0.0	0.0	0.0	2.0	0.0	0.0	0.0	3.0	0.0	0.0	3.0	1.0	0.0	0.0	2.0	1.0	0.0	0.0	0.0	0.0	2.0	0.0	2.0	1.0	3.0	6.0	1.0	2.0	4.0	4.0	1.0	4.0	1.0	0.0	1.0	0.0	0.0	1.0	1.0	0.0	0.0	0.0
k__Bacteria;p__Synergistetes;c__Synergistia;o__Synergistales	0.0	0.0	0.0	0.0	0.0	0.0	0.0	0.0	0.0	0.0	0.0	0.0	0.0	0.0	0.0	0.0	0.0	0.0	0.0	0.0	0.0	0.0	0.0	0.0	0.0	0.0	0.0	0.0	0.0	0.0	0.0	0.0	0.0	0.0	0.0	0.0	0.0	0.0	0.0	0.0	0.0	0.0	0.0	0.0	0.0	0.0	0.0	0.0	0.0
k__Bacteria;p__TM7;c__TM7-3;o__CW040	0.0	0.0	0.0	0.0	0.0	0.0	0.0	0.0	0.0	0.0	0.0	0.0	0.0	1.0	0.0	0.0	0.0	1.0	0.0	0.0	0.0	0.0	0.0	0.0	0.0	0.0	0.0	1.0	0.0	0.0	1.0	0.0	1.0	0.0	0.0	1.0	0.0	1.0	0.0	0.0	0.0	1.0	1.0	0.0	0.0	0.0	0.0	0.0	1.0
k__Bacteria;p__TM7;c__TM7-3;o__EW055	4.0	0.0	0.0	1.0	0.0	1.0	0.0	0.0	1.0	0.0	1.0	0.0	1.0	0.0	0.0	3.0	0.0	2.0	1.0	0.0	1.0	1.0	1.0	2.0	2.0	3.0	2.0	5.0	7.0	3.0	0.0	2.0	4.0	2.0	0.0	0.0	0.0	0.0	3.0	0.0	0.0	4.0	0.0	1.0	0.0	0.0	0.0	1.0	0.0
k__Bacteria;p__Tenericutes;c__Erysipelotrichi;o__Erysipelotrichales	40.0	36.0	14.0	12.0	22.0	10.0	8.0	8.0	7.0	17.0	14.0	9.0	8.0	21.0	49.0	29.0	28.0	7.0	20.0	16.0	15.0	10.0	10.0	14.0	13.0	4.0	23.0	51.0	24.0	37.0	22.0	14.0	15.0	16.0	15.0	13.0	14.0	22.0	29.0	28.0	8.0	65.0	17.0	11.0	11.0	10.0	41.0	29.0	24.0
k__Bacteria;p__Tenericutes;c__Mollicutes;o__Mycoplasmatales	0.0	0.0	0.0	0.0	0.0	0.0	0.0	0.0	0.0	0.0	0.0	0.0	1.0	0.0	0.0	0.0	0.0	0.0	0.0	0.0	0.0	1.0	0.0	0.0	0.0	0.0	0.0	0.0	0.0	0.0	0.0	0.0	0.0	0.0	0.0	0.0	1.0	0.0	1.0	0.0	0.0	0.0	0.0	1.0	0.0	0.0	1.0	0.0	1.0
k__Bacteria;p__Thermi;c__Deinococci;o__Deinococcales	0.0	0.0	0.0	0.0	0.0	0.0	0.0	0.0	0.0	0.0	0.0	0.0	0.0	0.0	0.0	0.0	0.0	0.0	0.0	0.0	0.0	0.0	0.0	0.0	0.0	0.0	0.0	0.0	0.0	0.0	0.0	0.0	0.0	0.0	0.0	0.0	0.0	0.0	0.0	0.0	0.0	0.0	0.0	0.0	0.0	0.0	0.0	0.0	0.0
k__Bacteria;p__Thermi;c__Deinococci;o__Thermales	0.0	0.0	0.0	0.0	0.0	0.0	0.0	0.0	0.0	0.0	0.0	0.0	0.0	0.0	0.0	0.0	0.0	0.0	0.0	0.0	0.0	0.0	0.0	0.0	0.0	0.0	0.0	0.0	0.0	0.0	0.0	0.0	0.0	0.0	0.0	0.0	0.0	0.0	0.0	0.0	0.0	0.0	0.0	0.0	0.0	0.0	0.0	0.0	0.0
k__Bacteria;p__Verrucomicrobia;c__Spartobacteria;o__	0.0	0.0	0.0	0.0	0.0	0.0	0.0	0.0	0.0	1.0	0.0	0.0	0.0	0.0	0.0	0.0	0.0	0.0	0.0	0.0	0.0	0.0	0.0	0.0	0.0	0.0	0.0	0.0	0.0	0.0	0.0	0.0	0.0	0.0	0.0	0.0	0.0	0.0	0.0	0.0	0.0	0.0	0.0	0.0	0.0	0.0	0.0	0.0	0.0
k__Bacteria;p__Verrucomicrobia;c__Verrucomicrobiae;o__Verrucomicrobiales	0.0	0.0	0.0	0.0	0.0	0.0	0.0	0.0	0.0	0.0	0.0	0.0	0.0	0.0	0.0	0.0	0.0	0.0	0.0	0.0	0.0	0.0	0.0	0.0	0.0	0.0	0.0	0.0	0.0	0.0	0.0	0.0	0.0	0.0	0.0	0.0	0.0	0.0	0.0	0.0	0.0	0.0	0.0	0.0	0.0	0.0	0.0	0.0	0.0
[truncated: 323 more columns]
