# Supplementary material for: Moving pictures of the human microbiome
Source: Genome Biol. 2011 May 30;12(5):R50. doi: 10.1186/gb-2011-12-5-r50 (PMC3271711; doi:10.1186/gb-2011-12-5-r50)
Supplement: Additional file 11 — Temporal variation in phylum, class, order, family, and genus abundances (F4 tongue). The x-axis scale differs between M3 and F4 plots. [file gb-2011-12-5-r50-S11.ZIP]

Archive with 28 entries (23 files):
- AdditionalFile11/
- AdditionalFile11/charts/
- AdditionalFile11/charts/7zPoprUfZe0mF6IJolUPT0Jlz4XagC.pdf
- AdditionalFile11/charts/EI5FMDibrYSZtlLIJfcQD4HyBDmNb7.pdf
- AdditionalFile11/charts/FB9fzByI0aBpGclZXp34M4l6rCzK5Y.png
- AdditionalFile11/charts/FB9fzByI0aBpGclZXp34M4l6rCzK5Y_legend.pdf
- AdditionalFile11/charts/fTsbxygbpEMYOfYgzqPynStCIUzrzq.png
- AdditionalFile11/charts/fTsbxygbpEMYOfYgzqPynStCIUzrzq_legend.pdf
- AdditionalFile11/charts/ibiFNc8YM4mDx7cDA41EqPZildjzhj.pdf
- AdditionalFile11/charts/JuIQnObWwZWr0GzNlLARtrP141Y9w9.pdf
- AdditionalFile11/charts/kjFMnchF0EDBq9ZT4aCy20ORb7FdyL.png
- AdditionalFile11/charts/kjFMnchF0EDBq9ZT4aCy20ORb7FdyL_legend.pdf
- AdditionalFile11/charts/ppHt6Jb6PoLnDmJTQSZSQikz8S05WR.png
- AdditionalFile11/charts/ppHt6Jb6PoLnDmJTQSZSQikz8S05WR_legend.pdf
- AdditionalFile11/charts/SFzEguMay03YzLqbctzdkPBRQGn0gC.png
- AdditionalFile11/charts/SFzEguMay03YzLqbctzdkPBRQGn0gC_legend.pdf
- AdditionalFile11/charts/zPAslt6uQiaqxdsDSbYSTbB0AMoRRG.pdf
- AdditionalFile11/css/
- AdditionalFile11/css/qiime_style.css
- AdditionalFile11/index.html
- AdditionalFile11/js/
- AdditionalFile11/js/overlib.js
- AdditionalFile11/raw_data/
- AdditionalFile11/raw_data/F4_tongue_L2.txt
- AdditionalFile11/raw_data/F4_tongue_L3.txt
- AdditionalFile11/raw_data/F4_tongue_L4.txt
- AdditionalFile11/raw_data/F4_tongue_L5.txt
- AdditionalFile11/raw_data/F4_tongue_L6.txt
