# Supplementary material for: Moving pictures of the human microbiome
Source: Genome Biol. 2011 May 30;12(5):R50. doi: 10.1186/gb-2011-12-5-r50 (PMC3271711; doi:10.1186/gb-2011-12-5-r50)
Supplement: Additional file 11 — Temporal variation in phylum, class, order, family, and genus abundances (F4 tongue). The x-axis scale differs between M3 and F4 plots. [file gb-2011-12-5-r50-S11.ZIP › AdditionalFile11/raw_data/F4_tongue_L2.txt]

# QIIME v1.2.1 OTU table
#OTU ID	0	1	2	3	4	5	6	7	8	9	10	11	12	13	14	15	16	17	18	19	20	21	22	23	24	25	26	27	28	29	30	31	42	43	44	45	46	47	48	49	50	51	53	54	55	56	57	58	59
k__Archaea;p__Crenarchaeota	0.0	0.0	0.0	0.0	0.0	0.0	0.0	0.0	0.0	0.0	0.0	0.0	0.0	0.0	0.0	0.0	0.0	0.0	0.0	0.0	0.0	0.0	0.0	0.0	0.0	0.0	0.0	0.0	0.0	0.0	0.0	0.0	0.0	0.0	0.0	0.0	0.0	0.0	0.0	0.0	0.0	0.0	0.0	0.0	0.0	0.0	0.0	0.0	0.0
k__Bacteria;p__Acidobacteria	0.0	0.0	0.0	0.0	0.0	0.0	0.0	0.0	0.0	0.0	0.0	0.0	0.0	0.0	0.0	0.0	0.0	0.0	0.0	0.0	0.0	0.0	0.0	0.0	0.0	0.0	0.0	0.0	0.0	0.0	0.0	0.0	0.0	0.0	0.0	0.0	0.0	0.0	0.0	0.0	0.0	0.0	0.0	0.0	0.0	0.0	0.0	0.0	0.0
k__Bacteria;p__Actinobacteria	897.0	931.0	1600.0	1165.0	1438.0	750.0	2033.0	1777.0	598.0	1402.0	2272.0	713.0	639.0	2904.0	1066.0	1263.0	1029.0	878.0	1341.0	673.0	953.0	974.0	1750.0	422.0	611.0	1715.0	1953.0	715.0	621.0	639.0	822.0	761.0	473.0	1262.0	1143.0	609.0	1875.0	851.0	248.0	578.0	510.0	950.0	2100.0	1203.0	2014.0	589.0	655.0	992.0	930.0
k__Bacteria;p__Bacteroidetes	4322.0	4222.0	3910.0	5038.0	3649.0	6047.0	2930.0	1445.0	3704.0	1469.0	1598.0	3677.0	5518.0	1952.0	3761.0	2885.0	2531.0	4521.0	4757.0	4970.0	3971.0	3869.0	2579.0	4559.0	3848.0	2183.0	1201.0	2008.0	3455.0	3692.0	3128.0	4010.0	3983.0	1117.0	1221.0	1967.0	2164.0	1336.0	4263.0	1674.0	2482.0	2665.0	1866.0	711.0	2069.0	1179.0	3785.0	1188.0	1259.0
k__Bacteria;p__Chloroflexi	0.0	0.0	0.0	0.0	0.0	0.0	0.0	0.0	0.0	0.0	0.0	0.0	0.0	0.0	0.0	0.0	0.0	0.0	0.0	0.0	0.0	0.0	0.0	0.0	0.0	0.0	0.0	0.0	0.0	0.0	0.0	0.0	0.0	0.0	0.0	0.0	0.0	0.0	0.0	0.0	0.0	0.0	0.0	0.0	0.0	0.0	0.0	0.0	0.0
k__Bacteria;p__Cyanobacteria	0.0	0.0	0.0	0.0	1.0	0.0	0.0	2093.0	0.0	3084.0	11.0	0.0	0.0	78.0	0.0	0.0	531.0	1.0	0.0	0.0	0.0	0.0	0.0	0.0	0.0	11.0	372.0	0.0	0.0	0.0	0.0	0.0	0.0	0.0	1.0	0.0	4.0	5.0	0.0	0.0	0.0	8.0	0.0	2.0	0.0	0.0	0.0	2.0	7.0
k__Bacteria;p__Firmicutes	3412.0	3022.0	3040.0	2898.0	3908.0	3314.0	4128.0	3708.0	2913.0	3235.0	3905.0	3612.0	4056.0	5296.0	4302.0	6094.0	3906.0	4445.0	5754.0	3826.0	3026.0	3350.0	6377.0	3576.0	2870.0	2984.0	4316.0	2796.0	4880.0	3254.0	4117.0	3252.0	2415.0	3583.0	3905.0	2934.0	1827.0	5029.0	2385.0	3826.0	2980.0	3966.0	2982.0	5350.0	5275.0	6592.0	2996.0	8019.0	7374.0
k__Bacteria;p__Fusobacteria	1203.0	1384.0	916.0	926.0	526.0	1669.0	531.0	469.0	986.0	466.0	235.0	125.0	284.0	172.0	663.0	479.0	451.0	504.0	97.0	126.0	867.0	295.0	577.0	406.0	1151.0	674.0	484.0	251.0	367.0	580.0	719.0	720.0	478.0	222.0	388.0	742.0	332.0	598.0	576.0	898.0	1032.0	595.0	334.0	181.0	146.0	333.0	323.0	64.0	83.0
k__Bacteria;p__Gemmatimonadetes	0.0	0.0	0.0	0.0	0.0	0.0	0.0	0.0	0.0	0.0	0.0	0.0	0.0	0.0	0.0	0.0	0.0	0.0	0.0	0.0	0.0	0.0	0.0	0.0	0.0	0.0	0.0	0.0	0.0	0.0	0.0	0.0	0.0	0.0	0.0	0.0	0.0	0.0	0.0	0.0	0.0	0.0	0.0	0.0	0.0	0.0	0.0	0.0	0.0
k__Bacteria;p__Proteobacteria	2252.0	1545.0	2600.0	2192.0	3471.0	3104.0	4109.0	2998.0	2940.0	1822.0	952.0	1213.0	553.0	2012.0	3443.0	3359.0	3521.0	842.0	1080.0	1749.0	2869.0	6209.0	1116.0	3893.0	1467.0	2988.0	1916.0	1462.0	2837.0	3796.0	3355.0	2608.0	2713.0	4023.0	2586.0	4487.0	4614.0	3617.0	4823.0	5831.0	3832.0	2185.0	2494.0	2472.0	1456.0	4452.0	2505.0	2684.0	770.0
k__Bacteria;p__SPAM	0.0	0.0	0.0	0.0	0.0	0.0	0.0	0.0	0.0	0.0	0.0	0.0	0.0	0.0	0.0	0.0	0.0	0.0	0.0	0.0	0.0	0.0	0.0	0.0	0.0	0.0	0.0	0.0	0.0	0.0	0.0	0.0	0.0	0.0	0.0	0.0	0.0	0.0	0.0	0.0	0.0	0.0	0.0	0.0	0.0	0.0	0.0	0.0	0.0
k__Bacteria;p__SR1	1.0	0.0	0.0	0.0	0.0	0.0	0.0	0.0	0.0	0.0	0.0	0.0	0.0	0.0	1.0	0.0	1.0	1.0	0.0	0.0	1.0	0.0	0.0	0.0	0.0	0.0	0.0	0.0	0.0	1.0	0.0	0.0	0.0	0.0	0.0	0.0	0.0	0.0	0.0	0.0	0.0	0.0	0.0	0.0	0.0	0.0	0.0	0.0	0.0
k__Bacteria;p__Spirochaetes	4.0	23.0	13.0	5.0	0.0	15.0	3.0	0.0	6.0	4.0	4.0	1.0	2.0	2.0	5.0	0.0	0.0	1.0	0.0	0.0	5.0	0.0	0.0	1.0	2.0	1.0	3.0	1.0	0.0	1.0	0.0	0.0	0.0	0.0	0.0	0.0	0.0	0.0	0.0	0.0	0.0	0.0	0.0	0.0	0.0	0.0	0.0	0.0	0.0
k__Bacteria;p__Synergistetes	1.0	2.0	2.0	1.0	0.0	0.0	1.0	0.0	1.0	0.0	0.0	0.0	0.0	0.0	1.0	0.0	0.0	0.0	0.0	0.0	0.0	0.0	0.0	1.0	0.0	0.0	0.0	0.0	0.0	0.0	1.0	0.0	0.0	0.0	0.0	0.0	0.0	0.0	0.0	0.0	0.0	0.0	0.0	0.0	0.0	0.0	0.0	0.0	0.0
k__Bacteria;p__TM7	7.0	2.0	0.0	0.0	0.0	0.0	2.0	2.0	1.0	1.0	1.0	1.0	2.0	0.0	0.0	0.0	1.0	1.0	0.0	1.0	0.0	0.0	0.0	0.0	0.0	0.0	0.0	3.0	0.0	1.0	0.0	0.0	0.0	0.0	2.0	1.0	0.0	0.0	0.0	1.0	1.0	0.0	0.0	0.0	4.0	1.0	0.0	0.0	0.0
k__Bacteria;p__Tenericutes	37.0	40.0	15.0	11.0	7.0	23.0	11.0	4.0	19.0	6.0	13.0	11.0	31.0	6.0	6.0	8.0	10.0	23.0	23.0	12.0	19.0	10.0	13.0	13.0	21.0	14.0	12.0	7.0	14.0	22.0	4.0	14.0	17.0	8.0	17.0	10.0	9.0	6.0	20.0	16.0	23.0	32.0	6.0	3.0	15.0	10.0	5.0	5.0	1.0
k__Bacteria;p__Thermi	0.0	0.0	0.0	0.0	0.0	0.0	0.0	0.0	0.0	0.0	0.0	0.0	0.0	0.0	0.0	0.0	0.0	0.0	0.0	0.0	0.0	0.0	0.0	0.0	0.0	0.0	0.0	0.0	0.0	0.0	0.0	0.0	0.0	0.0	1.0	0.0	0.0	0.0	0.0	0.0	0.0	0.0	0.0	0.0	1.0	0.0	0.0	0.0	0.0
k__Bacteria;p__Verrucomicrobia	0.0	0.0	0.0	0.0	0.0	0.0	0.0	0.0	0.0	0.0	0.0	0.0	0.0	0.0	0.0	0.0	0.0	0.0	0.0	0.0	0.0	0.0	0.0	0.0	0.0	0.0	0.0	0.0	0.0	0.0	0.0	0.0	0.0	0.0	0.0	0.0	0.0	0.0	0.0	0.0	0.0	0.0	0.0	0.0	0.0	0.0	0.0	0.0	0.0
[truncated: 86 more columns]
