# Supplementary material for: Moving pictures of the human microbiome
Source: Genome Biol. 2011 May 30;12(5):R50. doi: 10.1186/gb-2011-12-5-r50 (PMC3271711; doi:10.1186/gb-2011-12-5-r50)
Supplement: Additional file 11 — Temporal variation in phylum, class, order, family, and genus abundances (F4 tongue). The x-axis scale differs between M3 and F4 plots. [file gb-2011-12-5-r50-S11.ZIP › AdditionalFile11/raw_data/F4_tongue_L3.txt]

# QIIME v1.2.1 OTU table
#OTU ID	0	1	2	3	4	5	6	7	8	9	10	11	12	13	14	15	16	17	18	19	20	21	22	23	24	25	26	27	28	29	30	31	42	43	44	45	46	47	48	49	50	51	53	54	55	56	57	58	59
k__Archaea;p__Crenarchaeota;c__Thaumarchaeota	0.0	0.0	0.0	0.0	0.0	0.0	0.0	0.0	0.0	0.0	0.0	0.0	0.0	0.0	0.0	0.0	0.0	0.0	0.0	0.0	0.0	0.0	0.0	0.0	0.0	0.0	0.0	0.0	0.0	0.0	0.0	0.0	0.0	0.0	0.0	0.0	0.0	0.0	0.0	0.0	0.0	0.0	0.0	0.0	0.0	0.0	0.0	0.0	0.0
k__Bacteria;p__Acidobacteria;c__Chloracidobacteria	0.0	0.0	0.0	0.0	0.0	0.0	0.0	0.0	0.0	0.0	0.0	0.0	0.0	0.0	0.0	0.0	0.0	0.0	0.0	0.0	0.0	0.0	0.0	0.0	0.0	0.0	0.0	0.0	0.0	0.0	0.0	0.0	0.0	0.0	0.0	0.0	0.0	0.0	0.0	0.0	0.0	0.0	0.0	0.0	0.0	0.0	0.0	0.0	0.0
k__Bacteria;p__Actinobacteria;c__	0.0	0.0	0.0	0.0	0.0	0.0	0.0	0.0	0.0	1.0	0.0	0.0	0.0	0.0	0.0	0.0	0.0	0.0	0.0	0.0	0.0	0.0	0.0	0.0	0.0	0.0	0.0	0.0	0.0	0.0	0.0	0.0	0.0	0.0	0.0	0.0	0.0	0.0	0.0	0.0	0.0	0.0	0.0	0.0	0.0	0.0	0.0	0.0	0.0
k__Bacteria;p__Actinobacteria;c__Actinobacteria (class)	897.0	931.0	1600.0	1165.0	1438.0	750.0	2033.0	1777.0	598.0	1401.0	2272.0	713.0	639.0	2904.0	1066.0	1263.0	1029.0	878.0	1341.0	673.0	953.0	974.0	1750.0	422.0	611.0	1715.0	1953.0	715.0	621.0	639.0	822.0	761.0	473.0	1262.0	1143.0	609.0	1875.0	851.0	248.0	578.0	510.0	950.0	2100.0	1203.0	2014.0	589.0	655.0	992.0	930.0
k__Bacteria;p__Bacteroidetes;c__Bacteroidia	4273.0	4045.0	3865.0	4875.0	3637.0	5890.0	2832.0	1412.0	3683.0	1462.0	1586.0	3673.0	5515.0	1938.0	3753.0	2873.0	2517.0	4490.0	4754.0	4966.0	3919.0	3825.0	2563.0	4547.0	3800.0	2180.0	1188.0	2003.0	3449.0	3686.0	3117.0	4002.0	3979.0	1109.0	1216.0	1946.0	2155.0	1312.0	4246.0	1644.0	2462.0	2657.0	1863.0	701.0	2064.0	1154.0	3755.0	1183.0	1240.0
k__Bacteria;p__Bacteroidetes;c__Flavobacteria	49.0	177.0	45.0	163.0	12.0	157.0	98.0	33.0	21.0	7.0	12.0	4.0	3.0	14.0	7.0	12.0	14.0	31.0	3.0	4.0	51.0	43.0	16.0	12.0	48.0	3.0	13.0	5.0	6.0	6.0	11.0	8.0	4.0	8.0	5.0	21.0	9.0	24.0	17.0	30.0	20.0	8.0	3.0	10.0	5.0	25.0	30.0	5.0	19.0
k__Bacteria;p__Bacteroidetes;c__Sphingobacteria	0.0	0.0	0.0	0.0	0.0	0.0	0.0	0.0	0.0	0.0	0.0	0.0	0.0	0.0	1.0	0.0	0.0	0.0	0.0	0.0	1.0	1.0	0.0	0.0	0.0	0.0	0.0	0.0	0.0	0.0	0.0	0.0	0.0	0.0	0.0	0.0	0.0	0.0	0.0	0.0	0.0	0.0	0.0	0.0	0.0	0.0	0.0	0.0	0.0
k__Bacteria;p__Chloroflexi;c__Bljii12	0.0	0.0	0.0	0.0	0.0	0.0	0.0	0.0	0.0	0.0	0.0	0.0	0.0	0.0	0.0	0.0	0.0	0.0	0.0	0.0	0.0	0.0	0.0	0.0	0.0	0.0	0.0	0.0	0.0	0.0	0.0	0.0	0.0	0.0	0.0	0.0	0.0	0.0	0.0	0.0	0.0	0.0	0.0	0.0	0.0	0.0	0.0	0.0	0.0
k__Bacteria;p__Chloroflexi;c__SOGA31	0.0	0.0	0.0	0.0	0.0	0.0	0.0	0.0	0.0	0.0	0.0	0.0	0.0	0.0	0.0	0.0	0.0	0.0	0.0	0.0	0.0	0.0	0.0	0.0	0.0	0.0	0.0	0.0	0.0	0.0	0.0	0.0	0.0	0.0	0.0	0.0	0.0	0.0	0.0	0.0	0.0	0.0	0.0	0.0	0.0	0.0	0.0	0.0	0.0
k__Bacteria;p__Chloroflexi;c__Thermomicrobia	0.0	0.0	0.0	0.0	0.0	0.0	0.0	0.0	0.0	0.0	0.0	0.0	0.0	0.0	0.0	0.0	0.0	0.0	0.0	0.0	0.0	0.0	0.0	0.0	0.0	0.0	0.0	0.0	0.0	0.0	0.0	0.0	0.0	0.0	0.0	0.0	0.0	0.0	0.0	0.0	0.0	0.0	0.0	0.0	0.0	0.0	0.0	0.0	0.0
k__Bacteria;p__Cyanobacteria;c__	0.0	0.0	0.0	0.0	1.0	0.0	0.0	2093.0	0.0	3084.0	11.0	0.0	0.0	78.0	0.0	0.0	531.0	1.0	0.0	0.0	0.0	0.0	0.0	0.0	0.0	11.0	372.0	0.0	0.0	0.0	0.0	0.0	0.0	0.0	1.0	0.0	4.0	5.0	0.0	0.0	0.0	8.0	0.0	2.0	0.0	0.0	0.0	2.0	7.0
k__Bacteria;p__Firmicutes;c__Bacilli	993.0	1408.0	1473.0	1569.0	1435.0	1215.0	3270.0	2822.0	1242.0	2181.0	2632.0	2114.0	1664.0	3480.0	2072.0	3646.0	2755.0	1946.0	2930.0	1902.0	1218.0	2793.0	4588.0	2315.0	1630.0	1663.0	3289.0	1673.0	3691.0	2567.0	2347.0	1633.0	708.0	2931.0	3028.0	2392.0	1358.0	3997.0	781.0	2757.0	2102.0	2642.0	1851.0	4544.0	4177.0	5572.0	1689.0	4636.0	6056.0
k__Bacteria;p__Firmicutes;c__Clostridia	2419.0	1614.0	1567.0	1329.0	2473.0	2099.0	858.0	886.0	1671.0	1054.0	1273.0	1498.0	2392.0	1816.0	2230.0	2448.0	1151.0	2499.0	2824.0	1924.0	1808.0	557.0	1789.0	1261.0	1240.0	1321.0	1027.0	1123.0	1189.0	687.0	1770.0	1619.0	1707.0	652.0	877.0	542.0	469.0	1032.0	1604.0	1069.0	878.0	1324.0	1131.0	806.0	1098.0	1020.0	1307.0	3383.0	1318.0
k__Bacteria;p__Fusobacteria;c__Fusobacteria (class)	1203.0	1384.0	916.0	926.0	526.0	1669.0	531.0	469.0	986.0	466.0	235.0	125.0	284.0	172.0	663.0	479.0	451.0	504.0	97.0	126.0	867.0	295.0	577.0	406.0	1151.0	674.0	484.0	251.0	367.0	580.0	719.0	720.0	478.0	222.0	388.0	742.0	332.0	598.0	576.0	898.0	1032.0	595.0	334.0	181.0	146.0	333.0	323.0	64.0	83.0
k__Bacteria;p__Gemmatimonadetes;c__Gemmatimonadetes (class)	0.0	0.0	0.0	0.0	0.0	0.0	0.0	0.0	0.0	0.0	0.0	0.0	0.0	0.0	0.0	0.0	0.0	0.0	0.0	0.0	0.0	0.0	0.0	0.0	0.0	0.0	0.0	0.0	0.0	0.0	0.0	0.0	0.0	0.0	0.0	0.0	0.0	0.0	0.0	0.0	0.0	0.0	0.0	0.0	0.0	0.0	0.0	0.0	0.0
k__Bacteria;p__Proteobacteria;c__Alphaproteobacteria	0.0	0.0	1.0	0.0	0.0	0.0	1.0	0.0	0.0	0.0	3.0	0.0	0.0	0.0	0.0	0.0	0.0	0.0	0.0	0.0	0.0	0.0	1.0	0.0	1.0	0.0	1.0	0.0	0.0	0.0	0.0	0.0	0.0	0.0	0.0	0.0	0.0	0.0	0.0	0.0	0.0	0.0	1.0	0.0	0.0	1.0	0.0	0.0	0.0
k__Bacteria;p__Proteobacteria;c__Betaproteobacteria	277.0	387.0	262.0	324.0	98.0	625.0	320.0	80.0	227.0	149.0	216.0	94.0	200.0	481.0	710.0	848.0	1252.0	371.0	144.0	221.0	683.0	2874.0	825.0	1476.0	329.0	730.0	657.0	302.0	295.0	390.0	550.0	316.0	1420.0	2645.0	1517.0	2978.0	3505.0	2335.0	3480.0	3680.0	2392.0	1845.0	1881.0	964.0	570.0	902.0	891.0	2086.0	416.0
k__Bacteria;p__Proteobacteria;c__Deltaproteobacteria	0.0	0.0	0.0	0.0	0.0	0.0	0.0	0.0	0.0	0.0	0.0	0.0	0.0	0.0	0.0	0.0	0.0	0.0	0.0	0.0	0.0	0.0	0.0	0.0	0.0	0.0	2.0	0.0	0.0	0.0	0.0	0.0	0.0	0.0	0.0	0.0	0.0	0.0	0.0	0.0	0.0	0.0	0.0	0.0	0.0	0.0	1.0	0.0	0.0
k__Bacteria;p__Proteobacteria;c__Epsilonproteobacteria	169.0	151.0	136.0	225.0	70.0	418.0	75.0	58.0	80.0	61.0	95.0	46.0	19.0	74.0	155.0	157.0	87.0	139.0	56.0	34.0	250.0	41.0	90.0	43.0	93.0	89.0	108.0	43.0	83.0	38.0	90.0	103.0	138.0	74.0	67.0	27.0	38.0	74.0	41.0	66.0	27.0	42.0	82.0	45.0	178.0	159.0	90.0	128.0	79.0
k__Bacteria;p__Proteobacteria;c__Gammaproteobacteria	1806.0	1007.0	2201.0	1643.0	3303.0	2061.0	3713.0	2860.0	2633.0	1612.0	638.0	1073.0	334.0	1457.0	2578.0	2354.0	2182.0	332.0	880.0	1494.0	1936.0	3294.0	200.0	2374.0	1044.0	2169.0	1148.0	1117.0	2459.0	3368.0	2715.0	2189.0	1155.0	1304.0	1002.0	1482.0	1071.0	1208.0	1302.0	2085.0	1413.0	298.0	530.0	1463.0	708.0	3390.0	1523.0	470.0	275.0
k__Bacteria;p__SPAM;c__	0.0	0.0	0.0	0.0	0.0	0.0	0.0	0.0	0.0	0.0	0.0	0.0	0.0	0.0	0.0	0.0	0.0	0.0	0.0	0.0	0.0	0.0	0.0	0.0	0.0	0.0	0.0	0.0	0.0	0.0	0.0	0.0	0.0	0.0	0.0	0.0	0.0	0.0	0.0	0.0	0.0	0.0	0.0	0.0	0.0	0.0	0.0	0.0	0.0
k__Bacteria;p__SR1;c__	1.0	0.0	0.0	0.0	0.0	0.0	0.0	0.0	0.0	0.0	0.0	0.0	0.0	0.0	1.0	0.0	1.0	1.0	0.0	0.0	1.0	0.0	0.0	0.0	0.0	0.0	0.0	0.0	0.0	1.0	0.0	0.0	0.0	0.0	0.0	0.0	0.0	0.0	0.0	0.0	0.0	0.0	0.0	0.0	0.0	0.0	0.0	0.0	0.0
k__Bacteria;p__Spirochaetes;c__Spirochaetes (class)	4.0	23.0	13.0	5.0	0.0	15.0	3.0	0.0	6.0	4.0	4.0	1.0	2.0	2.0	5.0	0.0	0.0	1.0	0.0	0.0	5.0	0.0	0.0	1.0	2.0	1.0	3.0	1.0	0.0	1.0	0.0	0.0	0.0	0.0	0.0	0.0	0.0	0.0	0.0	0.0	0.0	0.0	0.0	0.0	0.0	0.0	0.0	0.0	0.0
k__Bacteria;p__Synergistetes;c__Synergistia	1.0	2.0	2.0	1.0	0.0	0.0	1.0	0.0	1.0	0.0	0.0	0.0	0.0	0.0	1.0	0.0	0.0	0.0	0.0	0.0	0.0	0.0	0.0	1.0	0.0	0.0	0.0	0.0	0.0	0.0	1.0	0.0	0.0	0.0	0.0	0.0	0.0	0.0	0.0	0.0	0.0	0.0	0.0	0.0	0.0	0.0	0.0	0.0	0.0
k__Bacteria;p__TM7;c__TM7-3	7.0	2.0	0.0	0.0	0.0	0.0	2.0	2.0	1.0	1.0	1.0	1.0	2.0	0.0	0.0	0.0	1.0	1.0	0.0	1.0	0.0	0.0	0.0	0.0	0.0	0.0	0.0	3.0	0.0	1.0	0.0	0.0	0.0	0.0	2.0	1.0	0.0	0.0	0.0	1.0	1.0	0.0	0.0	0.0	4.0	1.0	0.0	0.0	0.0
k__Bacteria;p__Tenericutes;c__Erysipelotrichi	30.0	17.0	5.0	8.0	7.0	14.0	7.0	4.0	18.0	6.0	13.0	8.0	28.0	6.0	5.0	7.0	10.0	23.0	23.0	11.0	19.0	10.0	13.0	13.0	18.0	14.0	9.0	7.0	13.0	20.0	4.0	14.0	17.0	8.0	17.0	10.0	9.0	6.0	20.0	16.0	23.0	32.0	6.0	3.0	15.0	9.0	5.0	5.0	1.0
k__Bacteria;p__Tenericutes;c__Mollicutes	7.0	23.0	10.0	3.0	0.0	9.0	4.0	0.0	1.0	0.0	0.0	3.0	3.0	0.0	1.0	1.0	0.0	0.0	0.0	1.0	0.0	0.0	0.0	0.0	3.0	0.0	3.0	0.0	1.0	2.0	0.0	0.0	0.0	0.0	0.0	0.0	0.0	0.0	0.0	0.0	0.0	0.0	0.0	0.0	0.0	1.0	0.0	0.0	0.0
k__Bacteria;p__Thermi;c__Deinococci	0.0	0.0	0.0	0.0	0.0	0.0	0.0	0.0	0.0	0.0	0.0	0.0	0.0	0.0	0.0	0.0	0.0	0.0	0.0	0.0	0.0	0.0	0.0	0.0	0.0	0.0	0.0	0.0	0.0	0.0	0.0	0.0	0.0	0.0	1.0	0.0	0.0	0.0	0.0	0.0	0.0	0.0	0.0	0.0	1.0	0.0	0.0	0.0	0.0
k__Bacteria;p__Verrucomicrobia;c__Spartobacteria	0.0	0.0	0.0	0.0	0.0	0.0	0.0	0.0	0.0	0.0	0.0	0.0	0.0	0.0	0.0	0.0	0.0	0.0	0.0	0.0	0.0	0.0	0.0	0.0	0.0	0.0	0.0	0.0	0.0	0.0	0.0	0.0	0.0	0.0	0.0	0.0	0.0	0.0	0.0	0.0	0.0	0.0	0.0	0.0	0.0	0.0	0.0	0.0	0.0
k__Bacteria;p__Verrucomicrobia;c__Verrucomicrobiae	0.0	0.0	0.0	0.0	0.0	0.0	0.0	0.0	0.0	0.0	0.0	0.0	0.0	0.0	0.0	0.0	0.0	0.0	0.0	0.0	0.0	0.0	0.0	0.0	0.0	0.0	0.0	0.0	0.0	0.0	0.0	0.0	0.0	0.0	0.0	0.0	0.0	0.0	0.0	0.0	0.0	0.0	0.0	0.0	0.0	0.0	0.0	0.0	0.0
[truncated: 86 more columns]
