# Supplementary material for: Moving pictures of the human microbiome
Source: Genome Biol. 2011 May 30;12(5):R50. doi: 10.1186/gb-2011-12-5-r50 (PMC3271711; doi:10.1186/gb-2011-12-5-r50)
Supplement: Additional file 11 — Temporal variation in phylum, class, order, family, and genus abundances (F4 tongue). The x-axis scale differs between M3 and F4 plots. [file gb-2011-12-5-r50-S11.ZIP › AdditionalFile11/raw_data/F4_tongue_L4.txt]

# QIIME v1.2.1 OTU table
#OTU ID	0	1	2	3	4	5	6	7	8	9	10	11	12	13	14	15	16	17	18	19	20	21	22	23	24	25	26	27	28	29	30	31	42	43	44	45	46	47	48	49	50	51	53	54	55	56	57	58	59
k__Archaea;p__Crenarchaeota;c__Thaumarchaeota;o__Nitrososphaerales	0.0	0.0	0.0	0.0	0.0	0.0	0.0	0.0	0.0	0.0	0.0	0.0	0.0	0.0	0.0	0.0	0.0	0.0	0.0	0.0	0.0	0.0	0.0	0.0	0.0	0.0	0.0	0.0	0.0	0.0	0.0	0.0	0.0	0.0	0.0	0.0	0.0	0.0	0.0	0.0	0.0	0.0	0.0	0.0	0.0	0.0	0.0	0.0	0.0
k__Bacteria;p__Acidobacteria;c__Chloracidobacteria;o__	0.0	0.0	0.0	0.0	0.0	0.0	0.0	0.0	0.0	0.0	0.0	0.0	0.0	0.0	0.0	0.0	0.0	0.0	0.0	0.0	0.0	0.0	0.0	0.0	0.0	0.0	0.0	0.0	0.0	0.0	0.0	0.0	0.0	0.0	0.0	0.0	0.0	0.0	0.0	0.0	0.0	0.0	0.0	0.0	0.0	0.0	0.0	0.0	0.0
k__Bacteria;p__Actinobacteria;c__;o__	0.0	0.0	0.0	0.0	0.0	0.0	0.0	0.0	0.0	1.0	0.0	0.0	0.0	0.0	0.0	0.0	0.0	0.0	0.0	0.0	0.0	0.0	0.0	0.0	0.0	0.0	0.0	0.0	0.0	0.0	0.0	0.0	0.0	0.0	0.0	0.0	0.0	0.0	0.0	0.0	0.0	0.0	0.0	0.0	0.0	0.0	0.0	0.0	0.0
k__Bacteria;p__Actinobacteria;c__Actinobacteria (class);o__Acidimicrobiales	0.0	0.0	0.0	0.0	0.0	0.0	0.0	0.0	0.0	0.0	0.0	0.0	0.0	0.0	0.0	0.0	0.0	0.0	0.0	0.0	0.0	0.0	0.0	0.0	0.0	0.0	0.0	0.0	0.0	0.0	0.0	0.0	0.0	0.0	0.0	0.0	0.0	0.0	0.0	0.0	0.0	0.0	0.0	0.0	0.0	0.0	0.0	0.0	0.0
k__Bacteria;p__Actinobacteria;c__Actinobacteria (class);o__Actinomycetales	836.0	836.0	1574.0	1135.0	1415.0	730.0	2020.0	1763.0	575.0	1390.0	2232.0	678.0	508.0	2859.0	1047.0	1243.0	1023.0	797.0	1256.0	622.0	899.0	953.0	1632.0	393.0	571.0	1676.0	1916.0	689.0	591.0	613.0	797.0	734.0	437.0	1229.0	1131.0	602.0	1856.0	840.0	222.0	569.0	498.0	895.0	2036.0	1172.0	1870.0	561.0	622.0	950.0	870.0
k__Bacteria;p__Actinobacteria;c__Actinobacteria (class);o__Bifidobacteriales	0.0	1.0	3.0	1.0	0.0	0.0	0.0	0.0	0.0	0.0	1.0	1.0	0.0	1.0	0.0	0.0	0.0	0.0	0.0	0.0	0.0	0.0	0.0	0.0	0.0	0.0	1.0	1.0	2.0	1.0	0.0	0.0	0.0	0.0	0.0	0.0	0.0	0.0	0.0	0.0	0.0	0.0	0.0	0.0	0.0	0.0	0.0	0.0	1.0
k__Bacteria;p__Actinobacteria;c__Actinobacteria (class);o__Coriobacteriales	61.0	94.0	23.0	29.0	23.0	20.0	13.0	14.0	23.0	11.0	39.0	34.0	131.0	44.0	19.0	20.0	6.0	81.0	85.0	51.0	54.0	21.0	118.0	29.0	40.0	39.0	36.0	25.0	28.0	25.0	25.0	27.0	36.0	33.0	12.0	7.0	19.0	11.0	26.0	9.0	12.0	55.0	64.0	31.0	144.0	28.0	33.0	42.0	59.0
k__Bacteria;p__Actinobacteria;c__Actinobacteria (class);o__MC47	0.0	0.0	0.0	0.0	0.0	0.0	0.0	0.0	0.0	0.0	0.0	0.0	0.0	0.0	0.0	0.0	0.0	0.0	0.0	0.0	0.0	0.0	0.0	0.0	0.0	0.0	0.0	0.0	0.0	0.0	0.0	0.0	0.0	0.0	0.0	0.0	0.0	0.0	0.0	0.0	0.0	0.0	0.0	0.0	0.0	0.0	0.0	0.0	0.0
k__Bacteria;p__Actinobacteria;c__Actinobacteria (class);o__Solirubrobacterales	0.0	0.0	0.0	0.0	0.0	0.0	0.0	0.0	0.0	0.0	0.0	0.0	0.0	0.0	0.0	0.0	0.0	0.0	0.0	0.0	0.0	0.0	0.0	0.0	0.0	0.0	0.0	0.0	0.0	0.0	0.0	0.0	0.0	0.0	0.0	0.0	0.0	0.0	0.0	0.0	0.0	0.0	0.0	0.0	0.0	0.0	0.0	0.0	0.0
k__Bacteria;p__Bacteroidetes;c__Bacteroidia;o__Bacteroidales	4273.0	4045.0	3865.0	4875.0	3637.0	5890.0	2832.0	1412.0	3683.0	1462.0	1586.0	3673.0	5515.0	1938.0	3753.0	2873.0	2517.0	4490.0	4754.0	4966.0	3919.0	3825.0	2563.0	4547.0	3800.0	2180.0	1188.0	2003.0	3449.0	3686.0	3117.0	4002.0	3979.0	1109.0	1216.0	1946.0	2155.0	1312.0	4246.0	1644.0	2462.0	2657.0	1863.0	701.0	2064.0	1154.0	3755.0	1183.0	1240.0
k__Bacteria;p__Bacteroidetes;c__Flavobacteria;o__	0.0	0.0	0.0	0.0	0.0	0.0	0.0	0.0	0.0	0.0	0.0	0.0	0.0	0.0	0.0	0.0	0.0	0.0	0.0	0.0	0.0	0.0	0.0	0.0	0.0	0.0	0.0	0.0	0.0	0.0	0.0	0.0	0.0	0.0	0.0	0.0	0.0	0.0	0.0	0.0	0.0	0.0	0.0	0.0	0.0	0.0	0.0	0.0	0.0
k__Bacteria;p__Bacteroidetes;c__Flavobacteria;o__Flavobacteriales	49.0	177.0	45.0	163.0	12.0	157.0	98.0	33.0	21.0	7.0	12.0	4.0	3.0	14.0	7.0	12.0	14.0	31.0	3.0	4.0	51.0	43.0	16.0	12.0	48.0	3.0	13.0	5.0	6.0	6.0	11.0	8.0	4.0	8.0	5.0	21.0	9.0	24.0	17.0	30.0	20.0	8.0	3.0	10.0	5.0	25.0	30.0	5.0	19.0
k__Bacteria;p__Bacteroidetes;c__Sphingobacteria;o__Sphingobacteriales	0.0	0.0	0.0	0.0	0.0	0.0	0.0	0.0	0.0	0.0	0.0	0.0	0.0	0.0	1.0	0.0	0.0	0.0	0.0	0.0	1.0	1.0	0.0	0.0	0.0	0.0	0.0	0.0	0.0	0.0	0.0	0.0	0.0	0.0	0.0	0.0	0.0	0.0	0.0	0.0	0.0	0.0	0.0	0.0	0.0	0.0	0.0	0.0	0.0
k__Bacteria;p__Chloroflexi;c__Bljii12;o__	0.0	0.0	0.0	0.0	0.0	0.0	0.0	0.0	0.0	0.0	0.0	0.0	0.0	0.0	0.0	0.0	0.0	0.0	0.0	0.0	0.0	0.0	0.0	0.0	0.0	0.0	0.0	0.0	0.0	0.0	0.0	0.0	0.0	0.0	0.0	0.0	0.0	0.0	0.0	0.0	0.0	0.0	0.0	0.0	0.0	0.0	0.0	0.0	0.0
k__Bacteria;p__Chloroflexi;c__SOGA31;o__	0.0	0.0	0.0	0.0	0.0	0.0	0.0	0.0	0.0	0.0	0.0	0.0	0.0	0.0	0.0	0.0	0.0	0.0	0.0	0.0	0.0	0.0	0.0	0.0	0.0	0.0	0.0	0.0	0.0	0.0	0.0	0.0	0.0	0.0	0.0	0.0	0.0	0.0	0.0	0.0	0.0	0.0	0.0	0.0	0.0	0.0	0.0	0.0	0.0
k__Bacteria;p__Chloroflexi;c__Thermomicrobia;o__HN1-15	0.0	0.0	0.0	0.0	0.0	0.0	0.0	0.0	0.0	0.0	0.0	0.0	0.0	0.0	0.0	0.0	0.0	0.0	0.0	0.0	0.0	0.0	0.0	0.0	0.0	0.0	0.0	0.0	0.0	0.0	0.0	0.0	0.0	0.0	0.0	0.0	0.0	0.0	0.0	0.0	0.0	0.0	0.0	0.0	0.0	0.0	0.0	0.0	0.0
k__Bacteria;p__Cyanobacteria;c__;o__	0.0	0.0	0.0	0.0	1.0	0.0	0.0	2093.0	0.0	3084.0	11.0	0.0	0.0	78.0	0.0	0.0	531.0	1.0	0.0	0.0	0.0	0.0	0.0	0.0	0.0	11.0	372.0	0.0	0.0	0.0	0.0	0.0	0.0	0.0	1.0	0.0	4.0	5.0	0.0	0.0	0.0	8.0	0.0	2.0	0.0	0.0	0.0	2.0	7.0
k__Bacteria;p__Firmicutes;c__Bacilli;o__	0.0	0.0	3.0	3.0	3.0	4.0	13.0	4.0	3.0	10.0	10.0	3.0	3.0	4.0	3.0	8.0	5.0	1.0	6.0	1.0	4.0	1.0	1.0	1.0	0.0	0.0	4.0	3.0	3.0	1.0	5.0	3.0	1.0	5.0	2.0	3.0	9.0	2.0	0.0	2.0	1.0	3.0	4.0	5.0	3.0	3.0	4.0	6.0	1.0
k__Bacteria;p__Firmicutes;c__Bacilli;o__Bacillales	193.0	117.0	228.0	105.0	174.0	57.0	194.0	182.0	173.0	307.0	323.0	143.0	79.0	337.0	145.0	217.0	270.0	123.0	176.0	101.0	116.0	63.0	285.0	186.0	144.0	239.0	383.0	54.0	257.0	142.0	305.0	164.0	61.0	194.0	351.0	198.0	72.0	229.0	52.0	158.0	66.0	240.0	231.0	288.0	163.0	290.0	129.0	115.0	124.0
k__Bacteria;p__Firmicutes;c__Bacilli;o__Lactobacillales	800.0	1291.0	1242.0	1461.0	1258.0	1154.0	3063.0	2636.0	1066.0	1864.0	2299.0	1968.0	1582.0	3139.0	1924.0	3421.0	2480.0	1822.0	2748.0	1800.0	1098.0	2729.0	4302.0	2128.0	1486.0	1424.0	2902.0	1616.0	3431.0	2424.0	2037.0	1466.0	646.0	2732.0	2675.0	2191.0	1277.0	3766.0	729.0	2597.0	2035.0	2399.0	1616.0	4251.0	4011.0	5279.0	1556.0	4515.0	5931.0
k__Bacteria;p__Firmicutes;c__Clostridia;o__Clostridiales	2419.0	1614.0	1567.0	1329.0	2473.0	2099.0	858.0	886.0	1671.0	1054.0	1273.0	1498.0	2392.0	1816.0	2230.0	2448.0	1151.0	2499.0	2824.0	1924.0	1808.0	557.0	1789.0	1261.0	1240.0	1321.0	1027.0	1123.0	1189.0	687.0	1770.0	1619.0	1707.0	652.0	877.0	542.0	469.0	1032.0	1604.0	1069.0	878.0	1324.0	1131.0	806.0	1098.0	1020.0	1307.0	3383.0	1318.0
k__Bacteria;p__Firmicutes;c__Clostridia;o__MBA08	0.0	0.0	0.0	0.0	0.0	0.0	0.0	0.0	0.0	0.0	0.0	0.0	0.0	0.0	0.0	0.0	0.0	0.0	0.0	0.0	0.0	0.0	0.0	0.0	0.0	0.0	0.0	0.0	0.0	0.0	0.0	0.0	0.0	0.0	0.0	0.0	0.0	0.0	0.0	0.0	0.0	0.0	0.0	0.0	0.0	0.0	0.0	0.0	0.0
k__Bacteria;p__Fusobacteria;c__Fusobacteria (class);o__Fusobacteriales	1203.0	1384.0	916.0	926.0	526.0	1669.0	531.0	469.0	986.0	466.0	235.0	125.0	284.0	172.0	663.0	479.0	451.0	504.0	97.0	126.0	867.0	295.0	577.0	406.0	1151.0	674.0	484.0	251.0	367.0	580.0	719.0	720.0	478.0	222.0	388.0	742.0	332.0	598.0	576.0	898.0	1032.0	595.0	334.0	181.0	146.0	333.0	323.0	64.0	83.0
k__Bacteria;p__Gemmatimonadetes;c__Gemmatimonadetes (class);o__Gemmatimonadales	0.0	0.0	0.0	0.0	0.0	0.0	0.0	0.0	0.0	0.0	0.0	0.0	0.0	0.0	0.0	0.0	0.0	0.0	0.0	0.0	0.0	0.0	0.0	0.0	0.0	0.0	0.0	0.0	0.0	0.0	0.0	0.0	0.0	0.0	0.0	0.0	0.0	0.0	0.0	0.0	0.0	0.0	0.0	0.0	0.0	0.0	0.0	0.0	0.0
k__Bacteria;p__Proteobacteria;c__Alphaproteobacteria;o__Caulobacterales	0.0	0.0	0.0	0.0	0.0	0.0	0.0	0.0	0.0	0.0	2.0	0.0	0.0	0.0	0.0	0.0	0.0	0.0	0.0	0.0	0.0	0.0	0.0	0.0	0.0	0.0	0.0	0.0	0.0	0.0	0.0	0.0	0.0	0.0	0.0	0.0	0.0	0.0	0.0	0.0	0.0	0.0	0.0	0.0	0.0	0.0	0.0	0.0	0.0
k__Bacteria;p__Proteobacteria;c__Alphaproteobacteria;o__Rhizobiales	0.0	0.0	1.0	0.0	0.0	0.0	0.0	0.0	0.0	0.0	0.0	0.0	0.0	0.0	0.0	0.0	0.0	0.0	0.0	0.0	0.0	0.0	0.0	0.0	0.0	0.0	0.0	0.0	0.0	0.0	0.0	0.0	0.0	0.0	0.0	0.0	0.0	0.0	0.0	0.0	0.0	0.0	0.0	0.0	0.0	1.0	0.0	0.0	0.0
k__Bacteria;p__Proteobacteria;c__Alphaproteobacteria;o__Rhodobacterales	0.0	0.0	0.0	0.0	0.0	0.0	0.0	0.0	0.0	0.0	0.0	0.0	0.0	0.0	0.0	0.0	0.0	0.0	0.0	0.0	0.0	0.0	1.0	0.0	1.0	0.0	0.0	0.0	0.0	0.0	0.0	0.0	0.0	0.0	0.0	0.0	0.0	0.0	0.0	0.0	0.0	0.0	0.0	0.0	0.0	0.0	0.0	0.0	0.0
k__Bacteria;p__Proteobacteria;c__Alphaproteobacteria;o__Rhodospirillales	0.0	0.0	0.0	0.0	0.0	0.0	0.0	0.0	0.0	0.0	0.0	0.0	0.0	0.0	0.0	0.0	0.0	0.0	0.0	0.0	0.0	0.0	0.0	0.0	0.0	0.0	0.0	0.0	0.0	0.0	0.0	0.0	0.0	0.0	0.0	0.0	0.0	0.0	0.0	0.0	0.0	0.0	0.0	0.0	0.0	0.0	0.0	0.0	0.0
k__Bacteria;p__Proteobacteria;c__Alphaproteobacteria;o__Sphingomonadales	0.0	0.0	0.0	0.0	0.0	0.0	1.0	0.0	0.0	0.0	1.0	0.0	0.0	0.0	0.0	0.0	0.0	0.0	0.0	0.0	0.0	0.0	0.0	0.0	0.0	0.0	1.0	0.0	0.0	0.0	0.0	0.0	0.0	0.0	0.0	0.0	0.0	0.0	0.0	0.0	0.0	0.0	1.0	0.0	0.0	0.0	0.0	0.0	0.0
k__Bacteria;p__Proteobacteria;c__Betaproteobacteria;o__	0.0	0.0	0.0	0.0	0.0	0.0	0.0	0.0	0.0	0.0	0.0	0.0	0.0	0.0	0.0	0.0	0.0	0.0	0.0	0.0	0.0	0.0	0.0	0.0	0.0	0.0	0.0	0.0	0.0	0.0	0.0	0.0	0.0	0.0	0.0	0.0	0.0	0.0	0.0	0.0	0.0	0.0	0.0	0.0	0.0	0.0	0.0	0.0	0.0
k__Bacteria;p__Proteobacteria;c__Betaproteobacteria;o__Burkholderiales	0.0	2.0	3.0	1.0	0.0	1.0	0.0	3.0	1.0	0.0	4.0	0.0	0.0	3.0	1.0	0.0	0.0	0.0	1.0	0.0	1.0	0.0	4.0	2.0	4.0	3.0	4.0	0.0	1.0	1.0	4.0	1.0	2.0	7.0	2.0	1.0	1.0	7.0	2.0	24.0	3.0	1.0	11.0	6.0	15.0	5.0	15.0	21.0	7.0
k__Bacteria;p__Proteobacteria;c__Betaproteobacteria;o__Hydrogenophilales	0.0	0.0	0.0	0.0	0.0	0.0	0.0	0.0	0.0	0.0	0.0	0.0	0.0	0.0	0.0	0.0	0.0	0.0	0.0	0.0	0.0	0.0	0.0	0.0	0.0	0.0	1.0	0.0	0.0	0.0	0.0	0.0	0.0	0.0	0.0	0.0	0.0	0.0	0.0	0.0	0.0	0.0	0.0	0.0	0.0	0.0	0.0	0.0	0.0
k__Bacteria;p__Proteobacteria;c__Betaproteobacteria;o__Methylophilales	0.0	0.0	0.0	0.0	0.0	0.0	0.0	0.0	0.0	0.0	0.0	0.0	0.0	0.0	0.0	0.0	0.0	0.0	0.0	0.0	0.0	0.0	0.0	0.0	0.0	0.0	0.0	0.0	0.0	0.0	0.0	0.0	0.0	0.0	0.0	0.0	0.0	0.0	0.0	0.0	0.0	0.0	0.0	0.0	0.0	0.0	0.0	0.0	0.0
k__Bacteria;p__Proteobacteria;c__Betaproteobacteria;o__Neisseriales	277.0	385.0	259.0	323.0	98.0	624.0	320.0	77.0	226.0	149.0	212.0	94.0	200.0	478.0	709.0	848.0	1252.0	371.0	143.0	221.0	682.0	2874.0	821.0	1473.0	325.0	727.0	652.0	302.0	294.0	389.0	546.0	315.0	1418.0	2638.0	1515.0	2977.0	3504.0	2328.0	3478.0	3656.0	2389.0	1844.0	1870.0	958.0	555.0	897.0	876.0	2065.0	409.0
k__Bacteria;p__Proteobacteria;c__Betaproteobacteria;o__Rhodocyclales	0.0	0.0	0.0	0.0	0.0	0.0	0.0	0.0	0.0	0.0	0.0	0.0	0.0	0.0	0.0	0.0	0.0	0.0	0.0	0.0	0.0	0.0	0.0	1.0	0.0	0.0	0.0	0.0	0.0	0.0	0.0	0.0	0.0	0.0	0.0	0.0	0.0	0.0	0.0	0.0	0.0	0.0	0.0	0.0	0.0	0.0	0.0	0.0	0.0
k__Bacteria;p__Proteobacteria;c__Deltaproteobacteria;o__CTD005-82B-02	0.0	0.0	0.0	0.0	0.0	0.0	0.0	0.0	0.0	0.0	0.0	0.0	0.0	0.0	0.0	0.0	0.0	0.0	0.0	0.0	0.0	0.0	0.0	0.0	0.0	0.0	0.0	0.0	0.0	0.0	0.0	0.0	0.0	0.0	0.0	0.0	0.0	0.0	0.0	0.0	0.0	0.0	0.0	0.0	0.0	0.0	0.0	0.0	0.0
k__Bacteria;p__Proteobacteria;c__Deltaproteobacteria;o__Desulfobacterales	0.0	0.0	0.0	0.0	0.0	0.0	0.0	0.0	0.0	0.0	0.0	0.0	0.0	0.0	0.0	0.0	0.0	0.0	0.0	0.0	0.0	0.0	0.0	0.0	0.0	0.0	0.0	0.0	0.0	0.0	0.0	0.0	0.0	0.0	0.0	0.0	0.0	0.0	0.0	0.0	0.0	0.0	0.0	0.0	0.0	0.0	0.0	0.0	0.0
k__Bacteria;p__Proteobacteria;c__Deltaproteobacteria;o__Desulfovibrionales	0.0	0.0	0.0	0.0	0.0	0.0	0.0	0.0	0.0	0.0	0.0	0.0	0.0	0.0	0.0	0.0	0.0	0.0	0.0	0.0	0.0	0.0	0.0	0.0	0.0	0.0	0.0	0.0	0.0	0.0	0.0	0.0	0.0	0.0	0.0	0.0	0.0	0.0	0.0	0.0	0.0	0.0	0.0	0.0	0.0	0.0	0.0	0.0	0.0
k__Bacteria;p__Proteobacteria;c__Deltaproteobacteria;o__MIZ46	0.0	0.0	0.0	0.0	0.0	0.0	0.0	0.0	0.0	0.0	0.0	0.0	0.0	0.0	0.0	0.0	0.0	0.0	0.0	0.0	0.0	0.0	0.0	0.0	0.0	0.0	1.0	0.0	0.0	0.0	0.0	0.0	0.0	0.0	0.0	0.0	0.0	0.0	0.0	0.0	0.0	0.0	0.0	0.0	0.0	0.0	1.0	0.0	0.0
k__Bacteria;p__Proteobacteria;c__Deltaproteobacteria;o__Myxococcales	0.0	0.0	0.0	0.0	0.0	0.0	0.0	0.0	0.0	0.0	0.0	0.0	0.0	0.0	0.0	0.0	0.0	0.0	0.0	0.0	0.0	0.0	0.0	0.0	0.0	0.0	1.0	0.0	0.0	0.0	0.0	0.0	0.0	0.0	0.0	0.0	0.0	0.0	0.0	0.0	0.0	0.0	0.0	0.0	0.0	0.0	0.0	0.0	0.0
k__Bacteria;p__Proteobacteria;c__Deltaproteobacteria;o__Syntrophobacterales	0.0	0.0	0.0	0.0	0.0	0.0	0.0	0.0	0.0	0.0	0.0	0.0	0.0	0.0	0.0	0.0	0.0	0.0	0.0	0.0	0.0	0.0	0.0	0.0	0.0	0.0	0.0	0.0	0.0	0.0	0.0	0.0	0.0	0.0	0.0	0.0	0.0	0.0	0.0	0.0	0.0	0.0	0.0	0.0	0.0	0.0	0.0	0.0	0.0
k__Bacteria;p__Proteobacteria;c__Epsilonproteobacteria;o__Campylobacterales	169.0	151.0	136.0	225.0	70.0	418.0	75.0	58.0	80.0	61.0	95.0	46.0	19.0	74.0	155.0	157.0	87.0	139.0	56.0	34.0	250.0	41.0	90.0	43.0	93.0	89.0	108.0	43.0	83.0	38.0	90.0	103.0	138.0	74.0	67.0	27.0	38.0	74.0	41.0	66.0	27.0	42.0	82.0	45.0	178.0	159.0	90.0	128.0	79.0
k__Bacteria;p__Proteobacteria;c__Gammaproteobacteria;o__	0.0	0.0	0.0	0.0	0.0	0.0	0.0	0.0	0.0	0.0	0.0	0.0	0.0	0.0	0.0	0.0	0.0	0.0	0.0	0.0	1.0	1.0	0.0	0.0	0.0	2.0	0.0	0.0	0.0	0.0	0.0	0.0	0.0	0.0	1.0	0.0	0.0	1.0	0.0	0.0	0.0	0.0	0.0	0.0	0.0	0.0	0.0	0.0	0.0
k__Bacteria;p__Proteobacteria;c__Gammaproteobacteria;o__Aeromonadales	0.0	0.0	0.0	0.0	0.0	0.0	0.0	0.0	0.0	0.0	0.0	0.0	0.0	0.0	0.0	0.0	0.0	0.0	0.0	0.0	0.0	0.0	0.0	0.0	0.0	0.0	0.0	0.0	0.0	0.0	0.0	0.0	0.0	0.0	0.0	0.0	0.0	0.0	0.0	0.0	0.0	0.0	0.0	0.0	0.0	0.0	0.0	0.0	0.0
k__Bacteria;p__Proteobacteria;c__Gammaproteobacteria;o__Alteromonadales	0.0	0.0	0.0	0.0	0.0	0.0	0.0	0.0	0.0	0.0	0.0	0.0	0.0	0.0	0.0	0.0	0.0	0.0	0.0	0.0	0.0	0.0	0.0	0.0	0.0	0.0	0.0	0.0	0.0	0.0	0.0	0.0	0.0	0.0	0.0	0.0	0.0	0.0	0.0	0.0	0.0	0.0	0.0	0.0	0.0	0.0	0.0	0.0	0.0
k__Bacteria;p__Proteobacteria;c__Gammaproteobacteria;o__Cardiobacteriales	1.0	0.0	0.0	0.0	0.0	0.0	0.0	0.0	0.0	0.0	0.0	0.0	0.0	0.0	0.0	0.0	1.0	4.0	0.0	0.0	4.0	0.0	0.0	2.0	11.0	2.0	3.0	2.0	2.0	0.0	4.0	1.0	0.0	2.0	0.0	0.0	0.0	0.0	0.0	1.0	0.0	0.0	0.0	0.0	0.0	0.0	3.0	1.0	1.0
k__Bacteria;p__Proteobacteria;c__Gammaproteobacteria;o__Chromatiales	0.0	0.0	0.0	0.0	0.0	0.0	0.0	0.0	0.0	0.0	0.0	0.0	0.0	0.0	0.0	0.0	0.0	0.0	0.0	0.0	0.0	0.0	0.0	0.0	0.0	0.0	0.0	0.0	0.0	0.0	0.0	0.0	0.0	0.0	0.0	0.0	0.0	0.0	0.0	0.0	0.0	0.0	0.0	0.0	0.0	0.0	0.0	0.0	0.0
k__Bacteria;p__Proteobacteria;c__Gammaproteobacteria;o__Enterobacteriales	0.0	0.0	0.0	0.0	0.0	0.0	0.0	0.0	0.0	0.0	2.0	0.0	0.0	0.0	0.0	0.0	0.0	0.0	0.0	0.0	0.0	0.0	0.0	0.0	0.0	0.0	2.0	0.0	0.0	0.0	0.0	0.0	0.0	0.0	0.0	0.0	0.0	0.0	0.0	0.0	0.0	0.0	0.0	0.0	0.0	0.0	0.0	0.0	0.0
k__Bacteria;p__Proteobacteria;c__Gammaproteobacteria;o__Oceanospirillales	0.0	1.0	4.0	0.0	1.0	0.0	2.0	3.0	2.0	0.0	2.0	0.0	0.0	0.0	0.0	0.0	0.0	0.0	2.0	0.0	0.0	0.0	0.0	0.0	0.0	0.0	3.0	1.0	0.0	0.0	0.0	0.0	1.0	2.0	1.0	1.0	0.0	0.0	0.0	0.0	0.0	2.0	1.0	0.0	0.0	0.0	0.0	0.0	2.0
k__Bacteria;p__Proteobacteria;c__Gammaproteobacteria;o__Pasteurellales	1805.0	1005.0	2197.0	1643.0	3302.0	2061.0	3711.0	2855.0	2631.0	1612.0	634.0	1073.0	334.0	1457.0	2578.0	2351.0	2176.0	327.0	877.0	1494.0	1926.0	3293.0	200.0	2372.0	1032.0	2161.0	1124.0	1114.0	2457.0	3368.0	2711.0	2188.0	1154.0	1299.0	998.0	1481.0	1070.0	1206.0	1302.0	2082.0	1413.0	294.0	528.0	1461.0	707.0	3390.0	1516.0	469.0	269.0
k__Bacteria;p__Proteobacteria;c__Gammaproteobacteria;o__Pseudomonadales	0.0	1.0	0.0	0.0	0.0	0.0	0.0	2.0	0.0	0.0	0.0	0.0	0.0	0.0	0.0	3.0	5.0	1.0	1.0	0.0	5.0	0.0	0.0	0.0	1.0	4.0	11.0	0.0	0.0	0.0	0.0	0.0	0.0	1.0	2.0	0.0	1.0	1.0	0.0	2.0	0.0	2.0	1.0	2.0	1.0	0.0	4.0	0.0	3.0
k__Bacteria;p__Proteobacteria;c__Gammaproteobacteria;o__Vibrionales	0.0	0.0	0.0	0.0	0.0	0.0	0.0	0.0	0.0	0.0	0.0	0.0	0.0	0.0	0.0	0.0	0.0	0.0	0.0	0.0	0.0	0.0	0.0	0.0	0.0	0.0	5.0	0.0	0.0	0.0	0.0	0.0	0.0	0.0	0.0	0.0	0.0	0.0	0.0	0.0	0.0	0.0	0.0	0.0	0.0	0.0	0.0	0.0	0.0
k__Bacteria;p__Proteobacteria;c__Gammaproteobacteria;o__Xanthomonadales	0.0	0.0	0.0	0.0	0.0	0.0	0.0	0.0	0.0	0.0	0.0	0.0	0.0	0.0	0.0	0.0	0.0	0.0	0.0	0.0	0.0	0.0	0.0	0.0	0.0	0.0	0.0	0.0	0.0	0.0	0.0	0.0	0.0	0.0	0.0	0.0	0.0	0.0	0.0	0.0	0.0	0.0	0.0	0.0	0.0	0.0	0.0	0.0	0.0
k__Bacteria;p__SPAM;c__;o__	0.0	0.0	0.0	0.0	0.0	0.0	0.0	0.0	0.0	0.0	0.0	0.0	0.0	0.0	0.0	0.0	0.0	0.0	0.0	0.0	0.0	0.0	0.0	0.0	0.0	0.0	0.0	0.0	0.0	0.0	0.0	0.0	0.0	0.0	0.0	0.0	0.0	0.0	0.0	0.0	0.0	0.0	0.0	0.0	0.0	0.0	0.0	0.0	0.0
k__Bacteria;p__SR1;c__;o__	1.0	0.0	0.0	0.0	0.0	0.0	0.0	0.0	0.0	0.0	0.0	0.0	0.0	0.0	1.0	0.0	1.0	1.0	0.0	0.0	1.0	0.0	0.0	0.0	0.0	0.0	0.0	0.0	0.0	1.0	0.0	0.0	0.0	0.0	0.0	0.0	0.0	0.0	0.0	0.0	0.0	0.0	0.0	0.0	0.0	0.0	0.0	0.0	0.0
k__Bacteria;p__Spirochaetes;c__Spirochaetes (class);o__Spirochaetales	4.0	23.0	13.0	5.0	0.0	15.0	3.0	0.0	6.0	4.0	4.0	1.0	2.0	2.0	5.0	0.0	0.0	1.0	0.0	0.0	5.0	0.0	0.0	1.0	2.0	1.0	3.0	1.0	0.0	1.0	0.0	0.0	0.0	0.0	0.0	0.0	0.0	0.0	0.0	0.0	0.0	0.0	0.0	0.0	0.0	0.0	0.0	0.0	0.0
k__Bacteria;p__Synergistetes;c__Synergistia;o__Synergistales	1.0	2.0	2.0	1.0	0.0	0.0	1.0	0.0	1.0	0.0	0.0	0.0	0.0	0.0	1.0	0.0	0.0	0.0	0.0	0.0	0.0	0.0	0.0	1.0	0.0	0.0	0.0	0.0	0.0	0.0	1.0	0.0	0.0	0.0	0.0	0.0	0.0	0.0	0.0	0.0	0.0	0.0	0.0	0.0	0.0	0.0	0.0	0.0	0.0
k__Bacteria;p__TM7;c__TM7-3;o__CW040	0.0	0.0	0.0	0.0	0.0	0.0	1.0	0.0	0.0	1.0	0.0	0.0	0.0	0.0	0.0	0.0	0.0	0.0	0.0	0.0	0.0	0.0	0.0	0.0	0.0	0.0	0.0	0.0	0.0	0.0	0.0	0.0	0.0	0.0	1.0	0.0	0.0	0.0	0.0	1.0	1.0	0.0	0.0	0.0	1.0	0.0	0.0	0.0	0.0
k__Bacteria;p__TM7;c__TM7-3;o__EW055	7.0	2.0	0.0	0.0	0.0	0.0	1.0	2.0	1.0	0.0	1.0	1.0	2.0	0.0	0.0	0.0	1.0	1.0	0.0	1.0	0.0	0.0	0.0	0.0	0.0	0.0	0.0	3.0	0.0	1.0	0.0	0.0	0.0	0.0	1.0	1.0	0.0	0.0	0.0	0.0	0.0	0.0	0.0	0.0	3.0	1.0	0.0	0.0	0.0
k__Bacteria;p__Tenericutes;c__Erysipelotrichi;o__Erysipelotrichales	30.0	17.0	5.0	8.0	7.0	14.0	7.0	4.0	18.0	6.0	13.0	8.0	28.0	6.0	5.0	7.0	10.0	23.0	23.0	11.0	19.0	10.0	13.0	13.0	18.0	14.0	9.0	7.0	13.0	20.0	4.0	14.0	17.0	8.0	17.0	10.0	9.0	6.0	20.0	16.0	23.0	32.0	6.0	3.0	15.0	9.0	5.0	5.0	1.0
k__Bacteria;p__Tenericutes;c__Mollicutes;o__Mycoplasmatales	7.0	23.0	10.0	3.0	0.0	9.0	4.0	0.0	1.0	0.0	0.0	3.0	3.0	0.0	1.0	1.0	0.0	0.0	0.0	1.0	0.0	0.0	0.0	0.0	3.0	0.0	3.0	0.0	1.0	2.0	0.0	0.0	0.0	0.0	0.0	0.0	0.0	0.0	0.0	0.0	0.0	0.0	0.0	0.0	0.0	1.0	0.0	0.0	0.0
k__Bacteria;p__Thermi;c__Deinococci;o__Deinococcales	0.0	0.0	0.0	0.0	0.0	0.0	0.0	0.0	0.0	0.0	0.0	0.0	0.0	0.0	0.0	0.0	0.0	0.0	0.0	0.0	0.0	0.0	0.0	0.0	0.0	0.0	0.0	0.0	0.0	0.0	0.0	0.0	0.0	0.0	0.0	0.0	0.0	0.0	0.0	0.0	0.0	0.0	0.0	0.0	0.0	0.0	0.0	0.0	0.0
k__Bacteria;p__Thermi;c__Deinococci;o__Thermales	0.0	0.0	0.0	0.0	0.0	0.0	0.0	0.0	0.0	0.0	0.0	0.0	0.0	0.0	0.0	0.0	0.0	0.0	0.0	0.0	0.0	0.0	0.0	0.0	0.0	0.0	0.0	0.0	0.0	0.0	0.0	0.0	0.0	0.0	1.0	0.0	0.0	0.0	0.0	0.0	0.0	0.0	0.0	0.0	1.0	0.0	0.0	0.0	0.0
k__Bacteria;p__Verrucomicrobia;c__Spartobacteria;o__	0.0	0.0	0.0	0.0	0.0	0.0	0.0	0.0	0.0	0.0	0.0	0.0	0.0	0.0	0.0	0.0	0.0	0.0	0.0	0.0	0.0	0.0	0.0	0.0	0.0	0.0	0.0	0.0	0.0	0.0	0.0	0.0	0.0	0.0	0.0	0.0	0.0	0.0	0.0	0.0	0.0	0.0	0.0	0.0	0.0	0.0	0.0	0.0	0.0
k__Bacteria;p__Verrucomicrobia;c__Verrucomicrobiae;o__Verrucomicrobiales	0.0	0.0	0.0	0.0	0.0	0.0	0.0	0.0	0.0	0.0	0.0	0.0	0.0	0.0	0.0	0.0	0.0	0.0	0.0	0.0	0.0	0.0	0.0	0.0	0.0	0.0	0.0	0.0	0.0	0.0	0.0	0.0	0.0	0.0	0.0	0.0	0.0	0.0	0.0	0.0	0.0	0.0	0.0	0.0	0.0	0.0	0.0	0.0	0.0
[truncated: 86 more columns]
