# Supplementary material for: Moving pictures of the human microbiome
Source: Genome Biol. 2011 May 30;12(5):R50. doi: 10.1186/gb-2011-12-5-r50 (PMC3271711; doi:10.1186/gb-2011-12-5-r50)
Supplement: Additional file 12 — Temporal variation in phylum, class, order, family, and genus abundances (M3 left palm). The x-axis scale differs between M3 and F4 plots. [file gb-2011-12-5-r50-S12.ZIP]

Archive with 28 entries (23 files):
- AdditionalFile12/
- AdditionalFile12/charts/
- AdditionalFile12/charts/3w4edUmTSPYcR3mReDWeb8ZZIKzdUJ.pdf
- AdditionalFile12/charts/4euUjnC7pNW4k63yTy5hmDxK6UJ0EZ.pdf
- AdditionalFile12/charts/BZaoA2WeZnZz70S5nSffAgepNt65DN.png
- AdditionalFile12/charts/BZaoA2WeZnZz70S5nSffAgepNt65DN_legend.pdf
- AdditionalFile12/charts/N0sm7Su1Q7wAZDhIq4zTqadaICKI3O.pdf
- AdditionalFile12/charts/PJTSJj8DtSRYMitSseIj9jMe5Ynu35.pdf
- AdditionalFile12/charts/RBYbJ0dHI0jnY8GAaYipSfYh9yz6ZU.png
- AdditionalFile12/charts/RBYbJ0dHI0jnY8GAaYipSfYh9yz6ZU_legend.pdf
- AdditionalFile12/charts/sbW9PnWbpKRmPAiGMByLLn4RljykpD.png
- AdditionalFile12/charts/sbW9PnWbpKRmPAiGMByLLn4RljykpD_legend.pdf
- AdditionalFile12/charts/UEM6q0byfJomR42T0MmQ6Apx1LMLI3.png
- AdditionalFile12/charts/UEM6q0byfJomR42T0MmQ6Apx1LMLI3_legend.pdf
- AdditionalFile12/charts/USXDINjkWUm6UfcbeQiq1G6qELLYjf.png
- AdditionalFile12/charts/USXDINjkWUm6UfcbeQiq1G6qELLYjf_legend.pdf
- AdditionalFile12/charts/xW1hs0oYBDF6ejJwPowJda9f0w0Tsz.pdf
- AdditionalFile12/css/
- AdditionalFile12/css/qiime_style.css
- AdditionalFile12/index.html
- AdditionalFile12/js/
- AdditionalFile12/js/overlib.js
- AdditionalFile12/raw_data/
- AdditionalFile12/raw_data/M3_L_palm_L2.txt
- AdditionalFile12/raw_data/M3_L_palm_L3.txt
- AdditionalFile12/raw_data/M3_L_palm_L4.txt
- AdditionalFile12/raw_data/M3_L_palm_L5.txt
- AdditionalFile12/raw_data/M3_L_palm_L6.txt
