# Supplementary material for: Moving pictures of the human microbiome
Source: Genome Biol. 2011 May 30;12(5):R50. doi: 10.1186/gb-2011-12-5-r50 (PMC3271711; doi:10.1186/gb-2011-12-5-r50)
Supplement: Additional file 12 — Temporal variation in phylum, class, order, family, and genus abundances (M3 left palm). The x-axis scale differs between M3 and F4 plots. [file gb-2011-12-5-r50-S12.ZIP › AdditionalFile12/raw_data/M3_L_palm_L2.txt]

# QIIME v1.2.1 OTU table
#OTU ID	0	1	2	3	4	5	6	8	9	10	11	12	13	14	15	16	17	18	19	20	21	22	23	24	25	26	27	28	29	30	31	32	42	43	44	45	46	47	48	49	50	51	52	53	54	56	57	58	59
k__Archaea;p__Crenarchaeota	0.0	1.0	0.0	2.0	2.0	0.0	0.0	0.0	0.0	0.0	0.0	0.0	8.0	1.0	0.0	2.0	1.0	3.0	2.0	1.0	9.0	9.0	0.0	0.0	0.0	1.0	4.0	7.0	2.0	3.0	2.0	1.0	1.0	5.0	1.0	0.0	3.0	1.0	2.0	1.0	0.0	0.0	0.0	7.0	1.0	4.0	0.0	0.0	0.0
k__Archaea;p__Euryarchaeota	0.0	0.0	0.0	0.0	1.0	0.0	0.0	0.0	0.0	0.0	0.0	0.0	0.0	0.0	0.0	1.0	0.0	0.0	0.0	0.0	0.0	0.0	0.0	0.0	0.0	0.0	0.0	0.0	0.0	0.0	0.0	0.0	0.0	0.0	0.0	0.0	0.0	0.0	1.0	0.0	0.0	0.0	0.0	0.0	0.0	0.0	0.0	0.0	0.0
k__Bacteria;p__	0.0	0.0	0.0	0.0	0.0	0.0	0.0	0.0	0.0	0.0	0.0	0.0	0.0	0.0	0.0	0.0	0.0	0.0	0.0	0.0	0.0	0.0	0.0	0.0	0.0	0.0	0.0	0.0	0.0	0.0	0.0	0.0	0.0	0.0	0.0	0.0	0.0	0.0	0.0	0.0	0.0	0.0	0.0	0.0	0.0	0.0	0.0	0.0	0.0
k__Bacteria;p__ABY1_OD1	0.0	0.0	0.0	0.0	0.0	0.0	0.0	0.0	0.0	0.0	0.0	0.0	0.0	0.0	0.0	0.0	0.0	0.0	0.0	0.0	0.0	0.0	0.0	0.0	0.0	0.0	0.0	0.0	0.0	0.0	0.0	0.0	0.0	0.0	0.0	0.0	0.0	0.0	0.0	0.0	0.0	0.0	0.0	0.0	0.0	0.0	0.0	0.0	0.0
k__Bacteria;p__AD3	0.0	0.0	0.0	0.0	0.0	0.0	0.0	0.0	0.0	0.0	0.0	0.0	0.0	0.0	0.0	0.0	0.0	0.0	0.0	0.0	0.0	0.0	0.0	0.0	0.0	0.0	0.0	0.0	0.0	0.0	0.0	0.0	0.0	0.0	0.0	0.0	0.0	0.0	0.0	0.0	0.0	0.0	0.0	0.0	0.0	0.0	0.0	0.0	0.0
k__Bacteria;p__Acidobacteria	5.0	10.0	10.0	22.0	6.0	1.0	1.0	4.0	4.0	11.0	1.0	8.0	37.0	7.0	1.0	25.0	6.0	23.0	9.0	16.0	75.0	28.0	25.0	6.0	1.0	11.0	29.0	39.0	56.0	17.0	26.0	24.0	14.0	13.0	5.0	28.0	6.0	16.0	46.0	26.0	54.0	1.0	2.0	74.0	21.0	16.0	10.0	9.0	6.0
k__Bacteria;p__Actinobacteria	7945.0	5912.0	9892.0	8323.0	1077.0	6045.0	2023.0	12600.0	9795.0	4981.0	4701.0	2937.0	6135.0	7757.0	10532.0	6286.0	8239.0	2019.0	5074.0	5517.0	5062.0	6799.0	5092.0	8783.0	15166.0	8982.0	3307.0	4020.0	7938.0	9402.0	20367.0	3925.0	13857.0	5094.0	8273.0	6547.0	8589.0	3461.0	2399.0	2555.0	3352.0	5256.0	5935.0	5975.0	5648.0	9446.0	10726.0	3583.0	7369.0
k__Bacteria;p__Aquificae	0.0	0.0	0.0	0.0	0.0	0.0	0.0	0.0	0.0	0.0	0.0	0.0	0.0	0.0	0.0	0.0	0.0	0.0	0.0	0.0	0.0	0.0	0.0	0.0	0.0	0.0	0.0	0.0	0.0	0.0	0.0	0.0	0.0	0.0	0.0	0.0	0.0	0.0	0.0	0.0	0.0	0.0	0.0	0.0	0.0	0.0	0.0	0.0	0.0
k__Bacteria;p__BRC1	0.0	0.0	0.0	0.0	0.0	0.0	0.0	0.0	0.0	1.0	0.0	0.0	0.0	0.0	0.0	0.0	0.0	0.0	0.0	0.0	1.0	2.0	0.0	0.0	0.0	0.0	0.0	0.0	0.0	1.0	0.0	0.0	0.0	0.0	0.0	0.0	0.0	0.0	0.0	0.0	0.0	0.0	0.0	0.0	0.0	0.0	0.0	0.0	0.0
k__Bacteria;p__Bacteroidetes	3071.0	2213.0	2032.0	886.0	867.0	3653.0	290.0	558.0	1876.0	1386.0	204.0	256.0	1049.0	5762.0	3921.0	1445.0	1930.0	852.0	1948.0	934.0	1805.0	2643.0	780.0	3188.0	2837.0	1269.0	590.0	1386.0	1330.0	901.0	2239.0	1424.0	13552.0	2381.0	3143.0	2512.0	1388.0	1024.0	2845.0	760.0	2258.0	3002.0	3016.0	2129.0	1589.0	1614.0	1355.0	1896.0	2357.0
k__Bacteria;p__CCM11b	0.0	0.0	0.0	0.0	0.0	0.0	0.0	0.0	0.0	0.0	0.0	0.0	0.0	0.0	0.0	0.0	0.0	0.0	0.0	0.0	0.0	0.0	0.0	0.0	0.0	0.0	0.0	0.0	0.0	0.0	0.0	0.0	0.0	0.0	0.0	0.0	0.0	0.0	0.0	0.0	0.0	0.0	0.0	0.0	0.0	0.0	0.0	0.0	0.0
k__Bacteria;p__Caldithrix_KSB1	0.0	0.0	0.0	0.0	0.0	0.0	0.0	0.0	0.0	0.0	0.0	0.0	0.0	0.0	0.0	0.0	0.0	0.0	0.0	0.0	0.0	0.0	0.0	0.0	0.0	0.0	0.0	0.0	0.0	0.0	0.0	0.0	0.0	0.0	0.0	0.0	0.0	0.0	0.0	0.0	0.0	0.0	0.0	0.0	0.0	0.0	0.0	0.0	0.0
k__Bacteria;p__Chlamydiae	0.0	0.0	0.0	0.0	0.0	0.0	0.0	0.0	0.0	0.0	0.0	0.0	0.0	0.0	0.0	0.0	0.0	0.0	0.0	0.0	0.0	0.0	0.0	0.0	0.0	0.0	0.0	0.0	0.0	0.0	0.0	0.0	0.0	0.0	0.0	0.0	0.0	0.0	0.0	0.0	0.0	0.0	0.0	0.0	0.0	0.0	0.0	0.0	0.0
k__Bacteria;p__Chlorobi	0.0	0.0	0.0	0.0	0.0	0.0	0.0	0.0	0.0	0.0	0.0	0.0	0.0	0.0	0.0	0.0	0.0	0.0	0.0	0.0	0.0	0.0	0.0	0.0	0.0	0.0	0.0	0.0	0.0	0.0	0.0	0.0	0.0	0.0	0.0	0.0	0.0	0.0	0.0	0.0	0.0	0.0	0.0	0.0	0.0	0.0	0.0	0.0	0.0
k__Bacteria;p__Chloroflexi	3.0	16.0	9.0	20.0	1.0	0.0	0.0	0.0	2.0	2.0	1.0	3.0	31.0	2.0	1.0	13.0	6.0	33.0	8.0	13.0	45.0	25.0	1.0	1.0	1.0	8.0	27.0	32.0	26.0	23.0	10.0	30.0	7.0	31.0	9.0	16.0	0.0	15.0	17.0	19.0	22.0	0.0	3.0	30.0	8.0	11.0	4.0	0.0	4.0
k__Bacteria;p__Cyanobacteria	284.0	10894.0	217.0	135.0	17596.0	80.0	2.0	84.0	27.0	44.0	22.0	101.0	4713.0	294.0	46.0	567.0	52.0	4758.0	8350.0	5126.0	4846.0	564.0	646.0	225.0	25.0	86.0	11156.0	638.0	664.0	603.0	226.0	7560.0	11145.0	1736.0	214.0	293.0	4673.0	9501.0	8144.0	11012.0	1575.0	59.0	36.0	159.0	358.0	205.0	5118.0	1966.0	584.0
k__Bacteria;p__Deferribacteres	0.0	0.0	0.0	0.0	0.0	0.0	0.0	0.0	0.0	0.0	0.0	0.0	0.0	0.0	0.0	0.0	1.0	0.0	0.0	0.0	0.0	0.0	0.0	0.0	0.0	0.0	0.0	3.0	0.0	0.0	0.0	0.0	0.0	0.0	0.0	0.0	0.0	2.0	0.0	0.0	0.0	0.0	1.0	0.0	1.0	0.0	0.0	0.0	0.0
k__Bacteria;p__Elusimicrobia	0.0	1.0	1.0	0.0	0.0	0.0	0.0	0.0	0.0	0.0	0.0	0.0	0.0	0.0	0.0	0.0	0.0	0.0	0.0	0.0	0.0	0.0	0.0	0.0	0.0	0.0	0.0	0.0	0.0	0.0	0.0	0.0	0.0	0.0	0.0	0.0	0.0	0.0	0.0	0.0	0.0	0.0	0.0	0.0	0.0	0.0	0.0	0.0	0.0
k__Bacteria;p__Fibrobacteres	0.0	0.0	0.0	0.0	0.0	0.0	0.0	0.0	0.0	0.0	0.0	0.0	0.0	0.0	0.0	0.0	0.0	0.0	0.0	0.0	1.0	0.0	0.0	0.0	0.0	0.0	0.0	0.0	0.0	0.0	0.0	0.0	0.0	0.0	0.0	0.0	0.0	0.0	0.0	0.0	0.0	0.0	0.0	0.0	0.0	0.0	0.0	0.0	0.0
k__Bacteria;p__Firmicutes	10085.0	6078.0	13707.0	6705.0	1359.0	8078.0	3206.0	11775.0	12479.0	13266.0	4003.0	25615.0	11160.0	10428.0	15564.0	19559.0	16675.0	2888.0	7817.0	7896.0	11061.0	13774.0	13628.0	16948.0	14557.0	14927.0	5740.0	15143.0	13571.0	14333.0	22452.0	11502.0	15983.0	10779.0	9930.0	13438.0	11255.0	7312.0	6837.0	5713.0	8510.0	9005.0	7918.0	9030.0	12884.0	19718.0	9635.0	10190.0	16669.0
k__Bacteria;p__Fusobacteria	5280.0	2612.0	2392.0	415.0	95.0	5836.0	480.0	190.0	653.0	1216.0	25.0	64.0	145.0	4995.0	2796.0	616.0	1125.0	121.0	2663.0	303.0	469.0	558.0	138.0	66.0	39.0	80.0	61.0	727.0	398.0	205.0	144.0	1085.0	16637.0	591.0	2832.0	2302.0	141.0	1249.0	1101.0	1133.0	983.0	2677.0	4275.0	4634.0	4306.0	826.0	488.0	2367.0	3448.0
k__Bacteria;p__GN02	0.0	0.0	0.0	0.0	0.0	0.0	0.0	0.0	0.0	0.0	0.0	0.0	0.0	0.0	0.0	0.0	0.0	0.0	0.0	0.0	0.0	0.0	0.0	0.0	0.0	0.0	0.0	0.0	0.0	0.0	0.0	0.0	0.0	0.0	0.0	0.0	0.0	0.0	0.0	0.0	0.0	0.0	0.0	0.0	0.0	0.0	0.0	0.0	0.0
k__Bacteria;p__Gemmatimonadetes	0.0	1.0	3.0	1.0	5.0	1.0	1.0	1.0	0.0	2.0	0.0	1.0	5.0	1.0	0.0	2.0	0.0	2.0	3.0	6.0	15.0	9.0	5.0	1.0	2.0	1.0	10.0	14.0	6.0	8.0	3.0	3.0	0.0	6.0	3.0	9.0	0.0	8.0	10.0	4.0	7.0	0.0	0.0	7.0	3.0	1.0	2.0	1.0	1.0
k__Bacteria;p__Lentisphaerae	0.0	0.0	0.0	0.0	0.0	0.0	0.0	0.0	0.0	0.0	0.0	0.0	0.0	0.0	0.0	0.0	0.0	0.0	0.0	0.0	0.0	0.0	0.0	0.0	0.0	0.0	0.0	0.0	0.0	0.0	0.0	0.0	0.0	0.0	0.0	0.0	0.0	0.0	0.0	0.0	0.0	0.0	0.0	0.0	0.0	0.0	0.0	0.0	0.0
k__Bacteria;p__MVP-15	0.0	0.0	0.0	0.0	0.0	0.0	0.0	0.0	0.0	0.0	0.0	0.0	0.0	0.0	0.0	0.0	0.0	0.0	0.0	0.0	0.0	0.0	0.0	0.0	0.0	0.0	0.0	0.0	0.0	0.0	0.0	0.0	0.0	0.0	0.0	0.0	0.0	0.0	0.0	0.0	0.0	0.0	0.0	0.0	0.0	0.0	0.0	0.0	0.0
k__Bacteria;p__NC10	0.0	0.0	0.0	0.0	0.0	0.0	0.0	0.0	0.0	0.0	0.0	0.0	0.0	0.0	0.0	0.0	0.0	0.0	0.0	0.0	0.0	0.0	0.0	0.0	0.0	0.0	0.0	0.0	0.0	0.0	0.0	0.0	0.0	0.0	0.0	0.0	0.0	0.0	0.0	0.0	0.0	0.0	0.0	0.0	0.0	0.0	0.0	0.0	0.0
k__Bacteria;p__NKB19	0.0	0.0	0.0	0.0	0.0	0.0	0.0	0.0	0.0	0.0	0.0	0.0	0.0	0.0	0.0	0.0	0.0	0.0	0.0	0.0	0.0	1.0	0.0	0.0	0.0	0.0	0.0	0.0	0.0	0.0	0.0	0.0	0.0	0.0	0.0	0.0	0.0	0.0	0.0	0.0	0.0	0.0	0.0	0.0	0.0	0.0	0.0	0.0	0.0
k__Bacteria;p__Nitrospirae	0.0	0.0	0.0	0.0	0.0	0.0	0.0	0.0	0.0	0.0	1.0	0.0	0.0	0.0	0.0	0.0	0.0	0.0	0.0	0.0	0.0	1.0	0.0	0.0	0.0	0.0	1.0	2.0	0.0	0.0	0.0	0.0	0.0	0.0	0.0	0.0	0.0	1.0	0.0	0.0	0.0	1.0	0.0	4.0	1.0	0.0	1.0	0.0	0.0
k__Bacteria;p__OP10	0.0	0.0	0.0	1.0	1.0	0.0	0.0	0.0	0.0	0.0	0.0	0.0	0.0	0.0	0.0	1.0	0.0	1.0	0.0	0.0	1.0	0.0	0.0	0.0	0.0	0.0	2.0	0.0	1.0	0.0	0.0	1.0	1.0	0.0	0.0	0.0	0.0	0.0	2.0	0.0	0.0	0.0	0.0	0.0	1.0	0.0	0.0	0.0	0.0
k__Bacteria;p__OP11	0.0	0.0	0.0	0.0	0.0	0.0	0.0	0.0	0.0	0.0	0.0	0.0	0.0	0.0	0.0	0.0	0.0	0.0	0.0	0.0	0.0	0.0	0.0	0.0	0.0	0.0	0.0	0.0	0.0	0.0	0.0	0.0	0.0	0.0	0.0	0.0	0.0	0.0	0.0	0.0	0.0	0.0	0.0	0.0	0.0	0.0	0.0	0.0	0.0
k__Bacteria;p__OP3	0.0	0.0	0.0	0.0	0.0	0.0	0.0	0.0	0.0	0.0	0.0	0.0	0.0	0.0	0.0	0.0	0.0	0.0	0.0	0.0	0.0	0.0	0.0	0.0	0.0	0.0	0.0	0.0	0.0	0.0	0.0	0.0	0.0	0.0	0.0	0.0	0.0	0.0	0.0	0.0	0.0	0.0	0.0	0.0	0.0	0.0	0.0	0.0	0.0
k__Bacteria;p__OP8	0.0	0.0	0.0	0.0	0.0	0.0	0.0	0.0	0.0	0.0	0.0	0.0	0.0	0.0	0.0	0.0	0.0	0.0	0.0	0.0	0.0	0.0	0.0	0.0	0.0	0.0	0.0	0.0	0.0	0.0	0.0	0.0	0.0	0.0	0.0	0.0	0.0	0.0	0.0	0.0	0.0	0.0	0.0	0.0	0.0	0.0	0.0	0.0	0.0
k__Bacteria;p__Planctomycetes	0.0	3.0	3.0	1.0	2.0	1.0	0.0	1.0	1.0	8.0	2.0	1.0	12.0	0.0	0.0	5.0	3.0	6.0	2.0	11.0	24.0	3.0	4.0	1.0	0.0	2.0	3.0	9.0	12.0	1.0	0.0	11.0	3.0	10.0	1.0	7.0	0.0	0.0	11.0	6.0	3.0	1.0	0.0	12.0	1.0	5.0	2.0	0.0	1.0
k__Bacteria;p__Proteobacteria	4085.0	3283.0	6349.0	3597.0	8833.0	5943.0	22150.0	5171.0	6269.0	9345.0	11964.0	1708.0	15521.0	3567.0	7670.0	8380.0	3302.0	13093.0	4067.0	7058.0	8529.0	6595.0	12512.0	6378.0	707.0	1302.0	5652.0	5245.0	5171.0	7942.0	1871.0	4441.0	11592.0	6882.0	6852.0	7889.0	6394.0	4968.0	11265.0	5201.0	9473.0	11838.0	8297.0	8900.0	5802.0	2067.0	12628.0	9101.0	6662.0
k__Bacteria;p__SC3	0.0	0.0	0.0	0.0	0.0	0.0	0.0	0.0	0.0	0.0	0.0	0.0	0.0	0.0	0.0	0.0	0.0	0.0	0.0	0.0	0.0	0.0	0.0	0.0	0.0	0.0	0.0	0.0	0.0	0.0	0.0	0.0	0.0	0.0	0.0	0.0	0.0	0.0	0.0	0.0	0.0	0.0	0.0	0.0	0.0	0.0	0.0	0.0	0.0
k__Bacteria;p__SC4	0.0	0.0	0.0	1.0	0.0	0.0	0.0	0.0	0.0	0.0	0.0	1.0	4.0	2.0	0.0	0.0	1.0	0.0	0.0	6.0	3.0	2.0	0.0	0.0	0.0	0.0	0.0	0.0	6.0	1.0	0.0	1.0	0.0	2.0	0.0	0.0	0.0	0.0	0.0	1.0	1.0	0.0	0.0	4.0	3.0	0.0	0.0	0.0	0.0
k__Bacteria;p__SPAM	0.0	0.0	0.0	0.0	0.0	0.0	0.0	0.0	0.0	0.0	0.0	0.0	1.0	0.0	0.0	0.0	0.0	0.0	0.0	0.0	0.0	0.0	0.0	0.0	0.0	0.0	0.0	0.0	0.0	0.0	0.0	0.0	0.0	0.0	0.0	0.0	0.0	0.0	2.0	0.0	0.0	0.0	0.0	0.0	0.0	0.0	0.0	2.0	0.0
k__Bacteria;p__SR1	2.0	1.0	0.0	2.0	0.0	2.0	1.0	0.0	0.0	0.0	0.0	0.0	0.0	26.0	4.0	3.0	1.0	6.0	0.0	1.0	3.0	19.0	2.0	0.0	0.0	0.0	0.0	1.0	1.0	1.0	1.0	2.0	48.0	9.0	3.0	1.0	0.0	0.0	1.0	4.0	3.0	7.0	3.0	2.0	7.0	0.0	0.0	0.0	0.0
k__Bacteria;p__Spirochaetes	64.0	39.0	26.0	7.0	0.0	88.0	3.0	1.0	0.0	4.0	0.0	1.0	15.0	197.0	43.0	7.0	8.0	6.0	91.0	11.0	16.0	65.0	0.0	2.0	0.0	2.0	0.0	21.0	5.0	2.0	4.0	23.0	961.0	60.0	117.0	67.0	2.0	29.0	10.0	6.0	76.0	18.0	20.0	16.0	24.0	1.0	8.0	8.0	29.0
k__Bacteria;p__Synergistetes	8.0	4.0	3.0	0.0	0.0	26.0	0.0	0.0	0.0	0.0	0.0	1.0	7.0	20.0	7.0	0.0	1.0	0.0	13.0	1.0	1.0	13.0	0.0	0.0	0.0	0.0	0.0	1.0	0.0	0.0	40.0	2.0	431.0	13.0	52.0	12.0	1.0	3.0	0.0	4.0	0.0	3.0	3.0	3.0	0.0	30.0	2.0	0.0	3.0
k__Bacteria;p__TM6	0.0	0.0	0.0	0.0	0.0	0.0	0.0	0.0	0.0	0.0	0.0	0.0	0.0	0.0	0.0	0.0	0.0	0.0	0.0	0.0	0.0	0.0	0.0	0.0	0.0	0.0	0.0	0.0	0.0	0.0	0.0	0.0	0.0	0.0	0.0	0.0	0.0	0.0	0.0	0.0	0.0	0.0	0.0	0.0	0.0	0.0	0.0	0.0	0.0
k__Bacteria;p__TM7	7.0	4.0	3.0	0.0	0.0	11.0	1.0	0.0	0.0	0.0	0.0	0.0	0.0	4.0	10.0	2.0	0.0	0.0	10.0	0.0	0.0	3.0	0.0	0.0	0.0	0.0	1.0	2.0	0.0	1.0	1.0	4.0	24.0	0.0	8.0	4.0	0.0	2.0	3.0	2.0	9.0	2.0	4.0	1.0	2.0	0.0	0.0	5.0	12.0
k__Bacteria;p__Tenericutes	19.0	45.0	137.0	30.0	3.0	9.0	1.0	1.0	5.0	7.0	1.0	31.0	225.0	19.0	31.0	33.0	33.0	122.0	63.0	38.0	636.0	225.0	14.0	0.0	0.0	36.0	32.0	240.0	230.0	100.0	47.0	71.0	504.0	357.0	72.0	152.0	31.0	89.0	182.0	230.0	277.0	16.0	82.0	199.0	363.0	62.0	31.0	51.0	105.0
k__Bacteria;p__Thermi	1.0	1.0	2.0	1.0	4.0	2.0	155.0	19.0	6.0	1.0	61.0	2.0	9.0	0.0	2.0	6.0	5.0	9.0	2.0	4.0	8.0	20.0	3.0	2.0	2.0	4.0	1.0	20.0	4.0	6.0	2.0	1.0	4.0	11.0	2.0	3.0	1.0	0.0	10.0	1.0	4.0	1.0	0.0	2.0	8.0	0.0	4.0	0.0	1.0
k__Bacteria;p__Thermotogae	0.0	0.0	0.0	0.0	0.0	0.0	0.0	0.0	0.0	0.0	0.0	0.0	0.0	0.0	0.0	0.0	0.0	0.0	0.0	0.0	0.0	0.0	0.0	0.0	0.0	0.0	0.0	0.0	0.0	0.0	0.0	0.0	0.0	0.0	0.0	0.0	0.0	0.0	0.0	0.0	0.0	0.0	0.0	0.0	0.0	0.0	0.0	0.0	0.0
k__Bacteria;p__Verrucomicrobia	0.0	7.0	7.0	22.0	8.0	2.0	0.0	4.0	5.0	13.0	15.0	1.0	21.0	3.0	1.0	7.0	8.0	40.0	4.0	15.0	21.0	20.0	23.0	1.0	2.0	1.0	18.0	15.0	11.0	4.0	1.0	4.0	11.0	21.0	2.0	5.0	1.0	30.0	8.0	4.0	26.0	3.0	3.0	10.0	12.0	4.0	2.0	21.0	8.0
k__Bacteria;p__WPS-2	0.0	0.0	0.0	0.0	0.0	0.0	0.0	0.0	0.0	0.0	0.0	0.0	0.0	0.0	0.0	0.0	0.0	0.0	0.0	0.0	0.0	0.0	0.0	0.0	0.0	0.0	0.0	0.0	0.0	0.0	0.0	0.0	0.0	0.0	0.0	0.0	0.0	0.0	0.0	0.0	0.0	0.0	0.0	0.0	0.0	0.0	0.0	0.0	0.0
k__Bacteria;p__WS3	0.0	0.0	0.0	0.0	0.0	0.0	0.0	0.0	0.0	0.0	0.0	0.0	0.0	0.0	0.0	0.0	0.0	0.0	0.0	0.0	0.0	0.0	0.0	0.0	0.0	0.0	0.0	0.0	0.0	0.0	0.0	0.0	0.0	0.0	0.0	0.0	0.0	0.0	0.0	0.0	0.0	0.0	0.0	0.0	0.0	0.0	0.0	0.0	0.0
k__Bacteria;p__ZB2	0.0	0.0	0.0	0.0	0.0	0.0	0.0	0.0	0.0	0.0	0.0	0.0	0.0	0.0	0.0	0.0	0.0	0.0	0.0	0.0	0.0	0.0	0.0	0.0	0.0	0.0	0.0	0.0	0.0	0.0	0.0	0.0	0.0	0.0	0.0	0.0	0.0	0.0	0.0	0.0	0.0	0.0	0.0	0.0	0.0	0.0	0.0	0.0	0.0
[truncated: 312 more columns]
