# Supplementary material for: Moving pictures of the human microbiome
Source: Genome Biol. 2011 May 30;12(5):R50. doi: 10.1186/gb-2011-12-5-r50 (PMC3271711; doi:10.1186/gb-2011-12-5-r50)
Supplement: Additional file 12 — Temporal variation in phylum, class, order, family, and genus abundances (M3 left palm). The x-axis scale differs between M3 and F4 plots. [file gb-2011-12-5-r50-S12.ZIP › AdditionalFile12/raw_data/M3_L_palm_L3.txt]

# QIIME v1.2.1 OTU table
#OTU ID	0	1	2	3	4	5	6	8	9	10	11	12	13	14	15	16	17	18	19	20	21	22	23	24	25	26	27	28	29	30	31	32	42	43	44	45	46	47	48	49	50	51	52	53	54	56	57	58	59
k__Archaea;p__Crenarchaeota;c__Sd-NA	0.0	0.0	0.0	0.0	0.0	0.0	0.0	0.0	0.0	0.0	0.0	0.0	0.0	0.0	0.0	0.0	0.0	0.0	0.0	0.0	0.0	0.0	0.0	0.0	0.0	0.0	0.0	0.0	0.0	0.0	0.0	0.0	0.0	0.0	0.0	0.0	0.0	0.0	0.0	0.0	0.0	0.0	0.0	0.0	0.0	0.0	0.0	0.0	0.0
k__Archaea;p__Crenarchaeota;c__Thaumarchaeota	0.0	1.0	0.0	2.0	2.0	0.0	0.0	0.0	0.0	0.0	0.0	0.0	8.0	1.0	0.0	2.0	1.0	3.0	2.0	1.0	9.0	9.0	0.0	0.0	0.0	1.0	4.0	7.0	2.0	3.0	2.0	1.0	1.0	5.0	1.0	0.0	3.0	1.0	2.0	1.0	0.0	0.0	0.0	7.0	1.0	4.0	0.0	0.0	0.0
k__Archaea;p__Euryarchaeota;c__Halobacteria	0.0	0.0	0.0	0.0	0.0	0.0	0.0	0.0	0.0	0.0	0.0	0.0	0.0	0.0	0.0	0.0	0.0	0.0	0.0	0.0	0.0	0.0	0.0	0.0	0.0	0.0	0.0	0.0	0.0	0.0	0.0	0.0	0.0	0.0	0.0	0.0	0.0	0.0	0.0	0.0	0.0	0.0	0.0	0.0	0.0	0.0	0.0	0.0	0.0
k__Archaea;p__Euryarchaeota;c__Methanobacteria	0.0	0.0	0.0	0.0	1.0	0.0	0.0	0.0	0.0	0.0	0.0	0.0	0.0	0.0	0.0	1.0	0.0	0.0	0.0	0.0	0.0	0.0	0.0	0.0	0.0	0.0	0.0	0.0	0.0	0.0	0.0	0.0	0.0	0.0	0.0	0.0	0.0	0.0	1.0	0.0	0.0	0.0	0.0	0.0	0.0	0.0	0.0	0.0	0.0
k__Archaea;p__Euryarchaeota;c__Methanomicrobia	0.0	0.0	0.0	0.0	0.0	0.0	0.0	0.0	0.0	0.0	0.0	0.0	0.0	0.0	0.0	0.0	0.0	0.0	0.0	0.0	0.0	0.0	0.0	0.0	0.0	0.0	0.0	0.0	0.0	0.0	0.0	0.0	0.0	0.0	0.0	0.0	0.0	0.0	0.0	0.0	0.0	0.0	0.0	0.0	0.0	0.0	0.0	0.0	0.0
k__Archaea;p__Euryarchaeota;c__Thermoplasmata	0.0	0.0	0.0	0.0	0.0	0.0	0.0	0.0	0.0	0.0	0.0	0.0	0.0	0.0	0.0	0.0	0.0	0.0	0.0	0.0	0.0	0.0	0.0	0.0	0.0	0.0	0.0	0.0	0.0	0.0	0.0	0.0	0.0	0.0	0.0	0.0	0.0	0.0	0.0	0.0	0.0	0.0	0.0	0.0	0.0	0.0	0.0	0.0	0.0
k__Bacteria;p__;c__	0.0	0.0	0.0	0.0	0.0	0.0	0.0	0.0	0.0	0.0	0.0	0.0	0.0	0.0	0.0	0.0	0.0	0.0	0.0	0.0	0.0	0.0	0.0	0.0	0.0	0.0	0.0	0.0	0.0	0.0	0.0	0.0	0.0	0.0	0.0	0.0	0.0	0.0	0.0	0.0	0.0	0.0	0.0	0.0	0.0	0.0	0.0	0.0	0.0
k__Bacteria;p__ABY1_OD1;c__	0.0	0.0	0.0	0.0	0.0	0.0	0.0	0.0	0.0	0.0	0.0	0.0	0.0	0.0	0.0	0.0	0.0	0.0	0.0	0.0	0.0	0.0	0.0	0.0	0.0	0.0	0.0	0.0	0.0	0.0	0.0	0.0	0.0	0.0	0.0	0.0	0.0	0.0	0.0	0.0	0.0	0.0	0.0	0.0	0.0	0.0	0.0	0.0	0.0
k__Bacteria;p__AD3;c__ABS-6	0.0	0.0	0.0	0.0	0.0	0.0	0.0	0.0	0.0	0.0	0.0	0.0	0.0	0.0	0.0	0.0	0.0	0.0	0.0	0.0	0.0	0.0	0.0	0.0	0.0	0.0	0.0	0.0	0.0	0.0	0.0	0.0	0.0	0.0	0.0	0.0	0.0	0.0	0.0	0.0	0.0	0.0	0.0	0.0	0.0	0.0	0.0	0.0	0.0
k__Bacteria;p__AD3;c__JG37-AG-4	0.0	0.0	0.0	0.0	0.0	0.0	0.0	0.0	0.0	0.0	0.0	0.0	0.0	0.0	0.0	0.0	0.0	0.0	0.0	0.0	0.0	0.0	0.0	0.0	0.0	0.0	0.0	0.0	0.0	0.0	0.0	0.0	0.0	0.0	0.0	0.0	0.0	0.0	0.0	0.0	0.0	0.0	0.0	0.0	0.0	0.0	0.0	0.0	0.0
k__Bacteria;p__Acidobacteria;c__	0.0	0.0	0.0	0.0	0.0	1.0	0.0	0.0	1.0	0.0	0.0	0.0	0.0	0.0	0.0	0.0	0.0	0.0	0.0	0.0	1.0	0.0	0.0	0.0	0.0	0.0	0.0	0.0	5.0	0.0	0.0	0.0	0.0	0.0	0.0	0.0	0.0	0.0	0.0	0.0	0.0	0.0	0.0	1.0	1.0	0.0	0.0	0.0	0.0
k__Bacteria;p__Acidobacteria;c__Acidobacteria (class)	3.0	5.0	3.0	17.0	2.0	0.0	1.0	2.0	2.0	4.0	1.0	4.0	29.0	3.0	0.0	19.0	6.0	15.0	6.0	10.0	34.0	16.0	10.0	4.0	1.0	0.0	23.0	19.0	27.0	10.0	20.0	17.0	10.0	6.0	3.0	20.0	3.0	9.0	24.0	21.0	48.0	0.0	2.0	49.0	14.0	8.0	6.0	0.0	6.0
k__Bacteria;p__Acidobacteria;c__Acidobacteria-5	0.0	0.0	0.0	0.0	0.0	0.0	0.0	0.0	0.0	0.0	0.0	0.0	2.0	0.0	0.0	0.0	0.0	0.0	0.0	1.0	0.0	0.0	0.0	0.0	0.0	1.0	1.0	0.0	0.0	0.0	0.0	1.0	0.0	1.0	0.0	1.0	0.0	0.0	0.0	0.0	0.0	0.0	0.0	0.0	0.0	0.0	0.0	0.0	0.0
k__Bacteria;p__Acidobacteria;c__Chloracidobacteria	0.0	2.0	5.0	3.0	2.0	0.0	0.0	1.0	1.0	4.0	0.0	2.0	2.0	3.0	0.0	4.0	0.0	7.0	2.0	2.0	25.0	6.0	12.0	1.0	0.0	5.0	2.0	9.0	11.0	1.0	4.0	3.0	4.0	4.0	0.0	4.0	1.0	1.0	15.0	5.0	0.0	1.0	0.0	17.0	5.0	6.0	4.0	2.0	0.0
k__Bacteria;p__Acidobacteria;c__Holophagae	0.0	0.0	0.0	0.0	0.0	0.0	0.0	0.0	0.0	0.0	0.0	0.0	0.0	0.0	0.0	0.0	0.0	0.0	0.0	0.0	0.0	0.0	1.0	0.0	0.0	0.0	0.0	0.0	0.0	0.0	0.0	0.0	0.0	0.0	0.0	0.0	0.0	0.0	0.0	0.0	0.0	0.0	0.0	0.0	0.0	0.0	0.0	0.0	0.0
k__Bacteria;p__Acidobacteria;c__MVS-40	0.0	0.0	0.0	0.0	0.0	0.0	0.0	0.0	0.0	0.0	0.0	0.0	0.0	0.0	0.0	0.0	0.0	0.0	0.0	0.0	0.0	0.0	0.0	0.0	0.0	0.0	0.0	0.0	0.0	0.0	0.0	0.0	0.0	0.0	0.0	0.0	0.0	0.0	0.0	0.0	0.0	0.0	0.0	0.0	0.0	0.0	0.0	0.0	0.0
k__Bacteria;p__Acidobacteria;c__OS-K	0.0	0.0	0.0	0.0	0.0	0.0	0.0	0.0	0.0	0.0	0.0	0.0	0.0	0.0	0.0	0.0	0.0	0.0	0.0	0.0	0.0	0.0	0.0	0.0	0.0	0.0	0.0	0.0	0.0	0.0	0.0	0.0	0.0	0.0	0.0	0.0	0.0	0.0	0.0	0.0	0.0	0.0	0.0	0.0	0.0	0.0	0.0	0.0	0.0
k__Bacteria;p__Acidobacteria;c__PAUC37f	0.0	0.0	0.0	0.0	0.0	0.0	0.0	0.0	0.0	0.0	0.0	0.0	1.0	0.0	0.0	0.0	0.0	0.0	0.0	0.0	1.0	0.0	0.0	0.0	0.0	0.0	0.0	0.0	0.0	0.0	0.0	0.0	0.0	0.0	0.0	0.0	0.0	0.0	0.0	0.0	0.0	0.0	0.0	0.0	0.0	0.0	0.0	0.0	0.0
k__Bacteria;p__Acidobacteria;c__RB25	0.0	0.0	0.0	0.0	0.0	0.0	0.0	0.0	0.0	0.0	0.0	0.0	0.0	0.0	0.0	0.0	0.0	0.0	0.0	0.0	0.0	0.0	0.0	0.0	0.0	0.0	0.0	0.0	0.0	0.0	0.0	0.0	0.0	0.0	0.0	0.0	0.0	0.0	0.0	0.0	0.0	0.0	0.0	0.0	0.0	0.0	0.0	0.0	0.0
k__Bacteria;p__Acidobacteria;c__Solibacteres	2.0	1.0	2.0	2.0	2.0	0.0	0.0	1.0	0.0	3.0	0.0	1.0	0.0	1.0	1.0	0.0	0.0	1.0	1.0	2.0	14.0	5.0	2.0	1.0	0.0	3.0	2.0	8.0	10.0	3.0	0.0	2.0	0.0	1.0	1.0	2.0	2.0	6.0	4.0	0.0	4.0	0.0	0.0	7.0	1.0	1.0	0.0	7.0	0.0
k__Bacteria;p__Acidobacteria;c__Sva0725	0.0	2.0	0.0	0.0	0.0	0.0	0.0	0.0	0.0	0.0	0.0	1.0	2.0	0.0	0.0	1.0	0.0	0.0	0.0	0.0	0.0	0.0	0.0	0.0	0.0	0.0	0.0	0.0	3.0	2.0	1.0	0.0	0.0	0.0	1.0	1.0	0.0	0.0	0.0	0.0	2.0	0.0	0.0	0.0	0.0	1.0	0.0	0.0	0.0
k__Bacteria;p__Acidobacteria;c__iii1-8	0.0	0.0	0.0	0.0	0.0	0.0	0.0	0.0	0.0	0.0	0.0	0.0	1.0	0.0	0.0	1.0	0.0	0.0	0.0	1.0	0.0	1.0	0.0	0.0	0.0	2.0	1.0	3.0	0.0	1.0	1.0	1.0	0.0	1.0	0.0	0.0	0.0	0.0	3.0	0.0	0.0	0.0	0.0	0.0	0.0	0.0	0.0	0.0	0.0
k__Bacteria;p__Actinobacteria;c__	0.0	8.0	0.0	6.0	0.0	0.0	0.0	0.0	0.0	0.0	2.0	2.0	22.0	0.0	0.0	1.0	0.0	3.0	8.0	3.0	6.0	3.0	3.0	0.0	0.0	0.0	2.0	2.0	0.0	3.0	0.0	1.0	0.0	2.0	0.0	0.0	2.0	0.0	3.0	0.0	2.0	0.0	0.0	4.0	0.0	0.0	0.0	1.0	1.0
k__Bacteria;p__Actinobacteria;c__Actinobacteria (class)	7945.0	5904.0	9892.0	8317.0	1077.0	6045.0	2023.0	12600.0	9795.0	4981.0	4699.0	2935.0	6113.0	7757.0	10532.0	6285.0	8239.0	2016.0	5066.0	5514.0	5056.0	6796.0	5089.0	8783.0	15166.0	8982.0	3305.0	4018.0	7938.0	9399.0	20367.0	3924.0	13857.0	5092.0	8273.0	6547.0	8587.0	3461.0	2396.0	2555.0	3350.0	5256.0	5935.0	5971.0	5648.0	9446.0	10726.0	3582.0	7368.0
k__Bacteria;p__Aquificae;c__Aquificae (class)	0.0	0.0	0.0	0.0	0.0	0.0	0.0	0.0	0.0	0.0	0.0	0.0	0.0	0.0	0.0	0.0	0.0	0.0	0.0	0.0	0.0	0.0	0.0	0.0	0.0	0.0	0.0	0.0	0.0	0.0	0.0	0.0	0.0	0.0	0.0	0.0	0.0	0.0	0.0	0.0	0.0	0.0	0.0	0.0	0.0	0.0	0.0	0.0	0.0
k__Bacteria;p__BRC1;c__	0.0	0.0	0.0	0.0	0.0	0.0	0.0	0.0	0.0	0.0	0.0	0.0	0.0	0.0	0.0	0.0	0.0	0.0	0.0	0.0	0.0	0.0	0.0	0.0	0.0	0.0	0.0	0.0	0.0	0.0	0.0	0.0	0.0	0.0	0.0	0.0	0.0	0.0	0.0	0.0	0.0	0.0	0.0	0.0	0.0	0.0	0.0	0.0	0.0
k__Bacteria;p__BRC1;c__PRR-11	0.0	0.0	0.0	0.0	0.0	0.0	0.0	0.0	0.0	1.0	0.0	0.0	0.0	0.0	0.0	0.0	0.0	0.0	0.0	0.0	1.0	2.0	0.0	0.0	0.0	0.0	0.0	0.0	0.0	1.0	0.0	0.0	0.0	0.0	0.0	0.0	0.0	0.0	0.0	0.0	0.0	0.0	0.0	0.0	0.0	0.0	0.0	0.0	0.0
k__Bacteria;p__Bacteroidetes;c__	0.0	0.0	0.0	0.0	0.0	0.0	0.0	0.0	0.0	0.0	0.0	0.0	0.0	0.0	0.0	3.0	0.0	0.0	0.0	0.0	0.0	0.0	0.0	0.0	1.0	0.0	0.0	0.0	0.0	0.0	0.0	0.0	0.0	0.0	0.0	0.0	0.0	0.0	0.0	1.0	0.0	0.0	0.0	0.0	0.0	0.0	0.0	0.0	0.0
k__Bacteria;p__Bacteroidetes;c__Bacteroidia	2306.0	1481.0	1371.0	602.0	79.0	2085.0	163.0	471.0	1783.0	1056.0	148.0	187.0	513.0	5093.0	3258.0	1083.0	1617.0	345.0	1570.0	448.0	929.0	1461.0	361.0	3124.0	2808.0	1195.0	236.0	1009.0	906.0	623.0	2094.0	1060.0	11805.0	1644.0	2037.0	1398.0	1009.0	554.0	2322.0	372.0	1515.0	964.0	962.0	761.0	1059.0	1468.0	582.0	745.0	1308.0
k__Bacteria;p__Bacteroidetes;c__Flavobacteria	742.0	639.0	597.0	184.0	490.0	1564.0	121.0	72.0	87.0	276.0	36.0	35.0	275.0	622.0	649.0	277.0	273.0	287.0	311.0	257.0	382.0	783.0	331.0	53.0	14.0	41.0	145.0	179.0	176.0	159.0	69.0	250.0	1618.0	501.0	1076.0	976.0	191.0	362.0	213.0	266.0	564.0	2036.0	2047.0	1215.0	424.0	105.0	620.0	998.0	1013.0
k__Bacteria;p__Bacteroidetes;c__Sphingobacteria	23.0	93.0	64.0	100.0	298.0	4.0	6.0	15.0	6.0	54.0	20.0	34.0	261.0	47.0	14.0	82.0	40.0	220.0	67.0	229.0	494.0	399.0	88.0	11.0	14.0	33.0	209.0	198.0	248.0	119.0	76.0	114.0	129.0	236.0	30.0	138.0	188.0	108.0	310.0	121.0	179.0	2.0	7.0	153.0	106.0	41.0	153.0	153.0	36.0
k__Bacteria;p__CCM11b;c__	0.0	0.0	0.0	0.0	0.0	0.0	0.0	0.0	0.0	0.0	0.0	0.0	0.0	0.0	0.0	0.0	0.0	0.0	0.0	0.0	0.0	0.0	0.0	0.0	0.0	0.0	0.0	0.0	0.0	0.0	0.0	0.0	0.0	0.0	0.0	0.0	0.0	0.0	0.0	0.0	0.0	0.0	0.0	0.0	0.0	0.0	0.0	0.0	0.0
k__Bacteria;p__Caldithrix_KSB1;c__Caldithrixae	0.0	0.0	0.0	0.0	0.0	0.0	0.0	0.0	0.0	0.0	0.0	0.0	0.0	0.0	0.0	0.0	0.0	0.0	0.0	0.0	0.0	0.0	0.0	0.0	0.0	0.0	0.0	0.0	0.0	0.0	0.0	0.0	0.0	0.0	0.0	0.0	0.0	0.0	0.0	0.0	0.0	0.0	0.0	0.0	0.0	0.0	0.0	0.0	0.0
k__Bacteria;p__Chlamydiae;c__Chlamydiae (class)	0.0	0.0	0.0	0.0	0.0	0.0	0.0	0.0	0.0	0.0	0.0	0.0	0.0	0.0	0.0	0.0	0.0	0.0	0.0	0.0	0.0	0.0	0.0	0.0	0.0	0.0	0.0	0.0	0.0	0.0	0.0	0.0	0.0	0.0	0.0	0.0	0.0	0.0	0.0	0.0	0.0	0.0	0.0	0.0	0.0	0.0	0.0	0.0	0.0
k__Bacteria;p__Chlorobi;c__	0.0	0.0	0.0	0.0	0.0	0.0	0.0	0.0	0.0	0.0	0.0	0.0	0.0	0.0	0.0	0.0	0.0	0.0	0.0	0.0	0.0	0.0	0.0	0.0	0.0	0.0	0.0	0.0	0.0	0.0	0.0	0.0	0.0	0.0	0.0	0.0	0.0	0.0	0.0	0.0	0.0	0.0	0.0	0.0	0.0	0.0	0.0	0.0	0.0
k__Bacteria;p__Chlorobi;c__BSV19	0.0	0.0	0.0	0.0	0.0	0.0	0.0	0.0	0.0	0.0	0.0	0.0	0.0	0.0	0.0	0.0	0.0	0.0	0.0	0.0	0.0	0.0	0.0	0.0	0.0	0.0	0.0	0.0	0.0	0.0	0.0	0.0	0.0	0.0	0.0	0.0	0.0	0.0	0.0	0.0	0.0	0.0	0.0	0.0	0.0	0.0	0.0	0.0	0.0
k__Bacteria;p__Chlorobi;c__OPB56	0.0	0.0	0.0	0.0	0.0	0.0	0.0	0.0	0.0	0.0	0.0	0.0	0.0	0.0	0.0	0.0	0.0	0.0	0.0	0.0	0.0	0.0	0.0	0.0	0.0	0.0	0.0	0.0	0.0	0.0	0.0	0.0	0.0	0.0	0.0	0.0	0.0	0.0	0.0	0.0	0.0	0.0	0.0	0.0	0.0	0.0	0.0	0.0	0.0
k__Bacteria;p__Chlorobi;c__SJA-28	0.0	0.0	0.0	0.0	0.0	0.0	0.0	0.0	0.0	0.0	0.0	0.0	0.0	0.0	0.0	0.0	0.0	0.0	0.0	0.0	0.0	0.0	0.0	0.0	0.0	0.0	0.0	0.0	0.0	0.0	0.0	0.0	0.0	0.0	0.0	0.0	0.0	0.0	0.0	0.0	0.0	0.0	0.0	0.0	0.0	0.0	0.0	0.0	0.0
k__Bacteria;p__Chlorobi;c__ZB1	0.0	0.0	0.0	0.0	0.0	0.0	0.0	0.0	0.0	0.0	0.0	0.0	0.0	0.0	0.0	0.0	0.0	0.0	0.0	0.0	0.0	0.0	0.0	0.0	0.0	0.0	0.0	0.0	0.0	0.0	0.0	0.0	0.0	0.0	0.0	0.0	0.0	0.0	0.0	0.0	0.0	0.0	0.0	0.0	0.0	0.0	0.0	0.0	0.0
k__Bacteria;p__Chloroflexi;c__	0.0	0.0	0.0	0.0	0.0	0.0	0.0	0.0	0.0	0.0	0.0	0.0	0.0	0.0	0.0	0.0	0.0	0.0	0.0	0.0	0.0	0.0	0.0	0.0	0.0	0.0	0.0	0.0	0.0	0.0	0.0	0.0	0.0	0.0	0.0	0.0	0.0	0.0	0.0	0.0	0.0	0.0	0.0	0.0	0.0	0.0	0.0	0.0	0.0
k__Bacteria;p__Chloroflexi;c__Anaerolineae	0.0	1.0	0.0	0.0	0.0	0.0	0.0	0.0	0.0	0.0	0.0	1.0	2.0	0.0	0.0	0.0	0.0	0.0	0.0	0.0	0.0	1.0	0.0	0.0	0.0	0.0	1.0	1.0	0.0	1.0	0.0	0.0	0.0	4.0	0.0	0.0	0.0	0.0	2.0	0.0	0.0	0.0	0.0	0.0	0.0	0.0	0.0	0.0	0.0
k__Bacteria;p__Chloroflexi;c__Bljii12	0.0	2.0	1.0	0.0	0.0	0.0	0.0	0.0	0.0	0.0	0.0	0.0	1.0	0.0	0.0	0.0	0.0	0.0	0.0	0.0	0.0	1.0	0.0	0.0	0.0	0.0	0.0	0.0	0.0	0.0	0.0	0.0	0.0	3.0	0.0	0.0	0.0	0.0	0.0	0.0	0.0	0.0	0.0	3.0	0.0	0.0	0.0	0.0	0.0
k__Bacteria;p__Chloroflexi;c__Chloroflexi (class)	0.0	0.0	0.0	0.0	0.0	0.0	0.0	0.0	0.0	0.0	0.0	0.0	0.0	0.0	0.0	0.0	0.0	0.0	0.0	0.0	0.0	0.0	0.0	0.0	0.0	0.0	0.0	0.0	0.0	1.0	0.0	0.0	0.0	0.0	1.0	0.0	0.0	0.0	0.0	0.0	0.0	0.0	0.0	0.0	0.0	0.0	0.0	0.0	0.0
k__Bacteria;p__Chloroflexi;c__Chloroflexi-4	0.0	0.0	0.0	0.0	0.0	0.0	0.0	0.0	0.0	0.0	0.0	0.0	0.0	0.0	0.0	0.0	0.0	0.0	0.0	0.0	0.0	0.0	0.0	0.0	0.0	0.0	0.0	0.0	0.0	0.0	0.0	0.0	0.0	0.0	0.0	0.0	0.0	0.0	0.0	0.0	0.0	0.0	0.0	0.0	0.0	0.0	0.0	0.0	0.0
k__Bacteria;p__Chloroflexi;c__Ktedonobacteria	0.0	0.0	0.0	0.0	0.0	0.0	0.0	0.0	0.0	0.0	0.0	0.0	0.0	0.0	0.0	0.0	0.0	0.0	0.0	0.0	0.0	0.0	0.0	0.0	0.0	0.0	0.0	0.0	0.0	0.0	0.0	0.0	0.0	0.0	0.0	0.0	0.0	0.0	0.0	0.0	0.0	0.0	0.0	0.0	0.0	0.0	0.0	0.0	0.0
k__Bacteria;p__Chloroflexi;c__SOGA31	0.0	7.0	6.0	10.0	0.0	0.0	0.0	0.0	2.0	2.0	0.0	2.0	17.0	1.0	1.0	6.0	2.0	8.0	2.0	5.0	21.0	11.0	0.0	0.0	1.0	4.0	13.0	13.0	9.0	7.0	2.0	11.0	3.0	12.0	4.0	5.0	0.0	3.0	5.0	9.0	13.0	0.0	1.0	17.0	1.0	9.0	3.0	0.0	0.0
k__Bacteria;p__Chloroflexi;c__TK17	0.0	0.0	0.0	0.0	0.0	0.0	0.0	0.0	0.0	0.0	0.0	0.0	1.0	0.0	0.0	0.0	0.0	1.0	0.0	2.0	1.0	1.0	0.0	0.0	0.0	0.0	1.0	0.0	1.0	0.0	0.0	1.0	0.0	0.0	0.0	0.0	0.0	1.0	0.0	0.0	0.0	0.0	0.0	0.0	0.0	0.0	0.0	0.0	1.0
k__Bacteria;p__Chloroflexi;c__Thermobacula	0.0	0.0	0.0	0.0	0.0	0.0	0.0	0.0	0.0	0.0	0.0	0.0	0.0	0.0	0.0	0.0	0.0	0.0	0.0	0.0	0.0	0.0	0.0	0.0	0.0	0.0	0.0	0.0	0.0	0.0	0.0	0.0	0.0	0.0	0.0	0.0	0.0	0.0	0.0	0.0	0.0	0.0	0.0	0.0	0.0	0.0	0.0	0.0	0.0
k__Bacteria;p__Chloroflexi;c__Thermomicrobia	3.0	6.0	2.0	10.0	1.0	0.0	0.0	0.0	0.0	0.0	1.0	0.0	10.0	1.0	0.0	7.0	4.0	24.0	6.0	6.0	23.0	11.0	1.0	1.0	0.0	4.0	12.0	18.0	16.0	14.0	8.0	18.0	4.0	12.0	4.0	11.0	0.0	11.0	10.0	10.0	9.0	0.0	2.0	10.0	7.0	2.0	1.0	0.0	3.0
k__Bacteria;p__Cyanobacteria;c__	284.0	10894.0	217.0	135.0	17596.0	80.0	2.0	84.0	27.0	44.0	22.0	101.0	4713.0	294.0	46.0	567.0	52.0	4757.0	8349.0	5124.0	4846.0	560.0	646.0	224.0	25.0	86.0	11152.0	636.0	664.0	603.0	226.0	7560.0	11145.0	1736.0	214.0	293.0	4673.0	9501.0	8144.0	11012.0	1575.0	59.0	36.0	158.0	358.0	203.0	5118.0	1966.0	584.0
k__Bacteria;p__Cyanobacteria;c__S15B-MN24	0.0	0.0	0.0	0.0	0.0	0.0	0.0	0.0	0.0	0.0	0.0	0.0	0.0	0.0	0.0	0.0	0.0	1.0	1.0	2.0	0.0	1.0	0.0	1.0	0.0	0.0	2.0	0.0	0.0	0.0	0.0	0.0	0.0	0.0	0.0	0.0	0.0	0.0	0.0	0.0	0.0	0.0	0.0	1.0	0.0	0.0	0.0	0.0	0.0
k__Bacteria;p__Cyanobacteria;c__SM1D11	0.0	0.0	0.0	0.0	0.0	0.0	0.0	0.0	0.0	0.0	0.0	0.0	0.0	0.0	0.0	0.0	0.0	0.0	0.0	0.0	0.0	0.0	0.0	0.0	0.0	0.0	0.0	0.0	0.0	0.0	0.0	0.0	0.0	0.0	0.0	0.0	0.0	0.0	0.0	0.0	0.0	0.0	0.0	0.0	0.0	0.0	0.0	0.0	0.0
k__Bacteria;p__Cyanobacteria;c__YS2	0.0	0.0	0.0	0.0	0.0	0.0	0.0	0.0	0.0	0.0	0.0	0.0	0.0	0.0	0.0	0.0	0.0	0.0	0.0	0.0	0.0	3.0	0.0	0.0	0.0	0.0	2.0	2.0	0.0	0.0	0.0	0.0	0.0	0.0	0.0	0.0	0.0	0.0	0.0	0.0	0.0	0.0	0.0	0.0	0.0	0.0	0.0	0.0	0.0
k__Bacteria;p__Cyanobacteria;c__mle1-12	0.0	0.0	0.0	0.0	0.0	0.0	0.0	0.0	0.0	0.0	0.0	0.0	0.0	0.0	0.0	0.0	0.0	0.0	0.0	0.0	0.0	0.0	0.0	0.0	0.0	0.0	0.0	0.0	0.0	0.0	0.0	0.0	0.0	0.0	0.0	0.0	0.0	0.0	0.0	0.0	0.0	0.0	0.0	0.0	0.0	2.0	0.0	0.0	0.0
k__Bacteria;p__Deferribacteres;c__Deferribacteres (class)	0.0	0.0	0.0	0.0	0.0	0.0	0.0	0.0	0.0	0.0	0.0	0.0	0.0	0.0	0.0	0.0	1.0	0.0	0.0	0.0	0.0	0.0	0.0	0.0	0.0	0.0	0.0	3.0	0.0	0.0	0.0	0.0	0.0	0.0	0.0	0.0	0.0	2.0	0.0	0.0	0.0	0.0	1.0	0.0	1.0	0.0	0.0	0.0	0.0
k__Bacteria;p__Elusimicrobia;c__Elusimicrobia (class)	0.0	1.0	1.0	0.0	0.0	0.0	0.0	0.0	0.0	0.0	0.0	0.0	0.0	0.0	0.0	0.0	0.0	0.0	0.0	0.0	0.0	0.0	0.0	0.0	0.0	0.0	0.0	0.0	0.0	0.0	0.0	0.0	0.0	0.0	0.0	0.0	0.0	0.0	0.0	0.0	0.0	0.0	0.0	0.0	0.0	0.0	0.0	0.0	0.0
k__Bacteria;p__Fibrobacteres;c__Fibrobacteres (class)	0.0	0.0	0.0	0.0	0.0	0.0	0.0	0.0	0.0	0.0	0.0	0.0	0.0	0.0	0.0	0.0	0.0	0.0	0.0	0.0	1.0	0.0	0.0	0.0	0.0	0.0	0.0	0.0	0.0	0.0	0.0	0.0	0.0	0.0	0.0	0.0	0.0	0.0	0.0	0.0	0.0	0.0	0.0	0.0	0.0	0.0	0.0	0.0	0.0
k__Bacteria;p__Firmicutes;c__Bacilli	7717.0	4207.0	11768.0	5644.0	1269.0	5396.0	2476.0	6463.0	8696.0	11789.0	3186.0	25067.0	9921.0	4576.0	11218.0	17057.0	12467.0	2297.0	5679.0	6045.0	8690.0	11144.0	11614.0	8140.0	4697.0	11522.0	4239.0	13319.0	11239.0	11073.0	16638.0	9643.0	6145.0	7284.0	6403.0	10661.0	6571.0	5793.0	5584.0	4541.0	7043.0	7551.0	6142.0	6922.0	10669.0	14230.0	6594.0	8960.0	12900.0
k__Bacteria;p__Firmicutes;c__Clostridia	2368.0	1871.0	1939.0	1061.0	90.0	2682.0	730.0	5312.0	3783.0	1477.0	817.0	548.0	1239.0	5852.0	4346.0	2502.0	4208.0	591.0	2138.0	1851.0	2371.0	2630.0	2014.0	8808.0	9860.0	3405.0	1501.0	1824.0	2332.0	3260.0	5814.0	1859.0	9838.0	3495.0	3527.0	2777.0	4684.0	1519.0	1253.0	1172.0	1467.0	1454.0	1776.0	2108.0	2215.0	5488.0	3041.0	1230.0	3769.0
k__Bacteria;p__Fusobacteria;c__Fusobacteria (class)	5280.0	2612.0	2392.0	415.0	95.0	5836.0	480.0	190.0	653.0	1216.0	25.0	64.0	145.0	4995.0	2796.0	616.0	1125.0	121.0	2663.0	303.0	469.0	558.0	138.0	66.0	39.0	80.0	61.0	727.0	398.0	205.0	144.0	1085.0	16637.0	591.0	2832.0	2302.0	141.0	1249.0	1101.0	1133.0	983.0	2677.0	4275.0	4634.0	4306.0	826.0	488.0	2367.0	3448.0
k__Bacteria;p__GN02;c__	0.0	0.0	0.0	0.0	0.0	0.0	0.0	0.0	0.0	0.0	0.0	0.0	0.0	0.0	0.0	0.0	0.0	0.0	0.0	0.0	0.0	0.0	0.0	0.0	0.0	0.0	0.0	0.0	0.0	0.0	0.0	0.0	0.0	0.0	0.0	0.0	0.0	0.0	0.0	0.0	0.0	0.0	0.0	0.0	0.0	0.0	0.0	0.0	0.0
k__Bacteria;p__GN02;c__VC12-cl04	0.0	0.0	0.0	0.0	0.0	0.0	0.0	0.0	0.0	0.0	0.0	0.0	0.0	0.0	0.0	0.0	0.0	0.0	0.0	0.0	0.0	0.0	0.0	0.0	0.0	0.0	0.0	0.0	0.0	0.0	0.0	0.0	0.0	0.0	0.0	0.0	0.0	0.0	0.0	0.0	0.0	0.0	0.0	0.0	0.0	0.0	0.0	0.0	0.0
k__Bacteria;p__Gemmatimonadetes;c__Gemmatimonadetes (class)	0.0	1.0	3.0	1.0	5.0	1.0	1.0	1.0	0.0	2.0	0.0	1.0	5.0	1.0	0.0	2.0	0.0	2.0	3.0	6.0	15.0	9.0	5.0	1.0	2.0	1.0	10.0	14.0	6.0	8.0	3.0	3.0	0.0	6.0	3.0	9.0	0.0	8.0	10.0	4.0	7.0	0.0	0.0	7.0	3.0	1.0	2.0	1.0	1.0
k__Bacteria;p__Lentisphaerae;c__	0.0	0.0	0.0	0.0	0.0	0.0	0.0	0.0	0.0	0.0	0.0	0.0	0.0	0.0	0.0	0.0	0.0	0.0	0.0	0.0	0.0	0.0	0.0	0.0	0.0	0.0	0.0	0.0	0.0	0.0	0.0	0.0	0.0	0.0	0.0	0.0	0.0	0.0	0.0	0.0	0.0	0.0	0.0	0.0	0.0	0.0	0.0	0.0	0.0
k__Bacteria;p__Lentisphaerae;c__Lentisphaerae (class)	0.0	0.0	0.0	0.0	0.0	0.0	0.0	0.0	0.0	0.0	0.0	0.0	0.0	0.0	0.0	0.0	0.0	0.0	0.0	0.0	0.0	0.0	0.0	0.0	0.0	0.0	0.0	0.0	0.0	0.0	0.0	0.0	0.0	0.0	0.0	0.0	0.0	0.0	0.0	0.0	0.0	0.0	0.0	0.0	0.0	0.0	0.0	0.0	0.0
k__Bacteria;p__MVP-15;c__	0.0	0.0	0.0	0.0	0.0	0.0	0.0	0.0	0.0	0.0	0.0	0.0	0.0	0.0	0.0	0.0	0.0	0.0	0.0	0.0	0.0	0.0	0.0	0.0	0.0	0.0	0.0	0.0	0.0	0.0	0.0	0.0	0.0	0.0	0.0	0.0	0.0	0.0	0.0	0.0	0.0	0.0	0.0	0.0	0.0	0.0	0.0	0.0	0.0
k__Bacteria;p__NC10;c__	0.0	0.0	0.0	0.0	0.0	0.0	0.0	0.0	0.0	0.0	0.0	0.0	0.0	0.0	0.0	0.0	0.0	0.0	0.0	0.0	0.0	0.0	0.0	0.0	0.0	0.0	0.0	0.0	0.0	0.0	0.0	0.0	0.0	0.0	0.0	0.0	0.0	0.0	0.0	0.0	0.0	0.0	0.0	0.0	0.0	0.0	0.0	0.0	0.0
k__Bacteria;p__NKB19;c__	0.0	0.0	0.0	0.0	0.0	0.0	0.0	0.0	0.0	0.0	0.0	0.0	0.0	0.0	0.0	0.0	0.0	0.0	0.0	0.0	0.0	1.0	0.0	0.0	0.0	0.0	0.0	0.0	0.0	0.0	0.0	0.0	0.0	0.0	0.0	0.0	0.0	0.0	0.0	0.0	0.0	0.0	0.0	0.0	0.0	0.0	0.0	0.0	0.0
k__Bacteria;p__Nitrospirae;c__Nitrospira (class)	0.0	0.0	0.0	0.0	0.0	0.0	0.0	0.0	0.0	0.0	1.0	0.0	0.0	0.0	0.0	0.0	0.0	0.0	0.0	0.0	0.0	1.0	0.0	0.0	0.0	0.0	1.0	2.0	0.0	0.0	0.0	0.0	0.0	0.0	0.0	0.0	0.0	1.0	0.0	0.0	0.0	1.0	0.0	4.0	1.0	0.0	1.0	0.0	0.0
k__Bacteria;p__OP10;c__	0.0	0.0	0.0	0.0	0.0	0.0	0.0	0.0	0.0	0.0	0.0	0.0	0.0	0.0	0.0	0.0	0.0	0.0	0.0	0.0	0.0	0.0	0.0	0.0	0.0	0.0	0.0	0.0	0.0	0.0	0.0	0.0	0.0	0.0	0.0	0.0	0.0	0.0	0.0	0.0	0.0	0.0	0.0	0.0	0.0	0.0	0.0	0.0	0.0
k__Bacteria;p__OP10;c__5B-18	0.0	0.0	0.0	0.0	0.0	0.0	0.0	0.0	0.0	0.0	0.0	0.0	0.0	0.0	0.0	0.0	0.0	0.0	0.0	0.0	0.0	0.0	0.0	0.0	0.0	0.0	0.0	0.0	0.0	0.0	0.0	0.0	1.0	0.0	0.0	0.0	0.0	0.0	0.0	0.0	0.0	0.0	0.0	0.0	0.0	0.0	0.0	0.0	0.0
k__Bacteria;p__OP10;c__CH21	0.0	0.0	0.0	0.0	0.0	0.0	0.0	0.0	0.0	0.0	0.0	0.0	0.0	0.0	0.0	0.0	0.0	0.0	0.0	0.0	0.0	0.0	0.0	0.0	0.0	0.0	0.0	0.0	0.0	0.0	0.0	0.0	0.0	0.0	0.0	0.0	0.0	0.0	0.0	0.0	0.0	0.0	0.0	0.0	0.0	0.0	0.0	0.0	0.0
k__Bacteria;p__OP10;c__CL500-48	0.0	0.0	0.0	1.0	1.0	0.0	0.0	0.0	0.0	0.0	0.0	0.0	0.0	0.0	0.0	1.0	0.0	1.0	0.0	0.0	1.0	0.0	0.0	0.0	0.0	0.0	2.0	0.0	1.0	0.0	0.0	1.0	0.0	0.0	0.0	0.0	0.0	0.0	0.0	0.0	0.0	0.0	0.0	0.0	1.0	0.0	0.0	0.0	0.0
k__Bacteria;p__OP10;c__OS-L	0.0	0.0	0.0	0.0	0.0	0.0	0.0	0.0	0.0	0.0	0.0	0.0	0.0	0.0	0.0	0.0	0.0	0.0	0.0	0.0	0.0	0.0	0.0	0.0	0.0	0.0	0.0	0.0	0.0	0.0	0.0	0.0	0.0	0.0	0.0	0.0	0.0	0.0	0.0	0.0	0.0	0.0	0.0	0.0	0.0	0.0	0.0	0.0	0.0
k__Bacteria;p__OP10;c__S1a-1H	0.0	0.0	0.0	0.0	0.0	0.0	0.0	0.0	0.0	0.0	0.0	0.0	0.0	0.0	0.0	0.0	0.0	0.0	0.0	0.0	0.0	0.0	0.0	0.0	0.0	0.0	0.0	0.0	0.0	0.0	0.0	0.0	0.0	0.0	0.0	0.0	0.0	0.0	2.0	0.0	0.0	0.0	0.0	0.0	0.0	0.0	0.0	0.0	0.0
k__Bacteria;p__OP10;c__SJA-176	0.0	0.0	0.0	0.0	0.0	0.0	0.0	0.0	0.0	0.0	0.0	0.0	0.0	0.0	0.0	0.0	0.0	0.0	0.0	0.0	0.0	0.0	0.0	0.0	0.0	0.0	0.0	0.0	0.0	0.0	0.0	0.0	0.0	0.0	0.0	0.0	0.0	0.0	0.0	0.0	0.0	0.0	0.0	0.0	0.0	0.0	0.0	0.0	0.0
k__Bacteria;p__OP10;c__SJA-22	0.0	0.0	0.0	0.0	0.0	0.0	0.0	0.0	0.0	0.0	0.0	0.0	0.0	0.0	0.0	0.0	0.0	0.0	0.0	0.0	0.0	0.0	0.0	0.0	0.0	0.0	0.0	0.0	0.0	0.0	0.0	0.0	0.0	0.0	0.0	0.0	0.0	0.0	0.0	0.0	0.0	0.0	0.0	0.0	0.0	0.0	0.0	0.0	0.0
k__Bacteria;p__OP11;c__	0.0	0.0	0.0	0.0	0.0	0.0	0.0	0.0	0.0	0.0	0.0	0.0	0.0	0.0	0.0	0.0	0.0	0.0	0.0	0.0	0.0	0.0	0.0	0.0	0.0	0.0	0.0	0.0	0.0	0.0	0.0	0.0	0.0	0.0	0.0	0.0	0.0	0.0	0.0	0.0	0.0	0.0	0.0	0.0	0.0	0.0	0.0	0.0	0.0
k__Bacteria;p__OP3;c__	0.0	0.0	0.0	0.0	0.0	0.0	0.0	0.0	0.0	0.0	0.0	0.0	0.0	0.0	0.0	0.0	0.0	0.0	0.0	0.0	0.0	0.0	0.0	0.0	0.0	0.0	0.0	0.0	0.0	0.0	0.0	0.0	0.0	0.0	0.0	0.0	0.0	0.0	0.0	0.0	0.0	0.0	0.0	0.0	0.0	0.0	0.0	0.0	0.0
k__Bacteria;p__OP8;c__OP8	0.0	0.0	0.0	0.0	0.0	0.0	0.0	0.0	0.0	0.0	0.0	0.0	0.0	0.0	0.0	0.0	0.0	0.0	0.0	0.0	0.0	0.0	0.0	0.0	0.0	0.0	0.0	0.0	0.0	0.0	0.0	0.0	0.0	0.0	0.0	0.0	0.0	0.0	0.0	0.0	0.0	0.0	0.0	0.0	0.0	0.0	0.0	0.0	0.0
k__Bacteria;p__Planctomycetes;c__FFCH393	0.0	0.0	0.0	0.0	0.0	0.0	0.0	0.0	0.0	0.0	0.0	0.0	0.0	0.0	0.0	0.0	0.0	1.0	0.0	0.0	4.0	0.0	0.0	0.0	0.0	0.0	0.0	0.0	2.0	0.0	0.0	0.0	0.0	0.0	0.0	0.0	0.0	0.0	0.0	2.0	0.0	0.0	0.0	0.0	0.0	0.0	0.0	0.0	0.0
k__Bacteria;p__Planctomycetes;c__Kueneniae	0.0	0.0	0.0	0.0	0.0	0.0	0.0	0.0	0.0	0.0	0.0	0.0	0.0	0.0	0.0	0.0	0.0	0.0	0.0	0.0	0.0	0.0	0.0	0.0	0.0	0.0	0.0	0.0	0.0	0.0	0.0	0.0	0.0	0.0	0.0	0.0	0.0	0.0	0.0	0.0	0.0	0.0	0.0	0.0	0.0	0.0	0.0	0.0	0.0
k__Bacteria;p__Planctomycetes;c__PW285	0.0	0.0	0.0	0.0	0.0	0.0	0.0	0.0	0.0	0.0	0.0	0.0	0.0	0.0	0.0	0.0	0.0	0.0	0.0	0.0	0.0	0.0	0.0	0.0	0.0	0.0	0.0	0.0	0.0	0.0	0.0	0.0	0.0	0.0	0.0	0.0	0.0	0.0	0.0	0.0	0.0	0.0	0.0	0.0	0.0	0.0	0.0	0.0	0.0
k__Bacteria;p__Planctomycetes;c__Phycisphaerae	0.0	0.0	1.0	0.0	0.0	0.0	0.0	0.0	1.0	0.0	0.0	0.0	4.0	0.0	0.0	2.0	3.0	5.0	0.0	2.0	8.0	1.0	0.0	0.0	0.0	1.0	1.0	2.0	5.0	0.0	0.0	2.0	0.0	4.0	1.0	3.0	0.0	0.0	4.0	2.0	0.0	1.0	0.0	7.0	0.0	5.0	1.0	0.0	0.0
k__Bacteria;p__Planctomycetes;c__Planctomycea	0.0	3.0	2.0	1.0	2.0	1.0	0.0	1.0	0.0	8.0	2.0	1.0	8.0	0.0	0.0	3.0	0.0	0.0	2.0	9.0	12.0	2.0	4.0	1.0	0.0	1.0	2.0	7.0	5.0	1.0	0.0	9.0	3.0	2.0	0.0	4.0	0.0	0.0	7.0	2.0	3.0	0.0	0.0	5.0	1.0	0.0	1.0	0.0	1.0
k__Bacteria;p__Planctomycetes;c__agg27	0.0	0.0	0.0	0.0	0.0	0.0	0.0	0.0	0.0	0.0	0.0	0.0	0.0	0.0	0.0	0.0	0.0	0.0	0.0	0.0	0.0	0.0	0.0	0.0	0.0	0.0	0.0	0.0	0.0	0.0	0.0	0.0	0.0	4.0	0.0	0.0	0.0	0.0	0.0	0.0	0.0	0.0	0.0	0.0	0.0	0.0	0.0	0.0	0.0
k__Bacteria;p__Planctomycetes;c__vadinHA49	0.0	0.0	0.0	0.0	0.0	0.0	0.0	0.0	0.0	0.0	0.0	0.0	0.0	0.0	0.0	0.0	0.0	0.0	0.0	0.0	0.0	0.0	0.0	0.0	0.0	0.0	0.0	0.0	0.0	0.0	0.0	0.0	0.0	0.0	0.0	0.0	0.0	0.0	0.0	0.0	0.0	0.0	0.0	0.0	0.0	0.0	0.0	0.0	0.0
k__Bacteria;p__Proteobacteria;c__Alphaproteobacteria	73.0	318.0	245.0	394.0	942.0	25.0	78.0	77.0	37.0	406.0	117.0	91.0	649.0	77.0	41.0	360.0	101.0	437.0	238.0	653.0	1269.0	1006.0	761.0	120.0	58.0	123.0	723.0	747.0	794.0	381.0	255.0	286.0	336.0	720.0	100.0	414.0	120.0	341.0	694.0	216.0	580.0	29.0	51.0	445.0	441.0	162.0	185.0	237.0	98.0
k__Bacteria;p__Proteobacteria;c__Betaproteobacteria	1640.0	1117.0	1287.0	630.0	401.0	4130.0	21496.0	2646.0	2913.0	4626.0	11020.0	362.0	966.0	1768.0	2625.0	1931.0	1623.0	829.0	1202.0	839.0	1895.0	1491.0	1462.0	508.0	135.0	281.0	473.0	924.0	1125.0	438.0	263.0	744.0	3042.0	1481.0	3457.0	2529.0	400.0	1460.0	2590.0	2323.0	2337.0	6289.0	3497.0	4484.0	1408.0	440.0	616.0	3296.0	3017.0
k__Bacteria;p__Proteobacteria;c__Deltaproteobacteria	5.0	8.0	12.0	22.0	2.0	1.0	4.0	0.0	2.0	11.0	8.0	4.0	29.0	2.0	3.0	24.0	4.0	14.0	6.0	17.0	62.0	51.0	48.0	13.0	5.0	5.0	35.0	42.0	30.0	19.0	13.0	14.0	62.0	27.0	4.0	18.0	9.0	45.0	16.0	20.0	54.0	1.0	8.0	9.0	24.0	20.0	3.0	82.0	2.0
k__Bacteria;p__Proteobacteria;c__Epsilonproteobacteria	356.0	291.0	254.0	41.0	4.0	652.0	19.0	19.0	22.0	58.0	0.0	7.0	15.0	237.0	228.0	48.0	76.0	18.0	171.0	23.0	38.0	56.0	20.0	89.0	41.0	20.0	22.0	29.0	35.0	25.0	78.0	99.0	1422.0	115.0	742.0	344.0	34.0	130.0	64.0	59.0	70.0	249.0	403.0	174.0	85.0	79.0	23.0	121.0	243.0
k__Bacteria;p__Proteobacteria;c__Gammaproteobacteria	2011.0	1549.0	4551.0	2510.0	7484.0	1135.0	553.0	2429.0	3295.0	4244.0	819.0	1244.0	13862.0	1483.0	4773.0	6017.0	1498.0	11795.0	2450.0	5526.0	5265.0	3991.0	10221.0	5648.0	468.0	873.0	4399.0	3503.0	3187.0	7079.0	1262.0	3298.0	6730.0	4539.0	2549.0	4584.0	5831.0	2992.0	7901.0	2583.0	6432.0	5270.0	4338.0	3788.0	3844.0	1366.0	11801.0	5365.0	3302.0
k__Bacteria;p__SC3;c__	0.0	0.0	0.0	0.0	0.0	0.0	0.0	0.0	0.0	0.0	0.0	0.0	0.0	0.0	0.0	0.0	0.0	0.0	0.0	0.0	0.0	0.0	0.0	0.0	0.0	0.0	0.0	0.0	0.0	0.0	0.0	0.0	0.0	0.0	0.0	0.0	0.0	0.0	0.0	0.0	0.0	0.0	0.0	0.0	0.0	0.0	0.0	0.0	0.0
k__Bacteria;p__SC4;c__	0.0	0.0	0.0	1.0	0.0	0.0	0.0	0.0	0.0	0.0	0.0	1.0	4.0	2.0	0.0	0.0	1.0	0.0	0.0	6.0	3.0	2.0	0.0	0.0	0.0	0.0	0.0	0.0	6.0	1.0	0.0	1.0	0.0	2.0	0.0	0.0	0.0	0.0	0.0	1.0	1.0	0.0	0.0	4.0	3.0	0.0	0.0	0.0	0.0
k__Bacteria;p__SPAM;c__	0.0	0.0	0.0	0.0	0.0	0.0	0.0	0.0	0.0	0.0	0.0	0.0	1.0	0.0	0.0	0.0	0.0	0.0	0.0	0.0	0.0	0.0	0.0	0.0	0.0	0.0	0.0	0.0	0.0	0.0	0.0	0.0	0.0	0.0	0.0	0.0	0.0	0.0	2.0	0.0	0.0	0.0	0.0	0.0	0.0	0.0	0.0	2.0	0.0
k__Bacteria;p__SR1;c__	2.0	1.0	0.0	2.0	0.0	2.0	1.0	0.0	0.0	0.0	0.0	0.0	0.0	26.0	4.0	3.0	1.0	6.0	0.0	1.0	3.0	19.0	2.0	0.0	0.0	0.0	0.0	1.0	1.0	1.0	1.0	2.0	48.0	9.0	3.0	1.0	0.0	0.0	1.0	4.0	3.0	7.0	3.0	2.0	7.0	0.0	0.0	0.0	0.0
k__Bacteria;p__Spirochaetes;c__Brachyspirae	0.0	0.0	0.0	0.0	0.0	0.0	0.0	0.0	0.0	0.0	0.0	0.0	0.0	0.0	0.0	0.0	0.0	0.0	0.0	1.0	0.0	0.0	0.0	0.0	0.0	0.0	0.0	0.0	0.0	0.0	0.0	0.0	0.0	0.0	0.0	0.0	0.0	0.0	0.0	0.0	0.0	0.0	0.0	0.0	0.0	0.0	0.0	0.0	0.0
k__Bacteria;p__Spirochaetes;c__Leptospirae	0.0	0.0	0.0	0.0	0.0	0.0	0.0	0.0	0.0	0.0	0.0	0.0	0.0	0.0	0.0	1.0	0.0	0.0	0.0	0.0	0.0	0.0	0.0	0.0	0.0	0.0	0.0	0.0	0.0	0.0	0.0	0.0	0.0	0.0	0.0	0.0	0.0	0.0	0.0	0.0	0.0	0.0	0.0	0.0	0.0	0.0	0.0	0.0	0.0
k__Bacteria;p__Spirochaetes;c__SP_WWE1	0.0	0.0	0.0	0.0	0.0	0.0	0.0	0.0	0.0	0.0	0.0	0.0	0.0	0.0	0.0	0.0	0.0	0.0	0.0	0.0	0.0	0.0	0.0	0.0	0.0	0.0	0.0	0.0	0.0	0.0	0.0	0.0	0.0	0.0	0.0	0.0	0.0	0.0	0.0	0.0	0.0	0.0	0.0	0.0	0.0	0.0	0.0	0.0	0.0
k__Bacteria;p__Spirochaetes;c__Spirochaetes (class)	64.0	39.0	26.0	7.0	0.0	88.0	3.0	1.0	0.0	4.0	0.0	1.0	15.0	197.0	43.0	6.0	8.0	6.0	91.0	10.0	16.0	65.0	0.0	2.0	0.0	2.0	0.0	21.0	5.0	2.0	4.0	23.0	961.0	60.0	117.0	67.0	2.0	29.0	10.0	6.0	76.0	18.0	20.0	16.0	24.0	1.0	8.0	8.0	29.0
k__Bacteria;p__Synergistetes;c__Synergistia	8.0	4.0	3.0	0.0	0.0	26.0	0.0	0.0	0.0	0.0	0.0	1.0	7.0	20.0	7.0	0.0	1.0	0.0	13.0	1.0	1.0	13.0	0.0	0.0	0.0	0.0	0.0	1.0	0.0	0.0	40.0	2.0	431.0	13.0	52.0	12.0	1.0	3.0	0.0	4.0	0.0	3.0	3.0	3.0	0.0	30.0	2.0	0.0	3.0
k__Bacteria;p__TM6;c__	0.0	0.0	0.0	0.0	0.0	0.0	0.0	0.0	0.0	0.0	0.0	0.0	0.0	0.0	0.0	0.0	0.0	0.0	0.0	0.0	0.0	0.0	0.0	0.0	0.0	0.0	0.0	0.0	0.0	0.0	0.0	0.0	0.0	0.0	0.0	0.0	0.0	0.0	0.0	0.0	0.0	0.0	0.0	0.0	0.0	0.0	0.0	0.0	0.0
k__Bacteria;p__TM7;c__	0.0	0.0	0.0	0.0	0.0	0.0	0.0	0.0	0.0	0.0	0.0	0.0	0.0	0.0	0.0	0.0	0.0	0.0	0.0	0.0	0.0	0.0	0.0	0.0	0.0	0.0	0.0	0.0	0.0	0.0	0.0	0.0	0.0	0.0	0.0	0.0	0.0	0.0	0.0	0.0	0.0	0.0	0.0	0.0	0.0	0.0	0.0	0.0	0.0
k__Bacteria;p__TM7;c__TM7-1	0.0	0.0	0.0	0.0	0.0	0.0	0.0	0.0	0.0	0.0	0.0	0.0	0.0	0.0	0.0	0.0	0.0	0.0	0.0	0.0	0.0	0.0	0.0	0.0	0.0	0.0	0.0	0.0	0.0	0.0	0.0	0.0	0.0	0.0	0.0	0.0	0.0	0.0	0.0	0.0	2.0	0.0	0.0	0.0	0.0	0.0	0.0	0.0	0.0
k__Bacteria;p__TM7;c__TM7-3	7.0	4.0	3.0	0.0	0.0	11.0	1.0	0.0	0.0	0.0	0.0	0.0	0.0	4.0	10.0	2.0	0.0	0.0	10.0	0.0	0.0	3.0	0.0	0.0	0.0	0.0	1.0	2.0	0.0	1.0	1.0	4.0	24.0	0.0	8.0	4.0	0.0	2.0	3.0	2.0	7.0	2.0	4.0	1.0	2.0	0.0	0.0	5.0	12.0
k__Bacteria;p__Tenericutes;c__	0.0	0.0	0.0	0.0	0.0	0.0	0.0	0.0	0.0	0.0	0.0	0.0	0.0	0.0	0.0	0.0	0.0	0.0	0.0	0.0	0.0	0.0	0.0	0.0	0.0	0.0	0.0	0.0	0.0	0.0	0.0	0.0	0.0	0.0	0.0	0.0	0.0	0.0	0.0	0.0	0.0	0.0	0.0	0.0	0.0	0.0	0.0	0.0	0.0
k__Bacteria;p__Tenericutes;c__Erysipelotrichi	13.0	25.0	128.0	24.0	1.0	9.0	1.0	1.0	3.0	7.0	1.0	5.0	34.0	15.0	30.0	28.0	17.0	59.0	37.0	14.0	92.0	56.0	5.0	0.0	0.0	12.0	11.0	182.0	98.0	18.0	23.0	17.0	168.0	131.0	31.0	74.0	23.0	27.0	45.0	10.0	70.0	11.0	14.0	39.0	103.0	21.0	12.0	1.0	51.0
k__Bacteria;p__Tenericutes;c__ML615J-28	0.0	0.0	0.0	0.0	0.0	0.0	0.0	0.0	0.0	0.0	0.0	0.0	0.0	0.0	0.0	0.0	0.0	0.0	0.0	0.0	0.0	0.0	0.0	0.0	0.0	0.0	0.0	0.0	0.0	0.0	0.0	0.0	0.0	0.0	0.0	0.0	0.0	0.0	0.0	0.0	0.0	0.0	0.0	0.0	0.0	0.0	0.0	0.0	0.0
k__Bacteria;p__Tenericutes;c__Mollicutes	6.0	20.0	9.0	6.0	2.0	0.0	0.0	0.0	2.0	0.0	0.0	26.0	191.0	4.0	1.0	5.0	16.0	63.0	26.0	24.0	544.0	169.0	9.0	0.0	0.0	24.0	21.0	58.0	132.0	82.0	24.0	54.0	336.0	226.0	41.0	78.0	8.0	62.0	137.0	220.0	207.0	5.0	68.0	160.0	260.0	41.0	19.0	50.0	54.0
k__Bacteria;p__Thermi;c__Deinococci	1.0	1.0	2.0	1.0	4.0	2.0	155.0	19.0	6.0	1.0	61.0	2.0	9.0	0.0	2.0	6.0	5.0	9.0	2.0	4.0	8.0	20.0	3.0	2.0	2.0	4.0	1.0	20.0	4.0	6.0	2.0	1.0	4.0	11.0	2.0	3.0	1.0	0.0	10.0	1.0	4.0	1.0	0.0	2.0	8.0	0.0	4.0	0.0	1.0
k__Bacteria;p__Thermotogae;c__Thermotogae (class)	0.0	0.0	0.0	0.0	0.0	0.0	0.0	0.0	0.0	0.0	0.0	0.0	0.0	0.0	0.0	0.0	0.0	0.0	0.0	0.0	0.0	0.0	0.0	0.0	0.0	0.0	0.0	0.0	0.0	0.0	0.0	0.0	0.0	0.0	0.0	0.0	0.0	0.0	0.0	0.0	0.0	0.0	0.0	0.0	0.0	0.0	0.0	0.0	0.0
k__Bacteria;p__Verrucomicrobia;c__	0.0	0.0	0.0	0.0	0.0	0.0	0.0	0.0	0.0	0.0	0.0	0.0	0.0	0.0	0.0	0.0	0.0	0.0	0.0	0.0	0.0	0.0	0.0	0.0	0.0	0.0	0.0	0.0	0.0	0.0	0.0	0.0	0.0	0.0	0.0	0.0	0.0	0.0	0.0	0.0	0.0	0.0	0.0	0.0	0.0	0.0	0.0	0.0	0.0
k__Bacteria;p__Verrucomicrobia;c__Opitutae	0.0	1.0	0.0	0.0	0.0	0.0	0.0	0.0	0.0	2.0	0.0	0.0	0.0	0.0	0.0	0.0	0.0	0.0	0.0	0.0	0.0	1.0	0.0	0.0	0.0	0.0	0.0	0.0	2.0	0.0	0.0	0.0	0.0	0.0	0.0	0.0	0.0	0.0	1.0	0.0	1.0	0.0	0.0	0.0	0.0	3.0	0.0	0.0	0.0
k__Bacteria;p__Verrucomicrobia;c__Spartobacteria	0.0	0.0	3.0	19.0	0.0	0.0	0.0	0.0	3.0	0.0	0.0	1.0	5.0	0.0	1.0	2.0	2.0	0.0	2.0	9.0	6.0	10.0	13.0	0.0	0.0	1.0	1.0	4.0	3.0	1.0	0.0	3.0	0.0	3.0	0.0	3.0	0.0	6.0	1.0	2.0	0.0	0.0	0.0	4.0	0.0	1.0	0.0	4.0	0.0
k__Bacteria;p__Verrucomicrobia;c__TP21	0.0	0.0	0.0	0.0	0.0	0.0	0.0	0.0	0.0	0.0	0.0	0.0	0.0	0.0	0.0	0.0	0.0	0.0	0.0	0.0	0.0	0.0	1.0	0.0	0.0	0.0	0.0	0.0	0.0	0.0	0.0	0.0	0.0	0.0	0.0	0.0	0.0	0.0	0.0	0.0	0.0	0.0	0.0	0.0	0.0	0.0	0.0	0.0	0.0
k__Bacteria;p__Verrucomicrobia;c__Verrucomicrobiae	0.0	6.0	4.0	3.0	8.0	2.0	0.0	4.0	2.0	11.0	15.0	0.0	16.0	3.0	0.0	5.0	6.0	40.0	2.0	6.0	15.0	9.0	9.0	1.0	2.0	0.0	17.0	11.0	6.0	3.0	1.0	1.0	11.0	18.0	2.0	2.0	1.0	24.0	6.0	2.0	25.0	3.0	3.0	6.0	12.0	0.0	2.0	17.0	8.0
k__Bacteria;p__WPS-2;c__	0.0	0.0	0.0	0.0	0.0	0.0	0.0	0.0	0.0	0.0	0.0	0.0	0.0	0.0	0.0	0.0	0.0	0.0	0.0	0.0	0.0	0.0	0.0	0.0	0.0	0.0	0.0	0.0	0.0	0.0	0.0	0.0	0.0	0.0	0.0	0.0	0.0	0.0	0.0	0.0	0.0	0.0	0.0	0.0	0.0	0.0	0.0	0.0	0.0
k__Bacteria;p__WS3;c__PRR-12	0.0	0.0	0.0	0.0	0.0	0.0	0.0	0.0	0.0	0.0	0.0	0.0	0.0	0.0	0.0	0.0	0.0	0.0	0.0	0.0	0.0	0.0	0.0	0.0	0.0	0.0	0.0	0.0	0.0	0.0	0.0	0.0	0.0	0.0	0.0	0.0	0.0	0.0	0.0	0.0	0.0	0.0	0.0	0.0	0.0	0.0	0.0	0.0	0.0
k__Bacteria;p__ZB2;c__	0.0	0.0	0.0	0.0	0.0	0.0	0.0	0.0	0.0	0.0	0.0	0.0	0.0	0.0	0.0	0.0	0.0	0.0	0.0	0.0	0.0	0.0	0.0	0.0	0.0	0.0	0.0	0.0	0.0	0.0	0.0	0.0	0.0	0.0	0.0	0.0	0.0	0.0	0.0	0.0	0.0	0.0	0.0	0.0	0.0	0.0	0.0	0.0	0.0
[truncated: 312 more columns]
