# Supplementary material for: Moving pictures of the human microbiome
Source: Genome Biol. 2011 May 30;12(5):R50. doi: 10.1186/gb-2011-12-5-r50 (PMC3271711; doi:10.1186/gb-2011-12-5-r50)
Supplement: Additional file 13 — Temporal variation in phylum, class, order, family, and genus abundances (F4 left palm). The x-axis scale differs between M3 and F4 plots. [file gb-2011-12-5-r50-S13.ZIP]

Archive with 28 entries (23 files):
- AdditionalFile13/
- AdditionalFile13/charts/
- AdditionalFile13/charts/0zzwJd1b5UabDq5ucfSj8Fot0428y3.png
- AdditionalFile13/charts/0zzwJd1b5UabDq5ucfSj8Fot0428y3_legend.pdf
- AdditionalFile13/charts/3NKb2AJoqN2YcXxMEGY0kmrpN0CW0l.png
- AdditionalFile13/charts/3NKb2AJoqN2YcXxMEGY0kmrpN0CW0l_legend.pdf
- AdditionalFile13/charts/47Z0XIqm9ZYrkdQUaDOFmxwOPnwpFn.pdf
- AdditionalFile13/charts/Dnum9JeP03WeznGnxAfHw0cPiZlcY3.pdf
- AdditionalFile13/charts/E1M1FkZeBHo9y7ISZFo4ca8F8UYOOx.pdf
- AdditionalFile13/charts/hf67qBtwCbaFXt1B5NGS7ejtFfFRtH.pdf
- AdditionalFile13/charts/hiZZ86luqjwBS2Lj9Z0KRMipr7KwGY.png
- AdditionalFile13/charts/hiZZ86luqjwBS2Lj9Z0KRMipr7KwGY_legend.pdf
- AdditionalFile13/charts/pw7P0in0uSjP2paWnS6WhXH26Pqsqr.pdf
- AdditionalFile13/charts/YnanGE3InOEfx0E0OYH0N058BDS9ZS.png
- AdditionalFile13/charts/YnanGE3InOEfx0E0OYH0N058BDS9ZS_legend.pdf
- AdditionalFile13/charts/YQz00ZeMutqBTxMZyr61PsSIczMSsC.png
- AdditionalFile13/charts/YQz00ZeMutqBTxMZyr61PsSIczMSsC_legend.pdf
- AdditionalFile13/css/
- AdditionalFile13/css/qiime_style.css
- AdditionalFile13/index.html
- AdditionalFile13/js/
- AdditionalFile13/js/overlib.js
- AdditionalFile13/raw_data/
- AdditionalFile13/raw_data/F4_L_palm_L2.txt
- AdditionalFile13/raw_data/F4_L_palm_L3.txt
- AdditionalFile13/raw_data/F4_L_palm_L4.txt
- AdditionalFile13/raw_data/F4_L_palm_L5.txt
- AdditionalFile13/raw_data/F4_L_palm_L6.txt
