# Supplementary material for: Moving pictures of the human microbiome
Source: Genome Biol. 2011 May 30;12(5):R50. doi: 10.1186/gb-2011-12-5-r50 (PMC3271711; doi:10.1186/gb-2011-12-5-r50)
Supplement: Additional file 13 — Temporal variation in phylum, class, order, family, and genus abundances (F4 left palm). The x-axis scale differs between M3 and F4 plots. [file gb-2011-12-5-r50-S13.ZIP › AdditionalFile13/raw_data/F4_L_palm_L2.txt]

# QIIME v1.2.1 OTU table
#OTU ID	0	1	2	3	4	5	6	8	9	10	11	12	13	14	15	16	17	18	19	20	21	22	23	24	25	26	27	28	29	30	31	42	43	44	45	46	47	48	49	50	51	53	54	55	56	57	58	59	60
k__Archaea;p__Crenarchaeota	10.0	35.0	17.0	6.0	38.0	14.0	24.0	9.0	4.0	16.0	12.0	6.0	6.0	7.0	10.0	26.0	8.0	18.0	6.0	7.0	3.0	3.0	8.0	3.0	13.0	20.0	9.0	5.0	0.0	4.0	0.0	17.0	12.0	0.0	4.0	6.0	11.0	18.0	17.0	12.0	4.0	10.0	4.0	5.0	11.0	13.0	7.0	2.0	4.0
k__Archaea;p__Euryarchaeota	1.0	0.0	0.0	0.0	0.0	0.0	0.0	0.0	0.0	0.0	0.0	0.0	0.0	0.0	0.0	2.0	0.0	0.0	0.0	1.0	0.0	0.0	0.0	0.0	0.0	0.0	0.0	1.0	0.0	0.0	0.0	0.0	0.0	0.0	1.0	0.0	1.0	0.0	0.0	0.0	0.0	0.0	0.0	0.0	0.0	3.0	0.0	1.0	0.0
k__Bacteria;p__	0.0	0.0	0.0	0.0	0.0	0.0	0.0	0.0	0.0	0.0	0.0	0.0	0.0	0.0	0.0	0.0	0.0	0.0	0.0	0.0	0.0	0.0	0.0	0.0	0.0	0.0	0.0	0.0	0.0	0.0	0.0	0.0	0.0	0.0	0.0	0.0	0.0	0.0	0.0	0.0	0.0	0.0	0.0	0.0	0.0	0.0	0.0	0.0	0.0
k__Bacteria;p__ABY1_OD1	0.0	0.0	0.0	0.0	0.0	0.0	0.0	0.0	0.0	0.0	0.0	0.0	0.0	0.0	0.0	0.0	0.0	0.0	0.0	0.0	0.0	0.0	0.0	0.0	0.0	0.0	0.0	0.0	0.0	0.0	0.0	0.0	0.0	0.0	0.0	0.0	0.0	0.0	0.0	0.0	0.0	0.0	0.0	0.0	0.0	0.0	0.0	0.0	0.0
k__Bacteria;p__AD3	0.0	0.0	0.0	0.0	0.0	0.0	0.0	0.0	0.0	0.0	0.0	0.0	0.0	0.0	0.0	0.0	0.0	0.0	0.0	0.0	0.0	0.0	0.0	0.0	0.0	0.0	0.0	0.0	0.0	0.0	0.0	0.0	0.0	0.0	0.0	0.0	0.0	0.0	0.0	0.0	0.0	0.0	0.0	0.0	0.0	0.0	0.0	0.0	0.0
k__Bacteria;p__Acidobacteria	86.0	186.0	105.0	37.0	348.0	154.0	248.0	84.0	35.0	155.0	145.0	21.0	80.0	46.0	38.0	146.0	14.0	126.0	53.0	90.0	50.0	25.0	38.0	72.0	93.0	116.0	84.0	89.0	51.0	24.0	40.0	70.0	63.0	47.0	28.0	21.0	91.0	84.0	96.0	76.0	22.0	149.0	141.0	45.0	50.0	147.0	52.0	43.0	48.0
k__Bacteria;p__Actinobacteria	9266.0	11674.0	4746.0	9988.0	5213.0	7213.0	6650.0	4865.0	4215.0	5135.0	12835.0	9978.0	7498.0	6488.0	6340.0	7327.0	14330.0	7530.0	14816.0	6072.0	10154.0	4582.0	9475.0	8863.0	4766.0	3158.0	5046.0	6186.0	15867.0	5664.0	7933.0	7886.0	7230.0	2508.0	2808.0	9055.0	4236.0	8968.0	3944.0	4398.0	4490.0	3568.0	4280.0	3032.0	4319.0	5434.0	2728.0	4410.0	4566.0
k__Bacteria;p__Aquificae	0.0	0.0	0.0	0.0	0.0	0.0	0.0	0.0	0.0	0.0	0.0	0.0	0.0	0.0	0.0	0.0	0.0	0.0	0.0	0.0	0.0	0.0	0.0	0.0	0.0	0.0	0.0	0.0	0.0	0.0	0.0	0.0	0.0	0.0	0.0	0.0	0.0	0.0	0.0	0.0	0.0	0.0	0.0	0.0	0.0	0.0	0.0	0.0	0.0
k__Bacteria;p__BRC1	0.0	0.0	0.0	3.0	0.0	1.0	18.0	0.0	0.0	1.0	0.0	0.0	0.0	3.0	2.0	0.0	0.0	3.0	0.0	0.0	2.0	0.0	0.0	0.0	0.0	1.0	0.0	1.0	3.0	0.0	0.0	0.0	1.0	0.0	0.0	0.0	0.0	1.0	1.0	0.0	0.0	0.0	0.0	1.0	0.0	0.0	0.0	0.0	1.0
k__Bacteria;p__Bacteroidetes	4306.0	4369.0	2263.0	1629.0	2581.0	1434.0	3441.0	3143.0	1508.0	2115.0	3761.0	1224.0	1720.0	3426.0	2350.0	1559.0	795.0	2555.0	2244.0	1701.0	1142.0	2244.0	1050.0	1442.0	2501.0	1435.0	1518.0	2440.0	1648.0	2742.0	962.0	2096.0	1249.0	987.0	1844.0	2671.0	1787.0	1484.0	1469.0	2684.0	1528.0	2559.0	2228.0	2765.0	1447.0	2149.0	2411.0	1609.0	2102.0
k__Bacteria;p__CCM11b	0.0	0.0	0.0	0.0	0.0	0.0	0.0	0.0	0.0	0.0	0.0	0.0	0.0	0.0	0.0	0.0	0.0	0.0	0.0	0.0	0.0	0.0	0.0	0.0	0.0	0.0	0.0	0.0	0.0	0.0	0.0	0.0	0.0	0.0	0.0	0.0	0.0	0.0	0.0	0.0	0.0	0.0	3.0	0.0	0.0	0.0	0.0	0.0	0.0
k__Bacteria;p__Caldithrix_KSB1	0.0	0.0	0.0	0.0	0.0	0.0	0.0	0.0	0.0	0.0	0.0	0.0	0.0	0.0	0.0	0.0	0.0	0.0	0.0	0.0	0.0	0.0	0.0	0.0	0.0	0.0	0.0	0.0	0.0	0.0	0.0	0.0	0.0	0.0	0.0	0.0	0.0	0.0	0.0	0.0	0.0	0.0	0.0	0.0	0.0	0.0	0.0	0.0	0.0
k__Bacteria;p__Chlamydiae	0.0	1.0	3.0	0.0	0.0	0.0	1.0	0.0	0.0	1.0	0.0	0.0	0.0	0.0	0.0	0.0	0.0	0.0	0.0	0.0	0.0	0.0	0.0	0.0	0.0	0.0	0.0	0.0	0.0	0.0	0.0	0.0	0.0	0.0	1.0	0.0	0.0	0.0	0.0	0.0	0.0	0.0	0.0	0.0	0.0	0.0	0.0	0.0	0.0
k__Bacteria;p__Chlorobi	0.0	0.0	0.0	0.0	0.0	0.0	0.0	0.0	0.0	0.0	0.0	0.0	0.0	0.0	0.0	0.0	0.0	0.0	0.0	0.0	0.0	0.0	0.0	0.0	0.0	2.0	1.0	1.0	0.0	0.0	0.0	0.0	1.0	0.0	1.0	0.0	0.0	0.0	0.0	0.0	0.0	0.0	0.0	0.0	0.0	0.0	0.0	0.0	0.0
k__Bacteria;p__Chloroflexi	86.0	115.0	117.0	34.0	70.0	43.0	186.0	62.0	29.0	108.0	97.0	20.0	41.0	31.0	45.0	52.0	10.0	109.0	52.0	88.0	29.0	16.0	49.0	41.0	52.0	45.0	115.0	61.0	19.0	32.0	21.0	74.0	59.0	83.0	19.0	14.0	104.0	56.0	64.0	83.0	20.0	60.0	51.0	55.0	45.0	80.0	29.0	28.0	45.0
k__Bacteria;p__Cyanobacteria	1108.0	2307.0	1373.0	460.0	798.0	1875.0	1610.0	4613.0	16990.0	1562.0	2408.0	278.0	4149.0	440.0	667.0	1660.0	160.0	2446.0	408.0	1605.0	410.0	129.0	711.0	611.0	654.0	3518.0	1558.0	468.0	424.0	190.0	375.0	1347.0	1136.0	847.0	525.0	463.0	1769.0	893.0	824.0	4039.0	4879.0	1413.0	2208.0	538.0	914.0	2436.0	407.0	675.0	487.0
k__Bacteria;p__Deferribacteres	0.0	0.0	0.0	0.0	0.0	0.0	0.0	0.0	0.0	0.0	2.0	0.0	0.0	0.0	0.0	0.0	0.0	0.0	0.0	0.0	0.0	0.0	0.0	0.0	0.0	0.0	0.0	1.0	0.0	0.0	0.0	0.0	1.0	0.0	0.0	2.0	1.0	0.0	12.0	2.0	0.0	0.0	0.0	1.0	0.0	0.0	0.0	0.0	0.0
k__Bacteria;p__Elusimicrobia	0.0	0.0	0.0	0.0	0.0	0.0	0.0	0.0	0.0	0.0	0.0	0.0	0.0	0.0	0.0	0.0	0.0	0.0	0.0	0.0	0.0	0.0	0.0	0.0	1.0	1.0	0.0	1.0	0.0	0.0	0.0	0.0	0.0	0.0	0.0	0.0	0.0	0.0	0.0	0.0	0.0	0.0	1.0	0.0	0.0	0.0	0.0	0.0	0.0
k__Bacteria;p__Fibrobacteres	0.0	0.0	0.0	0.0	0.0	0.0	7.0	0.0	0.0	0.0	0.0	0.0	0.0	0.0	0.0	0.0	0.0	0.0	0.0	0.0	0.0	0.0	0.0	0.0	0.0	0.0	0.0	0.0	0.0	0.0	0.0	0.0	0.0	0.0	0.0	0.0	0.0	0.0	0.0	0.0	0.0	0.0	0.0	0.0	0.0	0.0	0.0	0.0	0.0
k__Bacteria;p__Firmicutes	16361.0	12448.0	14892.0	19030.0	8207.0	14694.0	8349.0	15458.0	10573.0	12444.0	12970.0	19880.0	12703.0	16604.0	16013.0	10577.0	6087.0	9217.0	15179.0	7297.0	10115.0	7019.0	9149.0	8674.0	6924.0	6404.0	5444.0	8306.0	14452.0	11362.0	6794.0	6650.0	10457.0	4844.0	12618.0	18661.0	6884.0	12101.0	6128.0	9170.0	9682.0	4188.0	6509.0	5551.0	7747.0	5666.0	8991.0	11618.0	7788.0
k__Bacteria;p__Fusobacteria	2264.0	2068.0	719.0	524.0	490.0	191.0	459.0	568.0	713.0	508.0	1129.0	287.0	578.0	1243.0	959.0	229.0	112.0	517.0	264.0	146.0	404.0	7658.0	285.0	555.0	462.0	88.0	264.0	2058.0	358.0	1387.0	329.0	425.0	191.0	200.0	347.0	327.0	2384.0	1544.0	5838.0	2136.0	871.0	1314.0	2705.0	5372.0	3519.0	1404.0	1672.0	3536.0	3412.0
k__Bacteria;p__GN02	0.0	0.0	0.0	0.0	0.0	0.0	0.0	0.0	0.0	0.0	0.0	0.0	0.0	0.0	0.0	0.0	0.0	0.0	0.0	0.0	0.0	0.0	0.0	0.0	0.0	0.0	0.0	0.0	0.0	0.0	0.0	0.0	0.0	0.0	0.0	0.0	0.0	0.0	0.0	0.0	0.0	0.0	0.0	0.0	0.0	0.0	0.0	0.0	0.0
k__Bacteria;p__Gemmatimonadetes	25.0	18.0	3.0	4.0	45.0	11.0	51.0	9.0	5.0	26.0	13.0	1.0	8.0	16.0	5.0	10.0	4.0	27.0	8.0	24.0	7.0	2.0	5.0	6.0	18.0	11.0	18.0	23.0	5.0	8.0	7.0	14.0	2.0	10.0	5.0	2.0	8.0	10.0	20.0	9.0	3.0	21.0	16.0	8.0	8.0	17.0	11.0	3.0	10.0
k__Bacteria;p__Lentisphaerae	0.0	0.0	0.0	0.0	0.0	0.0	0.0	0.0	0.0	0.0	0.0	0.0	0.0	0.0	0.0	0.0	0.0	0.0	0.0	0.0	0.0	0.0	0.0	0.0	0.0	0.0	0.0	0.0	0.0	0.0	0.0	0.0	0.0	0.0	0.0	0.0	0.0	0.0	0.0	0.0	0.0	0.0	0.0	0.0	0.0	0.0	0.0	0.0	0.0
k__Bacteria;p__MVP-15	0.0	0.0	0.0	0.0	0.0	0.0	0.0	0.0	0.0	0.0	0.0	0.0	0.0	0.0	0.0	0.0	0.0	0.0	0.0	0.0	0.0	0.0	0.0	0.0	0.0	0.0	0.0	0.0	0.0	0.0	0.0	0.0	0.0	0.0	0.0	0.0	0.0	0.0	0.0	0.0	0.0	0.0	0.0	0.0	0.0	0.0	0.0	0.0	0.0
k__Bacteria;p__NC10	0.0	0.0	0.0	0.0	0.0	0.0	0.0	0.0	0.0	0.0	0.0	0.0	0.0	0.0	0.0	0.0	0.0	0.0	0.0	0.0	0.0	0.0	0.0	0.0	0.0	0.0	0.0	0.0	0.0	0.0	0.0	0.0	0.0	0.0	0.0	0.0	0.0	0.0	0.0	0.0	0.0	0.0	0.0	0.0	0.0	0.0	0.0	0.0	0.0
k__Bacteria;p__NKB19	0.0	0.0	0.0	0.0	0.0	0.0	0.0	0.0	0.0	0.0	0.0	0.0	0.0	0.0	0.0	0.0	0.0	0.0	0.0	0.0	0.0	0.0	0.0	0.0	0.0	0.0	0.0	0.0	0.0	0.0	0.0	0.0	0.0	0.0	0.0	0.0	0.0	0.0	0.0	0.0	0.0	0.0	0.0	0.0	0.0	0.0	0.0	0.0	0.0
k__Bacteria;p__Nitrospirae	0.0	5.0	8.0	0.0	38.0	7.0	0.0	0.0	5.0	3.0	3.0	0.0	2.0	8.0	3.0	0.0	0.0	5.0	3.0	0.0	0.0	0.0	0.0	0.0	0.0	5.0	1.0	1.0	2.0	0.0	0.0	1.0	1.0	0.0	0.0	0.0	4.0	6.0	1.0	3.0	0.0	8.0	13.0	4.0	2.0	7.0	1.0	2.0	0.0
k__Bacteria;p__OP10	1.0	0.0	0.0	2.0	0.0	0.0	0.0	3.0	2.0	5.0	2.0	0.0	0.0	4.0	2.0	4.0	0.0	3.0	0.0	4.0	0.0	0.0	1.0	0.0	1.0	2.0	4.0	1.0	0.0	3.0	0.0	0.0	0.0	0.0	1.0	0.0	2.0	1.0	0.0	3.0	0.0	1.0	1.0	2.0	1.0	7.0	0.0	0.0	1.0
k__Bacteria;p__OP11	0.0	0.0	0.0	0.0	0.0	0.0	0.0	0.0	0.0	0.0	0.0	0.0	0.0	0.0	0.0	0.0	0.0	0.0	0.0	0.0	0.0	0.0	0.0	0.0	0.0	0.0	0.0	0.0	0.0	0.0	0.0	0.0	0.0	0.0	0.0	0.0	0.0	0.0	0.0	0.0	0.0	0.0	0.0	0.0	0.0	0.0	0.0	0.0	0.0
k__Bacteria;p__OP3	0.0	0.0	0.0	0.0	0.0	0.0	0.0	0.0	0.0	0.0	0.0	0.0	0.0	0.0	0.0	0.0	0.0	0.0	0.0	0.0	0.0	0.0	0.0	0.0	0.0	0.0	0.0	0.0	0.0	0.0	0.0	0.0	0.0	0.0	0.0	0.0	0.0	0.0	0.0	0.0	0.0	0.0	0.0	0.0	0.0	0.0	0.0	0.0	0.0
k__Bacteria;p__OP8	0.0	0.0	0.0	0.0	0.0	0.0	0.0	0.0	0.0	0.0	0.0	0.0	0.0	0.0	0.0	0.0	0.0	0.0	0.0	0.0	0.0	0.0	0.0	0.0	0.0	0.0	0.0	0.0	0.0	0.0	0.0	0.0	0.0	0.0	0.0	0.0	0.0	0.0	0.0	0.0	0.0	0.0	0.0	0.0	0.0	0.0	0.0	0.0	0.0
k__Bacteria;p__Planctomycetes	28.0	40.0	21.0	12.0	57.0	36.0	19.0	9.0	4.0	35.0	27.0	6.0	9.0	20.0	5.0	13.0	4.0	36.0	10.0	24.0	0.0	3.0	2.0	6.0	11.0	22.0	13.0	20.0	0.0	17.0	5.0	18.0	10.0	14.0	6.0	2.0	16.0	13.0	19.0	23.0	11.0	30.0	27.0	7.0	7.0	43.0	13.0	8.0	10.0
k__Bacteria;p__Proteobacteria	7920.0	10852.0	11177.0	5021.0	13011.0	5606.0	11247.0	8498.0	7257.0	8839.0	9626.0	4344.0	7403.0	11862.0	10314.0	18719.0	11598.0	10889.0	7742.0	18351.0	7239.0	7567.0	12586.0	9397.0	17552.0	7070.0	18131.0	5882.0	5140.0	10252.0	6972.0	16124.0	13888.0	12180.0	13432.0	4330.0	11855.0	9326.0	8642.0	13111.0	10110.0	19484.0	10199.0	9530.0	7437.0	10065.0	10927.0	8652.0	9375.0
k__Bacteria;p__SC3	0.0	0.0	0.0	0.0	0.0	0.0	0.0	0.0	0.0	0.0	1.0	0.0	0.0	0.0	0.0	0.0	0.0	0.0	0.0	0.0	0.0	0.0	0.0	0.0	0.0	0.0	0.0	0.0	0.0	0.0	0.0	0.0	0.0	0.0	0.0	0.0	0.0	0.0	0.0	0.0	0.0	0.0	0.0	0.0	0.0	0.0	0.0	0.0	0.0
k__Bacteria;p__SC4	6.0	21.0	10.0	2.0	0.0	11.0	20.0	8.0	4.0	11.0	6.0	1.0	5.0	3.0	0.0	3.0	0.0	4.0	3.0	8.0	1.0	1.0	8.0	2.0	2.0	11.0	10.0	1.0	3.0	3.0	2.0	2.0	0.0	0.0	0.0	0.0	7.0	3.0	1.0	4.0	0.0	1.0	2.0	1.0	2.0	5.0	1.0	2.0	0.0
k__Bacteria;p__SPAM	1.0	3.0	0.0	0.0	0.0	0.0	0.0	0.0	0.0	4.0	0.0	0.0	0.0	1.0	0.0	0.0	0.0	0.0	1.0	0.0	0.0	0.0	0.0	4.0	0.0	0.0	0.0	0.0	0.0	0.0	0.0	2.0	0.0	0.0	3.0	0.0	0.0	1.0	1.0	0.0	0.0	3.0	2.0	3.0	1.0	2.0	0.0	0.0	0.0
k__Bacteria;p__SR1	3.0	17.0	0.0	1.0	0.0	4.0	2.0	0.0	3.0	8.0	13.0	3.0	0.0	4.0	0.0	1.0	1.0	1.0	1.0	0.0	2.0	3.0	0.0	1.0	10.0	1.0	6.0	1.0	0.0	10.0	1.0	5.0	5.0	0.0	3.0	5.0	1.0	0.0	7.0	1.0	0.0	3.0	14.0	6.0	7.0	1.0	13.0	6.0	14.0
k__Bacteria;p__Spirochaetes	43.0	42.0	7.0	13.0	0.0	15.0	2.0	14.0	14.0	35.0	170.0	21.0	17.0	20.0	22.0	14.0	4.0	38.0	20.0	3.0	17.0	38.0	11.0	6.0	80.0	6.0	17.0	24.0	26.0	18.0	17.0	50.0	30.0	29.0	9.0	17.0	14.0	7.0	19.0	70.0	4.0	2.0	30.0	52.0	32.0	6.0	31.0	42.0	59.0
k__Bacteria;p__Synergistetes	7.0	2.0	0.0	1.0	0.0	1.0	0.0	3.0	4.0	24.0	5.0	1.0	1.0	2.0	1.0	3.0	1.0	4.0	1.0	0.0	1.0	3.0	4.0	6.0	2.0	0.0	0.0	3.0	18.0	4.0	17.0	0.0	3.0	0.0	0.0	4.0	2.0	4.0	7.0	4.0	1.0	0.0	8.0	3.0	9.0	0.0	0.0	3.0	2.0
k__Bacteria;p__TM6	0.0	0.0	0.0	0.0	0.0	0.0	0.0	0.0	0.0	0.0	0.0	0.0	0.0	2.0	0.0	0.0	0.0	0.0	0.0	0.0	0.0	0.0	0.0	0.0	0.0	0.0	0.0	0.0	0.0	0.0	0.0	0.0	1.0	0.0	0.0	0.0	0.0	0.0	0.0	0.0	0.0	0.0	0.0	0.0	0.0	0.0	0.0	0.0	0.0
k__Bacteria;p__TM7	0.0	3.0	0.0	1.0	0.0	0.0	0.0	0.0	1.0	4.0	2.0	0.0	0.0	6.0	1.0	0.0	0.0	0.0	0.0	0.0	0.0	0.0	0.0	0.0	0.0	0.0	3.0	1.0	0.0	1.0	0.0	0.0	0.0	0.0	0.0	1.0	2.0	0.0	3.0	0.0	0.0	0.0	4.0	0.0	1.0	0.0	2.0	3.0	1.0
k__Bacteria;p__Tenericutes	279.0	331.0	107.0	120.0	134.0	86.0	136.0	147.0	45.0	153.0	273.0	223.0	127.0	120.0	241.0	178.0	36.0	382.0	196.0	101.0	161.0	589.0	87.0	131.0	208.0	46.0	144.0	528.0	160.0	69.0	99.0	216.0	146.0	148.0	54.0	143.0	683.0	709.0	1104.0	692.0	74.0	127.0	340.0	448.0	308.0	331.0	405.0	416.0	775.0
k__Bacteria;p__Thermi	86.0	53.0	178.0	27.0	52.0	27.0	95.0	43.0	10.0	123.0	66.0	5.0	80.0	120.0	54.0	60.0	61.0	38.0	46.0	23.0	39.0	12.0	52.0	49.0	20.0	18.0	81.0	23.0	69.0	45.0	46.0	39.0	34.0	170.0	72.0	23.0	46.0	25.0	20.0	72.0	114.0	25.0	39.0	32.0	28.0	87.0	19.0	14.0	46.0
k__Bacteria;p__Thermotogae	0.0	0.0	2.0	0.0	0.0	2.0	1.0	3.0	0.0	0.0	0.0	1.0	4.0	0.0	0.0	0.0	0.0	0.0	0.0	0.0	0.0	0.0	0.0	0.0	0.0	0.0	0.0	0.0	0.0	0.0	0.0	0.0	0.0	0.0	0.0	0.0	0.0	0.0	0.0	0.0	0.0	0.0	0.0	0.0	0.0	0.0	0.0	0.0	0.0
k__Bacteria;p__Verrucomicrobia	42.0	88.0	38.0	17.0	85.0	51.0	73.0	36.0	7.0	51.0	46.0	4.0	31.0	42.0	20.0	47.0	11.0	53.0	17.0	19.0	9.0	10.0	2.0	25.0	26.0	77.0	48.0	35.0	14.0	6.0	23.0	30.0	13.0	8.0	9.0	12.0	27.0	8.0	23.0	23.0	13.0	29.0	21.0	14.0	5.0	40.0	7.0	12.0	26.0
k__Bacteria;p__WPS-2	0.0	0.0	0.0	0.0	0.0	0.0	0.0	0.0	0.0	0.0	1.0	0.0	0.0	0.0	1.0	0.0	0.0	1.0	0.0	0.0	0.0	0.0	0.0	0.0	5.0	1.0	0.0	0.0	1.0	2.0	0.0	0.0	0.0	0.0	3.0	0.0	0.0	0.0	1.0	1.0	0.0	0.0	1.0	0.0	0.0	0.0	0.0	0.0	0.0
k__Bacteria;p__WS3	0.0	0.0	0.0	0.0	0.0	0.0	0.0	0.0	0.0	0.0	0.0	0.0	1.0	0.0	0.0	0.0	0.0	0.0	0.0	0.0	0.0	0.0	1.0	0.0	0.0	0.0	2.0	0.0	0.0	0.0	11.0	0.0	0.0	0.0	0.0	0.0	0.0	0.0	1.0	0.0	0.0	0.0	0.0	0.0	0.0	0.0	0.0	0.0	0.0
k__Bacteria;p__ZB2	0.0	0.0	0.0	0.0	0.0	0.0	0.0	0.0	0.0	0.0	0.0	0.0	1.0	0.0	0.0	0.0	0.0	0.0	0.0	0.0	0.0	0.0	0.0	0.0	0.0	0.0	0.0	0.0	0.0	0.0	0.0	0.0	0.0	0.0	0.0	0.0	0.0	0.0	0.0	0.0	0.0	0.0	0.0	0.0	0.0	0.0	0.0	0.0	0.0
[truncated: 84 more columns]
