# Supplementary material for: Moving pictures of the human microbiome
Source: Genome Biol. 2011 May 30;12(5):R50. doi: 10.1186/gb-2011-12-5-r50 (PMC3271711; doi:10.1186/gb-2011-12-5-r50)
Supplement: Additional file 13 — Temporal variation in phylum, class, order, family, and genus abundances (F4 left palm). The x-axis scale differs between M3 and F4 plots. [file gb-2011-12-5-r50-S13.ZIP › AdditionalFile13/raw_data/F4_L_palm_L3.txt]

# QIIME v1.2.1 OTU table
#OTU ID	0	1	2	3	4	5	6	8	9	10	11	12	13	14	15	16	17	18	19	20	21	22	23	24	25	26	27	28	29	30	31	42	43	44	45	46	47	48	49	50	51	53	54	55	56	57	58	59	60
k__Archaea;p__Crenarchaeota;c__Sd-NA	0.0	0.0	0.0	0.0	0.0	0.0	0.0	0.0	0.0	0.0	0.0	0.0	0.0	0.0	0.0	0.0	0.0	0.0	0.0	0.0	0.0	0.0	0.0	0.0	0.0	0.0	0.0	0.0	0.0	0.0	0.0	0.0	0.0	0.0	0.0	0.0	0.0	0.0	0.0	0.0	0.0	0.0	0.0	0.0	0.0	0.0	0.0	0.0	0.0
k__Archaea;p__Crenarchaeota;c__Thaumarchaeota	10.0	35.0	17.0	6.0	38.0	14.0	24.0	9.0	4.0	16.0	12.0	6.0	6.0	7.0	10.0	26.0	8.0	18.0	6.0	7.0	3.0	3.0	8.0	3.0	13.0	20.0	9.0	5.0	0.0	4.0	0.0	17.0	12.0	0.0	4.0	6.0	11.0	18.0	17.0	12.0	4.0	10.0	4.0	5.0	11.0	13.0	7.0	2.0	4.0
k__Archaea;p__Euryarchaeota;c__Halobacteria	1.0	0.0	0.0	0.0	0.0	0.0	0.0	0.0	0.0	0.0	0.0	0.0	0.0	0.0	0.0	0.0	0.0	0.0	0.0	0.0	0.0	0.0	0.0	0.0	0.0	0.0	0.0	1.0	0.0	0.0	0.0	0.0	0.0	0.0	0.0	0.0	0.0	0.0	0.0	0.0	0.0	0.0	0.0	0.0	0.0	3.0	0.0	0.0	0.0
k__Archaea;p__Euryarchaeota;c__Methanobacteria	0.0	0.0	0.0	0.0	0.0	0.0	0.0	0.0	0.0	0.0	0.0	0.0	0.0	0.0	0.0	0.0	0.0	0.0	0.0	1.0	0.0	0.0	0.0	0.0	0.0	0.0	0.0	0.0	0.0	0.0	0.0	0.0	0.0	0.0	1.0	0.0	1.0	0.0	0.0	0.0	0.0	0.0	0.0	0.0	0.0	0.0	0.0	1.0	0.0
k__Archaea;p__Euryarchaeota;c__Methanomicrobia	0.0	0.0	0.0	0.0	0.0	0.0	0.0	0.0	0.0	0.0	0.0	0.0	0.0	0.0	0.0	0.0	0.0	0.0	0.0	0.0	0.0	0.0	0.0	0.0	0.0	0.0	0.0	0.0	0.0	0.0	0.0	0.0	0.0	0.0	0.0	0.0	0.0	0.0	0.0	0.0	0.0	0.0	0.0	0.0	0.0	0.0	0.0	0.0	0.0
k__Archaea;p__Euryarchaeota;c__Thermoplasmata	0.0	0.0	0.0	0.0	0.0	0.0	0.0	0.0	0.0	0.0	0.0	0.0	0.0	0.0	0.0	2.0	0.0	0.0	0.0	0.0	0.0	0.0	0.0	0.0	0.0	0.0	0.0	0.0	0.0	0.0	0.0	0.0	0.0	0.0	0.0	0.0	0.0	0.0	0.0	0.0	0.0	0.0	0.0	0.0	0.0	0.0	0.0	0.0	0.0
k__Bacteria;p__;c__	0.0	0.0	0.0	0.0	0.0	0.0	0.0	0.0	0.0	0.0	0.0	0.0	0.0	0.0	0.0	0.0	0.0	0.0	0.0	0.0	0.0	0.0	0.0	0.0	0.0	0.0	0.0	0.0	0.0	0.0	0.0	0.0	0.0	0.0	0.0	0.0	0.0	0.0	0.0	0.0	0.0	0.0	0.0	0.0	0.0	0.0	0.0	0.0	0.0
k__Bacteria;p__ABY1_OD1;c__	0.0	0.0	0.0	0.0	0.0	0.0	0.0	0.0	0.0	0.0	0.0	0.0	0.0	0.0	0.0	0.0	0.0	0.0	0.0	0.0	0.0	0.0	0.0	0.0	0.0	0.0	0.0	0.0	0.0	0.0	0.0	0.0	0.0	0.0	0.0	0.0	0.0	0.0	0.0	0.0	0.0	0.0	0.0	0.0	0.0	0.0	0.0	0.0	0.0
k__Bacteria;p__AD3;c__ABS-6	0.0	0.0	0.0	0.0	0.0	0.0	0.0	0.0	0.0	0.0	0.0	0.0	0.0	0.0	0.0	0.0	0.0	0.0	0.0	0.0	0.0	0.0	0.0	0.0	0.0	0.0	0.0	0.0	0.0	0.0	0.0	0.0	0.0	0.0	0.0	0.0	0.0	0.0	0.0	0.0	0.0	0.0	0.0	0.0	0.0	0.0	0.0	0.0	0.0
k__Bacteria;p__AD3;c__JG37-AG-4	0.0	0.0	0.0	0.0	0.0	0.0	0.0	0.0	0.0	0.0	0.0	0.0	0.0	0.0	0.0	0.0	0.0	0.0	0.0	0.0	0.0	0.0	0.0	0.0	0.0	0.0	0.0	0.0	0.0	0.0	0.0	0.0	0.0	0.0	0.0	0.0	0.0	0.0	0.0	0.0	0.0	0.0	0.0	0.0	0.0	0.0	0.0	0.0	0.0
k__Bacteria;p__Acidobacteria;c__	0.0	4.0	0.0	0.0	0.0	1.0	0.0	3.0	0.0	0.0	0.0	3.0	8.0	0.0	0.0	3.0	0.0	0.0	0.0	0.0	8.0	1.0	1.0	0.0	0.0	1.0	1.0	0.0	1.0	0.0	0.0	0.0	0.0	0.0	1.0	0.0	0.0	0.0	0.0	0.0	0.0	2.0	1.0	1.0	2.0	0.0	0.0	0.0	0.0
k__Bacteria;p__Acidobacteria;c__Acidobacteria (class)	70.0	125.0	79.0	24.0	206.0	105.0	131.0	34.0	25.0	97.0	81.0	13.0	43.0	27.0	18.0	82.0	5.0	72.0	33.0	64.0	24.0	15.0	20.0	31.0	45.0	73.0	48.0	46.0	32.0	3.0	27.0	47.0	49.0	45.0	20.0	11.0	61.0	60.0	69.0	46.0	11.0	125.0	53.0	27.0	33.0	110.0	32.0	21.0	28.0
k__Bacteria;p__Acidobacteria;c__Acidobacteria-5	0.0	3.0	0.0	0.0	0.0	3.0	0.0	0.0	0.0	0.0	4.0	0.0	1.0	0.0	0.0	0.0	0.0	0.0	0.0	1.0	0.0	0.0	0.0	0.0	3.0	3.0	2.0	1.0	0.0	0.0	0.0	0.0	0.0	0.0	0.0	0.0	0.0	0.0	1.0	2.0	0.0	1.0	0.0	0.0	0.0	0.0	0.0	0.0	0.0
k__Bacteria;p__Acidobacteria;c__Chloracidobacteria	14.0	33.0	6.0	7.0	58.0	31.0	78.0	30.0	3.0	39.0	33.0	2.0	11.0	11.0	16.0	49.0	9.0	35.0	14.0	11.0	8.0	6.0	11.0	19.0	41.0	26.0	20.0	30.0	17.0	12.0	0.0	21.0	6.0	2.0	3.0	7.0	17.0	9.0	15.0	23.0	11.0	11.0	78.0	11.0	11.0	27.0	16.0	15.0	13.0
k__Bacteria;p__Acidobacteria;c__Holophagae	0.0	0.0	0.0	0.0	0.0	0.0	0.0	0.0	0.0	0.0	0.0	0.0	0.0	0.0	0.0	0.0	0.0	0.0	0.0	0.0	0.0	0.0	0.0	0.0	0.0	0.0	0.0	0.0	0.0	0.0	0.0	0.0	0.0	0.0	0.0	0.0	0.0	0.0	0.0	0.0	0.0	0.0	0.0	0.0	0.0	0.0	0.0	0.0	0.0
k__Bacteria;p__Acidobacteria;c__MVS-40	0.0	2.0	0.0	0.0	0.0	0.0	0.0	0.0	0.0	3.0	0.0	0.0	0.0	0.0	0.0	1.0	0.0	0.0	0.0	0.0	0.0	0.0	0.0	0.0	0.0	0.0	0.0	0.0	0.0	0.0	0.0	0.0	0.0	0.0	1.0	0.0	0.0	0.0	0.0	0.0	0.0	0.0	0.0	0.0	0.0	0.0	0.0	0.0	0.0
k__Bacteria;p__Acidobacteria;c__OS-K	0.0	0.0	0.0	0.0	0.0	0.0	0.0	0.0	0.0	0.0	0.0	0.0	0.0	0.0	0.0	0.0	0.0	0.0	0.0	0.0	0.0	0.0	0.0	0.0	0.0	0.0	0.0	0.0	0.0	0.0	0.0	0.0	0.0	0.0	0.0	0.0	0.0	0.0	0.0	0.0	0.0	0.0	0.0	0.0	0.0	0.0	0.0	0.0	0.0
k__Bacteria;p__Acidobacteria;c__PAUC37f	0.0	0.0	0.0	0.0	0.0	0.0	0.0	0.0	0.0	0.0	0.0	0.0	0.0	0.0	0.0	0.0	0.0	0.0	0.0	0.0	0.0	0.0	0.0	0.0	0.0	0.0	0.0	0.0	0.0	0.0	0.0	0.0	0.0	0.0	0.0	0.0	0.0	0.0	0.0	0.0	0.0	0.0	0.0	0.0	0.0	0.0	0.0	0.0	0.0
k__Bacteria;p__Acidobacteria;c__RB25	0.0	0.0	0.0	0.0	0.0	0.0	0.0	0.0	0.0	0.0	0.0	0.0	0.0	0.0	0.0	0.0	0.0	1.0	0.0	0.0	0.0	0.0	0.0	0.0	0.0	0.0	0.0	0.0	0.0	0.0	0.0	0.0	0.0	0.0	0.0	0.0	1.0	0.0	0.0	0.0	0.0	0.0	0.0	0.0	0.0	0.0	0.0	0.0	0.0
k__Bacteria;p__Acidobacteria;c__Solibacteres	0.0	10.0	18.0	3.0	26.0	12.0	26.0	5.0	5.0	10.0	23.0	2.0	10.0	8.0	4.0	4.0	0.0	14.0	3.0	11.0	9.0	3.0	4.0	22.0	2.0	11.0	11.0	8.0	1.0	6.0	11.0	1.0	7.0	0.0	3.0	3.0	11.0	5.0	6.0	4.0	0.0	10.0	7.0	4.0	2.0	1.0	4.0	6.0	7.0
k__Bacteria;p__Acidobacteria;c__Sva0725	2.0	6.0	2.0	3.0	14.0	2.0	1.0	0.0	1.0	2.0	1.0	0.0	1.0	0.0	0.0	7.0	0.0	2.0	2.0	2.0	0.0	0.0	1.0	0.0	2.0	2.0	0.0	4.0	0.0	2.0	2.0	0.0	1.0	0.0	0.0	0.0	1.0	1.0	1.0	0.0	0.0	0.0	1.0	2.0	1.0	0.0	0.0	0.0	0.0
k__Bacteria;p__Acidobacteria;c__iii1-8	0.0	3.0	0.0	0.0	44.0	0.0	12.0	12.0	1.0	4.0	3.0	1.0	6.0	0.0	0.0	0.0	0.0	2.0	1.0	1.0	1.0	0.0	1.0	0.0	0.0	0.0	2.0	0.0	0.0	1.0	0.0	1.0	0.0	0.0	0.0	0.0	0.0	9.0	4.0	1.0	0.0	0.0	1.0	0.0	1.0	9.0	0.0	1.0	0.0
k__Bacteria;p__Actinobacteria;c__	9.0	24.0	0.0	3.0	55.0	15.0	24.0	5.0	56.0	32.0	10.0	3.0	12.0	9.0	9.0	6.0	3.0	10.0	5.0	27.0	5.0	2.0	6.0	7.0	4.0	1.0	2.0	8.0	2.0	8.0	0.0	2.0	3.0	0.0	9.0	2.0	2.0	2.0	3.0	3.0	2.0	2.0	2.0	1.0	5.0	2.0	0.0	0.0	3.0
k__Bacteria;p__Actinobacteria;c__Actinobacteria (class)	9257.0	11650.0	4746.0	9985.0	5158.0	7198.0	6626.0	4860.0	4159.0	5103.0	12825.0	9975.0	7486.0	6479.0	6331.0	7321.0	14327.0	7520.0	14811.0	6045.0	10149.0	4580.0	9469.0	8856.0	4762.0	3157.0	5044.0	6178.0	15865.0	5656.0	7933.0	7884.0	7227.0	2508.0	2799.0	9053.0	4234.0	8966.0	3941.0	4395.0	4488.0	3566.0	4278.0	3031.0	4314.0	5432.0	2728.0	4410.0	4563.0
k__Bacteria;p__Aquificae;c__Aquificae (class)	0.0	0.0	0.0	0.0	0.0	0.0	0.0	0.0	0.0	0.0	0.0	0.0	0.0	0.0	0.0	0.0	0.0	0.0	0.0	0.0	0.0	0.0	0.0	0.0	0.0	0.0	0.0	0.0	0.0	0.0	0.0	0.0	0.0	0.0	0.0	0.0	0.0	0.0	0.0	0.0	0.0	0.0	0.0	0.0	0.0	0.0	0.0	0.0	0.0
k__Bacteria;p__BRC1;c__	0.0	0.0	0.0	0.0	0.0	0.0	0.0	0.0	0.0	0.0	0.0	0.0	0.0	0.0	0.0	0.0	0.0	0.0	0.0	0.0	0.0	0.0	0.0	0.0	0.0	0.0	0.0	0.0	0.0	0.0	0.0	0.0	0.0	0.0	0.0	0.0	0.0	0.0	0.0	0.0	0.0	0.0	0.0	0.0	0.0	0.0	0.0	0.0	0.0
k__Bacteria;p__BRC1;c__PRR-11	0.0	0.0	0.0	3.0	0.0	1.0	18.0	0.0	0.0	1.0	0.0	0.0	0.0	3.0	2.0	0.0	0.0	3.0	0.0	0.0	2.0	0.0	0.0	0.0	0.0	1.0	0.0	1.0	3.0	0.0	0.0	0.0	1.0	0.0	0.0	0.0	0.0	1.0	1.0	0.0	0.0	0.0	0.0	1.0	0.0	0.0	0.0	0.0	1.0
k__Bacteria;p__Bacteroidetes;c__	0.0	0.0	0.0	0.0	0.0	0.0	0.0	0.0	2.0	1.0	0.0	0.0	0.0	0.0	0.0	0.0	0.0	1.0	0.0	0.0	0.0	0.0	0.0	0.0	0.0	0.0	0.0	0.0	2.0	0.0	0.0	0.0	0.0	0.0	0.0	0.0	0.0	0.0	0.0	0.0	0.0	0.0	0.0	0.0	0.0	0.0	0.0	0.0	0.0
k__Bacteria;p__Bacteroidetes;c__Bacteroidia	3283.0	2934.0	1465.0	1163.0	990.0	492.0	1766.0	2219.0	800.0	951.0	2250.0	900.0	1060.0	2762.0	1806.0	490.0	579.0	1517.0	1802.0	550.0	720.0	1640.0	552.0	986.0	1531.0	235.0	607.0	1824.0	1237.0	2222.0	672.0	1023.0	839.0	423.0	1557.0	2457.0	997.0	930.0	687.0	1675.0	1043.0	695.0	1030.0	2057.0	851.0	1027.0	1485.0	758.0	1126.0
k__Bacteria;p__Bacteroidetes;c__Flavobacteria	607.0	662.0	360.0	276.0	587.0	326.0	280.0	402.0	559.0	415.0	653.0	161.0	216.0	303.0	239.0	234.0	126.0	374.0	177.0	147.0	164.0	489.0	206.0	248.0	544.0	247.0	316.0	236.0	148.0	278.0	118.0	651.0	212.0	358.0	158.0	120.0	367.0	308.0	483.0	562.0	254.0	1130.0	769.0	472.0	366.0	248.0	706.0	736.0	663.0
k__Bacteria;p__Bacteroidetes;c__Sphingobacteria	416.0	773.0	438.0	190.0	1004.0	616.0	1395.0	522.0	147.0	748.0	858.0	163.0	444.0	361.0	305.0	835.0	90.0	663.0	265.0	1004.0	258.0	115.0	292.0	208.0	426.0	953.0	595.0	380.0	261.0	242.0	172.0	422.0	198.0	206.0	129.0	94.0	423.0	246.0	299.0	447.0	231.0	734.0	429.0	236.0	230.0	874.0	220.0	115.0	313.0
k__Bacteria;p__CCM11b;c__	0.0	0.0	0.0	0.0	0.0	0.0	0.0	0.0	0.0	0.0	0.0	0.0	0.0	0.0	0.0	0.0	0.0	0.0	0.0	0.0	0.0	0.0	0.0	0.0	0.0	0.0	0.0	0.0	0.0	0.0	0.0	0.0	0.0	0.0	0.0	0.0	0.0	0.0	0.0	0.0	0.0	0.0	3.0	0.0	0.0	0.0	0.0	0.0	0.0
k__Bacteria;p__Caldithrix_KSB1;c__Caldithrixae	0.0	0.0	0.0	0.0	0.0	0.0	0.0	0.0	0.0	0.0	0.0	0.0	0.0	0.0	0.0	0.0	0.0	0.0	0.0	0.0	0.0	0.0	0.0	0.0	0.0	0.0	0.0	0.0	0.0	0.0	0.0	0.0	0.0	0.0	0.0	0.0	0.0	0.0	0.0	0.0	0.0	0.0	0.0	0.0	0.0	0.0	0.0	0.0	0.0
k__Bacteria;p__Chlamydiae;c__Chlamydiae (class)	0.0	1.0	3.0	0.0	0.0	0.0	1.0	0.0	0.0	1.0	0.0	0.0	0.0	0.0	0.0	0.0	0.0	0.0	0.0	0.0	0.0	0.0	0.0	0.0	0.0	0.0	0.0	0.0	0.0	0.0	0.0	0.0	0.0	0.0	1.0	0.0	0.0	0.0	0.0	0.0	0.0	0.0	0.0	0.0	0.0	0.0	0.0	0.0	0.0
k__Bacteria;p__Chlorobi;c__	0.0	0.0	0.0	0.0	0.0	0.0	0.0	0.0	0.0	0.0	0.0	0.0	0.0	0.0	0.0	0.0	0.0	0.0	0.0	0.0	0.0	0.0	0.0	0.0	0.0	0.0	0.0	0.0	0.0	0.0	0.0	0.0	0.0	0.0	0.0	0.0	0.0	0.0	0.0	0.0	0.0	0.0	0.0	0.0	0.0	0.0	0.0	0.0	0.0
k__Bacteria;p__Chlorobi;c__BSV19	0.0	0.0	0.0	0.0	0.0	0.0	0.0	0.0	0.0	0.0	0.0	0.0	0.0	0.0	0.0	0.0	0.0	0.0	0.0	0.0	0.0	0.0	0.0	0.0	0.0	0.0	1.0	0.0	0.0	0.0	0.0	0.0	0.0	0.0	0.0	0.0	0.0	0.0	0.0	0.0	0.0	0.0	0.0	0.0	0.0	0.0	0.0	0.0	0.0
k__Bacteria;p__Chlorobi;c__OPB56	0.0	0.0	0.0	0.0	0.0	0.0	0.0	0.0	0.0	0.0	0.0	0.0	0.0	0.0	0.0	0.0	0.0	0.0	0.0	0.0	0.0	0.0	0.0	0.0	0.0	0.0	0.0	0.0	0.0	0.0	0.0	0.0	0.0	0.0	0.0	0.0	0.0	0.0	0.0	0.0	0.0	0.0	0.0	0.0	0.0	0.0	0.0	0.0	0.0
k__Bacteria;p__Chlorobi;c__SJA-28	0.0	0.0	0.0	0.0	0.0	0.0	0.0	0.0	0.0	0.0	0.0	0.0	0.0	0.0	0.0	0.0	0.0	0.0	0.0	0.0	0.0	0.0	0.0	0.0	0.0	2.0	0.0	1.0	0.0	0.0	0.0	0.0	1.0	0.0	1.0	0.0	0.0	0.0	0.0	0.0	0.0	0.0	0.0	0.0	0.0	0.0	0.0	0.0	0.0
k__Bacteria;p__Chlorobi;c__ZB1	0.0	0.0	0.0	0.0	0.0	0.0	0.0	0.0	0.0	0.0	0.0	0.0	0.0	0.0	0.0	0.0	0.0	0.0	0.0	0.0	0.0	0.0	0.0	0.0	0.0	0.0	0.0	0.0	0.0	0.0	0.0	0.0	0.0	0.0	0.0	0.0	0.0	0.0	0.0	0.0	0.0	0.0	0.0	0.0	0.0	0.0	0.0	0.0	0.0
k__Bacteria;p__Chloroflexi;c__	0.0	0.0	0.0	0.0	0.0	0.0	0.0	0.0	0.0	0.0	0.0	0.0	0.0	0.0	0.0	0.0	0.0	0.0	0.0	0.0	0.0	0.0	0.0	0.0	0.0	0.0	0.0	0.0	0.0	0.0	0.0	0.0	0.0	0.0	0.0	0.0	0.0	0.0	0.0	0.0	0.0	0.0	0.0	0.0	0.0	0.0	0.0	0.0	0.0
k__Bacteria;p__Chloroflexi;c__Anaerolineae	0.0	3.0	2.0	1.0	4.0	2.0	28.0	3.0	4.0	2.0	3.0	0.0	0.0	0.0	3.0	4.0	1.0	12.0	0.0	2.0	0.0	0.0	3.0	2.0	2.0	2.0	4.0	3.0	0.0	1.0	0.0	3.0	0.0	0.0	0.0	0.0	9.0	1.0	2.0	7.0	2.0	8.0	0.0	1.0	0.0	9.0	0.0	0.0	0.0
k__Bacteria;p__Chloroflexi;c__Bljii12	2.0	9.0	24.0	2.0	8.0	4.0	0.0	0.0	1.0	1.0	6.0	0.0	0.0	0.0	1.0	0.0	0.0	1.0	4.0	1.0	0.0	0.0	0.0	0.0	3.0	0.0	4.0	1.0	0.0	0.0	0.0	0.0	3.0	0.0	0.0	0.0	3.0	3.0	1.0	5.0	5.0	1.0	1.0	3.0	2.0	1.0	0.0	0.0	0.0
k__Bacteria;p__Chloroflexi;c__Chloroflexi (class)	0.0	0.0	0.0	0.0	0.0	0.0	0.0	0.0	0.0	0.0	1.0	0.0	0.0	0.0	0.0	0.0	0.0	0.0	0.0	0.0	0.0	0.0	0.0	5.0	0.0	0.0	0.0	0.0	0.0	0.0	0.0	0.0	0.0	0.0	0.0	0.0	3.0	0.0	0.0	2.0	0.0	3.0	0.0	0.0	1.0	0.0	0.0	0.0	0.0
k__Bacteria;p__Chloroflexi;c__Chloroflexi-4	0.0	0.0	0.0	0.0	0.0	0.0	0.0	0.0	0.0	0.0	0.0	0.0	0.0	0.0	0.0	0.0	0.0	0.0	0.0	0.0	0.0	0.0	0.0	0.0	0.0	0.0	0.0	0.0	0.0	0.0	0.0	0.0	0.0	0.0	0.0	0.0	0.0	0.0	0.0	0.0	0.0	0.0	0.0	0.0	0.0	0.0	0.0	0.0	0.0
k__Bacteria;p__Chloroflexi;c__Ktedonobacteria	0.0	0.0	0.0	0.0	0.0	0.0	0.0	0.0	0.0	0.0	0.0	0.0	0.0	0.0	0.0	0.0	0.0	0.0	0.0	0.0	0.0	0.0	0.0	0.0	0.0	0.0	0.0	0.0	0.0	0.0	0.0	0.0	0.0	0.0	0.0	0.0	0.0	0.0	0.0	0.0	0.0	1.0	0.0	0.0	0.0	0.0	1.0	0.0	0.0
k__Bacteria;p__Chloroflexi;c__SOGA31	50.0	54.0	29.0	18.0	34.0	29.0	56.0	22.0	8.0	61.0	59.0	13.0	24.0	14.0	9.0	30.0	5.0	36.0	19.0	29.0	14.0	8.0	19.0	30.0	15.0	27.0	35.0	13.0	6.0	8.0	6.0	33.0	31.0	21.0	6.0	6.0	41.0	27.0	41.0	40.0	6.0	19.0	32.0	26.0	18.0	25.0	9.0	12.0	18.0
k__Bacteria;p__Chloroflexi;c__TK17	0.0	0.0	0.0	0.0	0.0	2.0	5.0	0.0	0.0	5.0	0.0	0.0	0.0	0.0	1.0	3.0	0.0	1.0	0.0	4.0	1.0	0.0	1.0	0.0	1.0	3.0	5.0	0.0	1.0	0.0	0.0	0.0	7.0	0.0	2.0	0.0	1.0	1.0	0.0	3.0	0.0	0.0	3.0	1.0	2.0	0.0	0.0	1.0	2.0
k__Bacteria;p__Chloroflexi;c__Thermobacula	0.0	0.0	0.0	0.0	0.0	0.0	0.0	0.0	0.0	0.0	0.0	0.0	0.0	0.0	0.0	0.0	0.0	0.0	0.0	0.0	0.0	0.0	0.0	0.0	0.0	0.0	0.0	0.0	0.0	0.0	0.0	0.0	0.0	0.0	0.0	0.0	0.0	0.0	0.0	0.0	0.0	0.0	0.0	0.0	0.0	0.0	0.0	0.0	0.0
k__Bacteria;p__Chloroflexi;c__Thermomicrobia	34.0	49.0	62.0	13.0	24.0	6.0	97.0	37.0	16.0	39.0	28.0	7.0	17.0	17.0	31.0	15.0	4.0	59.0	29.0	52.0	14.0	8.0	26.0	4.0	31.0	13.0	67.0	44.0	12.0	23.0	15.0	38.0	18.0	62.0	11.0	8.0	47.0	24.0	20.0	26.0	7.0	28.0	15.0	24.0	22.0	45.0	19.0	15.0	25.0
k__Bacteria;p__Cyanobacteria;c__	1096.0	2307.0	1364.0	460.0	785.0	1873.0	1606.0	4613.0	16989.0	1558.0	2408.0	278.0	4149.0	439.0	666.0	1657.0	160.0	2445.0	408.0	1604.0	410.0	129.0	709.0	611.0	646.0	3512.0	1556.0	466.0	421.0	187.0	375.0	1347.0	1135.0	847.0	525.0	463.0	1769.0	893.0	822.0	4033.0	4877.0	1413.0	2208.0	536.0	911.0	2416.0	407.0	675.0	484.0
k__Bacteria;p__Cyanobacteria;c__S15B-MN24	0.0	0.0	0.0	0.0	0.0	0.0	0.0	0.0	0.0	0.0	0.0	0.0	0.0	1.0	0.0	3.0	0.0	1.0	0.0	0.0	0.0	0.0	0.0	0.0	0.0	2.0	1.0	0.0	0.0	0.0	0.0	0.0	1.0	0.0	0.0	0.0	0.0	0.0	1.0	0.0	0.0	0.0	0.0	0.0	3.0	0.0	0.0	0.0	0.0
k__Bacteria;p__Cyanobacteria;c__SM1D11	0.0	0.0	0.0	0.0	0.0	0.0	0.0	0.0	0.0	0.0	0.0	0.0	0.0	0.0	0.0	0.0	0.0	0.0	0.0	0.0	0.0	0.0	0.0	0.0	0.0	0.0	0.0	0.0	0.0	0.0	0.0	0.0	0.0	0.0	0.0	0.0	0.0	0.0	0.0	0.0	0.0	0.0	0.0	0.0	0.0	0.0	0.0	0.0	0.0
k__Bacteria;p__Cyanobacteria;c__YS2	0.0	0.0	0.0	0.0	0.0	0.0	0.0	0.0	0.0	0.0	0.0	0.0	0.0	0.0	0.0	0.0	0.0	0.0	0.0	0.0	0.0	0.0	2.0	0.0	4.0	1.0	1.0	0.0	0.0	0.0	0.0	0.0	0.0	0.0	0.0	0.0	0.0	0.0	1.0	4.0	0.0	0.0	0.0	2.0	0.0	0.0	0.0	0.0	0.0
k__Bacteria;p__Cyanobacteria;c__mle1-12	12.0	0.0	9.0	0.0	13.0	2.0	4.0	0.0	1.0	4.0	0.0	0.0	0.0	0.0	1.0	0.0	0.0	0.0	0.0	1.0	0.0	0.0	0.0	0.0	4.0	3.0	0.0	2.0	3.0	3.0	0.0	0.0	0.0	0.0	0.0	0.0	0.0	0.0	0.0	2.0	2.0	0.0	0.0	0.0	0.0	20.0	0.0	0.0	3.0
k__Bacteria;p__Deferribacteres;c__Deferribacteres (class)	0.0	0.0	0.0	0.0	0.0	0.0	0.0	0.0	0.0	0.0	2.0	0.0	0.0	0.0	0.0	0.0	0.0	0.0	0.0	0.0	0.0	0.0	0.0	0.0	0.0	0.0	0.0	1.0	0.0	0.0	0.0	0.0	1.0	0.0	0.0	2.0	1.0	0.0	12.0	2.0	0.0	0.0	0.0	1.0	0.0	0.0	0.0	0.0	0.0
k__Bacteria;p__Elusimicrobia;c__Elusimicrobia (class)	0.0	0.0	0.0	0.0	0.0	0.0	0.0	0.0	0.0	0.0	0.0	0.0	0.0	0.0	0.0	0.0	0.0	0.0	0.0	0.0	0.0	0.0	0.0	0.0	1.0	1.0	0.0	1.0	0.0	0.0	0.0	0.0	0.0	0.0	0.0	0.0	0.0	0.0	0.0	0.0	0.0	0.0	1.0	0.0	0.0	0.0	0.0	0.0	0.0
k__Bacteria;p__Fibrobacteres;c__Fibrobacteres (class)	0.0	0.0	0.0	0.0	0.0	0.0	7.0	0.0	0.0	0.0	0.0	0.0	0.0	0.0	0.0	0.0	0.0	0.0	0.0	0.0	0.0	0.0	0.0	0.0	0.0	0.0	0.0	0.0	0.0	0.0	0.0	0.0	0.0	0.0	0.0	0.0	0.0	0.0	0.0	0.0	0.0	0.0	0.0	0.0	0.0	0.0	0.0	0.0	0.0
k__Bacteria;p__Firmicutes;c__Bacilli	12578.0	8573.0	12314.0	16687.0	6445.0	13260.0	6937.0	14053.0	9559.0	10687.0	9749.0	16952.0	10521.0	12052.0	12964.0	8616.0	4066.0	6455.0	9898.0	3415.0	7323.0	4347.0	7460.0	6538.0	5103.0	5862.0	4339.0	5181.0	11017.0	8927.0	5083.0	4683.0	5391.0	3865.0	11458.0	7439.0	5246.0	8314.0	4391.0	6686.0	7764.0	3342.0	5198.0	2694.0	6113.0	3420.0	4772.0	9048.0	5371.0
k__Bacteria;p__Firmicutes;c__Clostridia	3783.0	3875.0	2578.0	2343.0	1762.0	1434.0	1412.0	1405.0	1014.0	1757.0	3221.0	2928.0	2182.0	4552.0	3049.0	1961.0	2021.0	2762.0	5281.0	3882.0	2792.0	2672.0	1689.0	2136.0	1821.0	542.0	1105.0	3125.0	3435.0	2435.0	1711.0	1967.0	5066.0	979.0	1160.0	11222.0	1638.0	3787.0	1737.0	2484.0	1918.0	846.0	1311.0	2857.0	1634.0	2246.0	4219.0	2570.0	2417.0
k__Bacteria;p__Fusobacteria;c__Fusobacteria (class)	2264.0	2068.0	719.0	524.0	490.0	191.0	459.0	568.0	713.0	508.0	1129.0	287.0	578.0	1243.0	959.0	229.0	112.0	517.0	264.0	146.0	404.0	7658.0	285.0	555.0	462.0	88.0	264.0	2058.0	358.0	1387.0	329.0	425.0	191.0	200.0	347.0	327.0	2384.0	1544.0	5838.0	2136.0	871.0	1314.0	2705.0	5372.0	3519.0	1404.0	1672.0	3536.0	3412.0
k__Bacteria;p__GN02;c__	0.0	0.0	0.0	0.0	0.0	0.0	0.0	0.0	0.0	0.0	0.0	0.0	0.0	0.0	0.0	0.0	0.0	0.0	0.0	0.0	0.0	0.0	0.0	0.0	0.0	0.0	0.0	0.0	0.0	0.0	0.0	0.0	0.0	0.0	0.0	0.0	0.0	0.0	0.0	0.0	0.0	0.0	0.0	0.0	0.0	0.0	0.0	0.0	0.0
k__Bacteria;p__GN02;c__VC12-cl04	0.0	0.0	0.0	0.0	0.0	0.0	0.0	0.0	0.0	0.0	0.0	0.0	0.0	0.0	0.0	0.0	0.0	0.0	0.0	0.0	0.0	0.0	0.0	0.0	0.0	0.0	0.0	0.0	0.0	0.0	0.0	0.0	0.0	0.0	0.0	0.0	0.0	0.0	0.0	0.0	0.0	0.0	0.0	0.0	0.0	0.0	0.0	0.0	0.0
k__Bacteria;p__Gemmatimonadetes;c__Gemmatimonadetes (class)	25.0	18.0	3.0	4.0	45.0	11.0	51.0	9.0	5.0	26.0	13.0	1.0	8.0	16.0	5.0	10.0	4.0	27.0	8.0	24.0	7.0	2.0	5.0	6.0	18.0	11.0	18.0	23.0	5.0	8.0	7.0	14.0	2.0	10.0	5.0	2.0	8.0	10.0	20.0	9.0	3.0	21.0	16.0	8.0	8.0	17.0	11.0	3.0	10.0
k__Bacteria;p__Lentisphaerae;c__	0.0	0.0	0.0	0.0	0.0	0.0	0.0	0.0	0.0	0.0	0.0	0.0	0.0	0.0	0.0	0.0	0.0	0.0	0.0	0.0	0.0	0.0	0.0	0.0	0.0	0.0	0.0	0.0	0.0	0.0	0.0	0.0	0.0	0.0	0.0	0.0	0.0	0.0	0.0	0.0	0.0	0.0	0.0	0.0	0.0	0.0	0.0	0.0	0.0
k__Bacteria;p__Lentisphaerae;c__Lentisphaerae (class)	0.0	0.0	0.0	0.0	0.0	0.0	0.0	0.0	0.0	0.0	0.0	0.0	0.0	0.0	0.0	0.0	0.0	0.0	0.0	0.0	0.0	0.0	0.0	0.0	0.0	0.0	0.0	0.0	0.0	0.0	0.0	0.0	0.0	0.0	0.0	0.0	0.0	0.0	0.0	0.0	0.0	0.0	0.0	0.0	0.0	0.0	0.0	0.0	0.0
k__Bacteria;p__MVP-15;c__	0.0	0.0	0.0	0.0	0.0	0.0	0.0	0.0	0.0	0.0	0.0	0.0	0.0	0.0	0.0	0.0	0.0	0.0	0.0	0.0	0.0	0.0	0.0	0.0	0.0	0.0	0.0	0.0	0.0	0.0	0.0	0.0	0.0	0.0	0.0	0.0	0.0	0.0	0.0	0.0	0.0	0.0	0.0	0.0	0.0	0.0	0.0	0.0	0.0
k__Bacteria;p__NC10;c__	0.0	0.0	0.0	0.0	0.0	0.0	0.0	0.0	0.0	0.0	0.0	0.0	0.0	0.0	0.0	0.0	0.0	0.0	0.0	0.0	0.0	0.0	0.0	0.0	0.0	0.0	0.0	0.0	0.0	0.0	0.0	0.0	0.0	0.0	0.0	0.0	0.0	0.0	0.0	0.0	0.0	0.0	0.0	0.0	0.0	0.0	0.0	0.0	0.0
k__Bacteria;p__NKB19;c__	0.0	0.0	0.0	0.0	0.0	0.0	0.0	0.0	0.0	0.0	0.0	0.0	0.0	0.0	0.0	0.0	0.0	0.0	0.0	0.0	0.0	0.0	0.0	0.0	0.0	0.0	0.0	0.0	0.0	0.0	0.0	0.0	0.0	0.0	0.0	0.0	0.0	0.0	0.0	0.0	0.0	0.0	0.0	0.0	0.0	0.0	0.0	0.0	0.0
k__Bacteria;p__Nitrospirae;c__Nitrospira (class)	0.0	5.0	8.0	0.0	38.0	7.0	0.0	0.0	5.0	3.0	3.0	0.0	2.0	8.0	3.0	0.0	0.0	5.0	3.0	0.0	0.0	0.0	0.0	0.0	0.0	5.0	1.0	1.0	2.0	0.0	0.0	1.0	1.0	0.0	0.0	0.0	4.0	6.0	1.0	3.0	0.0	8.0	13.0	4.0	2.0	7.0	1.0	2.0	0.0
k__Bacteria;p__OP10;c__	0.0	0.0	0.0	0.0	0.0	0.0	0.0	0.0	0.0	0.0	0.0	0.0	0.0	0.0	0.0	0.0	0.0	0.0	0.0	0.0	0.0	0.0	0.0	0.0	0.0	0.0	0.0	0.0	0.0	0.0	0.0	0.0	0.0	0.0	0.0	0.0	0.0	0.0	0.0	0.0	0.0	0.0	0.0	0.0	0.0	0.0	0.0	0.0	0.0
k__Bacteria;p__OP10;c__5B-18	0.0	0.0	0.0	0.0	0.0	0.0	0.0	0.0	1.0	0.0	0.0	0.0	0.0	0.0	0.0	0.0	0.0	0.0	0.0	0.0	0.0	0.0	1.0	0.0	0.0	0.0	0.0	0.0	0.0	2.0	0.0	0.0	0.0	0.0	0.0	0.0	0.0	0.0	0.0	0.0	0.0	0.0	0.0	0.0	0.0	0.0	0.0	0.0	0.0
k__Bacteria;p__OP10;c__CH21	0.0	0.0	0.0	0.0	0.0	0.0	0.0	0.0	1.0	4.0	0.0	0.0	0.0	0.0	2.0	0.0	0.0	0.0	0.0	3.0	0.0	0.0	0.0	0.0	0.0	2.0	0.0	0.0	0.0	0.0	0.0	0.0	0.0	0.0	0.0	0.0	0.0	0.0	0.0	1.0	0.0	0.0	0.0	2.0	0.0	7.0	0.0	0.0	0.0
k__Bacteria;p__OP10;c__CL500-48	1.0	0.0	0.0	2.0	0.0	0.0	0.0	3.0	0.0	1.0	2.0	0.0	0.0	4.0	0.0	4.0	0.0	3.0	0.0	1.0	0.0	0.0	0.0	0.0	1.0	0.0	4.0	1.0	0.0	1.0	0.0	0.0	0.0	0.0	1.0	0.0	2.0	1.0	0.0	2.0	0.0	1.0	1.0	0.0	1.0	0.0	0.0	0.0	0.0
k__Bacteria;p__OP10;c__OS-L	0.0	0.0	0.0	0.0	0.0	0.0	0.0	0.0	0.0	0.0	0.0	0.0	0.0	0.0	0.0	0.0	0.0	0.0	0.0	0.0	0.0	0.0	0.0	0.0	0.0	0.0	0.0	0.0	0.0	0.0	0.0	0.0	0.0	0.0	0.0	0.0	0.0	0.0	0.0	0.0	0.0	0.0	0.0	0.0	0.0	0.0	0.0	0.0	0.0
k__Bacteria;p__OP10;c__S1a-1H	0.0	0.0	0.0	0.0	0.0	0.0	0.0	0.0	0.0	0.0	0.0	0.0	0.0	0.0	0.0	0.0	0.0	0.0	0.0	0.0	0.0	0.0	0.0	0.0	0.0	0.0	0.0	0.0	0.0	0.0	0.0	0.0	0.0	0.0	0.0	0.0	0.0	0.0	0.0	0.0	0.0	0.0	0.0	0.0	0.0	0.0	0.0	0.0	1.0
k__Bacteria;p__OP10;c__SJA-176	0.0	0.0	0.0	0.0	0.0	0.0	0.0	0.0	0.0	0.0	0.0	0.0	0.0	0.0	0.0	0.0	0.0	0.0	0.0	0.0	0.0	0.0	0.0	0.0	0.0	0.0	0.0	0.0	0.0	0.0	0.0	0.0	0.0	0.0	0.0	0.0	0.0	0.0	0.0	0.0	0.0	0.0	0.0	0.0	0.0	0.0	0.0	0.0	0.0
k__Bacteria;p__OP10;c__SJA-22	0.0	0.0	0.0	0.0	0.0	0.0	0.0	0.0	0.0	0.0	0.0	0.0	0.0	0.0	0.0	0.0	0.0	0.0	0.0	0.0	0.0	0.0	0.0	0.0	0.0	0.0	0.0	0.0	0.0	0.0	0.0	0.0	0.0	0.0	0.0	0.0	0.0	0.0	0.0	0.0	0.0	0.0	0.0	0.0	0.0	0.0	0.0	0.0	0.0
k__Bacteria;p__OP11;c__	0.0	0.0	0.0	0.0	0.0	0.0	0.0	0.0	0.0	0.0	0.0	0.0	0.0	0.0	0.0	0.0	0.0	0.0	0.0	0.0	0.0	0.0	0.0	0.0	0.0	0.0	0.0	0.0	0.0	0.0	0.0	0.0	0.0	0.0	0.0	0.0	0.0	0.0	0.0	0.0	0.0	0.0	0.0	0.0	0.0	0.0	0.0	0.0	0.0
k__Bacteria;p__OP3;c__	0.0	0.0	0.0	0.0	0.0	0.0	0.0	0.0	0.0	0.0	0.0	0.0	0.0	0.0	0.0	0.0	0.0	0.0	0.0	0.0	0.0	0.0	0.0	0.0	0.0	0.0	0.0	0.0	0.0	0.0	0.0	0.0	0.0	0.0	0.0	0.0	0.0	0.0	0.0	0.0	0.0	0.0	0.0	0.0	0.0	0.0	0.0	0.0	0.0
k__Bacteria;p__OP8;c__OP8	0.0	0.0	0.0	0.0	0.0	0.0	0.0	0.0	0.0	0.0	0.0	0.0	0.0	0.0	0.0	0.0	0.0	0.0	0.0	0.0	0.0	0.0	0.0	0.0	0.0	0.0	0.0	0.0	0.0	0.0	0.0	0.0	0.0	0.0	0.0	0.0	0.0	0.0	0.0	0.0	0.0	0.0	0.0	0.0	0.0	0.0	0.0	0.0	0.0
k__Bacteria;p__Planctomycetes;c__FFCH393	0.0	0.0	0.0	0.0	0.0	2.0	0.0	0.0	0.0	0.0	0.0	0.0	0.0	0.0	0.0	0.0	0.0	0.0	0.0	0.0	0.0	0.0	0.0	0.0	0.0	0.0	0.0	2.0	0.0	0.0	0.0	0.0	0.0	0.0	0.0	0.0	1.0	2.0	0.0	4.0	0.0	3.0	0.0	0.0	0.0	0.0	4.0	2.0	0.0
k__Bacteria;p__Planctomycetes;c__Kueneniae	0.0	0.0	0.0	0.0	0.0	0.0	0.0	0.0	0.0	0.0	0.0	0.0	0.0	0.0	0.0	0.0	0.0	0.0	0.0	0.0	0.0	0.0	0.0	0.0	0.0	0.0	0.0	0.0	0.0	0.0	0.0	0.0	0.0	0.0	0.0	0.0	0.0	0.0	0.0	0.0	0.0	0.0	0.0	0.0	0.0	0.0	0.0	0.0	0.0
k__Bacteria;p__Planctomycetes;c__PW285	0.0	0.0	0.0	0.0	0.0	0.0	0.0	0.0	0.0	0.0	0.0	0.0	0.0	0.0	0.0	0.0	0.0	0.0	0.0	0.0	0.0	0.0	0.0	0.0	0.0	0.0	0.0	0.0	0.0	0.0	0.0	0.0	0.0	0.0	0.0	0.0	0.0	0.0	0.0	0.0	0.0	0.0	0.0	0.0	0.0	0.0	0.0	0.0	0.0
k__Bacteria;p__Planctomycetes;c__Phycisphaerae	16.0	19.0	0.0	6.0	36.0	14.0	15.0	7.0	1.0	18.0	16.0	4.0	2.0	10.0	4.0	7.0	1.0	18.0	5.0	13.0	0.0	2.0	1.0	2.0	2.0	4.0	6.0	6.0	0.0	7.0	0.0	11.0	7.0	0.0	2.0	1.0	8.0	5.0	7.0	3.0	3.0	10.0	13.0	0.0	4.0	9.0	2.0	2.0	5.0
k__Bacteria;p__Planctomycetes;c__Planctomycea	12.0	20.0	21.0	6.0	21.0	19.0	4.0	2.0	3.0	17.0	11.0	2.0	7.0	10.0	1.0	6.0	3.0	16.0	5.0	11.0	0.0	1.0	1.0	4.0	8.0	18.0	7.0	12.0	0.0	10.0	5.0	7.0	3.0	14.0	4.0	1.0	7.0	6.0	12.0	16.0	8.0	17.0	14.0	6.0	3.0	34.0	7.0	4.0	5.0
k__Bacteria;p__Planctomycetes;c__agg27	0.0	1.0	0.0	0.0	0.0	1.0	0.0	0.0	0.0	0.0	0.0	0.0	0.0	0.0	0.0	0.0	0.0	2.0	0.0	0.0	0.0	0.0	0.0	0.0	0.0	0.0	0.0	0.0	0.0	0.0	0.0	0.0	0.0	0.0	0.0	0.0	0.0	0.0	0.0	0.0	0.0	0.0	0.0	1.0	0.0	0.0	0.0	0.0	0.0
k__Bacteria;p__Planctomycetes;c__vadinHA49	0.0	0.0	0.0	0.0	0.0	0.0	0.0	0.0	0.0	0.0	0.0	0.0	0.0	0.0	0.0	0.0	0.0	0.0	0.0	0.0	0.0	0.0	0.0	0.0	1.0	0.0	0.0	0.0	0.0	0.0	0.0	0.0	0.0	0.0	0.0	0.0	0.0	0.0	0.0	0.0	0.0	0.0	0.0	0.0	0.0	0.0	0.0	0.0	0.0
k__Bacteria;p__Proteobacteria;c__Alphaproteobacteria	1262.0	2292.0	1666.0	786.0	2478.0	1456.0	3728.0	1977.0	527.0	2094.0	2300.0	368.0	1886.0	947.0	1740.0	3255.0	506.0	1834.0	798.0	1918.0	755.0	501.0	956.0	1034.0	1202.0	2884.0	2066.0	1206.0	721.0	1548.0	1096.0	2091.0	836.0	684.0	714.0	387.0	1443.0	1077.0	925.0	1579.0	2395.0	1944.0	1429.0	644.0	782.0	2579.0	621.0	443.0	917.0
k__Bacteria;p__Proteobacteria;c__Betaproteobacteria	2103.0	2670.0	1613.0	1044.0	2927.0	1302.0	2491.0	1535.0	848.0	2213.0	2629.0	1850.0	1661.0	1699.0	1796.0	1517.0	958.0	1900.0	1266.0	2124.0	904.0	1778.0	1673.0	2200.0	2021.0	954.0	1522.0	1650.0	818.0	1325.0	791.0	1813.0	1327.0	1377.0	2367.0	914.0	2809.0	1471.0	1449.0	1991.0	2706.0	9344.0	2052.0	1599.0	1284.0	1646.0	3252.0	2521.0	2253.0
k__Bacteria;p__Proteobacteria;c__Deltaproteobacteria	65.0	119.0	32.0	14.0	214.0	50.0	63.0	43.0	11.0	47.0	88.0	15.0	31.0	29.0	19.0	43.0	12.0	34.0	23.0	41.0	15.0	13.0	19.0	24.0	37.0	52.0	39.0	46.0	22.0	30.0	17.0	31.0	18.0	2.0	7.0	12.0	45.0	22.0	46.0	51.0	10.0	45.0	37.0	29.0	28.0	101.0	35.0	14.0	22.0
k__Bacteria;p__Proteobacteria;c__Epsilonproteobacteria	118.0	123.0	45.0	45.0	21.0	26.0	58.0	40.0	65.0	57.0	55.0	37.0	43.0	54.0	84.0	31.0	19.0	45.0	59.0	19.0	47.0	59.0	32.0	71.0	69.0	13.0	24.0	39.0	54.0	146.0	4.0	41.0	32.0	52.0	7.0	139.0	39.0	56.0	46.0	47.0	57.0	57.0	79.0	1544.0	66.0	18.0	181.0	89.0	65.0
k__Bacteria;p__Proteobacteria;c__Gammaproteobacteria	4372.0	5648.0	7821.0	3132.0	7371.0	2772.0	4907.0	4903.0	5806.0	4428.0	4554.0	2074.0	3782.0	9133.0	6675.0	13873.0	10103.0	7076.0	5596.0	14249.0	5518.0	5216.0	9906.0	6068.0	14223.0	3167.0	14480.0	2941.0	3525.0	7203.0	5064.0	12148.0	11675.0	10065.0	10337.0	2878.0	7519.0	6700.0	6176.0	9443.0	4942.0	8094.0	6602.0	5714.0	5277.0	5721.0	6838.0	5585.0	6118.0
k__Bacteria;p__SC3;c__	0.0	0.0	0.0	0.0	0.0	0.0	0.0	0.0	0.0	0.0	1.0	0.0	0.0	0.0	0.0	0.0	0.0	0.0	0.0	0.0	0.0	0.0	0.0	0.0	0.0	0.0	0.0	0.0	0.0	0.0	0.0	0.0	0.0	0.0	0.0	0.0	0.0	0.0	0.0	0.0	0.0	0.0	0.0	0.0	0.0	0.0	0.0	0.0	0.0
k__Bacteria;p__SC4;c__	6.0	21.0	10.0	2.0	0.0	11.0	20.0	8.0	4.0	11.0	6.0	1.0	5.0	3.0	0.0	3.0	0.0	4.0	3.0	8.0	1.0	1.0	8.0	2.0	2.0	11.0	10.0	1.0	3.0	3.0	2.0	2.0	0.0	0.0	0.0	0.0	7.0	3.0	1.0	4.0	0.0	1.0	2.0	1.0	2.0	5.0	1.0	2.0	0.0
k__Bacteria;p__SPAM;c__	1.0	3.0	0.0	0.0	0.0	0.0	0.0	0.0	0.0	4.0	0.0	0.0	0.0	1.0	0.0	0.0	0.0	0.0	1.0	0.0	0.0	0.0	0.0	4.0	0.0	0.0	0.0	0.0	0.0	0.0	0.0	2.0	0.0	0.0	3.0	0.0	0.0	1.0	1.0	0.0	0.0	3.0	2.0	3.0	1.0	2.0	0.0	0.0	0.0
k__Bacteria;p__SR1;c__	3.0	17.0	0.0	1.0	0.0	4.0	2.0	0.0	3.0	8.0	13.0	3.0	0.0	4.0	0.0	1.0	1.0	1.0	1.0	0.0	2.0	3.0	0.0	1.0	10.0	1.0	6.0	1.0	0.0	10.0	1.0	5.0	5.0	0.0	3.0	5.0	1.0	0.0	7.0	1.0	0.0	3.0	14.0	6.0	7.0	1.0	13.0	6.0	14.0
k__Bacteria;p__Spirochaetes;c__Brachyspirae	0.0	0.0	0.0	0.0	0.0	0.0	0.0	0.0	0.0	0.0	0.0	0.0	0.0	0.0	0.0	0.0	0.0	0.0	0.0	0.0	0.0	0.0	0.0	0.0	0.0	0.0	0.0	0.0	0.0	0.0	0.0	0.0	0.0	0.0	0.0	0.0	0.0	0.0	0.0	0.0	0.0	0.0	0.0	0.0	0.0	0.0	0.0	0.0	0.0
k__Bacteria;p__Spirochaetes;c__Leptospirae	0.0	0.0	0.0	0.0	0.0	0.0	0.0	0.0	0.0	0.0	0.0	0.0	0.0	0.0	0.0	0.0	0.0	0.0	0.0	0.0	0.0	0.0	0.0	0.0	0.0	0.0	0.0	0.0	0.0	0.0	0.0	0.0	0.0	0.0	0.0	0.0	0.0	0.0	0.0	0.0	0.0	0.0	0.0	0.0	0.0	0.0	0.0	0.0	0.0
k__Bacteria;p__Spirochaetes;c__SP_WWE1	0.0	0.0	0.0	0.0	0.0	0.0	0.0	0.0	0.0	0.0	0.0	0.0	0.0	0.0	0.0	0.0	0.0	0.0	0.0	0.0	0.0	0.0	0.0	0.0	0.0	0.0	0.0	0.0	0.0	0.0	0.0	0.0	0.0	0.0	0.0	0.0	0.0	0.0	0.0	0.0	0.0	0.0	0.0	0.0	0.0	0.0	0.0	0.0	0.0
k__Bacteria;p__Spirochaetes;c__Spirochaetes (class)	43.0	42.0	7.0	13.0	0.0	15.0	2.0	14.0	14.0	35.0	170.0	21.0	17.0	20.0	22.0	14.0	4.0	38.0	20.0	3.0	17.0	38.0	11.0	6.0	80.0	6.0	17.0	24.0	26.0	18.0	17.0	50.0	30.0	29.0	9.0	17.0	14.0	7.0	19.0	70.0	4.0	2.0	30.0	52.0	32.0	6.0	31.0	42.0	59.0
k__Bacteria;p__Synergistetes;c__Synergistia	7.0	2.0	0.0	1.0	0.0	1.0	0.0	3.0	4.0	24.0	5.0	1.0	1.0	2.0	1.0	3.0	1.0	4.0	1.0	0.0	1.0	3.0	4.0	6.0	2.0	0.0	0.0	3.0	18.0	4.0	17.0	0.0	3.0	0.0	0.0	4.0	2.0	4.0	7.0	4.0	1.0	0.0	8.0	3.0	9.0	0.0	0.0	3.0	2.0
k__Bacteria;p__TM6;c__	0.0	0.0	0.0	0.0	0.0	0.0	0.0	0.0	0.0	0.0	0.0	0.0	0.0	2.0	0.0	0.0	0.0	0.0	0.0	0.0	0.0	0.0	0.0	0.0	0.0	0.0	0.0	0.0	0.0	0.0	0.0	0.0	1.0	0.0	0.0	0.0	0.0	0.0	0.0	0.0	0.0	0.0	0.0	0.0	0.0	0.0	0.0	0.0	0.0
k__Bacteria;p__TM7;c__	0.0	0.0	0.0	0.0	0.0	0.0	0.0	0.0	0.0	0.0	0.0	0.0	0.0	0.0	0.0	0.0	0.0	0.0	0.0	0.0	0.0	0.0	0.0	0.0	0.0	0.0	0.0	0.0	0.0	0.0	0.0	0.0	0.0	0.0	0.0	0.0	0.0	0.0	0.0	0.0	0.0	0.0	0.0	0.0	0.0	0.0	0.0	0.0	0.0
k__Bacteria;p__TM7;c__TM7-1	0.0	0.0	0.0	0.0	0.0	0.0	0.0	0.0	0.0	0.0	0.0	0.0	0.0	0.0	0.0	0.0	0.0	0.0	0.0	0.0	0.0	0.0	0.0	0.0	0.0	0.0	0.0	0.0	0.0	0.0	0.0	0.0	0.0	0.0	0.0	0.0	0.0	0.0	0.0	0.0	0.0	0.0	0.0	0.0	0.0	0.0	0.0	0.0	0.0
k__Bacteria;p__TM7;c__TM7-3	0.0	3.0	0.0	1.0	0.0	0.0	0.0	0.0	1.0	4.0	2.0	0.0	0.0	6.0	1.0	0.0	0.0	0.0	0.0	0.0	0.0	0.0	0.0	0.0	0.0	0.0	3.0	1.0	0.0	1.0	0.0	0.0	0.0	0.0	0.0	1.0	2.0	0.0	3.0	0.0	0.0	0.0	4.0	0.0	1.0	0.0	2.0	3.0	1.0
k__Bacteria;p__Tenericutes;c__	0.0	0.0	0.0	0.0	0.0	0.0	0.0	0.0	0.0	0.0	0.0	0.0	0.0	0.0	0.0	0.0	0.0	0.0	0.0	0.0	0.0	0.0	0.0	0.0	0.0	0.0	0.0	0.0	0.0	0.0	0.0	0.0	0.0	0.0	0.0	0.0	0.0	0.0	0.0	0.0	0.0	0.0	0.0	0.0	0.0	0.0	0.0	0.0	0.0
k__Bacteria;p__Tenericutes;c__Erysipelotrichi	196.0	202.0	75.0	95.0	69.0	37.0	58.0	52.0	17.0	57.0	60.0	28.0	73.0	50.0	29.0	13.0	7.0	196.0	42.0	6.0	108.0	265.0	29.0	64.0	69.0	31.0	87.0	373.0	81.0	42.0	51.0	99.0	42.0	93.0	35.0	25.0	84.0	40.0	72.0	245.0	25.0	13.0	92.0	191.0	110.0	142.0	276.0	184.0	196.0
k__Bacteria;p__Tenericutes;c__ML615J-28	0.0	0.0	0.0	0.0	0.0	0.0	0.0	0.0	0.0	0.0	0.0	0.0	0.0	0.0	0.0	0.0	0.0	0.0	0.0	0.0	0.0	0.0	0.0	0.0	0.0	0.0	0.0	0.0	0.0	0.0	0.0	0.0	0.0	0.0	0.0	0.0	0.0	0.0	0.0	0.0	0.0	0.0	0.0	0.0	0.0	0.0	0.0	0.0	0.0
k__Bacteria;p__Tenericutes;c__Mollicutes	83.0	129.0	32.0	25.0	65.0	49.0	78.0	95.0	28.0	96.0	213.0	195.0	54.0	70.0	212.0	165.0	29.0	186.0	154.0	95.0	53.0	324.0	58.0	67.0	139.0	15.0	57.0	155.0	79.0	27.0	48.0	117.0	104.0	55.0	19.0	118.0	599.0	669.0	1032.0	447.0	49.0	114.0	248.0	257.0	198.0	189.0	129.0	232.0	579.0
k__Bacteria;p__Thermi;c__Deinococci	86.0	53.0	178.0	27.0	52.0	27.0	95.0	43.0	10.0	123.0	66.0	5.0	80.0	120.0	54.0	60.0	61.0	38.0	46.0	23.0	39.0	12.0	52.0	49.0	20.0	18.0	81.0	23.0	69.0	45.0	46.0	39.0	34.0	170.0	72.0	23.0	46.0	25.0	20.0	72.0	114.0	25.0	39.0	32.0	28.0	87.0	19.0	14.0	46.0
k__Bacteria;p__Thermotogae;c__Thermotogae (class)	0.0	0.0	2.0	0.0	0.0	2.0	1.0	3.0	0.0	0.0	0.0	1.0	4.0	0.0	0.0	0.0	0.0	0.0	0.0	0.0	0.0	0.0	0.0	0.0	0.0	0.0	0.0	0.0	0.0	0.0	0.0	0.0	0.0	0.0	0.0	0.0	0.0	0.0	0.0	0.0	0.0	0.0	0.0	0.0	0.0	0.0	0.0	0.0	0.0
k__Bacteria;p__Verrucomicrobia;c__	0.0	0.0	0.0	0.0	0.0	0.0	0.0	0.0	0.0	0.0	0.0	0.0	0.0	0.0	0.0	2.0	0.0	0.0	0.0	0.0	1.0	0.0	0.0	0.0	0.0	0.0	0.0	0.0	0.0	0.0	1.0	1.0	0.0	0.0	2.0	0.0	0.0	0.0	0.0	1.0	0.0	0.0	0.0	0.0	0.0	0.0	0.0	0.0	0.0
k__Bacteria;p__Verrucomicrobia;c__Opitutae	5.0	1.0	0.0	2.0	0.0	4.0	35.0	2.0	0.0	5.0	0.0	0.0	4.0	0.0	1.0	2.0	0.0	2.0	1.0	0.0	0.0	0.0	0.0	9.0	0.0	1.0	0.0	0.0	0.0	0.0	0.0	0.0	0.0	0.0	0.0	0.0	4.0	0.0	0.0	2.0	0.0	0.0	0.0	1.0	1.0	5.0	0.0	0.0	1.0
k__Bacteria;p__Verrucomicrobia;c__Spartobacteria	7.0	11.0	30.0	1.0	9.0	11.0	15.0	4.0	2.0	11.0	20.0	1.0	7.0	0.0	3.0	12.0	2.0	12.0	6.0	7.0	4.0	2.0	0.0	1.0	16.0	25.0	19.0	14.0	0.0	4.0	0.0	9.0	1.0	8.0	4.0	5.0	6.0	3.0	3.0	5.0	5.0	7.0	11.0	5.0	1.0	7.0	2.0	6.0	14.0
k__Bacteria;p__Verrucomicrobia;c__TP21	0.0	0.0	0.0	0.0	0.0	0.0	0.0	0.0	0.0	0.0	0.0	0.0	0.0	0.0	0.0	0.0	0.0	0.0	0.0	0.0	0.0	0.0	0.0	0.0	0.0	0.0	0.0	0.0	0.0	0.0	0.0	0.0	0.0	0.0	0.0	0.0	0.0	0.0	0.0	0.0	0.0	0.0	0.0	0.0	0.0	0.0	0.0	0.0	0.0
k__Bacteria;p__Verrucomicrobia;c__Verrucomicrobiae	30.0	76.0	8.0	14.0	76.0	36.0	23.0	30.0	5.0	35.0	26.0	3.0	20.0	42.0	16.0	31.0	9.0	39.0	10.0	12.0	4.0	8.0	2.0	15.0	10.0	51.0	29.0	21.0	14.0	2.0	22.0	20.0	12.0	0.0	3.0	7.0	17.0	5.0	20.0	15.0	8.0	22.0	10.0	8.0	3.0	28.0	5.0	6.0	11.0
k__Bacteria;p__WPS-2;c__	0.0	0.0	0.0	0.0	0.0	0.0	0.0	0.0	0.0	0.0	1.0	0.0	0.0	0.0	1.0	0.0	0.0	1.0	0.0	0.0	0.0	0.0	0.0	0.0	5.0	1.0	0.0	0.0	1.0	2.0	0.0	0.0	0.0	0.0	3.0	0.0	0.0	0.0	1.0	1.0	0.0	0.0	1.0	0.0	0.0	0.0	0.0	0.0	0.0
k__Bacteria;p__WS3;c__PRR-12	0.0	0.0	0.0	0.0	0.0	0.0	0.0	0.0	0.0	0.0	0.0	0.0	1.0	0.0	0.0	0.0	0.0	0.0	0.0	0.0	0.0	0.0	1.0	0.0	0.0	0.0	2.0	0.0	0.0	0.0	11.0	0.0	0.0	0.0	0.0	0.0	0.0	0.0	1.0	0.0	0.0	0.0	0.0	0.0	0.0	0.0	0.0	0.0	0.0
k__Bacteria;p__ZB2;c__	0.0	0.0	0.0	0.0	0.0	0.0	0.0	0.0	0.0	0.0	0.0	0.0	1.0	0.0	0.0	0.0	0.0	0.0	0.0	0.0	0.0	0.0	0.0	0.0	0.0	0.0	0.0	0.0	0.0	0.0	0.0	0.0	0.0	0.0	0.0	0.0	0.0	0.0	0.0	0.0	0.0	0.0	0.0	0.0	0.0	0.0	0.0	0.0	0.0
[truncated: 84 more columns]
