# Supplementary material for: Moving pictures of the human microbiome
Source: Genome Biol. 2011 May 30;12(5):R50. doi: 10.1186/gb-2011-12-5-r50 (PMC3271711; doi:10.1186/gb-2011-12-5-r50)
Supplement: Additional file 13 — Temporal variation in phylum, class, order, family, and genus abundances (F4 left palm). The x-axis scale differs between M3 and F4 plots. [file gb-2011-12-5-r50-S13.ZIP › AdditionalFile13/raw_data/F4_L_palm_L4.txt]

# QIIME v1.2.1 OTU table
#OTU ID	0	1	2	3	4	5	6	8	9	10	11	12	13	14	15	16	17	18	19	20	21	22	23	24	25	26	27	28	29	30	31	42	43	44	45	46	47	48	49	50	51	53	54	55	56	57	58	59	60
k__Archaea;p__Crenarchaeota;c__Sd-NA;o__NRP-J	0.0	0.0	0.0	0.0	0.0	0.0	0.0	0.0	0.0	0.0	0.0	0.0	0.0	0.0	0.0	0.0	0.0	0.0	0.0	0.0	0.0	0.0	0.0	0.0	0.0	0.0	0.0	0.0	0.0	0.0	0.0	0.0	0.0	0.0	0.0	0.0	0.0	0.0	0.0	0.0	0.0	0.0	0.0	0.0	0.0	0.0	0.0	0.0	0.0
k__Archaea;p__Crenarchaeota;c__Thaumarchaeota;o__Cenarchaeales	0.0	0.0	0.0	0.0	0.0	0.0	0.0	0.0	0.0	2.0	0.0	0.0	0.0	0.0	0.0	0.0	0.0	0.0	0.0	0.0	0.0	0.0	0.0	0.0	0.0	0.0	0.0	0.0	0.0	0.0	0.0	0.0	0.0	0.0	0.0	0.0	0.0	0.0	0.0	0.0	0.0	0.0	0.0	0.0	0.0	0.0	0.0	0.0	0.0
k__Archaea;p__Crenarchaeota;c__Thaumarchaeota;o__Nitrososphaerales	10.0	35.0	17.0	6.0	38.0	14.0	24.0	9.0	4.0	14.0	12.0	6.0	6.0	7.0	10.0	26.0	8.0	18.0	6.0	7.0	3.0	3.0	8.0	3.0	13.0	20.0	9.0	5.0	0.0	4.0	0.0	17.0	12.0	0.0	4.0	6.0	11.0	18.0	17.0	12.0	4.0	10.0	4.0	5.0	11.0	13.0	7.0	2.0	4.0
k__Archaea;p__Euryarchaeota;c__Halobacteria;o__Halobacteriales	1.0	0.0	0.0	0.0	0.0	0.0	0.0	0.0	0.0	0.0	0.0	0.0	0.0	0.0	0.0	0.0	0.0	0.0	0.0	0.0	0.0	0.0	0.0	0.0	0.0	0.0	0.0	1.0	0.0	0.0	0.0	0.0	0.0	0.0	0.0	0.0	0.0	0.0	0.0	0.0	0.0	0.0	0.0	0.0	0.0	3.0	0.0	0.0	0.0
k__Archaea;p__Euryarchaeota;c__Methanobacteria;o__Methanobacteriales	0.0	0.0	0.0	0.0	0.0	0.0	0.0	0.0	0.0	0.0	0.0	0.0	0.0	0.0	0.0	0.0	0.0	0.0	0.0	1.0	0.0	0.0	0.0	0.0	0.0	0.0	0.0	0.0	0.0	0.0	0.0	0.0	0.0	0.0	1.0	0.0	1.0	0.0	0.0	0.0	0.0	0.0	0.0	0.0	0.0	0.0	0.0	1.0	0.0
k__Archaea;p__Euryarchaeota;c__Methanomicrobia;o__Methanomicrobiales	0.0	0.0	0.0	0.0	0.0	0.0	0.0	0.0	0.0	0.0	0.0	0.0	0.0	0.0	0.0	0.0	0.0	0.0	0.0	0.0	0.0	0.0	0.0	0.0	0.0	0.0	0.0	0.0	0.0	0.0	0.0	0.0	0.0	0.0	0.0	0.0	0.0	0.0	0.0	0.0	0.0	0.0	0.0	0.0	0.0	0.0	0.0	0.0	0.0
k__Archaea;p__Euryarchaeota;c__Methanomicrobia;o__Methanosarcinales	0.0	0.0	0.0	0.0	0.0	0.0	0.0	0.0	0.0	0.0	0.0	0.0	0.0	0.0	0.0	0.0	0.0	0.0	0.0	0.0	0.0	0.0	0.0	0.0	0.0	0.0	0.0	0.0	0.0	0.0	0.0	0.0	0.0	0.0	0.0	0.0	0.0	0.0	0.0	0.0	0.0	0.0	0.0	0.0	0.0	0.0	0.0	0.0	0.0
k__Archaea;p__Euryarchaeota;c__Thermoplasmata;o__E2	0.0	0.0	0.0	0.0	0.0	0.0	0.0	0.0	0.0	0.0	0.0	0.0	0.0	0.0	0.0	2.0	0.0	0.0	0.0	0.0	0.0	0.0	0.0	0.0	0.0	0.0	0.0	0.0	0.0	0.0	0.0	0.0	0.0	0.0	0.0	0.0	0.0	0.0	0.0	0.0	0.0	0.0	0.0	0.0	0.0	0.0	0.0	0.0	0.0
k__Bacteria;p__;c__;o__	0.0	0.0	0.0	0.0	0.0	0.0	0.0	0.0	0.0	0.0	0.0	0.0	0.0	0.0	0.0	0.0	0.0	0.0	0.0	0.0	0.0	0.0	0.0	0.0	0.0	0.0	0.0	0.0	0.0	0.0	0.0	0.0	0.0	0.0	0.0	0.0	0.0	0.0	0.0	0.0	0.0	0.0	0.0	0.0	0.0	0.0	0.0	0.0	0.0
k__Bacteria;p__ABY1_OD1;c__;o__	0.0	0.0	0.0	0.0	0.0	0.0	0.0	0.0	0.0	0.0	0.0	0.0	0.0	0.0	0.0	0.0	0.0	0.0	0.0	0.0	0.0	0.0	0.0	0.0	0.0	0.0	0.0	0.0	0.0	0.0	0.0	0.0	0.0	0.0	0.0	0.0	0.0	0.0	0.0	0.0	0.0	0.0	0.0	0.0	0.0	0.0	0.0	0.0	0.0
k__Bacteria;p__AD3;c__ABS-6;o__	0.0	0.0	0.0	0.0	0.0	0.0	0.0	0.0	0.0	0.0	0.0	0.0	0.0	0.0	0.0	0.0	0.0	0.0	0.0	0.0	0.0	0.0	0.0	0.0	0.0	0.0	0.0	0.0	0.0	0.0	0.0	0.0	0.0	0.0	0.0	0.0	0.0	0.0	0.0	0.0	0.0	0.0	0.0	0.0	0.0	0.0	0.0	0.0	0.0
k__Bacteria;p__AD3;c__JG37-AG-4;o__	0.0	0.0	0.0	0.0	0.0	0.0	0.0	0.0	0.0	0.0	0.0	0.0	0.0	0.0	0.0	0.0	0.0	0.0	0.0	0.0	0.0	0.0	0.0	0.0	0.0	0.0	0.0	0.0	0.0	0.0	0.0	0.0	0.0	0.0	0.0	0.0	0.0	0.0	0.0	0.0	0.0	0.0	0.0	0.0	0.0	0.0	0.0	0.0	0.0
k__Bacteria;p__Acidobacteria;c__;o__	0.0	4.0	0.0	0.0	0.0	1.0	0.0	3.0	0.0	0.0	0.0	3.0	8.0	0.0	0.0	3.0	0.0	0.0	0.0	0.0	8.0	1.0	1.0	0.0	0.0	1.0	1.0	0.0	1.0	0.0	0.0	0.0	0.0	0.0	1.0	0.0	0.0	0.0	0.0	0.0	0.0	2.0	1.0	1.0	2.0	0.0	0.0	0.0	0.0
k__Bacteria;p__Acidobacteria;c__Acidobacteria (class);o__Acidobacteriales	70.0	125.0	79.0	24.0	206.0	105.0	131.0	34.0	25.0	97.0	81.0	13.0	43.0	27.0	18.0	82.0	5.0	72.0	33.0	64.0	24.0	15.0	20.0	31.0	45.0	73.0	48.0	46.0	32.0	3.0	27.0	47.0	49.0	45.0	20.0	11.0	61.0	60.0	69.0	46.0	11.0	125.0	53.0	27.0	33.0	110.0	32.0	21.0	28.0
k__Bacteria;p__Acidobacteria;c__Acidobacteria-5;o__	0.0	3.0	0.0	0.0	0.0	3.0	0.0	0.0	0.0	0.0	4.0	0.0	1.0	0.0	0.0	0.0	0.0	0.0	0.0	1.0	0.0	0.0	0.0	0.0	3.0	3.0	2.0	1.0	0.0	0.0	0.0	0.0	0.0	0.0	0.0	0.0	0.0	0.0	1.0	2.0	0.0	1.0	0.0	0.0	0.0	0.0	0.0	0.0	0.0
k__Bacteria;p__Acidobacteria;c__Chloracidobacteria;o__	14.0	33.0	6.0	7.0	58.0	31.0	78.0	30.0	3.0	39.0	33.0	2.0	11.0	11.0	16.0	49.0	9.0	35.0	14.0	11.0	8.0	6.0	11.0	19.0	41.0	26.0	20.0	30.0	17.0	12.0	0.0	21.0	6.0	2.0	3.0	7.0	17.0	9.0	15.0	23.0	11.0	11.0	78.0	11.0	11.0	27.0	16.0	15.0	13.0
k__Bacteria;p__Acidobacteria;c__Holophagae;o__Holophagales	0.0	0.0	0.0	0.0	0.0	0.0	0.0	0.0	0.0	0.0	0.0	0.0	0.0	0.0	0.0	0.0	0.0	0.0	0.0	0.0	0.0	0.0	0.0	0.0	0.0	0.0	0.0	0.0	0.0	0.0	0.0	0.0	0.0	0.0	0.0	0.0	0.0	0.0	0.0	0.0	0.0	0.0	0.0	0.0	0.0	0.0	0.0	0.0	0.0
k__Bacteria;p__Acidobacteria;c__MVS-40;o__	0.0	2.0	0.0	0.0	0.0	0.0	0.0	0.0	0.0	3.0	0.0	0.0	0.0	0.0	0.0	1.0	0.0	0.0	0.0	0.0	0.0	0.0	0.0	0.0	0.0	0.0	0.0	0.0	0.0	0.0	0.0	0.0	0.0	0.0	1.0	0.0	0.0	0.0	0.0	0.0	0.0	0.0	0.0	0.0	0.0	0.0	0.0	0.0	0.0
k__Bacteria;p__Acidobacteria;c__OS-K;o__	0.0	0.0	0.0	0.0	0.0	0.0	0.0	0.0	0.0	0.0	0.0	0.0	0.0	0.0	0.0	0.0	0.0	0.0	0.0	0.0	0.0	0.0	0.0	0.0	0.0	0.0	0.0	0.0	0.0	0.0	0.0	0.0	0.0	0.0	0.0	0.0	0.0	0.0	0.0	0.0	0.0	0.0	0.0	0.0	0.0	0.0	0.0	0.0	0.0
k__Bacteria;p__Acidobacteria;c__PAUC37f;o__	0.0	0.0	0.0	0.0	0.0	0.0	0.0	0.0	0.0	0.0	0.0	0.0	0.0	0.0	0.0	0.0	0.0	0.0	0.0	0.0	0.0	0.0	0.0	0.0	0.0	0.0	0.0	0.0	0.0	0.0	0.0	0.0	0.0	0.0	0.0	0.0	0.0	0.0	0.0	0.0	0.0	0.0	0.0	0.0	0.0	0.0	0.0	0.0	0.0
k__Bacteria;p__Acidobacteria;c__RB25;o__	0.0	0.0	0.0	0.0	0.0	0.0	0.0	0.0	0.0	0.0	0.0	0.0	0.0	0.0	0.0	0.0	0.0	1.0	0.0	0.0	0.0	0.0	0.0	0.0	0.0	0.0	0.0	0.0	0.0	0.0	0.0	0.0	0.0	0.0	0.0	0.0	1.0	0.0	0.0	0.0	0.0	0.0	0.0	0.0	0.0	0.0	0.0	0.0	0.0
k__Bacteria;p__Acidobacteria;c__Solibacteres;o__Solibacterales	0.0	10.0	18.0	3.0	26.0	12.0	26.0	5.0	5.0	10.0	23.0	2.0	10.0	8.0	4.0	4.0	0.0	14.0	3.0	11.0	9.0	3.0	4.0	22.0	2.0	11.0	11.0	8.0	1.0	6.0	11.0	1.0	7.0	0.0	3.0	3.0	11.0	5.0	6.0	4.0	0.0	10.0	7.0	4.0	2.0	1.0	4.0	6.0	7.0
k__Bacteria;p__Acidobacteria;c__Sva0725;o__	2.0	6.0	2.0	3.0	14.0	2.0	1.0	0.0	1.0	2.0	1.0	0.0	1.0	0.0	0.0	7.0	0.0	2.0	2.0	2.0	0.0	0.0	1.0	0.0	2.0	2.0	0.0	4.0	0.0	2.0	2.0	0.0	1.0	0.0	0.0	0.0	1.0	1.0	1.0	0.0	0.0	0.0	1.0	2.0	1.0	0.0	0.0	0.0	0.0
k__Bacteria;p__Acidobacteria;c__iii1-8;o__	0.0	3.0	0.0	0.0	44.0	0.0	12.0	12.0	1.0	4.0	3.0	1.0	6.0	0.0	0.0	0.0	0.0	2.0	1.0	1.0	1.0	0.0	1.0	0.0	0.0	0.0	2.0	0.0	0.0	1.0	0.0	1.0	0.0	0.0	0.0	0.0	0.0	9.0	4.0	1.0	0.0	0.0	1.0	0.0	1.0	9.0	0.0	1.0	0.0
k__Bacteria;p__Actinobacteria;c__;o__	9.0	24.0	0.0	3.0	55.0	15.0	24.0	5.0	56.0	32.0	10.0	3.0	12.0	9.0	9.0	6.0	3.0	10.0	5.0	27.0	5.0	2.0	6.0	7.0	4.0	1.0	2.0	8.0	2.0	8.0	0.0	2.0	3.0	0.0	9.0	2.0	2.0	2.0	3.0	3.0	2.0	2.0	2.0	1.0	5.0	2.0	0.0	0.0	3.0
k__Bacteria;p__Actinobacteria;c__Actinobacteria (class);o__	2.0	4.0	0.0	0.0	15.0	2.0	9.0	1.0	0.0	4.0	2.0	1.0	2.0	2.0	0.0	1.0	0.0	9.0	0.0	3.0	0.0	0.0	2.0	0.0	1.0	0.0	1.0	0.0	5.0	0.0	0.0	1.0	1.0	0.0	1.0	0.0	7.0	2.0	2.0	4.0	0.0	4.0	2.0	2.0	0.0	9.0	0.0	0.0	0.0
k__Bacteria;p__Actinobacteria;c__Actinobacteria (class);o__0319-7L14	0.0	12.0	0.0	1.0	0.0	6.0	13.0	0.0	2.0	2.0	8.0	0.0	8.0	3.0	0.0	4.0	0.0	3.0	3.0	1.0	1.0	0.0	2.0	8.0	0.0	4.0	12.0	2.0	5.0	1.0	0.0	1.0	4.0	0.0	2.0	0.0	10.0	6.0	6.0	7.0	1.0	2.0	2.0	1.0	6.0	7.0	0.0	2.0	1.0
k__Bacteria;p__Actinobacteria;c__Actinobacteria (class);o__Acidimicrobiales	23.0	31.0	24.0	13.0	75.0	32.0	64.0	21.0	13.0	27.0	52.0	9.0	29.0	18.0	10.0	37.0	8.0	37.0	30.0	28.0	10.0	13.0	17.0	23.0	24.0	47.0	34.0	17.0	23.0	15.0	6.0	18.0	13.0	4.0	10.0	7.0	56.0	47.0	39.0	22.0	3.0	45.0	25.0	12.0	29.0	48.0	10.0	13.0	28.0
k__Bacteria;p__Actinobacteria;c__Actinobacteria (class);o__Actinomycetales	8737.0	10806.0	4450.0	9801.0	4896.0	6951.0	6208.0	4707.0	4065.0	4886.0	12473.0	9884.0	7183.0	6282.0	6225.0	7095.0	14288.0	7288.0	14683.0	5898.0	10035.0	4505.0	9378.0	8761.0	4641.0	2952.0	4854.0	6081.0	15775.0	5565.0	7861.0	7611.0	7080.0	2371.0	2715.0	8974.0	3934.0	8697.0	3661.0	4127.0	4413.0	3216.0	4051.0	2893.0	4128.0	5161.0	1904.0	3698.0	3481.0
k__Bacteria;p__Actinobacteria;c__Actinobacteria (class);o__Bifidobacteriales	164.0	300.0	132.0	91.0	35.0	62.0	26.0	36.0	14.0	45.0	72.0	12.0	59.0	40.0	7.0	18.0	7.0	32.0	20.0	11.0	14.0	17.0	12.0	1.0	18.0	5.0	18.0	10.0	3.0	10.0	3.0	58.0	6.0	5.0	18.0	19.0	57.0	31.0	54.0	49.0	9.0	8.0	10.0	10.0	17.0	28.0	346.0	338.0	592.0
k__Bacteria;p__Actinobacteria;c__Actinobacteria (class);o__Coriobacteriales	183.0	258.0	95.0	36.0	44.0	36.0	143.0	17.0	22.0	26.0	40.0	47.0	75.0	87.0	30.0	12.0	10.0	17.0	17.0	5.0	34.0	25.0	4.0	20.0	10.0	7.0	24.0	12.0	13.0	31.0	4.0	56.0	17.0	64.0	14.0	24.0	49.0	35.0	49.0	45.0	31.0	20.0	12.0	19.0	18.0	34.0	399.0	286.0	378.0
k__Bacteria;p__Actinobacteria;c__Actinobacteria (class);o__Euzebiales	0.0	0.0	0.0	0.0	0.0	0.0	13.0	1.0	0.0	0.0	0.0	0.0	1.0	0.0	0.0	0.0	0.0	0.0	1.0	1.0	0.0	0.0	0.0	0.0	2.0	1.0	0.0	0.0	0.0	0.0	0.0	0.0	0.0	0.0	0.0	0.0	1.0	0.0	0.0	2.0	0.0	0.0	0.0	0.0	0.0	0.0	0.0	0.0	0.0
k__Bacteria;p__Actinobacteria;c__Actinobacteria (class);o__MC47	53.0	43.0	13.0	9.0	23.0	40.0	32.0	17.0	10.0	23.0	44.0	3.0	14.0	16.0	15.0	35.0	3.0	26.0	6.0	19.0	16.0	7.0	7.0	3.0	14.0	35.0	29.0	10.0	11.0	10.0	22.0	42.0	32.0	1.0	12.0	3.0	34.0	40.0	49.0	23.0	6.0	34.0	30.0	27.0	25.0	53.0	11.0	22.0	26.0
k__Bacteria;p__Actinobacteria;c__Actinobacteria (class);o__Rubrobacterales	7.0	4.0	1.0	3.0	5.0	4.0	3.0	5.0	1.0	7.0	11.0	1.0	6.0	1.0	2.0	8.0	1.0	8.0	6.0	10.0	2.0	1.0	3.0	6.0	4.0	1.0	7.0	5.0	5.0	4.0	0.0	11.0	8.0	2.0	0.0	6.0	4.0	5.0	1.0	16.0	2.0	11.0	9.0	3.0	9.0	3.0	9.0	0.0	3.0
k__Bacteria;p__Actinobacteria;c__Actinobacteria (class);o__Solirubrobacterales	82.0	182.0	31.0	29.0	48.0	57.0	85.0	55.0	23.0	77.0	118.0	16.0	102.0	23.0	36.0	110.0	10.0	94.0	38.0	68.0	33.0	11.0	40.0	34.0	44.0	100.0	58.0	40.0	16.0	20.0	37.0	84.0	56.0	61.0	27.0	17.0	73.0	98.0	70.0	93.0	23.0	220.0	126.0	58.0	77.0	75.0	48.0	48.0	53.0
k__Bacteria;p__Actinobacteria;c__Actinobacteria (class);o__WCHB1-81	0.0	0.0	0.0	0.0	0.0	0.0	0.0	0.0	0.0	0.0	0.0	0.0	0.0	0.0	0.0	0.0	0.0	0.0	0.0	0.0	0.0	0.0	0.0	0.0	0.0	0.0	0.0	0.0	0.0	0.0	0.0	0.0	0.0	0.0	0.0	0.0	0.0	0.0	0.0	0.0	0.0	0.0	0.0	0.0	0.0	0.0	0.0	0.0	0.0
k__Bacteria;p__Actinobacteria;c__Actinobacteria (class);o__koll13	6.0	10.0	0.0	2.0	17.0	8.0	30.0	0.0	9.0	6.0	5.0	2.0	7.0	7.0	6.0	1.0	0.0	6.0	7.0	1.0	4.0	1.0	4.0	0.0	4.0	5.0	7.0	1.0	9.0	0.0	0.0	2.0	10.0	0.0	0.0	3.0	9.0	5.0	10.0	7.0	0.0	6.0	11.0	6.0	5.0	14.0	1.0	3.0	1.0
k__Bacteria;p__Aquificae;c__Aquificae (class);o__Aquificales	0.0	0.0	0.0	0.0	0.0	0.0	0.0	0.0	0.0	0.0	0.0	0.0	0.0	0.0	0.0	0.0	0.0	0.0	0.0	0.0	0.0	0.0	0.0	0.0	0.0	0.0	0.0	0.0	0.0	0.0	0.0	0.0	0.0	0.0	0.0	0.0	0.0	0.0	0.0	0.0	0.0	0.0	0.0	0.0	0.0	0.0	0.0	0.0	0.0
k__Bacteria;p__BRC1;c__;o__	0.0	0.0	0.0	0.0	0.0	0.0	0.0	0.0	0.0	0.0	0.0	0.0	0.0	0.0	0.0	0.0	0.0	0.0	0.0	0.0	0.0	0.0	0.0	0.0	0.0	0.0	0.0	0.0	0.0	0.0	0.0	0.0	0.0	0.0	0.0	0.0	0.0	0.0	0.0	0.0	0.0	0.0	0.0	0.0	0.0	0.0	0.0	0.0	0.0
k__Bacteria;p__BRC1;c__PRR-11;o__	0.0	0.0	0.0	3.0	0.0	1.0	18.0	0.0	0.0	1.0	0.0	0.0	0.0	3.0	2.0	0.0	0.0	3.0	0.0	0.0	2.0	0.0	0.0	0.0	0.0	1.0	0.0	1.0	3.0	0.0	0.0	0.0	1.0	0.0	0.0	0.0	0.0	1.0	1.0	0.0	0.0	0.0	0.0	1.0	0.0	0.0	0.0	0.0	1.0
k__Bacteria;p__Bacteroidetes;c__;o__	0.0	0.0	0.0	0.0	0.0	0.0	0.0	0.0	2.0	1.0	0.0	0.0	0.0	0.0	0.0	0.0	0.0	1.0	0.0	0.0	0.0	0.0	0.0	0.0	0.0	0.0	0.0	0.0	2.0	0.0	0.0	0.0	0.0	0.0	0.0	0.0	0.0	0.0	0.0	0.0	0.0	0.0	0.0	0.0	0.0	0.0	0.0	0.0	0.0
k__Bacteria;p__Bacteroidetes;c__Bacteroidia;o__Bacteroidales	3283.0	2934.0	1465.0	1163.0	990.0	492.0	1766.0	2219.0	800.0	951.0	2250.0	900.0	1060.0	2762.0	1806.0	490.0	579.0	1517.0	1802.0	550.0	720.0	1640.0	552.0	986.0	1531.0	235.0	607.0	1824.0	1237.0	2222.0	672.0	1023.0	839.0	423.0	1557.0	2457.0	997.0	930.0	687.0	1675.0	1043.0	695.0	1030.0	2057.0	851.0	1027.0	1485.0	758.0	1126.0
k__Bacteria;p__Bacteroidetes;c__Flavobacteria;o__	0.0	1.0	0.0	0.0	0.0	0.0	0.0	0.0	0.0	0.0	0.0	0.0	0.0	1.0	0.0	1.0	0.0	1.0	0.0	0.0	0.0	0.0	0.0	0.0	0.0	3.0	0.0	0.0	0.0	1.0	0.0	0.0	0.0	0.0	0.0	0.0	1.0	0.0	0.0	0.0	0.0	0.0	0.0	1.0	0.0	0.0	0.0	0.0	0.0
k__Bacteria;p__Bacteroidetes;c__Flavobacteria;o__Flavobacteriales	607.0	661.0	360.0	276.0	587.0	326.0	280.0	402.0	559.0	415.0	653.0	161.0	216.0	302.0	239.0	233.0	126.0	373.0	177.0	147.0	164.0	489.0	206.0	248.0	544.0	244.0	316.0	236.0	148.0	277.0	118.0	651.0	212.0	358.0	158.0	120.0	366.0	308.0	483.0	562.0	254.0	1130.0	769.0	471.0	366.0	248.0	706.0	736.0	663.0
k__Bacteria;p__Bacteroidetes;c__Sphingobacteria;o__Sphingobacteriales	416.0	773.0	438.0	190.0	1004.0	616.0	1395.0	522.0	147.0	748.0	858.0	163.0	444.0	361.0	305.0	835.0	90.0	663.0	265.0	1004.0	258.0	115.0	292.0	208.0	426.0	953.0	595.0	380.0	261.0	242.0	172.0	422.0	198.0	206.0	129.0	94.0	423.0	246.0	299.0	447.0	231.0	734.0	429.0	236.0	230.0	874.0	220.0	115.0	313.0
k__Bacteria;p__CCM11b;c__;o__	0.0	0.0	0.0	0.0	0.0	0.0	0.0	0.0	0.0	0.0	0.0	0.0	0.0	0.0	0.0	0.0	0.0	0.0	0.0	0.0	0.0	0.0	0.0	0.0	0.0	0.0	0.0	0.0	0.0	0.0	0.0	0.0	0.0	0.0	0.0	0.0	0.0	0.0	0.0	0.0	0.0	0.0	3.0	0.0	0.0	0.0	0.0	0.0	0.0
k__Bacteria;p__Caldithrix_KSB1;c__Caldithrixae;o__Caldithrixales	0.0	0.0	0.0	0.0	0.0	0.0	0.0	0.0	0.0	0.0	0.0	0.0	0.0	0.0	0.0	0.0	0.0	0.0	0.0	0.0	0.0	0.0	0.0	0.0	0.0	0.0	0.0	0.0	0.0	0.0	0.0	0.0	0.0	0.0	0.0	0.0	0.0	0.0	0.0	0.0	0.0	0.0	0.0	0.0	0.0	0.0	0.0	0.0	0.0
k__Bacteria;p__Chlamydiae;c__Chlamydiae (class);o__Chlamydiales	0.0	1.0	3.0	0.0	0.0	0.0	1.0	0.0	0.0	1.0	0.0	0.0	0.0	0.0	0.0	0.0	0.0	0.0	0.0	0.0	0.0	0.0	0.0	0.0	0.0	0.0	0.0	0.0	0.0	0.0	0.0	0.0	0.0	0.0	1.0	0.0	0.0	0.0	0.0	0.0	0.0	0.0	0.0	0.0	0.0	0.0	0.0	0.0	0.0
k__Bacteria;p__Chlorobi;c__;o__	0.0	0.0	0.0	0.0	0.0	0.0	0.0	0.0	0.0	0.0	0.0	0.0	0.0	0.0	0.0	0.0	0.0	0.0	0.0	0.0	0.0	0.0	0.0	0.0	0.0	0.0	0.0	0.0	0.0	0.0	0.0	0.0	0.0	0.0	0.0	0.0	0.0	0.0	0.0	0.0	0.0	0.0	0.0	0.0	0.0	0.0	0.0	0.0	0.0
k__Bacteria;p__Chlorobi;c__BSV19;o__	0.0	0.0	0.0	0.0	0.0	0.0	0.0	0.0	0.0	0.0	0.0	0.0	0.0	0.0	0.0	0.0	0.0	0.0	0.0	0.0	0.0	0.0	0.0	0.0	0.0	0.0	1.0	0.0	0.0	0.0	0.0	0.0	0.0	0.0	0.0	0.0	0.0	0.0	0.0	0.0	0.0	0.0	0.0	0.0	0.0	0.0	0.0	0.0	0.0
k__Bacteria;p__Chlorobi;c__OPB56;o__	0.0	0.0	0.0	0.0	0.0	0.0	0.0	0.0	0.0	0.0	0.0	0.0	0.0	0.0	0.0	0.0	0.0	0.0	0.0	0.0	0.0	0.0	0.0	0.0	0.0	0.0	0.0	0.0	0.0	0.0	0.0	0.0	0.0	0.0	0.0	0.0	0.0	0.0	0.0	0.0	0.0	0.0	0.0	0.0	0.0	0.0	0.0	0.0	0.0
k__Bacteria;p__Chlorobi;c__SJA-28;o__	0.0	0.0	0.0	0.0	0.0	0.0	0.0	0.0	0.0	0.0	0.0	0.0	0.0	0.0	0.0	0.0	0.0	0.0	0.0	0.0	0.0	0.0	0.0	0.0	0.0	2.0	0.0	1.0	0.0	0.0	0.0	0.0	1.0	0.0	1.0	0.0	0.0	0.0	0.0	0.0	0.0	0.0	0.0	0.0	0.0	0.0	0.0	0.0	0.0
k__Bacteria;p__Chlorobi;c__ZB1;o__	0.0	0.0	0.0	0.0	0.0	0.0	0.0	0.0	0.0	0.0	0.0	0.0	0.0	0.0	0.0	0.0	0.0	0.0	0.0	0.0	0.0	0.0	0.0	0.0	0.0	0.0	0.0	0.0	0.0	0.0	0.0	0.0	0.0	0.0	0.0	0.0	0.0	0.0	0.0	0.0	0.0	0.0	0.0	0.0	0.0	0.0	0.0	0.0	0.0
k__Bacteria;p__Chloroflexi;c__;o__	0.0	0.0	0.0	0.0	0.0	0.0	0.0	0.0	0.0	0.0	0.0	0.0	0.0	0.0	0.0	0.0	0.0	0.0	0.0	0.0	0.0	0.0	0.0	0.0	0.0	0.0	0.0	0.0	0.0	0.0	0.0	0.0	0.0	0.0	0.0	0.0	0.0	0.0	0.0	0.0	0.0	0.0	0.0	0.0	0.0	0.0	0.0	0.0	0.0
k__Bacteria;p__Chloroflexi;c__Anaerolineae;o__	0.0	0.0	0.0	0.0	0.0	0.0	16.0	0.0	0.0	0.0	0.0	0.0	0.0	0.0	0.0	0.0	0.0	0.0	0.0	2.0	0.0	0.0	2.0	0.0	0.0	0.0	0.0	0.0	0.0	0.0	0.0	0.0	0.0	0.0	0.0	0.0	1.0	0.0	1.0	0.0	0.0	0.0	0.0	0.0	0.0	0.0	0.0	0.0	0.0
k__Bacteria;p__Chloroflexi;c__Anaerolineae;o__A31	0.0	1.0	0.0	0.0	0.0	0.0	0.0	0.0	0.0	0.0	0.0	0.0	0.0	0.0	0.0	0.0	0.0	1.0	0.0	0.0	0.0	0.0	0.0	0.0	0.0	0.0	0.0	0.0	0.0	0.0	0.0	0.0	0.0	0.0	0.0	0.0	0.0	0.0	0.0	0.0	0.0	0.0	0.0	0.0	0.0	6.0	0.0	0.0	0.0
k__Bacteria;p__Chloroflexi;c__Anaerolineae;o__A4b	0.0	1.0	2.0	0.0	0.0	0.0	9.0	2.0	0.0	2.0	3.0	0.0	0.0	0.0	0.0	4.0	1.0	7.0	0.0	0.0	0.0	0.0	0.0	0.0	1.0	1.0	1.0	2.0	0.0	0.0	0.0	1.0	0.0	0.0	0.0	0.0	6.0	0.0	1.0	6.0	0.0	0.0	0.0	0.0	0.0	3.0	0.0	0.0	0.0
k__Bacteria;p__Chloroflexi;c__Anaerolineae;o__Anaerolineales	0.0	0.0	0.0	0.0	0.0	0.0	0.0	0.0	0.0	0.0	0.0	0.0	0.0	0.0	0.0	0.0	0.0	1.0	0.0	0.0	0.0	0.0	0.0	0.0	0.0	0.0	2.0	0.0	0.0	0.0	0.0	0.0	0.0	0.0	0.0	0.0	0.0	1.0	0.0	0.0	0.0	0.0	0.0	0.0	0.0	0.0	0.0	0.0	0.0
k__Bacteria;p__Chloroflexi;c__Anaerolineae;o__CFB-26	0.0	0.0	0.0	0.0	0.0	0.0	0.0	0.0	0.0	0.0	0.0	0.0	0.0	0.0	0.0	0.0	0.0	0.0	0.0	0.0	0.0	0.0	0.0	0.0	0.0	0.0	0.0	0.0	0.0	0.0	0.0	0.0	0.0	0.0	0.0	0.0	0.0	0.0	0.0	0.0	0.0	0.0	0.0	0.0	0.0	0.0	0.0	0.0	0.0
k__Bacteria;p__Chloroflexi;c__Anaerolineae;o__Caldilineales	0.0	1.0	0.0	0.0	4.0	0.0	3.0	1.0	3.0	0.0	0.0	0.0	0.0	0.0	2.0	0.0	0.0	3.0	0.0	0.0	0.0	0.0	1.0	2.0	1.0	1.0	1.0	1.0	0.0	0.0	0.0	2.0	0.0	0.0	0.0	0.0	2.0	0.0	0.0	1.0	2.0	7.0	0.0	1.0	0.0	0.0	0.0	0.0	0.0
k__Bacteria;p__Chloroflexi;c__Anaerolineae;o__DRC31	0.0	0.0	0.0	0.0	0.0	1.0	0.0	0.0	0.0	0.0	0.0	0.0	0.0	0.0	0.0	0.0	0.0	0.0	0.0	0.0	0.0	0.0	0.0	0.0	0.0	0.0	0.0	0.0	0.0	1.0	0.0	0.0	0.0	0.0	0.0	0.0	0.0	0.0	0.0	0.0	0.0	1.0	0.0	0.0	0.0	0.0	0.0	0.0	0.0
k__Bacteria;p__Chloroflexi;c__Anaerolineae;o__GCA004	0.0	0.0	0.0	0.0	0.0	0.0	0.0	0.0	0.0	0.0	0.0	0.0	0.0	0.0	0.0	0.0	0.0	0.0	0.0	0.0	0.0	0.0	0.0	0.0	0.0	0.0	0.0	0.0	0.0	0.0	0.0	0.0	0.0	0.0	0.0	0.0	0.0	0.0	0.0	0.0	0.0	0.0	0.0	0.0	0.0	0.0	0.0	0.0	0.0
k__Bacteria;p__Chloroflexi;c__Anaerolineae;o__H39	0.0	0.0	0.0	1.0	0.0	0.0	0.0	0.0	1.0	0.0	0.0	0.0	0.0	0.0	0.0	0.0	0.0	0.0	0.0	0.0	0.0	0.0	0.0	0.0	0.0	0.0	0.0	0.0	0.0	0.0	0.0	0.0	0.0	0.0	0.0	0.0	0.0	0.0	0.0	0.0	0.0	0.0	0.0	0.0	0.0	0.0	0.0	0.0	0.0
k__Bacteria;p__Chloroflexi;c__Anaerolineae;o__S0208	0.0	0.0	0.0	0.0	0.0	1.0	0.0	0.0	0.0	0.0	0.0	0.0	0.0	0.0	0.0	0.0	0.0	0.0	0.0	0.0	0.0	0.0	0.0	0.0	0.0	0.0	0.0	0.0	0.0	0.0	0.0	0.0	0.0	0.0	0.0	0.0	0.0	0.0	0.0	0.0	0.0	0.0	0.0	0.0	0.0	0.0	0.0	0.0	0.0
k__Bacteria;p__Chloroflexi;c__Anaerolineae;o__SB-34	0.0	0.0	0.0	0.0	0.0	0.0	0.0	0.0	0.0	0.0	0.0	0.0	0.0	0.0	0.0	0.0	0.0	0.0	0.0	0.0	0.0	0.0	0.0	0.0	0.0	0.0	0.0	0.0	0.0	0.0	0.0	0.0	0.0	0.0	0.0	0.0	0.0	0.0	0.0	0.0	0.0	0.0	0.0	0.0	0.0	0.0	0.0	0.0	0.0
k__Bacteria;p__Chloroflexi;c__Anaerolineae;o__SJA-101	0.0	0.0	0.0	0.0	0.0	0.0	0.0	0.0	0.0	0.0	0.0	0.0	0.0	0.0	1.0	0.0	0.0	0.0	0.0	0.0	0.0	0.0	0.0	0.0	0.0	0.0	0.0	0.0	0.0	0.0	0.0	0.0	0.0	0.0	0.0	0.0	0.0	0.0	0.0	0.0	0.0	0.0	0.0	0.0	0.0	0.0	0.0	0.0	0.0
k__Bacteria;p__Chloroflexi;c__Anaerolineae;o__SJA-15	0.0	0.0	0.0	0.0	0.0	0.0	0.0	0.0	0.0	0.0	0.0	0.0	0.0	0.0	0.0	0.0	0.0	0.0	0.0	0.0	0.0	0.0	0.0	0.0	0.0	0.0	0.0	0.0	0.0	0.0	0.0	0.0	0.0	0.0	0.0	0.0	0.0	0.0	0.0	0.0	0.0	0.0	0.0	0.0	0.0	0.0	0.0	0.0	0.0
k__Bacteria;p__Chloroflexi;c__Anaerolineae;o__WCHB1-50	0.0	0.0	0.0	0.0	0.0	0.0	0.0	0.0	0.0	0.0	0.0	0.0	0.0	0.0	0.0	0.0	0.0	0.0	0.0	0.0	0.0	0.0	0.0	0.0	0.0	0.0	0.0	0.0	0.0	0.0	0.0	0.0	0.0	0.0	0.0	0.0	0.0	0.0	0.0	0.0	0.0	0.0	0.0	0.0	0.0	0.0	0.0	0.0	0.0
k__Bacteria;p__Chloroflexi;c__Anaerolineae;o__envOPS12	0.0	0.0	0.0	0.0	0.0	0.0	0.0	0.0	0.0	0.0	0.0	0.0	0.0	0.0	0.0	0.0	0.0	0.0	0.0	0.0	0.0	0.0	0.0	0.0	0.0	0.0	0.0	0.0	0.0	0.0	0.0	0.0	0.0	0.0	0.0	0.0	0.0	0.0	0.0	0.0	0.0	0.0	0.0	0.0	0.0	0.0	0.0	0.0	0.0
k__Bacteria;p__Chloroflexi;c__Bljii12;o__	2.0	9.0	24.0	2.0	8.0	4.0	0.0	0.0	1.0	1.0	6.0	0.0	0.0	0.0	1.0	0.0	0.0	1.0	4.0	1.0	0.0	0.0	0.0	0.0	3.0	0.0	4.0	1.0	0.0	0.0	0.0	0.0	3.0	0.0	0.0	0.0	3.0	3.0	1.0	5.0	5.0	1.0	1.0	3.0	2.0	1.0	0.0	0.0	0.0
k__Bacteria;p__Chloroflexi;c__Chloroflexi (class);o__Herpetosiphonales	0.0	0.0	0.0	0.0	0.0	0.0	0.0	0.0	0.0	0.0	0.0	0.0	0.0	0.0	0.0	0.0	0.0	0.0	0.0	0.0	0.0	0.0	0.0	0.0	0.0	0.0	0.0	0.0	0.0	0.0	0.0	0.0	0.0	0.0	0.0	0.0	0.0	0.0	0.0	0.0	0.0	0.0	0.0	0.0	0.0	0.0	0.0	0.0	0.0
k__Bacteria;p__Chloroflexi;c__Chloroflexi (class);o__Roseiflexales	0.0	0.0	0.0	0.0	0.0	0.0	0.0	0.0	0.0	0.0	1.0	0.0	0.0	0.0	0.0	0.0	0.0	0.0	0.0	0.0	0.0	0.0	0.0	5.0	0.0	0.0	0.0	0.0	0.0	0.0	0.0	0.0	0.0	0.0	0.0	0.0	3.0	0.0	0.0	2.0	0.0	3.0	0.0	0.0	1.0	0.0	0.0	0.0	0.0
k__Bacteria;p__Chloroflexi;c__Chloroflexi-4;o__	0.0	0.0	0.0	0.0	0.0	0.0	0.0	0.0	0.0	0.0	0.0	0.0	0.0	0.0	0.0	0.0	0.0	0.0	0.0	0.0	0.0	0.0	0.0	0.0	0.0	0.0	0.0	0.0	0.0	0.0	0.0	0.0	0.0	0.0	0.0	0.0	0.0	0.0	0.0	0.0	0.0	0.0	0.0	0.0	0.0	0.0	0.0	0.0	0.0
k__Bacteria;p__Chloroflexi;c__Ktedonobacteria;o__	0.0	0.0	0.0	0.0	0.0	0.0	0.0	0.0	0.0	0.0	0.0	0.0	0.0	0.0	0.0	0.0	0.0	0.0	0.0	0.0	0.0	0.0	0.0	0.0	0.0	0.0	0.0	0.0	0.0	0.0	0.0	0.0	0.0	0.0	0.0	0.0	0.0	0.0	0.0	0.0	0.0	1.0	0.0	0.0	0.0	0.0	1.0	0.0	0.0
k__Bacteria;p__Chloroflexi;c__SOGA31;o__	50.0	54.0	29.0	18.0	34.0	29.0	56.0	22.0	8.0	61.0	59.0	13.0	24.0	14.0	9.0	30.0	5.0	36.0	19.0	29.0	14.0	8.0	19.0	30.0	15.0	27.0	35.0	13.0	6.0	8.0	6.0	33.0	31.0	21.0	6.0	6.0	41.0	27.0	41.0	40.0	6.0	19.0	32.0	26.0	18.0	25.0	9.0	12.0	18.0
k__Bacteria;p__Chloroflexi;c__TK17;o__	0.0	0.0	0.0	0.0	0.0	2.0	5.0	0.0	0.0	5.0	0.0	0.0	0.0	0.0	1.0	3.0	0.0	1.0	0.0	4.0	1.0	0.0	1.0	0.0	1.0	3.0	5.0	0.0	1.0	0.0	0.0	0.0	7.0	0.0	2.0	0.0	1.0	1.0	0.0	3.0	0.0	0.0	3.0	1.0	2.0	0.0	0.0	1.0	2.0
k__Bacteria;p__Chloroflexi;c__Thermobacula;o__Thermobaculales	0.0	0.0	0.0	0.0	0.0	0.0	0.0	0.0	0.0	0.0	0.0	0.0	0.0	0.0	0.0	0.0	0.0	0.0	0.0	0.0	0.0	0.0	0.0	0.0	0.0	0.0	0.0	0.0	0.0	0.0	0.0	0.0	0.0	0.0	0.0	0.0	0.0	0.0	0.0	0.0	0.0	0.0	0.0	0.0	0.0	0.0	0.0	0.0	0.0
k__Bacteria;p__Chloroflexi;c__Thermomicrobia;o__	0.0	0.0	0.0	0.0	0.0	0.0	0.0	0.0	0.0	0.0	0.0	0.0	0.0	0.0	0.0	0.0	0.0	0.0	0.0	1.0	0.0	0.0	0.0	0.0	0.0	0.0	0.0	0.0	0.0	0.0	0.0	0.0	0.0	0.0	0.0	0.0	0.0	0.0	0.0	0.0	0.0	0.0	0.0	0.0	0.0	0.0	0.0	0.0	0.0
k__Bacteria;p__Chloroflexi;c__Thermomicrobia;o__HN1-15	34.0	48.0	62.0	13.0	24.0	6.0	97.0	36.0	16.0	39.0	28.0	7.0	17.0	16.0	31.0	15.0	4.0	59.0	29.0	51.0	14.0	8.0	26.0	4.0	31.0	13.0	67.0	44.0	12.0	22.0	15.0	38.0	18.0	62.0	11.0	8.0	47.0	24.0	20.0	26.0	7.0	28.0	14.0	24.0	22.0	45.0	19.0	15.0	25.0
k__Bacteria;p__Chloroflexi;c__Thermomicrobia;o__Thermomicrobiales	0.0	1.0	0.0	0.0	0.0	0.0	0.0	1.0	0.0	0.0	0.0	0.0	0.0	1.0	0.0	0.0	0.0	0.0	0.0	0.0	0.0	0.0	0.0	0.0	0.0	0.0	0.0	0.0	0.0	1.0	0.0	0.0	0.0	0.0	0.0	0.0	0.0	0.0	0.0	0.0	0.0	0.0	1.0	0.0	0.0	0.0	0.0	0.0	0.0
k__Bacteria;p__Cyanobacteria;c__;o__	1094.0	2296.0	1364.0	458.0	759.0	1866.0	1593.0	4613.0	16984.0	1555.0	2403.0	277.0	4147.0	431.0	662.0	1655.0	160.0	2442.0	406.0	1604.0	407.0	129.0	704.0	611.0	646.0	3505.0	1554.0	462.0	421.0	186.0	373.0	1344.0	1135.0	842.0	524.0	463.0	1766.0	884.0	816.0	4023.0	4877.0	1413.0	2203.0	536.0	911.0	2415.0	407.0	675.0	481.0
k__Bacteria;p__Cyanobacteria;c__;o__Chroococcales	0.0	0.0	0.0	0.0	0.0	0.0	0.0	0.0	0.0	0.0	0.0	0.0	0.0	0.0	0.0	0.0	0.0	0.0	1.0	0.0	0.0	0.0	0.0	0.0	0.0	0.0	0.0	0.0	0.0	0.0	0.0	0.0	0.0	0.0	0.0	0.0	0.0	0.0	0.0	0.0	0.0	0.0	0.0	0.0	0.0	0.0	0.0	0.0	0.0
k__Bacteria;p__Cyanobacteria;c__;o__Nostocales	0.0	2.0	0.0	2.0	0.0	0.0	0.0	0.0	3.0	0.0	4.0	0.0	0.0	0.0	0.0	1.0	0.0	0.0	1.0	0.0	0.0	0.0	0.0	0.0	0.0	0.0	0.0	0.0	0.0	0.0	0.0	0.0	0.0	0.0	1.0	0.0	0.0	0.0	0.0	0.0	0.0	0.0	0.0	0.0	0.0	0.0	0.0	0.0	2.0
k__Bacteria;p__Cyanobacteria;c__;o__Oscillatoriales	2.0	9.0	0.0	0.0	26.0	7.0	13.0	0.0	2.0	3.0	1.0	1.0	2.0	8.0	4.0	1.0	0.0	3.0	0.0	0.0	3.0	0.0	5.0	0.0	0.0	7.0	2.0	4.0	0.0	1.0	2.0	3.0	0.0	5.0	0.0	0.0	3.0	9.0	6.0	10.0	0.0	0.0	5.0	0.0	0.0	1.0	0.0	0.0	1.0
k__Bacteria;p__Cyanobacteria;c__;o__Pleurocapsales	0.0	0.0	0.0	0.0	0.0	0.0	0.0	0.0	0.0	0.0	0.0	0.0	0.0	0.0	0.0	0.0	0.0	0.0	0.0	0.0	0.0	0.0	0.0	0.0	0.0	0.0	0.0	0.0	0.0	0.0	0.0	0.0	0.0	0.0	0.0	0.0	0.0	0.0	0.0	0.0	0.0	0.0	0.0	0.0	0.0	0.0	0.0	0.0	0.0
k__Bacteria;p__Cyanobacteria;c__;o__Stigonematales	0.0	0.0	0.0	0.0	0.0	0.0	0.0	0.0	0.0	0.0	0.0	0.0	0.0	0.0	0.0	0.0	0.0	0.0	0.0	0.0	0.0	0.0	0.0	0.0	0.0	0.0	0.0	0.0	0.0	0.0	0.0	0.0	0.0	0.0	0.0	0.0	0.0	0.0	0.0	0.0	0.0	0.0	0.0	0.0	0.0	0.0	0.0	0.0	0.0
k__Bacteria;p__Cyanobacteria;c__S15B-MN24;o__	0.0	0.0	0.0	0.0	0.0	0.0	0.0	0.0	0.0	0.0	0.0	0.0	0.0	1.0	0.0	3.0	0.0	1.0	0.0	0.0	0.0	0.0	0.0	0.0	0.0	2.0	1.0	0.0	0.0	0.0	0.0	0.0	1.0	0.0	0.0	0.0	0.0	0.0	1.0	0.0	0.0	0.0	0.0	0.0	3.0	0.0	0.0	0.0	0.0
k__Bacteria;p__Cyanobacteria;c__SM1D11;o__	0.0	0.0	0.0	0.0	0.0	0.0	0.0	0.0	0.0	0.0	0.0	0.0	0.0	0.0	0.0	0.0	0.0	0.0	0.0	0.0	0.0	0.0	0.0	0.0	0.0	0.0	0.0	0.0	0.0	0.0	0.0	0.0	0.0	0.0	0.0	0.0	0.0	0.0	0.0	0.0	0.0	0.0	0.0	0.0	0.0	0.0	0.0	0.0	0.0
k__Bacteria;p__Cyanobacteria;c__YS2;o__	0.0	0.0	0.0	0.0	0.0	0.0	0.0	0.0	0.0	0.0	0.0	0.0	0.0	0.0	0.0	0.0	0.0	0.0	0.0	0.0	0.0	0.0	2.0	0.0	4.0	1.0	1.0	0.0	0.0	0.0	0.0	0.0	0.0	0.0	0.0	0.0	0.0	0.0	1.0	4.0	0.0	0.0	0.0	2.0	0.0	0.0	0.0	0.0	0.0
k__Bacteria;p__Cyanobacteria;c__mle1-12;o__	12.0	0.0	9.0	0.0	13.0	2.0	4.0	0.0	1.0	4.0	0.0	0.0	0.0	0.0	1.0	0.0	0.0	0.0	0.0	1.0	0.0	0.0	0.0	0.0	4.0	3.0	0.0	2.0	3.0	3.0	0.0	0.0	0.0	0.0	0.0	0.0	0.0	0.0	0.0	2.0	2.0	0.0	0.0	0.0	0.0	20.0	0.0	0.0	3.0
k__Bacteria;p__Deferribacteres;c__Deferribacteres (class);o__Deferribacterales	0.0	0.0	0.0	0.0	0.0	0.0	0.0	0.0	0.0	0.0	2.0	0.0	0.0	0.0	0.0	0.0	0.0	0.0	0.0	0.0	0.0	0.0	0.0	0.0	0.0	0.0	0.0	1.0	0.0	0.0	0.0	0.0	1.0	0.0	0.0	2.0	1.0	0.0	12.0	2.0	0.0	0.0	0.0	1.0	0.0	0.0	0.0	0.0	0.0
k__Bacteria;p__Elusimicrobia;c__Elusimicrobia (class);o__	0.0	0.0	0.0	0.0	0.0	0.0	0.0	0.0	0.0	0.0	0.0	0.0	0.0	0.0	0.0	0.0	0.0	0.0	0.0	0.0	0.0	0.0	0.0	0.0	0.0	1.0	0.0	0.0	0.0	0.0	0.0	0.0	0.0	0.0	0.0	0.0	0.0	0.0	0.0	0.0	0.0	0.0	1.0	0.0	0.0	0.0	0.0	0.0	0.0
k__Bacteria;p__Elusimicrobia;c__Elusimicrobia (class);o__Elusimicrobiales	0.0	0.0	0.0	0.0	0.0	0.0	0.0	0.0	0.0	0.0	0.0	0.0	0.0	0.0	0.0	0.0	0.0	0.0	0.0	0.0	0.0	0.0	0.0	0.0	1.0	0.0	0.0	1.0	0.0	0.0	0.0	0.0	0.0	0.0	0.0	0.0	0.0	0.0	0.0	0.0	0.0	0.0	0.0	0.0	0.0	0.0	0.0	0.0	0.0
k__Bacteria;p__Fibrobacteres;c__Fibrobacteres (class);o__Fibrobacterales	0.0	0.0	0.0	0.0	0.0	0.0	7.0	0.0	0.0	0.0	0.0	0.0	0.0	0.0	0.0	0.0	0.0	0.0	0.0	0.0	0.0	0.0	0.0	0.0	0.0	0.0	0.0	0.0	0.0	0.0	0.0	0.0	0.0	0.0	0.0	0.0	0.0	0.0	0.0	0.0	0.0	0.0	0.0	0.0	0.0	0.0	0.0	0.0	0.0
k__Bacteria;p__Firmicutes;c__Bacilli;o__	14.0	10.0	24.0	8.0	0.0	13.0	11.0	20.0	8.0	17.0	28.0	23.0	24.0	41.0	11.0	5.0	7.0	8.0	18.0	8.0	11.0	12.0	9.0	13.0	9.0	4.0	11.0	8.0	11.0	30.0	0.0	7.0	6.0	10.0	12.0	2.0	10.0	9.0	4.0	10.0	10.0	10.0	28.0	18.0	12.0	9.0	18.0	17.0	11.0
k__Bacteria;p__Firmicutes;c__Bacilli;o__Bacillales	3466.0	3926.0	4419.0	3683.0	4219.0	3889.0	3889.0	2908.0	2878.0	3734.0	3770.0	2699.0	4694.0	4840.0	4562.0	6120.0	2024.0	2873.0	4572.0	2058.0	4853.0	1449.0	4212.0	2778.0	3316.0	997.0	2879.0	2873.0	8664.0	3130.0	3792.0	2849.0	3500.0	1937.0	3655.0	2520.0	2283.0	4729.0	2235.0	3276.0	3295.0	1251.0	2579.0	1104.0	3937.0	2049.0	1154.0	1701.0	1865.0
k__Bacteria;p__Firmicutes;c__Bacilli;o__Erysipelotrichales	49.0	30.0	4.0	10.0	114.0	66.0	18.0	6.0	10.0	22.0	35.0	11.0	20.0	40.0	45.0	18.0	5.0	21.0	17.0	29.0	21.0	81.0	5.0	9.0	13.0	9.0	17.0	17.0	3.0	5.0	6.0	22.0	25.0	9.0	20.0	12.0	20.0	17.0	18.0	34.0	6.0	28.0	15.0	15.0	33.0	14.0	62.0	16.0	22.0
k__Bacteria;p__Firmicutes;c__Bacilli;o__Lactobacillales	9049.0	4607.0	7867.0	12986.0	2112.0	9292.0	3019.0	11119.0	6663.0	6914.0	5916.0	14219.0	5783.0	7131.0	8346.0	2473.0	2030.0	3553.0	5291.0	1320.0	2438.0	2805.0	3234.0	3738.0	1765.0	4852.0	1432.0	2283.0	2339.0	5762.0	1285.0	1805.0	1860.0	1909.0	7771.0	4905.0	2933.0	3559.0	2134.0	3366.0	4453.0	2053.0	2576.0	1557.0	2131.0	1348.0	3538.0	7314.0	3473.0
k__Bacteria;p__Firmicutes;c__Clostridia;o__	0.0	0.0	0.0	0.0	0.0	0.0	0.0	0.0	0.0	0.0	0.0	0.0	0.0	0.0	0.0	0.0	0.0	0.0	0.0	0.0	0.0	0.0	0.0	0.0	0.0	0.0	0.0	0.0	0.0	0.0	0.0	0.0	0.0	0.0	0.0	0.0	0.0	0.0	0.0	0.0	0.0	0.0	0.0	0.0	0.0	0.0	0.0	0.0	0.0
k__Bacteria;p__Firmicutes;c__Clostridia;o__1B07	0.0	0.0	0.0	0.0	0.0	0.0	0.0	0.0	0.0	0.0	0.0	0.0	0.0	0.0	0.0	0.0	0.0	0.0	0.0	0.0	0.0	0.0	0.0	0.0	0.0	0.0	0.0	0.0	0.0	0.0	0.0	0.0	0.0	0.0	0.0	0.0	0.0	0.0	0.0	0.0	0.0	0.0	0.0	0.0	0.0	0.0	0.0	0.0	0.0
k__Bacteria;p__Firmicutes;c__Clostridia;o__BSA2B-08	0.0	0.0	0.0	0.0	0.0	0.0	0.0	0.0	0.0	0.0	0.0	0.0	0.0	0.0	0.0	0.0	0.0	0.0	0.0	0.0	0.0	0.0	0.0	0.0	0.0	0.0	1.0	0.0	0.0	0.0	0.0	0.0	0.0	0.0	0.0	0.0	0.0	0.0	0.0	0.0	0.0	0.0	0.0	0.0	0.0	0.0	0.0	0.0	0.0
k__Bacteria;p__Firmicutes;c__Clostridia;o__Clostridiales	3783.0	3875.0	2578.0	2343.0	1759.0	1430.0	1412.0	1405.0	1014.0	1755.0	3218.0	2928.0	2182.0	4550.0	3049.0	1961.0	2021.0	2761.0	5281.0	3876.0	2789.0	2672.0	1689.0	2129.0	1821.0	542.0	1104.0	3125.0	3435.0	2435.0	1711.0	1967.0	5061.0	979.0	1157.0	11222.0	1638.0	3763.0	1737.0	2484.0	1918.0	846.0	1311.0	2854.0	1634.0	2235.0	4219.0	2568.0	2417.0
k__Bacteria;p__Firmicutes;c__Clostridia;o__Desulfitobacterales	0.0	0.0	0.0	0.0	0.0	0.0	0.0	0.0	0.0	0.0	0.0	0.0	0.0	2.0	0.0	0.0	0.0	0.0	0.0	0.0	0.0	0.0	0.0	0.0	0.0	0.0	0.0	0.0	0.0	0.0	0.0	0.0	0.0	0.0	0.0	0.0	0.0	0.0	0.0	0.0	0.0	0.0	0.0	0.0	0.0	0.0	0.0	0.0	0.0
k__Bacteria;p__Firmicutes;c__Clostridia;o__Halanaerobiales	0.0	0.0	0.0	0.0	3.0	0.0	0.0	0.0	0.0	0.0	0.0	0.0	0.0	0.0	0.0	0.0	0.0	0.0	0.0	0.0	0.0	0.0	0.0	2.0	0.0	0.0	0.0	0.0	0.0	0.0	0.0	0.0	5.0	0.0	3.0	0.0	0.0	24.0	0.0	0.0	0.0	0.0	0.0	0.0	0.0	0.0	0.0	0.0	0.0
k__Bacteria;p__Firmicutes;c__Clostridia;o__MBA08	0.0	0.0	0.0	0.0	0.0	1.0	0.0	0.0	0.0	0.0	0.0	0.0	0.0	0.0	0.0	0.0	0.0	1.0	0.0	0.0	0.0	0.0	0.0	0.0	0.0	0.0	0.0	0.0	0.0	0.0	0.0	0.0	0.0	0.0	0.0	0.0	0.0	0.0	0.0	0.0	0.0	0.0	0.0	0.0	0.0	0.0	0.0	1.0	0.0
k__Bacteria;p__Firmicutes;c__Clostridia;o__Natranaerobiales	0.0	0.0	0.0	0.0	0.0	0.0	0.0	0.0	0.0	0.0	0.0	0.0	0.0	0.0	0.0	0.0	0.0	0.0	0.0	0.0	1.0	0.0	0.0	0.0	0.0	0.0	0.0	0.0	0.0	0.0	0.0	0.0	0.0	0.0	0.0	0.0	0.0	0.0	0.0	0.0	0.0	0.0	0.0	0.0	0.0	0.0	0.0	0.0	0.0
k__Bacteria;p__Firmicutes;c__Clostridia;o__OPB54	0.0	0.0	0.0	0.0	0.0	3.0	0.0	0.0	0.0	0.0	3.0	0.0	0.0	0.0	0.0	0.0	0.0	0.0	0.0	6.0	2.0	0.0	0.0	5.0	0.0	0.0	0.0	0.0	0.0	0.0	0.0	0.0	0.0	0.0	0.0	0.0	0.0	0.0	0.0	0.0	0.0	0.0	0.0	3.0	0.0	11.0	0.0	0.0	0.0
k__Bacteria;p__Firmicutes;c__Clostridia;o__Thermoanaerobacterales	0.0	0.0	0.0	0.0	0.0	0.0	0.0	0.0	0.0	2.0	0.0	0.0	0.0	0.0	0.0	0.0	0.0	0.0	0.0	0.0	0.0	0.0	0.0	0.0	0.0	0.0	0.0	0.0	0.0	0.0	0.0	0.0	0.0	0.0	0.0	0.0	0.0	0.0	0.0	0.0	0.0	0.0	0.0	0.0	0.0	0.0	0.0	1.0	0.0
k__Bacteria;p__Fusobacteria;c__Fusobacteria (class);o__Fusobacteriales	2264.0	2068.0	719.0	524.0	490.0	191.0	459.0	568.0	713.0	508.0	1129.0	287.0	578.0	1243.0	959.0	229.0	112.0	517.0	264.0	146.0	404.0	7658.0	285.0	555.0	462.0	88.0	264.0	2058.0	358.0	1387.0	329.0	425.0	191.0	200.0	347.0	327.0	2384.0	1544.0	5838.0	2136.0	871.0	1314.0	2705.0	5372.0	3519.0	1404.0	1672.0	3536.0	3412.0
k__Bacteria;p__GN02;c__;o__	0.0	0.0	0.0	0.0	0.0	0.0	0.0	0.0	0.0	0.0	0.0	0.0	0.0	0.0	0.0	0.0	0.0	0.0	0.0	0.0	0.0	0.0	0.0	0.0	0.0	0.0	0.0	0.0	0.0	0.0	0.0	0.0	0.0	0.0	0.0	0.0	0.0	0.0	0.0	0.0	0.0	0.0	0.0	0.0	0.0	0.0	0.0	0.0	0.0
k__Bacteria;p__GN02;c__VC12-cl04;o__	0.0	0.0	0.0	0.0	0.0	0.0	0.0	0.0	0.0	0.0	0.0	0.0	0.0	0.0	0.0	0.0	0.0	0.0	0.0	0.0	0.0	0.0	0.0	0.0	0.0	0.0	0.0	0.0	0.0	0.0	0.0	0.0	0.0	0.0	0.0	0.0	0.0	0.0	0.0	0.0	0.0	0.0	0.0	0.0	0.0	0.0	0.0	0.0	0.0
k__Bacteria;p__Gemmatimonadetes;c__Gemmatimonadetes (class);o__	1.0	4.0	1.0	0.0	3.0	1.0	7.0	2.0	0.0	4.0	2.0	0.0	4.0	5.0	1.0	1.0	0.0	4.0	1.0	12.0	1.0	0.0	1.0	0.0	4.0	3.0	1.0	3.0	1.0	1.0	0.0	0.0	0.0	0.0	0.0	1.0	0.0	3.0	0.0	3.0	3.0	2.0	1.0	0.0	0.0	3.0	0.0	0.0	1.0
k__Bacteria;p__Gemmatimonadetes;c__Gemmatimonadetes (class);o__Gemmatimonadales	24.0	14.0	2.0	4.0	42.0	10.0	44.0	7.0	5.0	22.0	11.0	1.0	4.0	11.0	4.0	9.0	4.0	23.0	7.0	12.0	6.0	2.0	4.0	6.0	14.0	8.0	17.0	20.0	4.0	7.0	7.0	14.0	2.0	10.0	5.0	1.0	8.0	7.0	20.0	6.0	0.0	19.0	15.0	8.0	8.0	14.0	11.0	3.0	9.0
k__Bacteria;p__Lentisphaerae;c__;o__	0.0	0.0	0.0	0.0	0.0	0.0	0.0	0.0	0.0	0.0	0.0	0.0	0.0	0.0	0.0	0.0	0.0	0.0	0.0	0.0	0.0	0.0	0.0	0.0	0.0	0.0	0.0	0.0	0.0	0.0	0.0	0.0	0.0	0.0	0.0	0.0	0.0	0.0	0.0	0.0	0.0	0.0	0.0	0.0	0.0	0.0	0.0	0.0	0.0
k__Bacteria;p__Lentisphaerae;c__Lentisphaerae (class);o__Victivallales	0.0	0.0	0.0	0.0	0.0	0.0	0.0	0.0	0.0	0.0	0.0	0.0	0.0	0.0	0.0	0.0	0.0	0.0	0.0	0.0	0.0	0.0	0.0	0.0	0.0	0.0	0.0	0.0	0.0	0.0	0.0	0.0	0.0	0.0	0.0	0.0	0.0	0.0	0.0	0.0	0.0	0.0	0.0	0.0	0.0	0.0	0.0	0.0	0.0
k__Bacteria;p__MVP-15;c__;o__	0.0	0.0	0.0	0.0	0.0	0.0	0.0	0.0	0.0	0.0	0.0	0.0	0.0	0.0	0.0	0.0	0.0	0.0	0.0	0.0	0.0	0.0	0.0	0.0	0.0	0.0	0.0	0.0	0.0	0.0	0.0	0.0	0.0	0.0	0.0	0.0	0.0	0.0	0.0	0.0	0.0	0.0	0.0	0.0	0.0	0.0	0.0	0.0	0.0
k__Bacteria;p__NC10;c__;o__	0.0	0.0	0.0	0.0	0.0	0.0	0.0	0.0	0.0	0.0	0.0	0.0	0.0	0.0	0.0	0.0	0.0	0.0	0.0	0.0	0.0	0.0	0.0	0.0	0.0	0.0	0.0	0.0	0.0	0.0	0.0	0.0	0.0	0.0	0.0	0.0	0.0	0.0	0.0	0.0	0.0	0.0	0.0	0.0	0.0	0.0	0.0	0.0	0.0
k__Bacteria;p__NKB19;c__;o__	0.0	0.0	0.0	0.0	0.0	0.0	0.0	0.0	0.0	0.0	0.0	0.0	0.0	0.0	0.0	0.0	0.0	0.0	0.0	0.0	0.0	0.0	0.0	0.0	0.0	0.0	0.0	0.0	0.0	0.0	0.0	0.0	0.0	0.0	0.0	0.0	0.0	0.0	0.0	0.0	0.0	0.0	0.0	0.0	0.0	0.0	0.0	0.0	0.0
k__Bacteria;p__Nitrospirae;c__Nitrospira (class);o__Nitrospirales	0.0	5.0	8.0	0.0	38.0	7.0	0.0	0.0	5.0	3.0	3.0	0.0	2.0	8.0	3.0	0.0	0.0	5.0	3.0	0.0	0.0	0.0	0.0	0.0	0.0	5.0	1.0	1.0	2.0	0.0	0.0	1.0	1.0	0.0	0.0	0.0	4.0	6.0	1.0	3.0	0.0	8.0	13.0	4.0	2.0	7.0	1.0	2.0	0.0
k__Bacteria;p__OP10;c__5B-18;o__	0.0	0.0	0.0	0.0	0.0	0.0	0.0	0.0	1.0	0.0	0.0	0.0	0.0	0.0	0.0	0.0	0.0	0.0	0.0	0.0	0.0	0.0	1.0	0.0	0.0	0.0	0.0	0.0	0.0	2.0	0.0	0.0	0.0	0.0	0.0	0.0	0.0	0.0	0.0	0.0	0.0	0.0	0.0	0.0	0.0	0.0	0.0	0.0	0.0
k__Bacteria;p__OP10;c__;o__	0.0	0.0	0.0	0.0	0.0	0.0	0.0	0.0	0.0	0.0	0.0	0.0	0.0	0.0	0.0	0.0	0.0	0.0	0.0	0.0	0.0	0.0	0.0	0.0	0.0	0.0	0.0	0.0	0.0	0.0	0.0	0.0	0.0	0.0	0.0	0.0	0.0	0.0	0.0	0.0	0.0	0.0	0.0	0.0	0.0	0.0	0.0	0.0	0.0
k__Bacteria;p__OP10;c__CH21;o__	0.0	0.0	0.0	0.0	0.0	0.0	0.0	0.0	1.0	4.0	0.0	0.0	0.0	0.0	2.0	0.0	0.0	0.0	0.0	3.0	0.0	0.0	0.0	0.0	0.0	2.0	0.0	0.0	0.0	0.0	0.0	0.0	0.0	0.0	0.0	0.0	0.0	0.0	0.0	1.0	0.0	0.0	0.0	2.0	0.0	7.0	0.0	0.0	0.0
k__Bacteria;p__OP10;c__CL500-48;o__	1.0	0.0	0.0	2.0	0.0	0.0	0.0	3.0	0.0	1.0	2.0	0.0	0.0	4.0	0.0	4.0	0.0	3.0	0.0	1.0	0.0	0.0	0.0	0.0	1.0	0.0	4.0	1.0	0.0	1.0	0.0	0.0	0.0	0.0	1.0	0.0	2.0	1.0	0.0	2.0	0.0	1.0	1.0	0.0	1.0	0.0	0.0	0.0	0.0
k__Bacteria;p__OP10;c__OS-L;o__	0.0	0.0	0.0	0.0	0.0	0.0	0.0	0.0	0.0	0.0	0.0	0.0	0.0	0.0	0.0	0.0	0.0	0.0	0.0	0.0	0.0	0.0	0.0	0.0	0.0	0.0	0.0	0.0	0.0	0.0	0.0	0.0	0.0	0.0	0.0	0.0	0.0	0.0	0.0	0.0	0.0	0.0	0.0	0.0	0.0	0.0	0.0	0.0	0.0
k__Bacteria;p__OP10;c__S1a-1H;o__	0.0	0.0	0.0	0.0	0.0	0.0	0.0	0.0	0.0	0.0	0.0	0.0	0.0	0.0	0.0	0.0	0.0	0.0	0.0	0.0	0.0	0.0	0.0	0.0	0.0	0.0	0.0	0.0	0.0	0.0	0.0	0.0	0.0	0.0	0.0	0.0	0.0	0.0	0.0	0.0	0.0	0.0	0.0	0.0	0.0	0.0	0.0	0.0	1.0
k__Bacteria;p__OP10;c__SJA-176;o__	0.0	0.0	0.0	0.0	0.0	0.0	0.0	0.0	0.0	0.0	0.0	0.0	0.0	0.0	0.0	0.0	0.0	0.0	0.0	0.0	0.0	0.0	0.0	0.0	0.0	0.0	0.0	0.0	0.0	0.0	0.0	0.0	0.0	0.0	0.0	0.0	0.0	0.0	0.0	0.0	0.0	0.0	0.0	0.0	0.0	0.0	0.0	0.0	0.0
k__Bacteria;p__OP10;c__SJA-22;o__	0.0	0.0	0.0	0.0	0.0	0.0	0.0	0.0	0.0	0.0	0.0	0.0	0.0	0.0	0.0	0.0	0.0	0.0	0.0	0.0	0.0	0.0	0.0	0.0	0.0	0.0	0.0	0.0	0.0	0.0	0.0	0.0	0.0	0.0	0.0	0.0	0.0	0.0	0.0	0.0	0.0	0.0	0.0	0.0	0.0	0.0	0.0	0.0	0.0
k__Bacteria;p__OP11;c__;o__	0.0	0.0	0.0	0.0	0.0	0.0	0.0	0.0	0.0	0.0	0.0	0.0	0.0	0.0	0.0	0.0	0.0	0.0	0.0	0.0	0.0	0.0	0.0	0.0	0.0	0.0	0.0	0.0	0.0	0.0	0.0	0.0	0.0	0.0	0.0	0.0	0.0	0.0	0.0	0.0	0.0	0.0	0.0	0.0	0.0	0.0	0.0	0.0	0.0
k__Bacteria;p__OP3;c__;o__	0.0	0.0	0.0	0.0	0.0	0.0	0.0	0.0	0.0	0.0	0.0	0.0	0.0	0.0	0.0	0.0	0.0	0.0	0.0	0.0	0.0	0.0	0.0	0.0	0.0	0.0	0.0	0.0	0.0	0.0	0.0	0.0	0.0	0.0	0.0	0.0	0.0	0.0	0.0	0.0	0.0	0.0	0.0	0.0	0.0	0.0	0.0	0.0	0.0
k__Bacteria;p__OP8;c__OP8;o__	0.0	0.0	0.0	0.0	0.0	0.0	0.0	0.0	0.0	0.0	0.0	0.0	0.0	0.0	0.0	0.0	0.0	0.0	0.0	0.0	0.0	0.0	0.0	0.0	0.0	0.0	0.0	0.0	0.0	0.0	0.0	0.0	0.0	0.0	0.0	0.0	0.0	0.0	0.0	0.0	0.0	0.0	0.0	0.0	0.0	0.0	0.0	0.0	0.0
k__Bacteria;p__Planctomycetes;c__FFCH393;o__	0.0	0.0	0.0	0.0	0.0	2.0	0.0	0.0	0.0	0.0	0.0	0.0	0.0	0.0	0.0	0.0	0.0	0.0	0.0	0.0	0.0	0.0	0.0	0.0	0.0	0.0	0.0	2.0	0.0	0.0	0.0	0.0	0.0	0.0	0.0	0.0	1.0	2.0	0.0	4.0	0.0	3.0	0.0	0.0	0.0	0.0	4.0	2.0	0.0
k__Bacteria;p__Planctomycetes;c__Kueneniae;o__Kueneniales	0.0	0.0	0.0	0.0	0.0	0.0	0.0	0.0	0.0	0.0	0.0	0.0	0.0	0.0	0.0	0.0	0.0	0.0	0.0	0.0	0.0	0.0	0.0	0.0	0.0	0.0	0.0	0.0	0.0	0.0	0.0	0.0	0.0	0.0	0.0	0.0	0.0	0.0	0.0	0.0	0.0	0.0	0.0	0.0	0.0	0.0	0.0	0.0	0.0
k__Bacteria;p__Planctomycetes;c__PW285;o__	0.0	0.0	0.0	0.0	0.0	0.0	0.0	0.0	0.0	0.0	0.0	0.0	0.0	0.0	0.0	0.0	0.0	0.0	0.0	0.0	0.0	0.0	0.0	0.0	0.0	0.0	0.0	0.0	0.0	0.0	0.0	0.0	0.0	0.0	0.0	0.0	0.0	0.0	0.0	0.0	0.0	0.0	0.0	0.0	0.0	0.0	0.0	0.0	0.0
k__Bacteria;p__Planctomycetes;c__Phycisphaerae;o__	16.0	19.0	0.0	6.0	36.0	14.0	15.0	7.0	1.0	18.0	16.0	4.0	2.0	10.0	4.0	7.0	1.0	18.0	5.0	13.0	0.0	2.0	1.0	2.0	2.0	4.0	6.0	6.0	0.0	7.0	0.0	11.0	7.0	0.0	2.0	1.0	8.0	5.0	7.0	3.0	3.0	10.0	13.0	0.0	4.0	9.0	2.0	2.0	3.0
k__Bacteria;p__Planctomycetes;c__Phycisphaerae;o__Phycisphaerales	0.0	0.0	0.0	0.0	0.0	0.0	0.0	0.0	0.0	0.0	0.0	0.0	0.0	0.0	0.0	0.0	0.0	0.0	0.0	0.0	0.0	0.0	0.0	0.0	0.0	0.0	0.0	0.0	0.0	0.0	0.0	0.0	0.0	0.0	0.0	0.0	0.0	0.0	0.0	0.0	0.0	0.0	0.0	0.0	0.0	0.0	0.0	0.0	2.0
k__Bacteria;p__Planctomycetes;c__Planctomycea;o__Gemmatales	7.0	8.0	19.0	3.0	2.0	10.0	4.0	1.0	0.0	10.0	5.0	1.0	2.0	7.0	1.0	1.0	2.0	2.0	2.0	3.0	0.0	0.0	1.0	4.0	3.0	12.0	5.0	9.0	0.0	4.0	1.0	6.0	3.0	0.0	1.0	0.0	3.0	3.0	6.0	3.0	1.0	13.0	1.0	2.0	1.0	8.0	0.0	2.0	3.0
k__Bacteria;p__Planctomycetes;c__Planctomycea;o__Pirellulales	0.0	1.0	1.0	2.0	15.0	5.0	0.0	0.0	3.0	4.0	3.0	1.0	1.0	0.0	0.0	5.0	1.0	10.0	1.0	5.0	0.0	1.0	0.0	0.0	1.0	5.0	1.0	2.0	0.0	5.0	4.0	1.0	0.0	0.0	0.0	1.0	2.0	2.0	6.0	5.0	5.0	0.0	12.0	4.0	1.0	16.0	6.0	0.0	0.0
k__Bacteria;p__Planctomycetes;c__Planctomycea;o__Planctomycetales	5.0	11.0	1.0	1.0	4.0	4.0	0.0	1.0	0.0	3.0	3.0	0.0	4.0	3.0	0.0	0.0	0.0	4.0	2.0	3.0	0.0	0.0	0.0	0.0	4.0	1.0	1.0	1.0	0.0	1.0	0.0	0.0	0.0	14.0	3.0	0.0	2.0	1.0	0.0	8.0	2.0	4.0	1.0	0.0	1.0	10.0	1.0	2.0	2.0
k__Bacteria;p__Planctomycetes;c__agg27;o__CL500-15	0.0	0.0	0.0	0.0	0.0	0.0	0.0	0.0	0.0	0.0	0.0	0.0	0.0	0.0	0.0	0.0	0.0	0.0	0.0	0.0	0.0	0.0	0.0	0.0	0.0	0.0	0.0	0.0	0.0	0.0	0.0	0.0	0.0	0.0	0.0	0.0	0.0	0.0	0.0	0.0	0.0	0.0	0.0	0.0	0.0	0.0	0.0	0.0	0.0
k__Bacteria;p__Planctomycetes;c__agg27;o__OM190	0.0	1.0	0.0	0.0	0.0	1.0	0.0	0.0	0.0	0.0	0.0	0.0	0.0	0.0	0.0	0.0	0.0	2.0	0.0	0.0	0.0	0.0	0.0	0.0	0.0	0.0	0.0	0.0	0.0	0.0	0.0	0.0	0.0	0.0	0.0	0.0	0.0	0.0	0.0	0.0	0.0	0.0	0.0	1.0	0.0	0.0	0.0	0.0	0.0
k__Bacteria;p__Planctomycetes;c__vadinHA49;o__	0.0	0.0	0.0	0.0	0.0	0.0	0.0	0.0	0.0	0.0	0.0	0.0	0.0	0.0	0.0	0.0	0.0	0.0	0.0	0.0	0.0	0.0	0.0	0.0	1.0	0.0	0.0	0.0	0.0	0.0	0.0	0.0	0.0	0.0	0.0	0.0	0.0	0.0	0.0	0.0	0.0	0.0	0.0	0.0	0.0	0.0	0.0	0.0	0.0
k__Bacteria;p__Proteobacteria;c__Alphaproteobacteria;o__	4.0	13.0	0.0	2.0	16.0	1.0	0.0	1.0	1.0	2.0	5.0	2.0	1.0	4.0	0.0	1.0	0.0	5.0	2.0	3.0	2.0	0.0	2.0	4.0	2.0	14.0	0.0	1.0	5.0	1.0	0.0	1.0	0.0	0.0	0.0	1.0	1.0	0.0	5.0	1.0	11.0	3.0	0.0	0.0	1.0	3.0	0.0	0.0	1.0
k__Bacteria;p__Proteobacteria;c__Alphaproteobacteria;o__Caulobacterales	59.0	211.0	161.0	56.0	276.0	96.0	119.0	110.0	14.0	113.0	82.0	23.0	156.0	100.0	171.0	140.0	52.0	86.0	28.0	129.0	47.0	35.0	76.0	37.0	74.0	169.0	115.0	71.0	36.0	109.0	128.0	88.0	63.0	92.0	87.0	22.0	80.0	55.0	45.0	101.0	304.0	70.0	89.0	34.0	42.0	96.0	81.0	13.0	50.0
k__Bacteria;p__Proteobacteria;c__Alphaproteobacteria;o__Rhizobiales	356.0	588.0	426.0	155.0	534.0	358.0	890.0	509.0	167.0	447.0	722.0	99.0	343.0	232.0	233.0	769.0	109.0	557.0	211.0	455.0	199.0	224.0	220.0	298.0	331.0	937.0	526.0	282.0	216.0	222.0	173.0	646.0	249.0	122.0	183.0	126.0	387.0	288.0	267.0	480.0	643.0	702.0	450.0	172.0	255.0	614.0	196.0	127.0	261.0
k__Bacteria;p__Proteobacteria;c__Alphaproteobacteria;o__Rhodobacterales	295.0	661.0	412.0	339.0	461.0	361.0	850.0	493.0	119.0	546.0	395.0	87.0	267.0	184.0	246.0	239.0	101.0	299.0	183.0	425.0	153.0	116.0	276.0	150.0	242.0	238.0	471.0	305.0	163.0	147.0	90.0	204.0	138.0	178.0	128.0	75.0	333.0	152.0	163.0	353.0	254.0	147.0	208.0	146.0	150.0	647.0	111.0	101.0	220.0
k__Bacteria;p__Proteobacteria;c__Alphaproteobacteria;o__Rhodospirillales	86.0	151.0	108.0	60.0	294.0	127.0	536.0	115.0	38.0	256.0	190.0	38.0	148.0	66.0	56.0	106.0	45.0	158.0	63.0	165.0	52.0	27.0	40.0	39.0	88.0	99.0	150.0	96.0	31.0	53.0	79.0	68.0	34.0	57.0	19.0	24.0	123.0	91.0	80.0	191.0	104.0	288.0	126.0	65.0	65.0	306.0	97.0	49.0	134.0
k__Bacteria;p__Proteobacteria;c__Alphaproteobacteria;o__Rickettsiales	1.0	1.0	0.0	0.0	1.0	0.0	0.0	0.0	1.0	1.0	0.0	0.0	5.0	0.0	0.0	2.0	0.0	1.0	1.0	0.0	2.0	0.0	0.0	2.0	0.0	1.0	3.0	0.0	0.0	3.0	0.0	0.0	2.0	0.0	1.0	0.0	1.0	0.0	0.0	1.0	5.0	0.0	0.0	0.0	0.0	2.0	0.0	1.0	0.0
k__Bacteria;p__Proteobacteria;c__Alphaproteobacteria;o__Sphingomonadales	461.0	667.0	559.0	174.0	896.0	513.0	1333.0	749.0	187.0	729.0	906.0	119.0	966.0	361.0	1034.0	1998.0	199.0	728.0	310.0	741.0	300.0	99.0	342.0	504.0	465.0	1426.0	801.0	451.0	270.0	1013.0	626.0	1084.0	350.0	235.0	296.0	139.0	518.0	491.0	365.0	452.0	1074.0	734.0	556.0	227.0	269.0	911.0	136.0	152.0	251.0
k__Bacteria;p__Proteobacteria;c__Betaproteobacteria;o__	2.0	1.0	10.0	2.0	49.0	14.0	26.0	7.0	1.0	16.0	3.0	2.0	5.0	0.0	8.0	8.0	7.0	17.0	5.0	9.0	0.0	2.0	5.0	1.0	11.0	12.0	9.0	3.0	3.0	3.0	5.0	13.0	9.0	7.0	5.0	4.0	4.0	11.0	1.0	9.0	8.0	20.0	13.0	5.0	2.0	12.0	6.0	6.0	4.0
k__Bacteria;p__Proteobacteria;c__Betaproteobacteria;o__Burkholderiales	800.0	1261.0	1197.0	350.0	1853.0	703.0	1940.0	820.0	290.0	1010.0	1270.0	349.0	949.0	470.0	729.0	1144.0	717.0	1142.0	514.0	1885.0	490.0	736.0	864.0	1545.0	1095.0	684.0	1186.0	797.0	401.0	737.0	516.0	972.0	738.0	1035.0	845.0	247.0	923.0	543.0	562.0	886.0	890.0	1111.0	1096.0	653.0	557.0	1258.0	579.0	432.0	738.0
k__Bacteria;p__Proteobacteria;c__Betaproteobacteria;o__Gallionellales	13.0	1.0	0.0	0.0	0.0	1.0	7.0	2.0	0.0	5.0	3.0	1.0	0.0	0.0	1.0	0.0	2.0	0.0	0.0	1.0	0.0	1.0	0.0	3.0	0.0	1.0	1.0	0.0	0.0	0.0	8.0	4.0	0.0	0.0	0.0	0.0	4.0	0.0	0.0	2.0	0.0	2.0	3.0	2.0	1.0	0.0	0.0	0.0	0.0
k__Bacteria;p__Proteobacteria;c__Betaproteobacteria;o__Hydrogenophilales	13.0	11.0	35.0	2.0	202.0	17.0	49.0	11.0	4.0	22.0	3.0	1.0	26.0	16.0	1.0	2.0	1.0	0.0	4.0	18.0	3.0	2.0	1.0	72.0	17.0	1.0	4.0	3.0	1.0	4.0	14.0	0.0	7.0	26.0	9.0	0.0	3.0	5.0	4.0	8.0	7.0	34.0	21.0	7.0	4.0	24.0	6.0	9.0	17.0
k__Bacteria;p__Proteobacteria;c__Betaproteobacteria;o__Methylophilales	27.0	10.0	6.0	5.0	62.0	4.0	6.0	23.0	0.0	6.0	22.0	8.0	13.0	0.0	2.0	14.0	6.0	8.0	7.0	12.0	3.0	2.0	10.0	11.0	17.0	25.0	18.0	5.0	6.0	4.0	8.0	17.0	15.0	15.0	4.0	4.0	17.0	5.0	6.0	15.0	6.0	11.0	4.0	4.0	4.0	11.0	0.0	7.0	8.0
k__Bacteria;p__Proteobacteria;c__Betaproteobacteria;o__Neisseriales	1241.0	1344.0	344.0	674.0	634.0	550.0	449.0	656.0	548.0	1139.0	1306.0	1485.0	646.0	1206.0	1045.0	326.0	218.0	709.0	721.0	191.0	399.0	1028.0	774.0	559.0	860.0	210.0	291.0	828.0	401.0	554.0	237.0	779.0	535.0	289.0	1488.0	656.0	1839.0	895.0	856.0	1052.0	1776.0	8147.0	893.0	912.0	707.0	316.0	2654.0	2058.0	1472.0
k__Bacteria;p__Proteobacteria;c__Betaproteobacteria;o__Nitrosomonadales	2.0	4.0	5.0	2.0	14.0	0.0	0.0	8.0	0.0	0.0	10.0	0.0	0.0	1.0	0.0	1.0	1.0	0.0	2.0	0.0	0.0	0.0	1.0	1.0	6.0	4.0	0.0	3.0	0.0	1.0	0.0	0.0	1.0	0.0	0.0	0.0	0.0	2.0	2.0	0.0	1.0	2.0	0.0	1.0	0.0	0.0	0.0	0.0	0.0
k__Bacteria;p__Proteobacteria;c__Betaproteobacteria;o__Procabacteriales	0.0	0.0	0.0	0.0	0.0	0.0	0.0	0.0	0.0	0.0	0.0	0.0	0.0	0.0	0.0	0.0	0.0	0.0	0.0	0.0	0.0	0.0	0.0	0.0	0.0	0.0	0.0	0.0	0.0	0.0	0.0	0.0	0.0	0.0	0.0	0.0	0.0	0.0	0.0	0.0	0.0	0.0	0.0	0.0	0.0	0.0	0.0	0.0	0.0
k__Bacteria;p__Proteobacteria;c__Betaproteobacteria;o__Rhodocyclales	5.0	38.0	16.0	9.0	113.0	13.0	14.0	8.0	5.0	15.0	12.0	4.0	22.0	6.0	10.0	22.0	6.0	24.0	13.0	8.0	9.0	7.0	18.0	8.0	15.0	17.0	13.0	11.0	6.0	22.0	3.0	28.0	22.0	5.0	16.0	3.0	19.0	10.0	18.0	19.0	18.0	17.0	22.0	15.0	9.0	25.0	7.0	9.0	14.0
k__Bacteria;p__Proteobacteria;c__Deltaproteobacteria;o__	4.0	1.0	0.0	0.0	0.0	1.0	0.0	1.0	1.0	0.0	1.0	0.0	1.0	0.0	0.0	0.0	0.0	0.0	0.0	0.0	0.0	0.0	0.0	0.0	1.0	0.0	0.0	0.0	0.0	2.0	0.0	1.0	0.0	2.0	0.0	0.0	0.0	0.0	0.0	1.0	0.0	0.0	0.0	0.0	0.0	0.0	0.0	0.0	0.0
k__Bacteria;p__Proteobacteria;c__Deltaproteobacteria;o__Bdellovibrionales	16.0	9.0	12.0	1.0	19.0	8.0	0.0	1.0	0.0	9.0	24.0	3.0	3.0	2.0	4.0	7.0	3.0	8.0	3.0	8.0	2.0	1.0	1.0	0.0	2.0	10.0	12.0	6.0	0.0	12.0	0.0	14.0	2.0	0.0	2.0	1.0	4.0	0.0	5.0	10.0	0.0	17.0	0.0	4.0	4.0	17.0	1.0	2.0	2.0
k__Bacteria;p__Proteobacteria;c__Deltaproteobacteria;o__CTD005-82B-02	2.0	2.0	1.0	0.0	7.0	1.0	3.0	4.0	0.0	0.0	2.0	1.0	0.0	0.0	2.0	3.0	0.0	4.0	0.0	7.0	1.0	0.0	0.0	0.0	1.0	8.0	1.0	4.0	0.0	1.0	0.0	2.0	1.0	0.0	0.0	0.0	2.0	0.0	0.0	1.0	0.0	0.0	1.0	1.0	3.0	7.0	0.0	0.0	1.0
k__Bacteria;p__Proteobacteria;c__Deltaproteobacteria;o__Desulfobacterales	0.0	0.0	8.0	1.0	0.0	0.0	0.0	0.0	0.0	0.0	0.0	0.0	0.0	0.0	0.0	0.0	0.0	2.0	0.0	0.0	0.0	0.0	0.0	0.0	0.0	0.0	1.0	0.0	0.0	0.0	0.0	0.0	0.0	0.0	0.0	0.0	0.0	0.0	2.0	0.0	0.0	0.0	0.0	0.0	0.0	0.0	0.0	0.0	0.0
k__Bacteria;p__Proteobacteria;c__Deltaproteobacteria;o__Desulfovibrionales	0.0	3.0	0.0	1.0	52.0	0.0	0.0	1.0	1.0	17.0	12.0	2.0	2.0	9.0	1.0	0.0	3.0	1.0	3.0	2.0	1.0	5.0	0.0	0.0	9.0	2.0	0.0	4.0	2.0	6.0	0.0	0.0	2.0	0.0	2.0	5.0	2.0	2.0	5.0	12.0	0.0	0.0	4.0	8.0	1.0	4.0	23.0	4.0	6.0
k__Bacteria;p__Proteobacteria;c__Deltaproteobacteria;o__Desulfuromonadales	0.0	2.0	0.0	0.0	0.0	0.0	1.0	0.0	0.0	0.0	0.0	0.0	0.0	0.0	0.0	0.0	0.0	0.0	0.0	0.0	0.0	0.0	0.0	0.0	0.0	0.0	0.0	0.0	0.0	0.0	0.0	0.0	0.0	0.0	0.0	0.0	0.0	0.0	0.0	0.0	0.0	0.0	0.0	0.0	1.0	0.0	0.0	0.0	0.0
k__Bacteria;p__Proteobacteria;c__Deltaproteobacteria;o__Entotheonellales	0.0	2.0	0.0	1.0	0.0	1.0	0.0	0.0	0.0	0.0	0.0	0.0	0.0	0.0	0.0	0.0	0.0	0.0	0.0	0.0	1.0	0.0	0.0	2.0	0.0	0.0	0.0	0.0	0.0	0.0	0.0	0.0	0.0	0.0	0.0	0.0	0.0	1.0	0.0	0.0	0.0	0.0	0.0	0.0	0.0	0.0	0.0	0.0	0.0
k__Bacteria;p__Proteobacteria;c__Deltaproteobacteria;o__MIZ46	1.0	9.0	0.0	0.0	0.0	2.0	1.0	2.0	0.0	0.0	0.0	1.0	6.0	2.0	5.0	2.0	0.0	0.0	0.0	4.0	0.0	0.0	1.0	13.0	0.0	2.0	0.0	1.0	1.0	0.0	0.0	0.0	0.0	0.0	1.0	0.0	0.0	1.0	1.0	1.0	6.0	0.0	3.0	0.0	0.0	0.0	0.0	1.0	0.0
k__Bacteria;p__Proteobacteria;c__Deltaproteobacteria;o__Myxococcales	35.0	85.0	11.0	9.0	110.0	32.0	58.0	34.0	8.0	20.0	43.0	6.0	15.0	14.0	7.0	27.0	6.0	14.0	15.0	20.0	10.0	5.0	14.0	9.0	21.0	24.0	19.0	26.0	17.0	9.0	17.0	11.0	12.0	0.0	2.0	5.0	33.0	15.0	29.0	23.0	4.0	21.0	24.0	16.0	14.0	55.0	8.0	7.0	10.0
k__Bacteria;p__Proteobacteria;c__Deltaproteobacteria;o__NB1-j	0.0	0.0	0.0	0.0	0.0	2.0	0.0	0.0	0.0	0.0	0.0	0.0	0.0	0.0	0.0	0.0	0.0	0.0	0.0	0.0	0.0	0.0	0.0	0.0	0.0	1.0	0.0	0.0	0.0	0.0	0.0	0.0	0.0	0.0	0.0	0.0	0.0	1.0	1.0	0.0	0.0	2.0	1.0	0.0	0.0	0.0	0.0	0.0	0.0
k__Bacteria;p__Proteobacteria;c__Deltaproteobacteria;o__NKB15	0.0	0.0	0.0	0.0	0.0	0.0	0.0	0.0	0.0	0.0	0.0	0.0	0.0	0.0	0.0	0.0	0.0	0.0	0.0	0.0	0.0	0.0	0.0	0.0	0.0	0.0	0.0	0.0	0.0	0.0	0.0	0.0	0.0	0.0	0.0	0.0	0.0	0.0	0.0	0.0	0.0	0.0	0.0	0.0	0.0	0.0	0.0	0.0	0.0
k__Bacteria;p__Proteobacteria;c__Deltaproteobacteria;o__Syntrophobacterales	7.0	6.0	0.0	1.0	26.0	3.0	0.0	0.0	1.0	1.0	6.0	2.0	4.0	2.0	0.0	4.0	0.0	5.0	2.0	0.0	0.0	2.0	3.0	0.0	3.0	5.0	6.0	5.0	2.0	0.0	0.0	3.0	1.0	0.0	0.0	1.0	4.0	2.0	3.0	3.0	0.0	5.0	4.0	0.0	5.0	18.0	3.0	0.0	3.0
k__Bacteria;p__Proteobacteria;c__Epsilonproteobacteria;o__	0.0	0.0	0.0	0.0	0.0	0.0	0.0	0.0	0.0	0.0	0.0	0.0	0.0	0.0	0.0	0.0	0.0	0.0	0.0	0.0	0.0	0.0	0.0	0.0	0.0	0.0	0.0	0.0	0.0	0.0	0.0	0.0	0.0	0.0	0.0	0.0	0.0	0.0	0.0	0.0	0.0	0.0	0.0	0.0	0.0	0.0	0.0	0.0	0.0
k__Bacteria;p__Proteobacteria;c__Epsilonproteobacteria;o__Campylobacterales	118.0	123.0	45.0	45.0	21.0	26.0	58.0	40.0	65.0	57.0	55.0	37.0	43.0	54.0	84.0	31.0	19.0	45.0	59.0	19.0	47.0	59.0	32.0	71.0	69.0	13.0	24.0	39.0	54.0	146.0	4.0	41.0	32.0	52.0	7.0	139.0	39.0	56.0	46.0	47.0	57.0	57.0	79.0	1544.0	66.0	18.0	181.0	89.0	65.0
k__Bacteria;p__Proteobacteria;c__Gammaproteobacteria;o__	0.0	6.0	12.0	0.0	2.0	5.0	25.0	3.0	3.0	2.0	2.0	0.0	5.0	3.0	43.0	93.0	82.0	33.0	41.0	85.0	38.0	8.0	67.0	23.0	75.0	11.0	75.0	6.0	23.0	56.0	22.0	66.0	56.0	30.0	51.0	16.0	29.0	56.0	36.0	32.0	9.0	11.0	15.0	10.0	21.0	17.0	6.0	7.0	13.0
k__Bacteria;p__Proteobacteria;c__Gammaproteobacteria;o__Aeromonadales	33.0	67.0	1226.0	202.0	107.0	194.0	100.0	88.0	440.0	106.0	162.0	26.0	26.0	64.0	32.0	50.0	31.0	152.0	60.0	15.0	94.0	354.0	35.0	72.0	96.0	12.0	77.0	90.0	46.0	4.0	7.0	113.0	37.0	94.0	57.0	28.0	70.0	52.0	96.0	107.0	26.0	47.0	63.0	536.0	59.0	64.0	53.0	34.0	29.0
k__Bacteria;p__Proteobacteria;c__Gammaproteobacteria;o__Alteromonadales	15.0	26.0	72.0	26.0	39.0	13.0	34.0	8.0	114.0	28.0	24.0	17.0	19.0	24.0	12.0	16.0	18.0	44.0	6.0	12.0	37.0	197.0	25.0	37.0	106.0	8.0	84.0	37.0	15.0	7.0	8.0	184.0	57.0	209.0	59.0	45.0	53.0	42.0	83.0	145.0	28.0	50.0	65.0	47.0	37.0	37.0	14.0	23.0	19.0
k__Bacteria;p__Proteobacteria;c__Gammaproteobacteria;o__Cardiobacteriales	4.0	8.0	1.0	2.0	12.0	4.0	2.0	0.0	1.0	2.0	11.0	4.0	5.0	1.0	11.0	0.0	0.0	15.0	3.0	5.0	4.0	6.0	35.0	5.0	18.0	4.0	3.0	22.0	2.0	70.0	6.0	7.0	0.0	7.0	3.0	10.0	11.0	15.0	3.0	17.0	45.0	47.0	18.0	6.0	16.0	16.0	11.0	111.0	27.0
k__Bacteria;p__Proteobacteria;c__Gammaproteobacteria;o__Chromatiales	40.0	30.0	12.0	3.0	78.0	47.0	39.0	15.0	12.0	28.0	55.0	10.0	23.0	12.0	12.0	21.0	11.0	24.0	18.0	27.0	12.0	3.0	9.0	18.0	18.0	27.0	12.0	29.0	10.0	9.0	21.0	25.0	11.0	46.0	14.0	5.0	35.0	24.0	17.0	23.0	7.0	29.0	43.0	26.0	8.0	93.0	2.0	10.0	9.0
k__Bacteria;p__Proteobacteria;c__Gammaproteobacteria;o__Enterobacteriales	280.0	307.0	304.0	509.0	208.0	186.0	308.0	210.0	143.0	157.0	173.0	50.0	280.0	270.0	118.0	79.0	23.0	204.0	106.0	131.0	90.0	25.0	49.0	91.0	101.0	336.0	134.0	63.0	55.0	56.0	87.0	207.0	101.0	427.0	29.0	67.0	250.0	67.0	159.0	560.0	216.0	93.0	102.0	383.0	75.0	155.0	39.0	58.0	134.0
k__Bacteria;p__Proteobacteria;c__Gammaproteobacteria;o__Legionellales	6.0	10.0	8.0	2.0	0.0	3.0	0.0	2.0	2.0	5.0	3.0	0.0	5.0	5.0	6.0	3.0	6.0	5.0	4.0	3.0	4.0	2.0	7.0	2.0	3.0	15.0	18.0	2.0	2.0	2.0	0.0	2.0	6.0	0.0	4.0	1.0	10.0	1.0	2.0	7.0	0.0	4.0	1.0	0.0	0.0	9.0	2.0	3.0	2.0
k__Bacteria;p__Proteobacteria;c__Gammaproteobacteria;o__Methylococcales	1.0	1.0	1.0	0.0	0.0	0.0	0.0	0.0	1.0	1.0	0.0	1.0	0.0	0.0	7.0	0.0	0.0	0.0	1.0	2.0	0.0	2.0	0.0	0.0	0.0	0.0	0.0	0.0	1.0	1.0	0.0	0.0	0.0	0.0	0.0	0.0	2.0	1.0	1.0	2.0	1.0	0.0	0.0	0.0	0.0	0.0	0.0	1.0	3.0
k__Bacteria;p__Proteobacteria;c__Gammaproteobacteria;o__Oceanospirillales	1136.0	1615.0	3101.0	644.0	4158.0	615.0	2425.0	1660.0	660.0	894.0	964.0	202.0	1286.0	1079.0	680.0	1351.0	968.0	1767.0	633.0	1448.0	504.0	338.0	928.0	762.0	1212.0	1314.0	1789.0	270.0	373.0	621.0	823.0	1135.0	1093.0	994.0	858.0	223.0	989.0	611.0	510.0	2173.0	1078.0	432.0	546.0	482.0	603.0	784.0	235.0	1346.0	497.0
k__Bacteria;p__Proteobacteria;c__Gammaproteobacteria;o__Pasteurellales	1340.0	1683.0	580.0	980.0	805.0	626.0	516.0	1359.0	536.0	1295.0	1413.0	1239.0	477.0	1372.0	783.0	360.0	206.0	1091.0	894.0	421.0	703.0	1763.0	618.0	561.0	1936.0	139.0	362.0	1201.0	587.0	836.0	284.0	2165.0	484.0	851.0	1883.0	1158.0	2014.0	1048.0	1498.0	1848.0	1011.0	4822.0	1596.0	1492.0	1519.0	455.0	4575.0	2627.0	2244.0
k__Bacteria;p__Proteobacteria;c__Gammaproteobacteria;o__Pseudomonadales	1370.0	1705.0	1992.0	665.0	1544.0	940.0	1137.0	1362.0	3813.0	1705.0	1605.0	464.0	1473.0	5993.0	4882.0	11757.0	8649.0	3565.0	3759.0	11974.0	3953.0	2452.0	8018.0	4266.0	10488.0	1141.0	11769.0	1109.0	2329.0	5438.0	3735.0	8031.0	9659.0	7298.0	7266.0	1285.0	3921.0	4683.0	3656.0	4371.0	2396.0	2386.0	4060.0	2600.0	2848.0	3803.0	1808.0	1297.0	3014.0
k__Bacteria;p__Proteobacteria;c__Gammaproteobacteria;o__Salinisphaerales	0.0	0.0	0.0	0.0	0.0	0.0	0.0	0.0	0.0	0.0	0.0	0.0	0.0	0.0	0.0	0.0	0.0	0.0	0.0	0.0	0.0	0.0	0.0	0.0	0.0	0.0	0.0	0.0	0.0	0.0	0.0	0.0	0.0	0.0	0.0	0.0	0.0	0.0	0.0	0.0	0.0	0.0	0.0	0.0	0.0	0.0	0.0	0.0	0.0
k__Bacteria;p__Proteobacteria;c__Gammaproteobacteria;o__Thiotrichales	0.0	0.0	0.0	1.0	0.0	0.0	0.0	0.0	1.0	1.0	0.0	0.0	0.0	0.0	0.0	0.0	1.0	1.0	0.0	2.0	0.0	2.0	0.0	0.0	1.0	0.0	2.0	0.0	0.0	0.0	0.0	0.0	1.0	0.0	0.0	0.0	2.0	0.0	1.0	0.0	0.0	0.0	0.0	0.0	1.0	1.0	0.0	0.0	0.0
k__Bacteria;p__Proteobacteria;c__Gammaproteobacteria;o__Vibrionales	0.0	2.0	0.0	19.0	0.0	5.0	13.0	16.0	3.0	2.0	0.0	0.0	1.0	4.0	0.0	2.0	2.0	2.0	0.0	0.0	0.0	1.0	0.0	1.0	0.0	0.0	1.0	0.0	2.0	1.0	0.0	2.0	0.0	0.0	3.0	0.0	0.0	0.0	5.0	1.0	2.0	2.0	1.0	41.0	15.0	9.0	3.0	11.0	3.0
k__Bacteria;p__Proteobacteria;c__Gammaproteobacteria;o__Xanthomonadales	147.0	188.0	512.0	79.0	418.0	134.0	308.0	180.0	77.0	202.0	142.0	61.0	182.0	306.0	89.0	141.0	106.0	173.0	71.0	124.0	79.0	63.0	115.0	230.0	169.0	160.0	154.0	112.0	80.0	102.0	71.0	211.0	170.0	109.0	110.0	40.0	133.0	100.0	109.0	157.0	123.0	171.0	92.0	91.0	75.0	278.0	90.0	57.0	124.0
k__Bacteria;p__SC3;c__;o__	0.0	0.0	0.0	0.0	0.0	0.0	0.0	0.0	0.0	0.0	1.0	0.0	0.0	0.0	0.0	0.0	0.0	0.0	0.0	0.0	0.0	0.0	0.0	0.0	0.0	0.0	0.0	0.0	0.0	0.0	0.0	0.0	0.0	0.0	0.0	0.0	0.0	0.0	0.0	0.0	0.0	0.0	0.0	0.0	0.0	0.0	0.0	0.0	0.0
k__Bacteria;p__SC4;c__;o__	6.0	21.0	10.0	2.0	0.0	11.0	20.0	8.0	4.0	11.0	6.0	1.0	5.0	3.0	0.0	3.0	0.0	4.0	3.0	8.0	1.0	1.0	8.0	2.0	2.0	11.0	10.0	1.0	3.0	3.0	2.0	2.0	0.0	0.0	0.0	0.0	7.0	3.0	1.0	4.0	0.0	1.0	2.0	1.0	2.0	5.0	1.0	2.0	0.0
k__Bacteria;p__SPAM;c__;o__	1.0	3.0	0.0	0.0	0.0	0.0	0.0	0.0	0.0	4.0	0.0	0.0	0.0	1.0	0.0	0.0	0.0	0.0	1.0	0.0	0.0	0.0	0.0	4.0	0.0	0.0	0.0	0.0	0.0	0.0	0.0	2.0	0.0	0.0	3.0	0.0	0.0	1.0	1.0	0.0	0.0	3.0	2.0	3.0	1.0	2.0	0.0	0.0	0.0
k__Bacteria;p__SR1;c__;o__	3.0	17.0	0.0	1.0	0.0	4.0	2.0	0.0	3.0	8.0	13.0	3.0	0.0	4.0	0.0	1.0	1.0	1.0	1.0	0.0	2.0	3.0	0.0	1.0	10.0	1.0	6.0	1.0	0.0	10.0	1.0	5.0	5.0	0.0	3.0	5.0	1.0	0.0	7.0	1.0	0.0	3.0	14.0	6.0	7.0	1.0	13.0	6.0	14.0
k__Bacteria;p__Spirochaetes;c__Brachyspirae;o__Brachyspirales	0.0	0.0	0.0	0.0	0.0	0.0	0.0	0.0	0.0	0.0	0.0	0.0	0.0	0.0	0.0	0.0	0.0	0.0	0.0	0.0	0.0	0.0	0.0	0.0	0.0	0.0	0.0	0.0	0.0	0.0	0.0	0.0	0.0	0.0	0.0	0.0	0.0	0.0	0.0	0.0	0.0	0.0	0.0	0.0	0.0	0.0	0.0	0.0	0.0
k__Bacteria;p__Spirochaetes;c__Leptospirae;o__Leptospirales	0.0	0.0	0.0	0.0	0.0	0.0	0.0	0.0	0.0	0.0	0.0	0.0	0.0	0.0	0.0	0.0	0.0	0.0	0.0	0.0	0.0	0.0	0.0	0.0	0.0	0.0	0.0	0.0	0.0	0.0	0.0	0.0	0.0	0.0	0.0	0.0	0.0	0.0	0.0	0.0	0.0	0.0	0.0	0.0	0.0	0.0	0.0	0.0	0.0
k__Bacteria;p__Spirochaetes;c__SP_WWE1;o__	0.0	0.0	0.0	0.0	0.0	0.0	0.0	0.0	0.0	0.0	0.0	0.0	0.0	0.0	0.0	0.0	0.0	0.0	0.0	0.0	0.0	0.0	0.0	0.0	0.0	0.0	0.0	0.0	0.0	0.0	0.0	0.0	0.0	0.0	0.0	0.0	0.0	0.0	0.0	0.0	0.0	0.0	0.0	0.0	0.0	0.0	0.0	0.0	0.0
k__Bacteria;p__Spirochaetes;c__Spirochaetes (class);o__Spirochaetales	43.0	42.0	7.0	13.0	0.0	15.0	2.0	14.0	14.0	35.0	170.0	21.0	17.0	20.0	22.0	14.0	4.0	38.0	20.0	3.0	17.0	38.0	11.0	6.0	80.0	6.0	17.0	24.0	26.0	18.0	17.0	50.0	30.0	29.0	9.0	17.0	14.0	7.0	19.0	70.0	4.0	2.0	30.0	52.0	32.0	6.0	31.0	42.0	59.0
k__Bacteria;p__Synergistetes;c__Synergistia;o__Synergistales	7.0	2.0	0.0	1.0	0.0	1.0	0.0	3.0	4.0	24.0	5.0	1.0	1.0	2.0	1.0	3.0	1.0	4.0	1.0	0.0	1.0	3.0	4.0	6.0	2.0	0.0	0.0	3.0	18.0	4.0	17.0	0.0	3.0	0.0	0.0	4.0	2.0	4.0	7.0	4.0	1.0	0.0	8.0	3.0	9.0	0.0	0.0	3.0	2.0
k__Bacteria;p__TM6;c__;o__	0.0	0.0	0.0	0.0	0.0	0.0	0.0	0.0	0.0	0.0	0.0	0.0	0.0	2.0	0.0	0.0	0.0	0.0	0.0	0.0	0.0	0.0	0.0	0.0	0.0	0.0	0.0	0.0	0.0	0.0	0.0	0.0	1.0	0.0	0.0	0.0	0.0	0.0	0.0	0.0	0.0	0.0	0.0	0.0	0.0	0.0	0.0	0.0	0.0
k__Bacteria;p__TM7;c__;o__	0.0	0.0	0.0	0.0	0.0	0.0	0.0	0.0	0.0	0.0	0.0	0.0	0.0	0.0	0.0	0.0	0.0	0.0	0.0	0.0	0.0	0.0	0.0	0.0	0.0	0.0	0.0	0.0	0.0	0.0	0.0	0.0	0.0	0.0	0.0	0.0	0.0	0.0	0.0	0.0	0.0	0.0	0.0	0.0	0.0	0.0	0.0	0.0	0.0
k__Bacteria;p__TM7;c__TM7-1;o__	0.0	0.0	0.0	0.0	0.0	0.0	0.0	0.0	0.0	0.0	0.0	0.0	0.0	0.0	0.0	0.0	0.0	0.0	0.0	0.0	0.0	0.0	0.0	0.0	0.0	0.0	0.0	0.0	0.0	0.0	0.0	0.0	0.0	0.0	0.0	0.0	0.0	0.0	0.0	0.0	0.0	0.0	0.0	0.0	0.0	0.0	0.0	0.0	0.0
k__Bacteria;p__TM7;c__TM7-3;o__CW040	0.0	0.0	0.0	0.0	0.0	0.0	0.0	0.0	0.0	0.0	0.0	0.0	0.0	0.0	0.0	0.0	0.0	0.0	0.0	0.0	0.0	0.0	0.0	0.0	0.0	0.0	0.0	0.0	0.0	0.0	0.0	0.0	0.0	0.0	0.0	1.0	0.0	0.0	0.0	0.0	0.0	0.0	1.0	0.0	0.0	0.0	0.0	0.0	0.0
k__Bacteria;p__TM7;c__TM7-3;o__EW055	0.0	3.0	0.0	1.0	0.0	0.0	0.0	0.0	1.0	4.0	2.0	0.0	0.0	6.0	1.0	0.0	0.0	0.0	0.0	0.0	0.0	0.0	0.0	0.0	0.0	0.0	3.0	1.0	0.0	1.0	0.0	0.0	0.0	0.0	0.0	0.0	2.0	0.0	3.0	0.0	0.0	0.0	3.0	0.0	1.0	0.0	2.0	3.0	1.0
k__Bacteria;p__TM7;c__TM7-3;o__I025	0.0	0.0	0.0	0.0	0.0	0.0	0.0	0.0	0.0	0.0	0.0	0.0	0.0	0.0	0.0	0.0	0.0	0.0	0.0	0.0	0.0	0.0	0.0	0.0	0.0	0.0	0.0	0.0	0.0	0.0	0.0	0.0	0.0	0.0	0.0	0.0	0.0	0.0	0.0	0.0	0.0	0.0	0.0	0.0	0.0	0.0	0.0	0.0	0.0
k__Bacteria;p__Tenericutes;c__;o__	0.0	0.0	0.0	0.0	0.0	0.0	0.0	0.0	0.0	0.0	0.0	0.0	0.0	0.0	0.0	0.0	0.0	0.0	0.0	0.0	0.0	0.0	0.0	0.0	0.0	0.0	0.0	0.0	0.0	0.0	0.0	0.0	0.0	0.0	0.0	0.0	0.0	0.0	0.0	0.0	0.0	0.0	0.0	0.0	0.0	0.0	0.0	0.0	0.0
k__Bacteria;p__Tenericutes;c__Erysipelotrichi;o__Erysipelotrichales	196.0	202.0	75.0	95.0	69.0	37.0	58.0	52.0	17.0	57.0	60.0	28.0	73.0	50.0	29.0	13.0	7.0	196.0	42.0	6.0	108.0	265.0	29.0	64.0	69.0	31.0	87.0	373.0	81.0	42.0	51.0	99.0	42.0	93.0	35.0	25.0	84.0	40.0	72.0	245.0	25.0	13.0	92.0	191.0	110.0	142.0	276.0	184.0	196.0
k__Bacteria;p__Tenericutes;c__ML615J-28;o__	0.0	0.0	0.0	0.0	0.0	0.0	0.0	0.0	0.0	0.0	0.0	0.0	0.0	0.0	0.0	0.0	0.0	0.0	0.0	0.0	0.0	0.0	0.0	0.0	0.0	0.0	0.0	0.0	0.0	0.0	0.0	0.0	0.0	0.0	0.0	0.0	0.0	0.0	0.0	0.0	0.0	0.0	0.0	0.0	0.0	0.0	0.0	0.0	0.0
k__Bacteria;p__Tenericutes;c__Mollicutes;o__Acholeplasmatales	0.0	0.0	0.0	0.0	13.0	0.0	0.0	0.0	0.0	0.0	0.0	0.0	0.0	1.0	0.0	0.0	0.0	0.0	0.0	0.0	0.0	131.0	0.0	0.0	0.0	0.0	0.0	0.0	0.0	0.0	0.0	0.0	0.0	0.0	0.0	0.0	0.0	0.0	0.0	0.0	0.0	37.0	44.0	88.0	65.0	43.0	37.0	21.0	44.0
k__Bacteria;p__Tenericutes;c__Mollicutes;o__Anaeroplasmatales	0.0	0.0	0.0	0.0	0.0	0.0	0.0	0.0	0.0	0.0	0.0	0.0	0.0	0.0	0.0	0.0	0.0	0.0	0.0	0.0	0.0	0.0	0.0	0.0	0.0	0.0	0.0	0.0	0.0	0.0	0.0	0.0	0.0	0.0	0.0	0.0	0.0	0.0	0.0	0.0	0.0	0.0	0.0	0.0	0.0	0.0	0.0	0.0	0.0
k__Bacteria;p__Tenericutes;c__Mollicutes;o__Entomoplasmatales	0.0	0.0	0.0	0.0	0.0	0.0	1.0	0.0	0.0	0.0	0.0	0.0	0.0	0.0	0.0	0.0	0.0	0.0	0.0	0.0	0.0	0.0	0.0	0.0	0.0	0.0	0.0	0.0	0.0	0.0	0.0	0.0	0.0	0.0	0.0	0.0	0.0	0.0	0.0	0.0	0.0	0.0	0.0	0.0	0.0	0.0	0.0	0.0	0.0
k__Bacteria;p__Tenericutes;c__Mollicutes;o__Mycoplasmatales	81.0	129.0	32.0	25.0	52.0	49.0	77.0	95.0	28.0	96.0	213.0	195.0	54.0	69.0	212.0	165.0	29.0	186.0	154.0	95.0	53.0	192.0	56.0	67.0	139.0	14.0	57.0	155.0	79.0	27.0	48.0	117.0	102.0	55.0	19.0	118.0	599.0	669.0	1032.0	447.0	49.0	76.0	204.0	169.0	133.0	146.0	92.0	211.0	535.0
k__Bacteria;p__Tenericutes;c__Mollicutes;o__RF39	2.0	0.0	0.0	0.0	0.0	0.0	0.0	0.0	0.0	0.0	0.0	0.0	0.0	0.0	0.0	0.0	0.0	0.0	0.0	0.0	0.0	1.0	2.0	0.0	0.0	1.0	0.0	0.0	0.0	0.0	0.0	0.0	2.0	0.0	0.0	0.0	0.0	0.0	0.0	0.0	0.0	1.0	0.0	0.0	0.0	0.0	0.0	0.0	0.0
k__Bacteria;p__Thermi;c__Deinococci;o__Deinococcales	84.0	53.0	178.0	27.0	52.0	26.0	84.0	40.0	10.0	100.0	66.0	5.0	80.0	115.0	54.0	58.0	59.0	36.0	46.0	23.0	39.0	12.0	52.0	49.0	20.0	18.0	81.0	23.0	69.0	43.0	46.0	39.0	27.0	170.0	72.0	23.0	46.0	22.0	20.0	72.0	114.0	25.0	39.0	32.0	28.0	84.0	19.0	14.0	41.0
k__Bacteria;p__Thermi;c__Deinococci;o__Thermales	2.0	0.0	0.0	0.0	0.0	1.0	11.0	3.0	0.0	23.0	0.0	0.0	0.0	5.0	0.0	2.0	2.0	2.0	0.0	0.0	0.0	0.0	0.0	0.0	0.0	0.0	0.0	0.0	0.0	2.0	0.0	0.0	7.0	0.0	0.0	0.0	0.0	3.0	0.0	0.0	0.0	0.0	0.0	0.0	0.0	3.0	0.0	0.0	5.0
k__Bacteria;p__Thermotogae;c__Thermotogae (class);o__Thermotogales	0.0	0.0	2.0	0.0	0.0	2.0	1.0	3.0	0.0	0.0	0.0	1.0	4.0	0.0	0.0	0.0	0.0	0.0	0.0	0.0	0.0	0.0	0.0	0.0	0.0	0.0	0.0	0.0	0.0	0.0	0.0	0.0	0.0	0.0	0.0	0.0	0.0	0.0	0.0	0.0	0.0	0.0	0.0	0.0	0.0	0.0	0.0	0.0	0.0
k__Bacteria;p__Verrucomicrobia;c__;o__	0.0	0.0	0.0	0.0	0.0	0.0	0.0	0.0	0.0	0.0	0.0	0.0	0.0	0.0	0.0	2.0	0.0	0.0	0.0	0.0	1.0	0.0	0.0	0.0	0.0	0.0	0.0	0.0	0.0	0.0	1.0	1.0	0.0	0.0	2.0	0.0	0.0	0.0	0.0	1.0	0.0	0.0	0.0	0.0	0.0	0.0	0.0	0.0	0.0
k__Bacteria;p__Verrucomicrobia;c__;o__Methylacidiphilales	0.0	0.0	0.0	0.0	0.0	0.0	0.0	0.0	0.0	0.0	0.0	0.0	0.0	0.0	0.0	0.0	0.0	0.0	0.0	0.0	0.0	0.0	0.0	0.0	0.0	0.0	0.0	0.0	0.0	0.0	0.0	0.0	0.0	0.0	0.0	0.0	0.0	0.0	0.0	0.0	0.0	0.0	0.0	0.0	0.0	0.0	0.0	0.0	0.0
k__Bacteria;p__Verrucomicrobia;c__Opitutae;o__	5.0	1.0	0.0	2.0	0.0	4.0	35.0	2.0	0.0	5.0	0.0	0.0	4.0	0.0	1.0	2.0	0.0	2.0	1.0	0.0	0.0	0.0	0.0	9.0	0.0	1.0	0.0	0.0	0.0	0.0	0.0	0.0	0.0	0.0	0.0	0.0	4.0	0.0	0.0	2.0	0.0	0.0	0.0	1.0	1.0	5.0	0.0	0.0	1.0
k__Bacteria;p__Verrucomicrobia;c__Opitutae;o__Puniceicoccales	0.0	0.0	0.0	0.0	0.0	0.0	0.0	0.0	0.0	0.0	0.0	0.0	0.0	0.0	0.0	0.0	0.0	0.0	0.0	0.0	0.0	0.0	0.0	0.0	0.0	0.0	0.0	0.0	0.0	0.0	0.0	0.0	0.0	0.0	0.0	0.0	0.0	0.0	0.0	0.0	0.0	0.0	0.0	0.0	0.0	0.0	0.0	0.0	0.0
k__Bacteria;p__Verrucomicrobia;c__Spartobacteria;o__	7.0	11.0	30.0	1.0	9.0	11.0	15.0	4.0	2.0	11.0	20.0	1.0	7.0	0.0	3.0	12.0	2.0	12.0	6.0	7.0	4.0	2.0	0.0	1.0	16.0	25.0	19.0	14.0	0.0	4.0	0.0	9.0	1.0	8.0	4.0	5.0	6.0	3.0	3.0	5.0	5.0	7.0	11.0	5.0	1.0	7.0	2.0	6.0	14.0
k__Bacteria;p__Verrucomicrobia;c__TP21;o__	0.0	0.0	0.0	0.0	0.0	0.0	0.0	0.0	0.0	0.0	0.0	0.0	0.0	0.0	0.0	0.0	0.0	0.0	0.0	0.0	0.0	0.0	0.0	0.0	0.0	0.0	0.0	0.0	0.0	0.0	0.0	0.0	0.0	0.0	0.0	0.0	0.0	0.0	0.0	0.0	0.0	0.0	0.0	0.0	0.0	0.0	0.0	0.0	0.0
k__Bacteria;p__Verrucomicrobia;c__Verrucomicrobiae;o__Verrucomicrobiales	30.0	76.0	8.0	14.0	76.0	36.0	23.0	30.0	5.0	35.0	26.0	3.0	20.0	42.0	16.0	31.0	9.0	39.0	10.0	12.0	4.0	8.0	2.0	15.0	10.0	51.0	29.0	21.0	14.0	2.0	22.0	20.0	12.0	0.0	3.0	7.0	17.0	5.0	20.0	15.0	8.0	22.0	10.0	8.0	3.0	28.0	5.0	6.0	11.0
k__Bacteria;p__WPS-2;c__;o__	0.0	0.0	0.0	0.0	0.0	0.0	0.0	0.0	0.0	0.0	1.0	0.0	0.0	0.0	1.0	0.0	0.0	1.0	0.0	0.0	0.0	0.0	0.0	0.0	5.0	1.0	0.0	0.0	1.0	2.0	0.0	0.0	0.0	0.0	3.0	0.0	0.0	0.0	1.0	1.0	0.0	0.0	1.0	0.0	0.0	0.0	0.0	0.0	0.0
k__Bacteria;p__WS3;c__PRR-12;o__	0.0	0.0	0.0	0.0	0.0	0.0	0.0	0.0	0.0	0.0	0.0	0.0	0.0	0.0	0.0	0.0	0.0	0.0	0.0	0.0	0.0	0.0	1.0	0.0	0.0	0.0	2.0	0.0	0.0	0.0	0.0	0.0	0.0	0.0	0.0	0.0	0.0	0.0	1.0	0.0	0.0	0.0	0.0	0.0	0.0	0.0	0.0	0.0	0.0
k__Bacteria;p__WS3;c__PRR-12;o__LCP-67	0.0	0.0	0.0	0.0	0.0	0.0	0.0	0.0	0.0	0.0	0.0	0.0	0.0	0.0	0.0	0.0	0.0	0.0	0.0	0.0	0.0	0.0	0.0	0.0	0.0	0.0	0.0	0.0	0.0	0.0	0.0	0.0	0.0	0.0	0.0	0.0	0.0	0.0	0.0	0.0	0.0	0.0	0.0	0.0	0.0	0.0	0.0	0.0	0.0
k__Bacteria;p__WS3;c__PRR-12;o__PRR-10	0.0	0.0	0.0	0.0	0.0	0.0	0.0	0.0	0.0	0.0	0.0	0.0	1.0	0.0	0.0	0.0	0.0	0.0	0.0	0.0	0.0	0.0	0.0	0.0	0.0	0.0	0.0	0.0	0.0	0.0	11.0	0.0	0.0	0.0	0.0	0.0	0.0	0.0	0.0	0.0	0.0	0.0	0.0	0.0	0.0	0.0	0.0	0.0	0.0
k__Bacteria;p__ZB2;c__;o__	0.0	0.0	0.0	0.0	0.0	0.0	0.0	0.0	0.0	0.0	0.0	0.0	1.0	0.0	0.0	0.0	0.0	0.0	0.0	0.0	0.0	0.0	0.0	0.0	0.0	0.0	0.0	0.0	0.0	0.0	0.0	0.0	0.0	0.0	0.0	0.0	0.0	0.0	0.0	0.0	0.0	0.0	0.0	0.0	0.0	0.0	0.0	0.0	0.0
[truncated: 84 more columns]
