# Supplementary material for: Moving pictures of the human microbiome
Source: Genome Biol. 2011 May 30;12(5):R50. doi: 10.1186/gb-2011-12-5-r50 (PMC3271711; doi:10.1186/gb-2011-12-5-r50)
Supplement: Additional file 13 — Temporal variation in phylum, class, order, family, and genus abundances (F4 left palm). The x-axis scale differs between M3 and F4 plots. [file gb-2011-12-5-r50-S13.ZIP › AdditionalFile13/raw_data/F4_L_palm_L5.txt]

# QIIME v1.2.1 OTU table
#OTU ID	0	1	2	3	4	5	6	8	9	10	11	12	13	14	15	16	17	18	19	20	21	22	23	24	25	26	27	28	29	30	31	42	43	44	45	46	47	48	49	50	51	53	54	55	56	57	58	59	60
k__Archaea;p__Crenarchaeota;c__Sd-NA;o__NRP-J;f__	0.0	0.0	0.0	0.0	0.0	0.0	0.0	0.0	0.0	0.0	0.0	0.0	0.0	0.0	0.0	0.0	0.0	0.0	0.0	0.0	0.0	0.0	0.0	0.0	0.0	0.0	0.0	0.0	0.0	0.0	0.0	0.0	0.0	0.0	0.0	0.0	0.0	0.0	0.0	0.0	0.0	0.0	0.0	0.0	0.0	0.0	0.0	0.0	0.0
k__Archaea;p__Crenarchaeota;c__Thaumarchaeota;o__Cenarchaeales;f__Cenarchaeaceae	0.0	0.0	0.0	0.0	0.0	0.0	0.0	0.0	0.0	2.0	0.0	0.0	0.0	0.0	0.0	0.0	0.0	0.0	0.0	0.0	0.0	0.0	0.0	0.0	0.0	0.0	0.0	0.0	0.0	0.0	0.0	0.0	0.0	0.0	0.0	0.0	0.0	0.0	0.0	0.0	0.0	0.0	0.0	0.0	0.0	0.0	0.0	0.0	0.0
k__Archaea;p__Crenarchaeota;c__Thaumarchaeota;o__Nitrososphaerales;f__Nitrososphaeraceae	10.0	35.0	17.0	6.0	38.0	14.0	24.0	9.0	4.0	14.0	12.0	6.0	6.0	7.0	10.0	26.0	8.0	18.0	6.0	7.0	3.0	3.0	8.0	3.0	13.0	20.0	9.0	5.0	0.0	4.0	0.0	17.0	12.0	0.0	4.0	6.0	11.0	18.0	17.0	12.0	4.0	10.0	4.0	5.0	11.0	13.0	7.0	2.0	4.0
k__Archaea;p__Euryarchaeota;c__Halobacteria;o__Halobacteriales;f__Halobacteriaceae	1.0	0.0	0.0	0.0	0.0	0.0	0.0	0.0	0.0	0.0	0.0	0.0	0.0	0.0	0.0	0.0	0.0	0.0	0.0	0.0	0.0	0.0	0.0	0.0	0.0	0.0	0.0	1.0	0.0	0.0	0.0	0.0	0.0	0.0	0.0	0.0	0.0	0.0	0.0	0.0	0.0	0.0	0.0	0.0	0.0	3.0	0.0	0.0	0.0
k__Archaea;p__Euryarchaeota;c__Methanobacteria;o__Methanobacteriales;f__Methanobacteriaceae	0.0	0.0	0.0	0.0	0.0	0.0	0.0	0.0	0.0	0.0	0.0	0.0	0.0	0.0	0.0	0.0	0.0	0.0	0.0	1.0	0.0	0.0	0.0	0.0	0.0	0.0	0.0	0.0	0.0	0.0	0.0	0.0	0.0	0.0	1.0	0.0	1.0	0.0	0.0	0.0	0.0	0.0	0.0	0.0	0.0	0.0	0.0	1.0	0.0
k__Archaea;p__Euryarchaeota;c__Methanomicrobia;o__Methanomicrobiales;f__	0.0	0.0	0.0	0.0	0.0	0.0	0.0	0.0	0.0	0.0	0.0	0.0	0.0	0.0	0.0	0.0	0.0	0.0	0.0	0.0	0.0	0.0	0.0	0.0	0.0	0.0	0.0	0.0	0.0	0.0	0.0	0.0	0.0	0.0	0.0	0.0	0.0	0.0	0.0	0.0	0.0	0.0	0.0	0.0	0.0	0.0	0.0	0.0	0.0
k__Archaea;p__Euryarchaeota;c__Methanomicrobia;o__Methanomicrobiales;f__Methanocorpusculaceae	0.0	0.0	0.0	0.0	0.0	0.0	0.0	0.0	0.0	0.0	0.0	0.0	0.0	0.0	0.0	0.0	0.0	0.0	0.0	0.0	0.0	0.0	0.0	0.0	0.0	0.0	0.0	0.0	0.0	0.0	0.0	0.0	0.0	0.0	0.0	0.0	0.0	0.0	0.0	0.0	0.0	0.0	0.0	0.0	0.0	0.0	0.0	0.0	0.0
k__Archaea;p__Euryarchaeota;c__Methanomicrobia;o__Methanosarcinales;f__	0.0	0.0	0.0	0.0	0.0	0.0	0.0	0.0	0.0	0.0	0.0	0.0	0.0	0.0	0.0	0.0	0.0	0.0	0.0	0.0	0.0	0.0	0.0	0.0	0.0	0.0	0.0	0.0	0.0	0.0	0.0	0.0	0.0	0.0	0.0	0.0	0.0	0.0	0.0	0.0	0.0	0.0	0.0	0.0	0.0	0.0	0.0	0.0	0.0
k__Archaea;p__Euryarchaeota;c__Methanomicrobia;o__Methanosarcinales;f__Methanosaetaceae	0.0	0.0	0.0	0.0	0.0	0.0	0.0	0.0	0.0	0.0	0.0	0.0	0.0	0.0	0.0	0.0	0.0	0.0	0.0	0.0	0.0	0.0	0.0	0.0	0.0	0.0	0.0	0.0	0.0	0.0	0.0	0.0	0.0	0.0	0.0	0.0	0.0	0.0	0.0	0.0	0.0	0.0	0.0	0.0	0.0	0.0	0.0	0.0	0.0
k__Archaea;p__Euryarchaeota;c__Methanomicrobia;o__Methanosarcinales;f__Methanosarcinaceae	0.0	0.0	0.0	0.0	0.0	0.0	0.0	0.0	0.0	0.0	0.0	0.0	0.0	0.0	0.0	0.0	0.0	0.0	0.0	0.0	0.0	0.0	0.0	0.0	0.0	0.0	0.0	0.0	0.0	0.0	0.0	0.0	0.0	0.0	0.0	0.0	0.0	0.0	0.0	0.0	0.0	0.0	0.0	0.0	0.0	0.0	0.0	0.0	0.0
k__Archaea;p__Euryarchaeota;c__Thermoplasmata;o__E2;f__Marine group II	0.0	0.0	0.0	0.0	0.0	0.0	0.0	0.0	0.0	0.0	0.0	0.0	0.0	0.0	0.0	0.0	0.0	0.0	0.0	0.0	0.0	0.0	0.0	0.0	0.0	0.0	0.0	0.0	0.0	0.0	0.0	0.0	0.0	0.0	0.0	0.0	0.0	0.0	0.0	0.0	0.0	0.0	0.0	0.0	0.0	0.0	0.0	0.0	0.0
k__Archaea;p__Euryarchaeota;c__Thermoplasmata;o__E2;f__WCHD3-02	0.0	0.0	0.0	0.0	0.0	0.0	0.0	0.0	0.0	0.0	0.0	0.0	0.0	0.0	0.0	2.0	0.0	0.0	0.0	0.0	0.0	0.0	0.0	0.0	0.0	0.0	0.0	0.0	0.0	0.0	0.0	0.0	0.0	0.0	0.0	0.0	0.0	0.0	0.0	0.0	0.0	0.0	0.0	0.0	0.0	0.0	0.0	0.0	0.0
k__Bacteria;p__;c__;o__;f__	0.0	0.0	0.0	0.0	0.0	0.0	0.0	0.0	0.0	0.0	0.0	0.0	0.0	0.0	0.0	0.0	0.0	0.0	0.0	0.0	0.0	0.0	0.0	0.0	0.0	0.0	0.0	0.0	0.0	0.0	0.0	0.0	0.0	0.0	0.0	0.0	0.0	0.0	0.0	0.0	0.0	0.0	0.0	0.0	0.0	0.0	0.0	0.0	0.0
k__Bacteria;p__ABY1_OD1;c__;o__;f__	0.0	0.0	0.0	0.0	0.0	0.0	0.0	0.0	0.0	0.0	0.0	0.0	0.0	0.0	0.0	0.0	0.0	0.0	0.0	0.0	0.0	0.0	0.0	0.0	0.0	0.0	0.0	0.0	0.0	0.0	0.0	0.0	0.0	0.0	0.0	0.0	0.0	0.0	0.0	0.0	0.0	0.0	0.0	0.0	0.0	0.0	0.0	0.0	0.0
k__Bacteria;p__AD3;c__ABS-6;o__;f__	0.0	0.0	0.0	0.0	0.0	0.0	0.0	0.0	0.0	0.0	0.0	0.0	0.0	0.0	0.0	0.0	0.0	0.0	0.0	0.0	0.0	0.0	0.0	0.0	0.0	0.0	0.0	0.0	0.0	0.0	0.0	0.0	0.0	0.0	0.0	0.0	0.0	0.0	0.0	0.0	0.0	0.0	0.0	0.0	0.0	0.0	0.0	0.0	0.0
k__Bacteria;p__AD3;c__JG37-AG-4;o__;f__	0.0	0.0	0.0	0.0	0.0	0.0	0.0	0.0	0.0	0.0	0.0	0.0	0.0	0.0	0.0	0.0	0.0	0.0	0.0	0.0	0.0	0.0	0.0	0.0	0.0	0.0	0.0	0.0	0.0	0.0	0.0	0.0	0.0	0.0	0.0	0.0	0.0	0.0	0.0	0.0	0.0	0.0	0.0	0.0	0.0	0.0	0.0	0.0	0.0
k__Bacteria;p__Acidobacteria;c__;o__;f__	0.0	4.0	0.0	0.0	0.0	1.0	0.0	3.0	0.0	0.0	0.0	3.0	7.0	0.0	0.0	3.0	0.0	0.0	0.0	0.0	3.0	1.0	1.0	0.0	0.0	1.0	1.0	0.0	0.0	0.0	0.0	0.0	0.0	0.0	1.0	0.0	0.0	0.0	0.0	0.0	0.0	2.0	1.0	1.0	2.0	0.0	0.0	0.0	0.0
k__Bacteria;p__Acidobacteria;c__;o__;f__Koribacteraceae	0.0	0.0	0.0	0.0	0.0	0.0	0.0	0.0	0.0	0.0	0.0	0.0	1.0	0.0	0.0	0.0	0.0	0.0	0.0	0.0	5.0	0.0	0.0	0.0	0.0	0.0	0.0	0.0	1.0	0.0	0.0	0.0	0.0	0.0	0.0	0.0	0.0	0.0	0.0	0.0	0.0	0.0	0.0	0.0	0.0	0.0	0.0	0.0	0.0
k__Bacteria;p__Acidobacteria;c__Acidobacteria (class);o__Acidobacteriales;f__	70.0	125.0	79.0	24.0	206.0	102.0	125.0	29.0	24.0	92.0	81.0	13.0	43.0	27.0	18.0	75.0	4.0	70.0	33.0	64.0	19.0	15.0	20.0	31.0	45.0	73.0	45.0	46.0	31.0	3.0	27.0	47.0	48.0	45.0	20.0	11.0	60.0	59.0	67.0	41.0	7.0	93.0	41.0	27.0	32.0	108.0	27.0	21.0	24.0
k__Bacteria;p__Acidobacteria;c__Acidobacteria (class);o__Acidobacteriales;f__Acidobacteriaceae	0.0	0.0	0.0	0.0	0.0	3.0	6.0	5.0	1.0	5.0	0.0	0.0	0.0	0.0	0.0	7.0	1.0	2.0	0.0	0.0	5.0	0.0	0.0	0.0	0.0	0.0	3.0	0.0	1.0	0.0	0.0	0.0	1.0	0.0	0.0	0.0	1.0	1.0	2.0	5.0	4.0	32.0	12.0	0.0	1.0	2.0	5.0	0.0	4.0
k__Bacteria;p__Acidobacteria;c__Acidobacteria-5;o__;f__	0.0	3.0	0.0	0.0	0.0	3.0	0.0	0.0	0.0	0.0	4.0	0.0	1.0	0.0	0.0	0.0	0.0	0.0	0.0	1.0	0.0	0.0	0.0	0.0	3.0	3.0	2.0	1.0	0.0	0.0	0.0	0.0	0.0	0.0	0.0	0.0	0.0	0.0	1.0	2.0	0.0	1.0	0.0	0.0	0.0	0.0	0.0	0.0	0.0
k__Bacteria;p__Acidobacteria;c__Chloracidobacteria;o__;f__	14.0	33.0	6.0	7.0	58.0	31.0	78.0	30.0	3.0	39.0	33.0	2.0	11.0	11.0	16.0	49.0	9.0	35.0	14.0	11.0	8.0	6.0	11.0	19.0	41.0	26.0	20.0	30.0	17.0	12.0	0.0	21.0	6.0	2.0	3.0	7.0	17.0	9.0	15.0	23.0	11.0	11.0	78.0	11.0	11.0	27.0	16.0	15.0	13.0
k__Bacteria;p__Acidobacteria;c__Holophagae;o__Holophagales;f__Holophagaceae	0.0	0.0	0.0	0.0	0.0	0.0	0.0	0.0	0.0	0.0	0.0	0.0	0.0	0.0	0.0	0.0	0.0	0.0	0.0	0.0	0.0	0.0	0.0	0.0	0.0	0.0	0.0	0.0	0.0	0.0	0.0	0.0	0.0	0.0	0.0	0.0	0.0	0.0	0.0	0.0	0.0	0.0	0.0	0.0	0.0	0.0	0.0	0.0	0.0
k__Bacteria;p__Acidobacteria;c__MVS-40;o__;f__	0.0	2.0	0.0	0.0	0.0	0.0	0.0	0.0	0.0	3.0	0.0	0.0	0.0	0.0	0.0	1.0	0.0	0.0	0.0	0.0	0.0	0.0	0.0	0.0	0.0	0.0	0.0	0.0	0.0	0.0	0.0	0.0	0.0	0.0	1.0	0.0	0.0	0.0	0.0	0.0	0.0	0.0	0.0	0.0	0.0	0.0	0.0	0.0	0.0
k__Bacteria;p__Acidobacteria;c__OS-K;o__;f__	0.0	0.0	0.0	0.0	0.0	0.0	0.0	0.0	0.0	0.0	0.0	0.0	0.0	0.0	0.0	0.0	0.0	0.0	0.0	0.0	0.0	0.0	0.0	0.0	0.0	0.0	0.0	0.0	0.0	0.0	0.0	0.0	0.0	0.0	0.0	0.0	0.0	0.0	0.0	0.0	0.0	0.0	0.0	0.0	0.0	0.0	0.0	0.0	0.0
k__Bacteria;p__Acidobacteria;c__PAUC37f;o__;f__	0.0	0.0	0.0	0.0	0.0	0.0	0.0	0.0	0.0	0.0	0.0	0.0	0.0	0.0	0.0	0.0	0.0	0.0	0.0	0.0	0.0	0.0	0.0	0.0	0.0	0.0	0.0	0.0	0.0	0.0	0.0	0.0	0.0	0.0	0.0	0.0	0.0	0.0	0.0	0.0	0.0	0.0	0.0	0.0	0.0	0.0	0.0	0.0	0.0
k__Bacteria;p__Acidobacteria;c__RB25;o__;f__	0.0	0.0	0.0	0.0	0.0	0.0	0.0	0.0	0.0	0.0	0.0	0.0	0.0	0.0	0.0	0.0	0.0	1.0	0.0	0.0	0.0	0.0	0.0	0.0	0.0	0.0	0.0	0.0	0.0	0.0	0.0	0.0	0.0	0.0	0.0	0.0	1.0	0.0	0.0	0.0	0.0	0.0	0.0	0.0	0.0	0.0	0.0	0.0	0.0
k__Bacteria;p__Acidobacteria;c__Solibacteres;o__Solibacterales;f__Solibacteraceae	0.0	10.0	18.0	3.0	26.0	12.0	26.0	5.0	5.0	10.0	23.0	2.0	10.0	8.0	4.0	4.0	0.0	14.0	3.0	11.0	9.0	3.0	4.0	22.0	2.0	11.0	11.0	8.0	1.0	6.0	11.0	1.0	7.0	0.0	3.0	3.0	11.0	5.0	6.0	4.0	0.0	10.0	7.0	4.0	2.0	1.0	4.0	6.0	7.0
k__Bacteria;p__Acidobacteria;c__Sva0725;o__;f__	2.0	6.0	2.0	3.0	14.0	2.0	1.0	0.0	1.0	2.0	1.0	0.0	1.0	0.0	0.0	7.0	0.0	2.0	2.0	2.0	0.0	0.0	1.0	0.0	2.0	2.0	0.0	4.0	0.0	2.0	2.0	0.0	1.0	0.0	0.0	0.0	1.0	1.0	1.0	0.0	0.0	0.0	1.0	2.0	1.0	0.0	0.0	0.0	0.0
k__Bacteria;p__Acidobacteria;c__iii1-8;o__;f__	0.0	3.0	0.0	0.0	44.0	0.0	12.0	12.0	1.0	4.0	3.0	1.0	6.0	0.0	0.0	0.0	0.0	2.0	1.0	1.0	1.0	0.0	1.0	0.0	0.0	0.0	2.0	0.0	0.0	1.0	0.0	1.0	0.0	0.0	0.0	0.0	0.0	9.0	4.0	1.0	0.0	0.0	1.0	0.0	1.0	9.0	0.0	1.0	0.0
k__Bacteria;p__Actinobacteria;c__;o__;f__	9.0	24.0	0.0	3.0	55.0	15.0	24.0	5.0	56.0	32.0	10.0	3.0	12.0	9.0	9.0	6.0	3.0	10.0	5.0	27.0	5.0	2.0	6.0	7.0	4.0	1.0	2.0	8.0	2.0	8.0	0.0	2.0	3.0	0.0	9.0	2.0	2.0	2.0	3.0	3.0	2.0	2.0	2.0	1.0	5.0	2.0	0.0	0.0	3.0
k__Bacteria;p__Actinobacteria;c__Actinobacteria (class);o__0319-7L14;f__	0.0	12.0	0.0	1.0	0.0	6.0	13.0	0.0	2.0	2.0	8.0	0.0	8.0	3.0	0.0	4.0	0.0	3.0	3.0	1.0	1.0	0.0	2.0	8.0	0.0	4.0	12.0	2.0	5.0	1.0	0.0	1.0	4.0	0.0	2.0	0.0	10.0	6.0	6.0	7.0	1.0	2.0	2.0	1.0	6.0	7.0	0.0	2.0	1.0
k__Bacteria;p__Actinobacteria;c__Actinobacteria (class);o__;f__	2.0	4.0	0.0	0.0	15.0	2.0	9.0	1.0	0.0	4.0	2.0	1.0	2.0	2.0	0.0	1.0	0.0	9.0	0.0	3.0	0.0	0.0	2.0	0.0	1.0	0.0	1.0	0.0	5.0	0.0	0.0	1.0	1.0	0.0	1.0	0.0	7.0	2.0	2.0	4.0	0.0	4.0	2.0	2.0	0.0	9.0	0.0	0.0	0.0
k__Bacteria;p__Actinobacteria;c__Actinobacteria (class);o__Acidimicrobiales;f__	2.0	6.0	5.0	4.0	28.0	4.0	14.0	2.0	1.0	6.0	10.0	0.0	1.0	3.0	1.0	3.0	1.0	4.0	5.0	11.0	1.0	1.0	7.0	1.0	8.0	8.0	7.0	4.0	3.0	1.0	2.0	3.0	0.0	1.0	0.0	0.0	8.0	8.0	3.0	1.0	1.0	5.0	11.0	3.0	4.0	9.0	3.0	0.0	2.0
k__Bacteria;p__Actinobacteria;c__Actinobacteria (class);o__Acidimicrobiales;f__AKIW874	10.0	10.0	7.0	0.0	0.0	6.0	13.0	7.0	2.0	16.0	10.0	2.0	14.0	1.0	5.0	5.0	4.0	4.0	7.0	4.0	2.0	1.0	3.0	16.0	0.0	2.0	15.0	1.0	9.0	3.0	2.0	4.0	1.0	0.0	3.0	1.0	12.0	10.0	5.0	2.0	0.0	5.0	3.0	2.0	8.0	14.0	2.0	3.0	3.0
k__Bacteria;p__Actinobacteria;c__Actinobacteria (class);o__Acidimicrobiales;f__Acidimicrobiaceae	0.0	0.0	0.0	0.0	0.0	0.0	0.0	0.0	0.0	0.0	0.0	0.0	0.0	0.0	0.0	0.0	0.0	0.0	0.0	0.0	0.0	0.0	0.0	0.0	0.0	0.0	0.0	0.0	0.0	0.0	0.0	0.0	0.0	0.0	0.0	0.0	0.0	0.0	0.0	0.0	0.0	0.0	0.0	0.0	0.0	0.0	0.0	0.0	0.0
k__Bacteria;p__Actinobacteria;c__Actinobacteria (class);o__Acidimicrobiales;f__CL500-29	4.0	6.0	2.0	3.0	11.0	2.0	15.0	5.0	5.0	1.0	7.0	1.0	1.0	2.0	2.0	16.0	0.0	4.0	4.0	7.0	0.0	3.0	3.0	2.0	7.0	11.0	5.0	3.0	4.0	4.0	2.0	4.0	4.0	1.0	1.0	2.0	9.0	11.0	10.0	5.0	0.0	7.0	1.0	2.0	6.0	1.0	2.0	3.0	8.0
k__Bacteria;p__Actinobacteria;c__Actinobacteria (class);o__Acidimicrobiales;f__EB1017	3.0	1.0	0.0	0.0	0.0	2.0	0.0	0.0	0.0	0.0	12.0	0.0	3.0	0.0	0.0	2.0	0.0	5.0	4.0	2.0	0.0	0.0	0.0	3.0	1.0	5.0	0.0	2.0	0.0	0.0	0.0	0.0	2.0	0.0	2.0	1.0	3.0	2.0	1.0	1.0	0.0	14.0	0.0	0.0	2.0	2.0	0.0	3.0	2.0
k__Bacteria;p__Actinobacteria;c__Actinobacteria (class);o__Acidimicrobiales;f__Iamiaceae	4.0	6.0	10.0	6.0	25.0	16.0	22.0	7.0	5.0	4.0	13.0	3.0	10.0	10.0	1.0	11.0	2.0	18.0	10.0	4.0	6.0	6.0	4.0	1.0	5.0	18.0	7.0	7.0	7.0	7.0	0.0	7.0	6.0	2.0	4.0	2.0	22.0	11.0	15.0	12.0	2.0	13.0	7.0	4.0	5.0	22.0	3.0	4.0	12.0
k__Bacteria;p__Actinobacteria;c__Actinobacteria (class);o__Acidimicrobiales;f__JdFBGBact	0.0	0.0	0.0	0.0	0.0	0.0	0.0	0.0	0.0	0.0	0.0	0.0	0.0	0.0	0.0	0.0	0.0	0.0	0.0	0.0	0.0	0.0	0.0	0.0	0.0	0.0	0.0	0.0	0.0	0.0	0.0	0.0	0.0	0.0	0.0	0.0	0.0	0.0	0.0	0.0	0.0	0.0	0.0	0.0	0.0	0.0	0.0	0.0	0.0
k__Bacteria;p__Actinobacteria;c__Actinobacteria (class);o__Acidimicrobiales;f__Microthrixaceae	0.0	2.0	0.0	0.0	11.0	2.0	0.0	0.0	0.0	0.0	0.0	3.0	0.0	2.0	1.0	0.0	1.0	2.0	0.0	0.0	1.0	2.0	0.0	0.0	3.0	3.0	0.0	0.0	0.0	0.0	0.0	0.0	0.0	0.0	0.0	1.0	2.0	5.0	5.0	1.0	0.0	1.0	3.0	0.0	4.0	0.0	0.0	0.0	1.0
k__Bacteria;p__Actinobacteria;c__Actinobacteria (class);o__Acidimicrobiales;f__SC3-41	0.0	0.0	0.0	0.0	0.0	0.0	0.0	0.0	0.0	0.0	0.0	0.0	0.0	0.0	0.0	0.0	0.0	0.0	0.0	0.0	0.0	0.0	0.0	0.0	0.0	0.0	0.0	0.0	0.0	0.0	0.0	0.0	0.0	0.0	0.0	0.0	0.0	0.0	0.0	0.0	0.0	0.0	0.0	0.0	0.0	0.0	0.0	0.0	0.0
k__Bacteria;p__Actinobacteria;c__Actinobacteria (class);o__Acidimicrobiales;f__TK06	0.0	0.0	0.0	0.0	0.0	0.0	0.0	0.0	0.0	0.0	0.0	0.0	0.0	0.0	0.0	0.0	0.0	0.0	0.0	0.0	0.0	0.0	0.0	0.0	0.0	0.0	0.0	0.0	0.0	0.0	0.0	0.0	0.0	0.0	0.0	0.0	0.0	0.0	0.0	0.0	0.0	0.0	0.0	0.0	0.0	0.0	0.0	0.0	0.0
k__Bacteria;p__Actinobacteria;c__Actinobacteria (class);o__Acidimicrobiales;f__ZA3409c	0.0	0.0	0.0	0.0	0.0	0.0	0.0	0.0	0.0	0.0	0.0	0.0	0.0	0.0	0.0	0.0	0.0	0.0	0.0	0.0	0.0	0.0	0.0	0.0	0.0	0.0	0.0	0.0	0.0	0.0	0.0	0.0	0.0	0.0	0.0	0.0	0.0	0.0	0.0	0.0	0.0	0.0	0.0	1.0	0.0	0.0	0.0	0.0	0.0
k__Bacteria;p__Actinobacteria;c__Actinobacteria (class);o__Acidimicrobiales;f__ZA3612c	0.0	0.0	0.0	0.0	0.0	0.0	0.0	0.0	0.0	0.0	0.0	0.0	0.0	0.0	0.0	0.0	0.0	0.0	0.0	0.0	0.0	0.0	0.0	0.0	0.0	0.0	0.0	0.0	0.0	0.0	0.0	0.0	0.0	0.0	0.0	0.0	0.0	0.0	0.0	0.0	0.0	0.0	0.0	0.0	0.0	0.0	0.0	0.0	0.0
k__Bacteria;p__Actinobacteria;c__Actinobacteria (class);o__Acidimicrobiales;f__ntu14	0.0	0.0	0.0	0.0	0.0	0.0	0.0	0.0	0.0	0.0	0.0	0.0	0.0	0.0	0.0	0.0	0.0	0.0	0.0	0.0	0.0	0.0	0.0	0.0	0.0	0.0	0.0	0.0	0.0	0.0	0.0	0.0	0.0	0.0	0.0	0.0	0.0	0.0	0.0	0.0	0.0	0.0	0.0	0.0	0.0	0.0	0.0	0.0	0.0
k__Bacteria;p__Actinobacteria;c__Actinobacteria (class);o__Acidimicrobiales;f__wb1_P06	0.0	0.0	0.0	0.0	0.0	0.0	0.0	0.0	0.0	0.0	0.0	0.0	0.0	0.0	0.0	0.0	0.0	0.0	0.0	0.0	0.0	0.0	0.0	0.0	0.0	0.0	0.0	0.0	0.0	0.0	0.0	0.0	0.0	0.0	0.0	0.0	0.0	0.0	0.0	0.0	0.0	0.0	0.0	0.0	0.0	0.0	0.0	0.0	0.0
k__Bacteria;p__Actinobacteria;c__Actinobacteria (class);o__Actinomycetales;f__	93.0	122.0	98.0	25.0	80.0	80.0	240.0	106.0	40.0	152.0	111.0	25.0	75.0	54.0	85.0	61.0	15.0	122.0	81.0	111.0	39.0	30.0	40.0	42.0	69.0	42.0	146.0	91.0	40.0	33.0	19.0	61.0	46.0	48.0	26.0	9.0	88.0	60.0	79.0	88.0	51.0	174.0	95.0	71.0	93.0	126.0	67.0	30.0	106.0
k__Bacteria;p__Actinobacteria;c__Actinobacteria (class);o__Actinomycetales;f__ACK-M1	0.0	0.0	0.0	0.0	0.0	0.0	0.0	0.0	0.0	0.0	0.0	0.0	0.0	0.0	0.0	0.0	0.0	0.0	0.0	0.0	1.0	0.0	0.0	0.0	0.0	0.0	0.0	0.0	0.0	0.0	0.0	0.0	0.0	0.0	0.0	0.0	0.0	0.0	0.0	0.0	0.0	0.0	0.0	0.0	0.0	0.0	0.0	0.0	0.0
k__Bacteria;p__Actinobacteria;c__Actinobacteria (class);o__Actinomycetales;f__Actinomycetaceae	3867.0	1819.0	574.0	657.0	179.0	169.0	240.0	322.0	295.0	444.0	1279.0	568.0	449.0	1004.0	815.0	371.0	232.0	373.0	933.0	481.0	265.0	207.0	502.0	651.0	278.0	152.0	193.0	248.0	514.0	420.0	311.0	201.0	666.0	159.0	366.0	1778.0	523.0	513.0	242.0	332.0	553.0	451.0	404.0	342.0	428.0	300.0	219.0	631.0	324.0
k__Bacteria;p__Actinobacteria;c__Actinobacteria (class);o__Actinomycetales;f__Actinopolysporaceae	0.0	0.0	0.0	0.0	0.0	0.0	0.0	0.0	0.0	0.0	0.0	0.0	0.0	0.0	0.0	0.0	0.0	0.0	0.0	0.0	0.0	0.0	0.0	0.0	0.0	2.0	0.0	0.0	0.0	0.0	0.0	0.0	0.0	0.0	0.0	0.0	0.0	0.0	0.0	0.0	0.0	0.0	0.0	0.0	0.0	0.0	0.0	0.0	0.0
k__Bacteria;p__Actinobacteria;c__Actinobacteria (class);o__Actinomycetales;f__Actinospicaceae	0.0	0.0	0.0	0.0	0.0	0.0	0.0	0.0	0.0	0.0	0.0	0.0	0.0	0.0	0.0	0.0	0.0	0.0	0.0	0.0	0.0	0.0	0.0	0.0	0.0	0.0	0.0	0.0	0.0	0.0	0.0	0.0	0.0	0.0	0.0	0.0	0.0	0.0	0.0	0.0	0.0	0.0	0.0	0.0	0.0	0.0	0.0	0.0	0.0
k__Bacteria;p__Actinobacteria;c__Actinobacteria (class);o__Actinomycetales;f__Actinosynnemataceae	5.0	2.0	0.0	0.0	0.0	1.0	7.0	3.0	0.0	1.0	5.0	0.0	0.0	9.0	0.0	0.0	0.0	3.0	0.0	2.0	1.0	0.0	7.0	0.0	2.0	9.0	50.0	1.0	2.0	0.0	0.0	0.0	0.0	10.0	0.0	0.0	4.0	2.0	5.0	2.0	0.0	1.0	0.0	0.0	2.0	3.0	1.0	0.0	4.0
k__Bacteria;p__Actinobacteria;c__Actinobacteria (class);o__Actinomycetales;f__Beutenbergiaceae	2.0	16.0	0.0	3.0	1.0	9.0	4.0	4.0	1.0	13.0	7.0	1.0	4.0	3.0	6.0	47.0	4.0	8.0	4.0	6.0	11.0	5.0	6.0	2.0	3.0	26.0	6.0	5.0	4.0	1.0	0.0	13.0	2.0	24.0	1.0	1.0	8.0	14.0	4.0	4.0	0.0	5.0	4.0	7.0	0.0	21.0	2.0	1.0	1.0
k__Bacteria;p__Actinobacteria;c__Actinobacteria (class);o__Actinomycetales;f__Bogoriellaceae	7.0	8.0	3.0	2.0	7.0	4.0	42.0	8.0	1.0	17.0	13.0	4.0	9.0	5.0	5.0	4.0	0.0	12.0	7.0	14.0	8.0	20.0	0.0	1.0	19.0	2.0	16.0	6.0	1.0	3.0	1.0	2.0	1.0	19.0	5.0	2.0	8.0	6.0	3.0	10.0	10.0	6.0	14.0	3.0	6.0	17.0	7.0	2.0	1.0
k__Bacteria;p__Actinobacteria;c__Actinobacteria (class);o__Actinomycetales;f__Brevibacteriaceae	87.0	137.0	36.0	64.0	67.0	100.0	49.0	26.0	22.0	33.0	107.0	61.0	82.0	58.0	33.0	42.0	24.0	65.0	102.0	40.0	60.0	113.0	86.0	104.0	73.0	13.0	29.0	79.0	532.0	135.0	209.0	155.0	254.0	53.0	20.0	164.0	30.0	104.0	54.0	82.0	63.0	41.0	49.0	58.0	101.0	134.0	7.0	71.0	82.0
k__Bacteria;p__Actinobacteria;c__Actinobacteria (class);o__Actinomycetales;f__Catenulisporaceae	0.0	0.0	0.0	0.0	0.0	0.0	0.0	0.0	0.0	0.0	0.0	0.0	0.0	0.0	0.0	0.0	0.0	0.0	0.0	0.0	0.0	0.0	0.0	0.0	0.0	0.0	0.0	0.0	0.0	0.0	0.0	0.0	0.0	0.0	0.0	0.0	0.0	0.0	0.0	0.0	0.0	0.0	0.0	0.0	0.0	0.0	0.0	0.0	0.0
k__Bacteria;p__Actinobacteria;c__Actinobacteria (class);o__Actinomycetales;f__Cellulomonadaceae	44.0	93.0	8.0	14.0	28.0	45.0	75.0	61.0	17.0	67.0	103.0	12.0	30.0	30.0	34.0	47.0	6.0	54.0	33.0	80.0	20.0	18.0	22.0	15.0	49.0	41.0	73.0	34.0	35.0	14.0	5.0	30.0	24.0	28.0	18.0	5.0	60.0	28.0	46.0	50.0	31.0	26.0	35.0	47.0	35.0	64.0	29.0	20.0	32.0
k__Bacteria;p__Actinobacteria;c__Actinobacteria (class);o__Actinomycetales;f__Corynebacteriaceae	1975.0	5805.0	1572.0	7652.0	1566.0	4970.0	1947.0	1852.0	2687.0	2057.0	8353.0	6918.0	4565.0	3064.0	3615.0	3965.0	13389.0	4517.0	12159.0	3359.0	8479.0	2671.0	7530.0	6701.0	2734.0	690.0	2361.0	4255.0	13350.0	3098.0	6695.0	3693.0	4941.0	951.0	1282.0	5935.0	1289.0	5833.0	1468.0	1489.0	2569.0	915.0	1586.0	1334.0	2103.0	1979.0	641.0	1955.0	1460.0
k__Bacteria;p__Actinobacteria;c__Actinobacteria (class);o__Actinomycetales;f__Cryptosporangiaceae	0.0	0.0	0.0	0.0	0.0	0.0	1.0	0.0	0.0	0.0	0.0	0.0	0.0	0.0	0.0	0.0	0.0	1.0	0.0	1.0	0.0	0.0	0.0	0.0	1.0	0.0	0.0	1.0	0.0	0.0	0.0	0.0	1.0	13.0	3.0	0.0	1.0	1.0	0.0	0.0	0.0	0.0	0.0	0.0	0.0	1.0	0.0	0.0	0.0
k__Bacteria;p__Actinobacteria;c__Actinobacteria (class);o__Actinomycetales;f__Dermabacteraceae	119.0	149.0	140.0	64.0	77.0	72.0	107.0	77.0	30.0	60.0	85.0	35.0	129.0	67.0	42.0	54.0	107.0	81.0	70.0	47.0	63.0	67.0	87.0	21.0	86.0	26.0	53.0	39.0	67.0	24.0	20.0	70.0	72.0	18.0	22.0	28.0	46.0	32.0	31.0	70.0	32.0	28.0	60.0	33.0	25.0	77.0	21.0	22.0	62.0
k__Bacteria;p__Actinobacteria;c__Actinobacteria (class);o__Actinomycetales;f__Dermacoccaceae	17.0	11.0	123.0	1.0	0.0	6.0	1.0	15.0	1.0	4.0	0.0	1.0	31.0	7.0	7.0	2.0	14.0	5.0	1.0	6.0	3.0	0.0	4.0	2.0	17.0	4.0	4.0	2.0	0.0	1.0	2.0	9.0	5.0	0.0	1.0	0.0	9.0	4.0	1.0	13.0	1.0	2.0	10.0	8.0	9.0	6.0	1.0	3.0	6.0
k__Bacteria;p__Actinobacteria;c__Actinobacteria (class);o__Actinomycetales;f__Dermatophilaceae	5.0	7.0	5.0	2.0	0.0	3.0	2.0	4.0	1.0	13.0	5.0	1.0	9.0	0.0	5.0	1.0	6.0	10.0	6.0	15.0	1.0	7.0	0.0	6.0	1.0	1.0	5.0	3.0	2.0	2.0	0.0	3.0	9.0	0.0	8.0	4.0	5.0	8.0	5.0	5.0	0.0	1.0	14.0	2.0	5.0	4.0	6.0	4.0	8.0
k__Bacteria;p__Actinobacteria;c__Actinobacteria (class);o__Actinomycetales;f__Dietziaceae	18.0	41.0	14.0	21.0	34.0	11.0	4.0	31.0	10.0	18.0	33.0	5.0	35.0	16.0	19.0	15.0	3.0	31.0	16.0	23.0	15.0	45.0	22.0	13.0	53.0	5.0	43.0	29.0	14.0	8.0	31.0	40.0	26.0	49.0	19.0	19.0	28.0	22.0	37.0	58.0	11.0	9.0	22.0	21.0	14.0	16.0	21.0	12.0	19.0
k__Bacteria;p__Actinobacteria;c__Actinobacteria (class);o__Actinomycetales;f__Frankiaceae	1.0	6.0	9.0	0.0	2.0	2.0	10.0	6.0	6.0	8.0	4.0	1.0	2.0	6.0	1.0	1.0	2.0	10.0	2.0	4.0	4.0	0.0	0.0	2.0	3.0	4.0	5.0	3.0	0.0	3.0	0.0	5.0	6.0	0.0	0.0	2.0	6.0	4.0	1.0	8.0	3.0	20.0	5.0	1.0	3.0	5.0	5.0	2.0	3.0
k__Bacteria;p__Actinobacteria;c__Actinobacteria (class);o__Actinomycetales;f__Geodermatophilaceae	60.0	58.0	66.0	21.0	24.0	33.0	126.0	84.0	35.0	119.0	98.0	21.0	64.0	59.0	63.0	62.0	14.0	85.0	40.0	119.0	34.0	17.0	30.0	46.0	38.0	49.0	131.0	57.0	33.0	40.0	18.0	62.0	27.0	21.0	34.0	21.0	72.0	54.0	56.0	92.0	79.0	68.0	56.0	41.0	49.0	164.0	45.0	22.0	111.0
k__Bacteria;p__Actinobacteria;c__Actinobacteria (class);o__Actinomycetales;f__Glycomycetaceae	0.0	4.0	0.0	0.0	0.0	0.0	7.0	0.0	1.0	2.0	1.0	0.0	0.0	0.0	0.0	0.0	0.0	1.0	1.0	1.0	0.0	0.0	0.0	6.0	0.0	0.0	2.0	1.0	0.0	3.0	0.0	0.0	0.0	0.0	0.0	2.0	1.0	0.0	0.0	1.0	0.0	0.0	0.0	2.0	1.0	0.0	0.0	1.0	0.0
k__Bacteria;p__Actinobacteria;c__Actinobacteria (class);o__Actinomycetales;f__Gordoniaceae	4.0	1.0	0.0	2.0	0.0	4.0	0.0	0.0	5.0	1.0	0.0	2.0	3.0	1.0	0.0	3.0	2.0	3.0	2.0	0.0	2.0	0.0	2.0	3.0	2.0	1.0	0.0	1.0	1.0	2.0	11.0	1.0	1.0	0.0	0.0	0.0	1.0	2.0	3.0	3.0	7.0	0.0	2.0	2.0	0.0	0.0	0.0	1.0	2.0
k__Bacteria;p__Actinobacteria;c__Actinobacteria (class);o__Actinomycetales;f__Intrasporangiaceae	90.0	140.0	100.0	53.0	59.0	102.0	365.0	139.0	33.0	163.0	116.0	39.0	75.0	53.0	89.0	75.0	21.0	258.0	117.0	169.0	51.0	34.0	49.0	62.0	79.0	100.0	160.0	109.0	65.0	57.0	10.0	132.0	57.0	37.0	48.0	41.0	137.0	87.0	120.0	119.0	30.0	126.0	129.0	61.0	98.0	135.0	41.0	44.0	80.0
k__Bacteria;p__Actinobacteria;c__Actinobacteria (class);o__Actinomycetales;f__Jonesiaceae	0.0	1.0	0.0	0.0	0.0	0.0	0.0	0.0	0.0	0.0	1.0	0.0	2.0	0.0	0.0	1.0	1.0	1.0	0.0	4.0	2.0	2.0	0.0	4.0	0.0	1.0	1.0	1.0	0.0	1.0	0.0	1.0	0.0	0.0	0.0	0.0	0.0	0.0	0.0	3.0	0.0	0.0	1.0	0.0	0.0	3.0	1.0	0.0	2.0
k__Bacteria;p__Actinobacteria;c__Actinobacteria (class);o__Actinomycetales;f__Kineosporiaceae	39.0	22.0	39.0	6.0	9.0	23.0	48.0	33.0	8.0	16.0	58.0	6.0	16.0	26.0	8.0	25.0	3.0	40.0	14.0	43.0	10.0	13.0	21.0	0.0	24.0	47.0	32.0	30.0	8.0	12.0	1.0	36.0	1.0	5.0	9.0	7.0	39.0	21.0	26.0	25.0	11.0	21.0	32.0	11.0	17.0	42.0	10.0	10.0	19.0
k__Bacteria;p__Actinobacteria;c__Actinobacteria (class);o__Actinomycetales;f__Microbacteriaceae	169.0	319.0	267.0	123.0	233.0	228.0	293.0	249.0	71.0	233.0	392.0	103.0	183.0	115.0	102.0	937.0	44.0	327.0	129.0	257.0	167.0	433.0	121.0	173.0	281.0	582.0	367.0	200.0	125.0	72.0	37.0	673.0	124.0	177.0	96.0	82.0	342.0	399.0	242.0	372.0	99.0	476.0	309.0	164.0	237.0	365.0	166.0	119.0	207.0
k__Bacteria;p__Actinobacteria;c__Actinobacteria (class);o__Actinomycetales;f__Micrococcaceae	1627.0	1383.0	1122.0	877.0	1955.0	740.0	1952.0	1158.0	622.0	1003.0	995.0	1953.0	1026.0	1426.0	1080.0	800.0	303.0	757.0	655.0	653.0	534.0	694.0	596.0	615.0	489.0	371.0	692.0	562.0	725.0	1417.0	335.0	745.0	454.0	519.0	499.0	711.0	667.0	676.0	607.0	771.0	656.0	320.0	696.0	390.0	478.0	1181.0	433.0	576.0	580.0
k__Bacteria;p__Actinobacteria;c__Actinobacteria (class);o__Actinomycetales;f__Micromonosporaceae	14.0	44.0	6.0	10.0	0.0	33.0	29.0	21.0	4.0	20.0	40.0	6.0	13.0	4.0	7.0	24.0	0.0	80.0	7.0	11.0	8.0	0.0	14.0	16.0	17.0	19.0	9.0	6.0	6.0	4.0	9.0	8.0	15.0	19.0	15.0	2.0	19.0	15.0	18.0	22.0	15.0	9.0	20.0	11.0	19.0	28.0	6.0	2.0	19.0
k__Bacteria;p__Actinobacteria;c__Actinobacteria (class);o__Actinomycetales;f__Mycobacteriaceae	31.0	34.0	35.0	10.0	43.0	23.0	53.0	79.0	19.0	23.0	52.0	11.0	28.0	16.0	18.0	30.0	2.0	36.0	13.0	24.0	5.0	6.0	20.0	9.0	20.0	33.0	17.0	20.0	19.0	13.0	11.0	145.0	20.0	13.0	19.0	5.0	21.0	35.0	42.0	41.0	22.0	26.0	12.0	15.0	20.0	11.0	7.0	17.0	23.0
k__Bacteria;p__Actinobacteria;c__Actinobacteria (class);o__Actinomycetales;f__Nakamurellaceae	0.0	7.0	3.0	1.0	0.0	1.0	8.0	2.0	2.0	3.0	23.0	1.0	7.0	4.0	2.0	7.0	0.0	7.0	5.0	6.0	1.0	1.0	3.0	1.0	4.0	15.0	7.0	7.0	3.0	3.0	0.0	14.0	1.0	5.0	1.0	1.0	12.0	6.0	8.0	6.0	4.0	99.0	53.0	11.0	6.0	7.0	5.0	5.0	9.0
k__Bacteria;p__Actinobacteria;c__Actinobacteria (class);o__Actinomycetales;f__Nocardiaceae	44.0	99.0	26.0	29.0	67.0	40.0	72.0	69.0	37.0	67.0	149.0	32.0	26.0	40.0	26.0	108.0	24.0	88.0	43.0	102.0	28.0	30.0	35.0	56.0	78.0	307.0	98.0	72.0	41.0	36.0	28.0	925.0	69.0	18.0	55.0	28.0	172.0	432.0	229.0	129.0	16.0	107.0	134.0	70.0	87.0	103.0	28.0	47.0	83.0
k__Bacteria;p__Actinobacteria;c__Actinobacteria (class);o__Actinomycetales;f__Nocardioidaceae	178.0	236.0	116.0	69.0	216.0	124.0	332.0	189.0	60.0	188.0	259.0	32.0	126.0	90.0	82.0	278.0	30.0	162.0	87.0	185.0	79.0	47.0	86.0	120.0	115.0	301.0	189.0	126.0	74.0	68.0	42.0	401.0	126.0	90.0	83.0	47.0	205.0	214.0	176.0	158.0	83.0	204.0	199.0	111.0	143.0	196.0	81.0	51.0	151.0
k__Bacteria;p__Actinobacteria;c__Actinobacteria (class);o__Actinomycetales;f__Nocardiopsaceae	28.0	88.0	15.0	12.0	39.0	26.0	18.0	14.0	20.0	23.0	28.0	3.0	35.0	22.0	6.0	7.0	1.0	15.0	11.0	9.0	15.0	6.0	4.0	7.0	22.0	6.0	11.0	7.0	3.0	1.0	0.0	11.0	28.0	19.0	14.0	8.0	16.0	8.0	17.0	19.0	5.0	5.0	8.0	6.0	11.0	4.0	2.0	10.0	14.0
k__Bacteria;p__Actinobacteria;c__Actinobacteria (class);o__Actinomycetales;f__Promicromonosporaceae	11.0	7.0	2.0	1.0	2.0	2.0	4.0	2.0	5.0	9.0	9.0	2.0	3.0	2.0	6.0	0.0	1.0	5.0	3.0	5.0	6.0	4.0	3.0	0.0	6.0	5.0	5.0	3.0	0.0	0.0	0.0	2.0	3.0	11.0	0.0	0.0	6.0	1.0	3.0	5.0	7.0	1.0	3.0	0.0	17.0	2.0	0.0	1.0	1.0
k__Bacteria;p__Actinobacteria;c__Actinobacteria (class);o__Actinomycetales;f__Propionibacteriaceae	62.0	8.0	36.0	43.0	3.0	32.0	35.0	50.0	9.0	22.0	16.0	12.0	70.0	67.0	9.0	43.0	8.0	9.0	85.0	4.0	67.0	11.0	50.0	35.0	7.0	5.0	32.0	15.0	80.0	42.0	26.0	19.0	12.0	4.0	32.0	43.0	28.0	29.0	45.0	11.0	4.0	4.0	26.0	2.0	37.0	43.0	8.0	7.0	2.0
k__Bacteria;p__Actinobacteria;c__Actinobacteria (class);o__Actinomycetales;f__Pseudonocardiaceae	46.0	62.0	13.0	14.0	91.0	30.0	73.0	41.0	4.0	55.0	47.0	9.0	40.0	8.0	25.0	44.0	13.0	53.0	32.0	47.0	25.0	4.0	13.0	16.0	25.0	51.0	69.0	24.0	11.0	28.0	17.0	72.0	32.0	25.0	21.0	11.0	45.0	42.0	46.0	66.0	26.0	39.0	33.0	35.0	42.0	57.0	23.0	16.0	37.0
k__Bacteria;p__Actinobacteria;c__Actinobacteria (class);o__Actinomycetales;f__Rarobacteraceae	0.0	0.0	0.0	0.0	0.0	0.0	0.0	0.0	0.0	0.0	0.0	0.0	0.0	0.0	0.0	0.0	0.0	0.0	0.0	0.0	0.0	0.0	0.0	0.0	0.0	0.0	0.0	0.0	0.0	0.0	0.0	0.0	0.0	0.0	0.0	0.0	0.0	0.0	0.0	0.0	0.0	0.0	0.0	0.0	0.0	0.0	0.0	0.0	0.0
k__Bacteria;p__Actinobacteria;c__Actinobacteria (class);o__Actinomycetales;f__Sanguibacteraceae	0.0	3.0	0.0	0.0	0.0	1.0	1.0	3.0	1.0	2.0	6.0	0.0	0.0	0.0	0.0	1.0	1.0	0.0	0.0	1.0	1.0	0.0	1.0	0.0	0.0	1.0	1.0	1.0	1.0	2.0	0.0	2.0	0.0	0.0	1.0	0.0	0.0	3.0	1.0	2.0	0.0	0.0	1.0	1.0	1.0	0.0	0.0	0.0	1.0
k__Bacteria;p__Actinobacteria;c__Actinobacteria (class);o__Actinomycetales;f__Segniliparaceae	0.0	0.0	0.0	0.0	0.0	0.0	0.0	0.0	0.0	0.0	0.0	0.0	0.0	0.0	0.0	0.0	0.0	0.0	0.0	0.0	0.0	0.0	0.0	0.0	0.0	0.0	0.0	0.0	0.0	0.0	0.0	0.0	0.0	0.0	0.0	0.0	0.0	0.0	0.0	0.0	0.0	0.0	0.0	0.0	0.0	0.0	0.0	0.0	0.0
k__Bacteria;p__Actinobacteria;c__Actinobacteria (class);o__Actinomycetales;f__Sporichthyaceae	0.0	0.0	0.0	0.0	0.0	0.0	0.0	0.0	0.0	0.0	2.0	0.0	0.0	0.0	0.0	0.0	0.0	0.0	0.0	1.0	0.0	0.0	0.0	0.0	0.0	0.0	0.0	0.0	0.0	0.0	0.0	0.0	0.0	0.0	0.0	0.0	1.0	0.0	0.0	3.0	0.0	0.0	0.0	0.0	0.0	0.0	0.0	1.0	0.0
k__Bacteria;p__Actinobacteria;c__Actinobacteria (class);o__Actinomycetales;f__Streptomycetaceae	61.0	50.0	4.0	15.0	76.0	18.0	34.0	39.0	7.0	13.0	33.0	10.0	22.0	19.0	16.0	14.0	9.0	34.0	15.0	48.0	15.0	3.0	16.0	0.0	29.0	9.0	25.0	22.0	15.0	16.0	2.0	18.0	27.0	18.0	11.0	8.0	23.0	12.0	19.0	38.0	14.0	14.0	13.0	17.0	17.0	19.0	16.0	8.0	14.0
k__Bacteria;p__Actinobacteria;c__Actinobacteria (class);o__Actinomycetales;f__Streptosporangiaceae	12.0	1.0	0.0	1.0	0.0	0.0	1.0	0.0	2.0	3.0	2.0	0.0	3.0	1.0	2.0	4.0	0.0	0.0	1.0	4.0	0.0	0.0	1.0	0.0	0.0	1.0	0.0	0.0	0.0	0.0	0.0	0.0	5.0	0.0	1.0	0.0	4.0	2.0	0.0	8.0	0.0	2.0	4.0	0.0	1.0	8.0	0.0	0.0	0.0
k__Bacteria;p__Actinobacteria;c__Actinobacteria (class);o__Actinomycetales;f__Thermomonosporaceae	0.0	2.0	0.0	2.0	0.0	0.0	5.0	0.0	1.0	0.0	0.0	1.0	1.0	3.0	7.0	2.0	0.0	6.0	0.0	4.0	1.0	2.0	0.0	1.0	1.0	0.0	0.0	1.0	2.0	2.0	0.0	1.0	0.0	0.0	0.0	1.0	0.0	0.0	0.0	2.0	0.0	4.0	4.0	2.0	2.0	10.0	1.0	1.0	7.0
k__Bacteria;p__Actinobacteria;c__Actinobacteria (class);o__Actinomycetales;f__Tsukamurellaceae	0.0	0.0	0.0	0.0	0.0	0.0	0.0	0.0	0.0	0.0	0.0	1.0	0.0	0.0	0.0	0.0	0.0	0.0	0.0	0.0	0.0	0.0	0.0	1.0	0.0	0.0	0.0	0.0	0.0	0.0	0.0	0.0	1.0	0.0	0.0	0.0	0.0	0.0	0.0	0.0	0.0	0.0	0.0	0.0	0.0	0.0	1.0	0.0	1.0
k__Bacteria;p__Actinobacteria;c__Actinobacteria (class);o__Actinomycetales;f__Williamsiaceae	19.0	16.0	17.0	7.0	34.0	19.0	22.0	18.0	7.0	17.0	36.0	6.0	19.0	3.0	7.0	15.0	7.0	18.0	6.0	6.0	12.0	5.0	7.0	30.0	11.0	25.0	20.0	16.0	2.0	3.0	21.0	57.0	24.0	18.0	4.0	3.0	15.0	26.0	23.0	11.0	1.0	12.0	14.0	7.0	15.0	17.0	3.0	6.0	10.0
k__Bacteria;p__Actinobacteria;c__Actinobacteria (class);o__Actinomycetales;f__Yaniellaceae	2.0	5.0	1.0	0.0	4.0	0.0	1.0	2.0	1.0	17.0	5.0	2.0	1.0	0.0	3.0	5.0	2.0	11.0	3.0	6.0	2.0	10.0	0.0	0.0	5.0	6.0	2.0	4.0	0.0	1.0	0.0	4.0	0.0	0.0	1.0	6.0	3.0	2.0	4.0	9.0	10.0	0.0	4.0	7.0	6.0	13.0	0.0	0.0	0.0
k__Bacteria;p__Actinobacteria;c__Actinobacteria (class);o__Bifidobacteriales;f__	0.0	0.0	0.0	0.0	0.0	0.0	0.0	0.0	0.0	0.0	0.0	0.0	0.0	0.0	0.0	0.0	0.0	0.0	0.0	0.0	0.0	0.0	0.0	0.0	0.0	0.0	0.0	0.0	0.0	0.0	0.0	0.0	0.0	0.0	0.0	0.0	0.0	0.0	0.0	0.0	0.0	0.0	0.0	0.0	0.0	0.0	0.0	2.0	1.0
k__Bacteria;p__Actinobacteria;c__Actinobacteria (class);o__Bifidobacteriales;f__Bifidobacteriaceae	164.0	300.0	132.0	91.0	35.0	62.0	26.0	36.0	14.0	45.0	72.0	12.0	59.0	40.0	7.0	18.0	7.0	32.0	20.0	11.0	14.0	17.0	12.0	1.0	18.0	5.0	18.0	10.0	3.0	10.0	3.0	58.0	6.0	5.0	18.0	19.0	57.0	31.0	54.0	49.0	9.0	8.0	10.0	10.0	17.0	28.0	346.0	336.0	591.0
k__Bacteria;p__Actinobacteria;c__Actinobacteria (class);o__Coriobacteriales;f__	0.0	0.0	0.0	0.0	0.0	0.0	0.0	0.0	0.0	0.0	0.0	0.0	0.0	0.0	0.0	0.0	0.0	0.0	0.0	0.0	1.0	0.0	0.0	0.0	0.0	0.0	1.0	0.0	0.0	0.0	0.0	3.0	0.0	0.0	0.0	0.0	0.0	0.0	0.0	0.0	0.0	0.0	0.0	0.0	0.0	0.0	0.0	0.0	0.0
k__Bacteria;p__Actinobacteria;c__Actinobacteria (class);o__Coriobacteriales;f__Coriobacteriaceae	183.0	258.0	95.0	36.0	44.0	36.0	143.0	17.0	22.0	26.0	40.0	47.0	75.0	87.0	30.0	12.0	10.0	17.0	17.0	5.0	33.0	25.0	4.0	20.0	10.0	7.0	23.0	12.0	13.0	31.0	4.0	53.0	17.0	64.0	14.0	24.0	49.0	35.0	49.0	45.0	31.0	20.0	12.0	19.0	18.0	34.0	399.0	286.0	378.0
k__Bacteria;p__Actinobacteria;c__Actinobacteria (class);o__Euzebiales;f__Euzebiaceae	0.0	0.0	0.0	0.0	0.0	0.0	13.0	1.0	0.0	0.0	0.0	0.0	1.0	0.0	0.0	0.0	0.0	0.0	1.0	1.0	0.0	0.0	0.0	0.0	2.0	1.0	0.0	0.0	0.0	0.0	0.0	0.0	0.0	0.0	0.0	0.0	1.0	0.0	0.0	2.0	0.0	0.0	0.0	0.0	0.0	0.0	0.0	0.0	0.0
k__Bacteria;p__Actinobacteria;c__Actinobacteria (class);o__MC47;f__	53.0	43.0	13.0	9.0	23.0	40.0	32.0	17.0	10.0	23.0	44.0	3.0	14.0	16.0	15.0	35.0	3.0	26.0	6.0	19.0	16.0	7.0	7.0	3.0	14.0	35.0	29.0	10.0	11.0	10.0	22.0	42.0	32.0	1.0	12.0	3.0	34.0	40.0	49.0	23.0	6.0	34.0	30.0	27.0	25.0	53.0	11.0	22.0	26.0
k__Bacteria;p__Actinobacteria;c__Actinobacteria (class);o__Rubrobacterales;f__Rubrobacteraceae	7.0	4.0	1.0	3.0	5.0	4.0	3.0	5.0	1.0	7.0	11.0	1.0	6.0	1.0	2.0	8.0	1.0	8.0	6.0	10.0	2.0	1.0	3.0	6.0	4.0	1.0	7.0	5.0	5.0	4.0	0.0	11.0	8.0	2.0	0.0	6.0	4.0	5.0	1.0	16.0	2.0	11.0	9.0	3.0	9.0	3.0	9.0	0.0	3.0
k__Bacteria;p__Actinobacteria;c__Actinobacteria (class);o__Solirubrobacterales;f__	30.0	65.0	10.0	13.0	7.0	25.0	26.0	27.0	8.0	40.0	44.0	7.0	34.0	15.0	19.0	36.0	4.0	44.0	16.0	31.0	13.0	7.0	21.0	15.0	22.0	31.0	38.0	22.0	7.0	5.0	25.0	43.0	13.0	34.0	14.0	12.0	24.0	49.0	36.0	59.0	15.0	36.0	54.0	26.0	37.0	43.0	19.0	14.0	23.0
k__Bacteria;p__Actinobacteria;c__Actinobacteria (class);o__Solirubrobacterales;f__Patulibacteraceae	23.0	34.0	5.0	4.0	1.0	10.0	17.0	12.0	7.0	9.0	31.0	8.0	20.0	5.0	5.0	27.0	0.0	18.0	9.0	8.0	7.0	2.0	10.0	14.0	14.0	38.0	8.0	11.0	9.0	3.0	2.0	27.0	26.0	3.0	6.0	2.0	13.0	28.0	8.0	13.0	5.0	136.0	42.0	16.0	12.0	17.0	21.0	20.0	15.0
k__Bacteria;p__Actinobacteria;c__Actinobacteria (class);o__Solirubrobacterales;f__Solirubrobacteraceae	29.0	83.0	16.0	12.0	40.0	22.0	42.0	16.0	8.0	28.0	43.0	1.0	48.0	3.0	12.0	47.0	6.0	32.0	13.0	29.0	13.0	2.0	9.0	5.0	8.0	31.0	12.0	7.0	0.0	12.0	10.0	14.0	17.0	24.0	7.0	3.0	36.0	21.0	26.0	21.0	3.0	48.0	30.0	16.0	28.0	15.0	8.0	14.0	15.0
k__Bacteria;p__Actinobacteria;c__Actinobacteria (class);o__WCHB1-81;f__At425_EubF1	0.0	0.0	0.0	0.0	0.0	0.0	0.0	0.0	0.0	0.0	0.0	0.0	0.0	0.0	0.0	0.0	0.0	0.0	0.0	0.0	0.0	0.0	0.0	0.0	0.0	0.0	0.0	0.0	0.0	0.0	0.0	0.0	0.0	0.0	0.0	0.0	0.0	0.0	0.0	0.0	0.0	0.0	0.0	0.0	0.0	0.0	0.0	0.0	0.0
k__Bacteria;p__Actinobacteria;c__Actinobacteria (class);o__koll13;f__	6.0	10.0	0.0	2.0	17.0	8.0	30.0	0.0	9.0	6.0	5.0	2.0	7.0	7.0	6.0	1.0	0.0	6.0	7.0	1.0	4.0	1.0	4.0	0.0	4.0	5.0	7.0	1.0	9.0	0.0	0.0	2.0	10.0	0.0	0.0	3.0	9.0	5.0	10.0	7.0	0.0	6.0	11.0	6.0	5.0	14.0	1.0	3.0	1.0
k__Bacteria;p__Aquificae;c__Aquificae (class);o__Aquificales;f__Aquificaceae	0.0	0.0	0.0	0.0	0.0	0.0	0.0	0.0	0.0	0.0	0.0	0.0	0.0	0.0	0.0	0.0	0.0	0.0	0.0	0.0	0.0	0.0	0.0	0.0	0.0	0.0	0.0	0.0	0.0	0.0	0.0	0.0	0.0	0.0	0.0	0.0	0.0	0.0	0.0	0.0	0.0	0.0	0.0	0.0	0.0	0.0	0.0	0.0	0.0
k__Bacteria;p__Aquificae;c__Aquificae (class);o__Aquificales;f__Hydrogenothermaceae	0.0	0.0	0.0	0.0	0.0	0.0	0.0	0.0	0.0	0.0	0.0	0.0	0.0	0.0	0.0	0.0	0.0	0.0	0.0	0.0	0.0	0.0	0.0	0.0	0.0	0.0	0.0	0.0	0.0	0.0	0.0	0.0	0.0	0.0	0.0	0.0	0.0	0.0	0.0	0.0	0.0	0.0	0.0	0.0	0.0	0.0	0.0	0.0	0.0
k__Bacteria;p__BRC1;c__;o__;f__	0.0	0.0	0.0	0.0	0.0	0.0	0.0	0.0	0.0	0.0	0.0	0.0	0.0	0.0	0.0	0.0	0.0	0.0	0.0	0.0	0.0	0.0	0.0	0.0	0.0	0.0	0.0	0.0	0.0	0.0	0.0	0.0	0.0	0.0	0.0	0.0	0.0	0.0	0.0	0.0	0.0	0.0	0.0	0.0	0.0	0.0	0.0	0.0	0.0
k__Bacteria;p__BRC1;c__PRR-11;o__;f__	0.0	0.0	0.0	3.0	0.0	1.0	18.0	0.0	0.0	1.0	0.0	0.0	0.0	3.0	2.0	0.0	0.0	3.0	0.0	0.0	2.0	0.0	0.0	0.0	0.0	1.0	0.0	1.0	3.0	0.0	0.0	0.0	1.0	0.0	0.0	0.0	0.0	1.0	1.0	0.0	0.0	0.0	0.0	1.0	0.0	0.0	0.0	0.0	1.0
k__Bacteria;p__Bacteroidetes;c__;o__;f__	0.0	0.0	0.0	0.0	0.0	0.0	0.0	0.0	2.0	1.0	0.0	0.0	0.0	0.0	0.0	0.0	0.0	1.0	0.0	0.0	0.0	0.0	0.0	0.0	0.0	0.0	0.0	0.0	2.0	0.0	0.0	0.0	0.0	0.0	0.0	0.0	0.0	0.0	0.0	0.0	0.0	0.0	0.0	0.0	0.0	0.0	0.0	0.0	0.0
k__Bacteria;p__Bacteroidetes;c__Bacteroidia;o__Bacteroidales;f__	6.0	25.0	11.0	6.0	13.0	3.0	4.0	24.0	2.0	25.0	4.0	4.0	8.0	28.0	9.0	3.0	5.0	8.0	2.0	5.0	12.0	14.0	3.0	6.0	14.0	0.0	9.0	37.0	6.0	4.0	17.0	6.0	0.0	21.0	3.0	2.0	10.0	4.0	4.0	7.0	6.0	1.0	7.0	0.0	6.0	3.0	8.0	10.0	7.0
k__Bacteria;p__Bacteroidetes;c__Bacteroidia;o__Bacteroidales;f__Bacteroidaceae	190.0	274.0	123.0	88.0	273.0	87.0	231.0	52.0	33.0	107.0	154.0	27.0	80.0	218.0	81.0	36.0	23.0	168.0	69.0	60.0	182.0	214.0	38.0	68.0	205.0	31.0	109.0	439.0	70.0	42.0	247.0	129.0	52.0	58.0	38.0	44.0	79.0	82.0	94.0	160.0	26.0	26.0	88.0	847.0	95.0	64.0	388.0	160.0	107.0
k__Bacteria;p__Bacteroidetes;c__Bacteroidia;o__Bacteroidales;f__Marinilabiaceae	0.0	0.0	0.0	0.0	0.0	0.0	0.0	0.0	0.0	0.0	0.0	0.0	0.0	0.0	0.0	0.0	0.0	0.0	0.0	0.0	0.0	0.0	0.0	0.0	0.0	0.0	0.0	0.0	0.0	0.0	0.0	0.0	0.0	0.0	0.0	0.0	0.0	0.0	0.0	0.0	0.0	0.0	0.0	0.0	0.0	0.0	0.0	0.0	0.0
k__Bacteria;p__Bacteroidetes;c__Bacteroidia;o__Bacteroidales;f__Porphyromonadaceae	322.0	403.0	143.0	231.0	241.0	113.0	207.0	216.0	218.0	401.0	1494.0	422.0	328.0	798.0	348.0	130.0	131.0	386.0	363.0	169.0	234.0	549.0	221.0	237.0	1042.0	56.0	221.0	353.0	409.0	772.0	130.0	651.0	294.0	205.0	307.0	475.0	535.0	371.0	378.0	647.0	439.0	487.0	615.0	675.0	478.0	475.0	494.0	419.0	669.0
k__Bacteria;p__Bacteroidetes;c__Bacteroidia;o__Bacteroidales;f__Prevotellaceae	2765.0	2232.0	1188.0	838.0	463.0	289.0	1324.0	1918.0	546.0	418.0	595.0	447.0	643.0	1715.0	1368.0	321.0	419.0	952.0	1368.0	316.0	292.0	863.0	286.0	675.0	267.0	148.0	263.0	994.0	752.0	1400.0	275.0	237.0	493.0	139.0	1207.0	1936.0	370.0	473.0	209.0	858.0	572.0	181.0	320.0	530.0	268.0	485.0	587.0	167.0	340.0
k__Bacteria;p__Bacteroidetes;c__Bacteroidia;o__Bacteroidales;f__Rikenellaceae	0.0	0.0	0.0	0.0	0.0	0.0	0.0	9.0	1.0	0.0	3.0	0.0	1.0	3.0	0.0	0.0	1.0	3.0	0.0	0.0	0.0	0.0	4.0	0.0	3.0	0.0	5.0	1.0	0.0	4.0	3.0	0.0	0.0	0.0	2.0	0.0	3.0	0.0	2.0	3.0	0.0	0.0	0.0	5.0	4.0	0.0	8.0	2.0	3.0
k__Bacteria;p__Bacteroidetes;c__Flavobacteria;o__;f__	0.0	1.0	0.0	0.0	0.0	0.0	0.0	0.0	0.0	0.0	0.0	0.0	0.0	1.0	0.0	1.0	0.0	1.0	0.0	0.0	0.0	0.0	0.0	0.0	0.0	3.0	0.0	0.0	0.0	1.0	0.0	0.0	0.0	0.0	0.0	0.0	1.0	0.0	0.0	0.0	0.0	0.0	0.0	1.0	0.0	0.0	0.0	0.0	0.0
k__Bacteria;p__Bacteroidetes;c__Flavobacteria;o__Flavobacteriales;f__	0.0	0.0	0.0	0.0	0.0	4.0	0.0	0.0	0.0	0.0	0.0	0.0	0.0	0.0	0.0	0.0	0.0	0.0	0.0	0.0	0.0	0.0	0.0	0.0	0.0	0.0	0.0	0.0	0.0	0.0	0.0	0.0	0.0	0.0	0.0	0.0	1.0	0.0	12.0	0.0	0.0	0.0	0.0	0.0	0.0	0.0	0.0	0.0	0.0
k__Bacteria;p__Bacteroidetes;c__Flavobacteria;o__Flavobacteriales;f__Blattabacteriaceae	0.0	0.0	0.0	0.0	0.0	0.0	0.0	0.0	0.0	0.0	0.0	0.0	0.0	0.0	0.0	0.0	0.0	0.0	0.0	0.0	0.0	0.0	0.0	0.0	0.0	0.0	0.0	0.0	0.0	0.0	0.0	0.0	0.0	0.0	0.0	0.0	0.0	0.0	0.0	0.0	0.0	0.0	0.0	0.0	0.0	0.0	0.0	0.0	0.0
k__Bacteria;p__Bacteroidetes;c__Flavobacteria;o__Flavobacteriales;f__Cryomorphaceae	0.0	3.0	2.0	1.0	0.0	1.0	1.0	0.0	1.0	0.0	0.0	0.0	1.0	2.0	4.0	0.0	0.0	0.0	0.0	0.0	0.0	1.0	0.0	1.0	2.0	6.0	1.0	1.0	0.0	1.0	0.0	0.0	1.0	0.0	0.0	0.0	1.0	2.0	0.0	2.0	0.0	2.0	0.0	1.0	2.0	5.0	2.0	0.0	0.0
k__Bacteria;p__Bacteroidetes;c__Flavobacteria;o__Flavobacteriales;f__Flavobacteriaceae	607.0	658.0	358.0	275.0	587.0	321.0	279.0	402.0	558.0	415.0	653.0	161.0	215.0	300.0	235.0	233.0	126.0	373.0	177.0	147.0	164.0	488.0	206.0	247.0	542.0	238.0	315.0	235.0	148.0	276.0	118.0	651.0	211.0	358.0	158.0	120.0	364.0	306.0	471.0	560.0	254.0	1128.0	769.0	470.0	364.0	243.0	704.0	736.0	663.0
k__Bacteria;p__Bacteroidetes;c__Sphingobacteria;o__Sphingobacteriales;f__	129.0	190.0	104.0	49.0	249.0	162.0	327.0	127.0	41.0	156.0	137.0	33.0	134.0	106.0	73.0	97.0	15.0	161.0	50.0	136.0	50.0	16.0	58.0	47.0	75.0	181.0	141.0	107.0	47.0	45.0	67.0	68.0	47.0	103.0	31.0	28.0	88.0	39.0	70.0	88.0	61.0	127.0	94.0	50.0	55.0	194.0	41.0	21.0	94.0
k__Bacteria;p__Bacteroidetes;c__Sphingobacteria;o__Sphingobacteriales;f__Cyclobacteriaceae	6.0	5.0	0.0	3.0	0.0	8.0	11.0	0.0	1.0	0.0	6.0	0.0	6.0	8.0	1.0	1.0	0.0	3.0	2.0	7.0	2.0	2.0	1.0	0.0	6.0	1.0	1.0	8.0	1.0	2.0	0.0	1.0	0.0	0.0	0.0	3.0	2.0	1.0	0.0	10.0	1.0	0.0	1.0	1.0	1.0	14.0	8.0	0.0	2.0
k__Bacteria;p__Bacteroidetes;c__Sphingobacteria;o__Sphingobacteriales;f__Flammeovirgaceae	0.0	4.0	2.0	0.0	9.0	2.0	3.0	0.0	0.0	0.0	0.0	0.0	2.0	0.0	0.0	1.0	0.0	3.0	0.0	1.0	0.0	1.0	0.0	1.0	1.0	0.0	0.0	2.0	0.0	0.0	0.0	0.0	1.0	0.0	1.0	0.0	1.0	0.0	2.0	0.0	0.0	0.0	0.0	1.0	0.0	3.0	0.0	0.0	1.0
k__Bacteria;p__Bacteroidetes;c__Sphingobacteria;o__Sphingobacteriales;f__Flexibacteraceae	180.0	292.0	180.0	81.0	523.0	252.0	863.0	238.0	63.0	472.0	450.0	79.0	164.0	166.0	184.0	316.0	34.0	338.0	136.0	626.0	117.0	62.0	158.0	118.0	211.0	366.0	316.0	166.0	100.0	137.0	79.0	181.0	86.0	41.0	60.0	31.0	209.0	110.0	138.0	208.0	157.0	429.0	247.0	123.0	119.0	489.0	95.0	59.0	150.0
k__Bacteria;p__Bacteroidetes;c__Sphingobacteria;o__Sphingobacteriales;f__Rhodothermaceae	0.0	1.0	18.0	0.0	2.0	0.0	0.0	0.0	0.0	1.0	2.0	1.0	0.0	2.0	0.0	2.0	0.0	4.0	2.0	0.0	1.0	0.0	2.0	0.0	5.0	4.0	8.0	0.0	6.0	1.0	0.0	1.0	3.0	2.0	0.0	0.0	0.0	0.0	2.0	1.0	0.0	2.0	0.0	5.0	1.0	0.0	0.0	0.0	0.0
k__Bacteria;p__Bacteroidetes;c__Sphingobacteria;o__Sphingobacteriales;f__Saprospiraceae	0.0	2.0	0.0	3.0	0.0	2.0	0.0	7.0	2.0	0.0	1.0	0.0	3.0	7.0	0.0	0.0	0.0	1.0	1.0	0.0	1.0	0.0	0.0	0.0	0.0	14.0	0.0	1.0	2.0	2.0	0.0	0.0	0.0	0.0	1.0	0.0	4.0	0.0	2.0	1.0	4.0	3.0	0.0	0.0	0.0	0.0	0.0	0.0	3.0
k__Bacteria;p__Bacteroidetes;c__Sphingobacteria;o__Sphingobacteriales;f__Sphingobacteriaceae	101.0	279.0	134.0	54.0	221.0	190.0	191.0	150.0	40.0	119.0	262.0	50.0	135.0	72.0	47.0	418.0	41.0	153.0	74.0	234.0	87.0	34.0	73.0	42.0	128.0	387.0	129.0	96.0	105.0	55.0	26.0	171.0	61.0	60.0	36.0	32.0	119.0	96.0	85.0	139.0	8.0	173.0	87.0	56.0	54.0	174.0	76.0	35.0	63.0
k__Bacteria;p__CCM11b;c__;o__;f__	0.0	0.0	0.0	0.0	0.0	0.0	0.0	0.0	0.0	0.0	0.0	0.0	0.0	0.0	0.0	0.0	0.0	0.0	0.0	0.0	0.0	0.0	0.0	0.0	0.0	0.0	0.0	0.0	0.0	0.0	0.0	0.0	0.0	0.0	0.0	0.0	0.0	0.0	0.0	0.0	0.0	0.0	3.0	0.0	0.0	0.0	0.0	0.0	0.0
k__Bacteria;p__Caldithrix_KSB1;c__Caldithrixae;o__Caldithrixales;f__	0.0	0.0	0.0	0.0	0.0	0.0	0.0	0.0	0.0	0.0	0.0	0.0	0.0	0.0	0.0	0.0	0.0	0.0	0.0	0.0	0.0	0.0	0.0	0.0	0.0	0.0	0.0	0.0	0.0	0.0	0.0	0.0	0.0	0.0	0.0	0.0	0.0	0.0	0.0	0.0	0.0	0.0	0.0	0.0	0.0	0.0	0.0	0.0	0.0
k__Bacteria;p__Chlamydiae;c__Chlamydiae (class);o__Chlamydiales;f__	0.0	0.0	0.0	0.0	0.0	0.0	0.0	0.0	0.0	0.0	0.0	0.0	0.0	0.0	0.0	0.0	0.0	0.0	0.0	0.0	0.0	0.0	0.0	0.0	0.0	0.0	0.0	0.0	0.0	0.0	0.0	0.0	0.0	0.0	0.0	0.0	0.0	0.0	0.0	0.0	0.0	0.0	0.0	0.0	0.0	0.0	0.0	0.0	0.0
k__Bacteria;p__Chlamydiae;c__Chlamydiae (class);o__Chlamydiales;f__Parachlamydiaceae	0.0	1.0	0.0	0.0	0.0	0.0	1.0	0.0	0.0	1.0	0.0	0.0	0.0	0.0	0.0	0.0	0.0	0.0	0.0	0.0	0.0	0.0	0.0	0.0	0.0	0.0	0.0	0.0	0.0	0.0	0.0	0.0	0.0	0.0	1.0	0.0	0.0	0.0	0.0	0.0	0.0	0.0	0.0	0.0	0.0	0.0	0.0	0.0	0.0
k__Bacteria;p__Chlamydiae;c__Chlamydiae (class);o__Chlamydiales;f__Rhabdochlamydiaceae	0.0	0.0	0.0	0.0	0.0	0.0	0.0	0.0	0.0	0.0	0.0	0.0	0.0	0.0	0.0	0.0	0.0	0.0	0.0	0.0	0.0	0.0	0.0	0.0	0.0	0.0	0.0	0.0	0.0	0.0	0.0	0.0	0.0	0.0	0.0	0.0	0.0	0.0	0.0	0.0	0.0	0.0	0.0	0.0	0.0	0.0	0.0	0.0	0.0
k__Bacteria;p__Chlamydiae;c__Chlamydiae (class);o__Chlamydiales;f__Simkaniaceae	0.0	0.0	3.0	0.0	0.0	0.0	0.0	0.0	0.0	0.0	0.0	0.0	0.0	0.0	0.0	0.0	0.0	0.0	0.0	0.0	0.0	0.0	0.0	0.0	0.0	0.0	0.0	0.0	0.0	0.0	0.0	0.0	0.0	0.0	0.0	0.0	0.0	0.0	0.0	0.0	0.0	0.0	0.0	0.0	0.0	0.0	0.0	0.0	0.0
k__Bacteria;p__Chlorobi;c__;o__;f__	0.0	0.0	0.0	0.0	0.0	0.0	0.0	0.0	0.0	0.0	0.0	0.0	0.0	0.0	0.0	0.0	0.0	0.0	0.0	0.0	0.0	0.0	0.0	0.0	0.0	0.0	0.0	0.0	0.0	0.0	0.0	0.0	0.0	0.0	0.0	0.0	0.0	0.0	0.0	0.0	0.0	0.0	0.0	0.0	0.0	0.0	0.0	0.0	0.0
k__Bacteria;p__Chlorobi;c__BSV19;o__;f__	0.0	0.0	0.0	0.0	0.0	0.0	0.0	0.0	0.0	0.0	0.0	0.0	0.0	0.0	0.0	0.0	0.0	0.0	0.0	0.0	0.0	0.0	0.0	0.0	0.0	0.0	1.0	0.0	0.0	0.0	0.0	0.0	0.0	0.0	0.0	0.0	0.0	0.0	0.0	0.0	0.0	0.0	0.0	0.0	0.0	0.0	0.0	0.0	0.0
k__Bacteria;p__Chlorobi;c__OPB56;o__;f__	0.0	0.0	0.0	0.0	0.0	0.0	0.0	0.0	0.0	0.0	0.0	0.0	0.0	0.0	0.0	0.0	0.0	0.0	0.0	0.0	0.0	0.0	0.0	0.0	0.0	0.0	0.0	0.0	0.0	0.0	0.0	0.0	0.0	0.0	0.0	0.0	0.0	0.0	0.0	0.0	0.0	0.0	0.0	0.0	0.0	0.0	0.0	0.0	0.0
k__Bacteria;p__Chlorobi;c__SJA-28;o__;f__	0.0	0.0	0.0	0.0	0.0	0.0	0.0	0.0	0.0	0.0	0.0	0.0	0.0	0.0	0.0	0.0	0.0	0.0	0.0	0.0	0.0	0.0	0.0	0.0	0.0	2.0	0.0	1.0	0.0	0.0	0.0	0.0	1.0	0.0	1.0	0.0	0.0	0.0	0.0	0.0	0.0	0.0	0.0	0.0	0.0	0.0	0.0	0.0	0.0
k__Bacteria;p__Chlorobi;c__ZB1;o__;f__	0.0	0.0	0.0	0.0	0.0	0.0	0.0	0.0	0.0	0.0	0.0	0.0	0.0	0.0	0.0	0.0	0.0	0.0	0.0	0.0	0.0	0.0	0.0	0.0	0.0	0.0	0.0	0.0	0.0	0.0	0.0	0.0	0.0	0.0	0.0	0.0	0.0	0.0	0.0	0.0	0.0	0.0	0.0	0.0	0.0	0.0	0.0	0.0	0.0
k__Bacteria;p__Chloroflexi;c__;o__;f__	0.0	0.0	0.0	0.0	0.0	0.0	0.0	0.0	0.0	0.0	0.0	0.0	0.0	0.0	0.0	0.0	0.0	0.0	0.0	0.0	0.0	0.0	0.0	0.0	0.0	0.0	0.0	0.0	0.0	0.0	0.0	0.0	0.0	0.0	0.0	0.0	0.0	0.0	0.0	0.0	0.0	0.0	0.0	0.0	0.0	0.0	0.0	0.0	0.0
k__Bacteria;p__Chloroflexi;c__Anaerolineae;o__;f__	0.0	0.0	0.0	0.0	0.0	0.0	16.0	0.0	0.0	0.0	0.0	0.0	0.0	0.0	0.0	0.0	0.0	0.0	0.0	2.0	0.0	0.0	2.0	0.0	0.0	0.0	0.0	0.0	0.0	0.0	0.0	0.0	0.0	0.0	0.0	0.0	1.0	0.0	1.0	0.0	0.0	0.0	0.0	0.0	0.0	0.0	0.0	0.0	0.0
k__Bacteria;p__Chloroflexi;c__Anaerolineae;o__A31;f__KNA6-EB22	0.0	0.0	0.0	0.0	0.0	0.0	0.0	0.0	0.0	0.0	0.0	0.0	0.0	0.0	0.0	0.0	0.0	0.0	0.0	0.0	0.0	0.0	0.0	0.0	0.0	0.0	0.0	0.0	0.0	0.0	0.0	0.0	0.0	0.0	0.0	0.0	0.0	0.0	0.0	0.0	0.0	0.0	0.0	0.0	0.0	0.0	0.0	0.0	0.0
k__Bacteria;p__Chloroflexi;c__Anaerolineae;o__A31;f__S47	0.0	1.0	0.0	0.0	0.0	0.0	0.0	0.0	0.0	0.0	0.0	0.0	0.0	0.0	0.0	0.0	0.0	1.0	0.0	0.0	0.0	0.0	0.0	0.0	0.0	0.0	0.0	0.0	0.0	0.0	0.0	0.0	0.0	0.0	0.0	0.0	0.0	0.0	0.0	0.0	0.0	0.0	0.0	0.0	0.0	6.0	0.0	0.0	0.0
k__Bacteria;p__Chloroflexi;c__Anaerolineae;o__A4b;f__	0.0	1.0	2.0	0.0	0.0	0.0	9.0	2.0	0.0	2.0	3.0	0.0	0.0	0.0	0.0	4.0	1.0	7.0	0.0	0.0	0.0	0.0	0.0	0.0	1.0	1.0	1.0	2.0	0.0	0.0	0.0	1.0	0.0	0.0	0.0	0.0	6.0	0.0	1.0	6.0	0.0	0.0	0.0	0.0	0.0	3.0	0.0	0.0	0.0
k__Bacteria;p__Chloroflexi;c__Anaerolineae;o__Anaerolineales;f__Anaerolinaceae	0.0	0.0	0.0	0.0	0.0	0.0	0.0	0.0	0.0	0.0	0.0	0.0	0.0	0.0	0.0	0.0	0.0	1.0	0.0	0.0	0.0	0.0	0.0	0.0	0.0	0.0	2.0	0.0	0.0	0.0	0.0	0.0	0.0	0.0	0.0	0.0	0.0	1.0	0.0	0.0	0.0	0.0	0.0	0.0	0.0	0.0	0.0	0.0	0.0
k__Bacteria;p__Chloroflexi;c__Anaerolineae;o__CFB-26;f__	0.0	0.0	0.0	0.0	0.0	0.0	0.0	0.0	0.0	0.0	0.0	0.0	0.0	0.0	0.0	0.0	0.0	0.0	0.0	0.0	0.0	0.0	0.0	0.0	0.0	0.0	0.0	0.0	0.0	0.0	0.0	0.0	0.0	0.0	0.0	0.0	0.0	0.0	0.0	0.0	0.0	0.0	0.0	0.0	0.0	0.0	0.0	0.0	0.0
k__Bacteria;p__Chloroflexi;c__Anaerolineae;o__Caldilineales;f__	0.0	0.0	0.0	0.0	0.0	0.0	0.0	0.0	0.0	0.0	0.0	0.0	0.0	0.0	0.0	0.0	0.0	0.0	0.0	0.0	0.0	0.0	0.0	0.0	0.0	0.0	0.0	0.0	0.0	0.0	0.0	0.0	0.0	0.0	0.0	0.0	0.0	0.0	0.0	0.0	0.0	0.0	0.0	0.0	0.0	0.0	0.0	0.0	0.0
k__Bacteria;p__Chloroflexi;c__Anaerolineae;o__Caldilineales;f__Caldilineaceae	0.0	1.0	0.0	0.0	4.0	0.0	3.0	1.0	3.0	0.0	0.0	0.0	0.0	0.0	2.0	0.0	0.0	3.0	0.0	0.0	0.0	0.0	1.0	2.0	1.0	1.0	1.0	1.0	0.0	0.0	0.0	2.0	0.0	0.0	0.0	0.0	2.0	0.0	0.0	1.0	2.0	7.0	0.0	1.0	0.0	0.0	0.0	0.0	0.0
k__Bacteria;p__Chloroflexi;c__Anaerolineae;o__DRC31;f__	0.0	0.0	0.0	0.0	0.0	1.0	0.0	0.0	0.0	0.0	0.0	0.0	0.0	0.0	0.0	0.0	0.0	0.0	0.0	0.0	0.0	0.0	0.0	0.0	0.0	0.0	0.0	0.0	0.0	1.0	0.0	0.0	0.0	0.0	0.0	0.0	0.0	0.0	0.0	0.0	0.0	1.0	0.0	0.0	0.0	0.0	0.0	0.0	0.0
k__Bacteria;p__Chloroflexi;c__Anaerolineae;o__GCA004;f__	0.0	0.0	0.0	0.0	0.0	0.0	0.0	0.0	0.0	0.0	0.0	0.0	0.0	0.0	0.0	0.0	0.0	0.0	0.0	0.0	0.0	0.0	0.0	0.0	0.0	0.0	0.0	0.0	0.0	0.0	0.0	0.0	0.0	0.0	0.0	0.0	0.0	0.0	0.0	0.0	0.0	0.0	0.0	0.0	0.0	0.0	0.0	0.0	0.0
k__Bacteria;p__Chloroflexi;c__Anaerolineae;o__H39;f__	0.0	0.0	0.0	1.0	0.0	0.0	0.0	0.0	1.0	0.0	0.0	0.0	0.0	0.0	0.0	0.0	0.0	0.0	0.0	0.0	0.0	0.0	0.0	0.0	0.0	0.0	0.0	0.0	0.0	0.0	0.0	0.0	0.0	0.0	0.0	0.0	0.0	0.0	0.0	0.0	0.0	0.0	0.0	0.0	0.0	0.0	0.0	0.0	0.0
k__Bacteria;p__Chloroflexi;c__Anaerolineae;o__S0208;f__	0.0	0.0	0.0	0.0	0.0	1.0	0.0	0.0	0.0	0.0	0.0	0.0	0.0	0.0	0.0	0.0	0.0	0.0	0.0	0.0	0.0	0.0	0.0	0.0	0.0	0.0	0.0	0.0	0.0	0.0	0.0	0.0	0.0	0.0	0.0	0.0	0.0	0.0	0.0	0.0	0.0	0.0	0.0	0.0	0.0	0.0	0.0	0.0	0.0
k__Bacteria;p__Chloroflexi;c__Anaerolineae;o__SB-34;f__	0.0	0.0	0.0	0.0	0.0	0.0	0.0	0.0	0.0	0.0	0.0	0.0	0.0	0.0	0.0	0.0	0.0	0.0	0.0	0.0	0.0	0.0	0.0	0.0	0.0	0.0	0.0	0.0	0.0	0.0	0.0	0.0	0.0	0.0	0.0	0.0	0.0	0.0	0.0	0.0	0.0	0.0	0.0	0.0	0.0	0.0	0.0	0.0	0.0
k__Bacteria;p__Chloroflexi;c__Anaerolineae;o__SJA-101;f__SHA-31	0.0	0.0	0.0	0.0	0.0	0.0	0.0	0.0	0.0	0.0	0.0	0.0	0.0	0.0	1.0	0.0	0.0	0.0	0.0	0.0	0.0	0.0	0.0	0.0	0.0	0.0	0.0	0.0	0.0	0.0	0.0	0.0	0.0	0.0	0.0	0.0	0.0	0.0	0.0	0.0	0.0	0.0	0.0	0.0	0.0	0.0	0.0	0.0	0.0
k__Bacteria;p__Chloroflexi;c__Anaerolineae;o__SJA-15;f__	0.0	0.0	0.0	0.0	0.0	0.0	0.0	0.0	0.0	0.0	0.0	0.0	0.0	0.0	0.0	0.0	0.0	0.0	0.0	0.0	0.0	0.0	0.0	0.0	0.0	0.0	0.0	0.0	0.0	0.0	0.0	0.0	0.0	0.0	0.0	0.0	0.0	0.0	0.0	0.0	0.0	0.0	0.0	0.0	0.0	0.0	0.0	0.0	0.0
k__Bacteria;p__Chloroflexi;c__Anaerolineae;o__WCHB1-50;f__	0.0	0.0	0.0	0.0	0.0	0.0	0.0	0.0	0.0	0.0	0.0	0.0	0.0	0.0	0.0	0.0	0.0	0.0	0.0	0.0	0.0	0.0	0.0	0.0	0.0	0.0	0.0	0.0	0.0	0.0	0.0	0.0	0.0	0.0	0.0	0.0	0.0	0.0	0.0	0.0	0.0	0.0	0.0	0.0	0.0	0.0	0.0	0.0	0.0
k__Bacteria;p__Chloroflexi;c__Anaerolineae;o__envOPS12;f__	0.0	0.0	0.0	0.0	0.0	0.0	0.0	0.0	0.0	0.0	0.0	0.0	0.0	0.0	0.0	0.0	0.0	0.0	0.0	0.0	0.0	0.0	0.0	0.0	0.0	0.0	0.0	0.0	0.0	0.0	0.0	0.0	0.0	0.0	0.0	0.0	0.0	0.0	0.0	0.0	0.0	0.0	0.0	0.0	0.0	0.0	0.0	0.0	0.0
k__Bacteria;p__Chloroflexi;c__Bljii12;o__;f__	2.0	9.0	24.0	2.0	8.0	4.0	0.0	0.0	1.0	1.0	6.0	0.0	0.0	0.0	1.0	0.0	0.0	1.0	4.0	1.0	0.0	0.0	0.0	0.0	3.0	0.0	4.0	1.0	0.0	0.0	0.0	0.0	3.0	0.0	0.0	0.0	3.0	3.0	1.0	5.0	5.0	1.0	1.0	3.0	2.0	1.0	0.0	0.0	0.0
k__Bacteria;p__Chloroflexi;c__Chloroflexi (class);o__Herpetosiphonales;f__Herpetosiphonaceae	0.0	0.0	0.0	0.0	0.0	0.0	0.0	0.0	0.0	0.0	0.0	0.0	0.0	0.0	0.0	0.0	0.0	0.0	0.0	0.0	0.0	0.0	0.0	0.0	0.0	0.0	0.0	0.0	0.0	0.0	0.0	0.0	0.0	0.0	0.0	0.0	0.0	0.0	0.0	0.0	0.0	0.0	0.0	0.0	0.0	0.0	0.0	0.0	0.0
k__Bacteria;p__Chloroflexi;c__Chloroflexi (class);o__Roseiflexales;f__	0.0	0.0	0.0	0.0	0.0	0.0	0.0	0.0	0.0	0.0	0.0	0.0	0.0	0.0	0.0	0.0	0.0	0.0	0.0	0.0	0.0	0.0	0.0	0.0	0.0	0.0	0.0	0.0	0.0	0.0	0.0	0.0	0.0	0.0	0.0	0.0	3.0	0.0	0.0	0.0	0.0	0.0	0.0	0.0	0.0	0.0	0.0	0.0	0.0
k__Bacteria;p__Chloroflexi;c__Chloroflexi (class);o__Roseiflexales;f__Kouleothrixaceae	0.0	0.0	0.0	0.0	0.0	0.0	0.0	0.0	0.0	0.0	1.0	0.0	0.0	0.0	0.0	0.0	0.0	0.0	0.0	0.0	0.0	0.0	0.0	5.0	0.0	0.0	0.0	0.0	0.0	0.0	0.0	0.0	0.0	0.0	0.0	0.0	0.0	0.0	0.0	2.0	0.0	3.0	0.0	0.0	1.0	0.0	0.0	0.0	0.0
k__Bacteria;p__Chloroflexi;c__Chloroflexi-4;o__;f__	0.0	0.0	0.0	0.0	0.0	0.0	0.0	0.0	0.0	0.0	0.0	0.0	0.0	0.0	0.0	0.0	0.0	0.0	0.0	0.0	0.0	0.0	0.0	0.0	0.0	0.0	0.0	0.0	0.0	0.0	0.0	0.0	0.0	0.0	0.0	0.0	0.0	0.0	0.0	0.0	0.0	0.0	0.0	0.0	0.0	0.0	0.0	0.0	0.0
k__Bacteria;p__Chloroflexi;c__Ktedonobacteria;o__;f__	0.0	0.0	0.0	0.0	0.0	0.0	0.0	0.0	0.0	0.0	0.0	0.0	0.0	0.0	0.0	0.0	0.0	0.0	0.0	0.0	0.0	0.0	0.0	0.0	0.0	0.0	0.0	0.0	0.0	0.0	0.0	0.0	0.0	0.0	0.0	0.0	0.0	0.0	0.0	0.0	0.0	1.0	0.0	0.0	0.0	0.0	1.0	0.0	0.0
k__Bacteria;p__Chloroflexi;c__SOGA31;o__;f__	50.0	54.0	29.0	18.0	34.0	29.0	56.0	22.0	8.0	61.0	59.0	13.0	24.0	14.0	9.0	30.0	5.0	36.0	19.0	29.0	14.0	8.0	19.0	30.0	15.0	27.0	35.0	13.0	6.0	8.0	6.0	33.0	31.0	21.0	6.0	6.0	41.0	27.0	41.0	40.0	6.0	19.0	32.0	26.0	18.0	25.0	9.0	12.0	18.0
k__Bacteria;p__Chloroflexi;c__TK17;o__;f__	0.0	0.0	0.0	0.0	0.0	2.0	5.0	0.0	0.0	5.0	0.0	0.0	0.0	0.0	1.0	3.0	0.0	1.0	0.0	4.0	1.0	0.0	1.0	0.0	1.0	3.0	5.0	0.0	1.0	0.0	0.0	0.0	7.0	0.0	2.0	0.0	1.0	1.0	0.0	3.0	0.0	0.0	3.0	1.0	2.0	0.0	0.0	1.0	2.0
k__Bacteria;p__Chloroflexi;c__Thermobacula;o__Thermobaculales;f__Thermobaculaceae	0.0	0.0	0.0	0.0	0.0	0.0	0.0	0.0	0.0	0.0	0.0	0.0	0.0	0.0	0.0	0.0	0.0	0.0	0.0	0.0	0.0	0.0	0.0	0.0	0.0	0.0	0.0	0.0	0.0	0.0	0.0	0.0	0.0	0.0	0.0	0.0	0.0	0.0	0.0	0.0	0.0	0.0	0.0	0.0	0.0	0.0	0.0	0.0	0.0
k__Bacteria;p__Chloroflexi;c__Thermomicrobia;o__;f__	0.0	0.0	0.0	0.0	0.0	0.0	0.0	0.0	0.0	0.0	0.0	0.0	0.0	0.0	0.0	0.0	0.0	0.0	0.0	1.0	0.0	0.0	0.0	0.0	0.0	0.0	0.0	0.0	0.0	0.0	0.0	0.0	0.0	0.0	0.0	0.0	0.0	0.0	0.0	0.0	0.0	0.0	0.0	0.0	0.0	0.0	0.0	0.0	0.0
k__Bacteria;p__Chloroflexi;c__Thermomicrobia;o__HN1-15;f__	34.0	48.0	62.0	13.0	24.0	6.0	97.0	36.0	16.0	39.0	28.0	7.0	17.0	16.0	31.0	15.0	4.0	59.0	29.0	51.0	14.0	8.0	26.0	4.0	31.0	13.0	67.0	44.0	12.0	22.0	15.0	38.0	18.0	62.0	11.0	8.0	47.0	24.0	20.0	26.0	7.0	28.0	14.0	24.0	22.0	45.0	19.0	15.0	25.0
k__Bacteria;p__Chloroflexi;c__Thermomicrobia;o__Thermomicrobiales;f__	0.0	1.0	0.0	0.0	0.0	0.0	0.0	1.0	0.0	0.0	0.0	0.0	0.0	1.0	0.0	0.0	0.0	0.0	0.0	0.0	0.0	0.0	0.0	0.0	0.0	0.0	0.0	0.0	0.0	1.0	0.0	0.0	0.0	0.0	0.0	0.0	0.0	0.0	0.0	0.0	0.0	0.0	1.0	0.0	0.0	0.0	0.0	0.0	0.0
k__Bacteria;p__Cyanobacteria;c__;o__;f__	1094.0	2296.0	1364.0	458.0	759.0	1866.0	1593.0	4613.0	16984.0	1555.0	2403.0	277.0	4147.0	431.0	662.0	1655.0	160.0	2442.0	406.0	1604.0	407.0	129.0	704.0	611.0	646.0	3505.0	1554.0	462.0	421.0	186.0	373.0	1344.0	1135.0	842.0	524.0	463.0	1766.0	884.0	816.0	4023.0	4877.0	1413.0	2203.0	536.0	911.0	2415.0	407.0	675.0	481.0
k__Bacteria;p__Cyanobacteria;c__;o__Chroococcales;f__	0.0	0.0	0.0	0.0	0.0	0.0	0.0	0.0	0.0	0.0	0.0	0.0	0.0	0.0	0.0	0.0	0.0	0.0	1.0	0.0	0.0	0.0	0.0	0.0	0.0	0.0	0.0	0.0	0.0	0.0	0.0	0.0	0.0	0.0	0.0	0.0	0.0	0.0	0.0	0.0	0.0	0.0	0.0	0.0	0.0	0.0	0.0	0.0	0.0
k__Bacteria;p__Cyanobacteria;c__;o__Chroococcales;f__Prochlorococcaceae	0.0	0.0	0.0	0.0	0.0	0.0	0.0	0.0	0.0	0.0	0.0	0.0	0.0	0.0	0.0	0.0	0.0	0.0	0.0	0.0	0.0	0.0	0.0	0.0	0.0	0.0	0.0	0.0	0.0	0.0	0.0	0.0	0.0	0.0	0.0	0.0	0.0	0.0	0.0	0.0	0.0	0.0	0.0	0.0	0.0	0.0	0.0	0.0	0.0
k__Bacteria;p__Cyanobacteria;c__;o__Nostocales;f__Nostocaceae	0.0	2.0	0.0	2.0	0.0	0.0	0.0	0.0	3.0	0.0	4.0	0.0	0.0	0.0	0.0	1.0	0.0	0.0	1.0	0.0	0.0	0.0	0.0	0.0	0.0	0.0	0.0	0.0	0.0	0.0	0.0	0.0	0.0	0.0	1.0	0.0	0.0	0.0	0.0	0.0	0.0	0.0	0.0	0.0	0.0	0.0	0.0	0.0	0.0
k__Bacteria;p__Cyanobacteria;c__;o__Nostocales;f__Rivulariaceae	0.0	0.0	0.0	0.0	0.0	0.0	0.0	0.0	0.0	0.0	0.0	0.0	0.0	0.0	0.0	0.0	0.0	0.0	0.0	0.0	0.0	0.0	0.0	0.0	0.0	0.0	0.0	0.0	0.0	0.0	0.0	0.0	0.0	0.0	0.0	0.0	0.0	0.0	0.0	0.0	0.0	0.0	0.0	0.0	0.0	0.0	0.0	0.0	2.0
k__Bacteria;p__Cyanobacteria;c__;o__Oscillatoriales;f__	2.0	9.0	0.0	0.0	26.0	7.0	13.0	0.0	2.0	3.0	1.0	1.0	2.0	8.0	4.0	1.0	0.0	3.0	0.0	0.0	3.0	0.0	5.0	0.0	0.0	7.0	2.0	4.0	0.0	1.0	2.0	3.0	0.0	5.0	0.0	0.0	3.0	9.0	6.0	10.0	0.0	0.0	5.0	0.0	0.0	1.0	0.0	0.0	1.0
k__Bacteria;p__Cyanobacteria;c__;o__Pleurocapsales;f__	0.0	0.0	0.0	0.0	0.0	0.0	0.0	0.0	0.0	0.0	0.0	0.0	0.0	0.0	0.0	0.0	0.0	0.0	0.0	0.0	0.0	0.0	0.0	0.0	0.0	0.0	0.0	0.0	0.0	0.0	0.0	0.0	0.0	0.0	0.0	0.0	0.0	0.0	0.0	0.0	0.0	0.0	0.0	0.0	0.0	0.0	0.0	0.0	0.0
k__Bacteria;p__Cyanobacteria;c__;o__Stigonematales;f__	0.0	0.0	0.0	0.0	0.0	0.0	0.0	0.0	0.0	0.0	0.0	0.0	0.0	0.0	0.0	0.0	0.0	0.0	0.0	0.0	0.0	0.0	0.0	0.0	0.0	0.0	0.0	0.0	0.0	0.0	0.0	0.0	0.0	0.0	0.0	0.0	0.0	0.0	0.0	0.0	0.0	0.0	0.0	0.0	0.0	0.0	0.0	0.0	0.0
k__Bacteria;p__Cyanobacteria;c__S15B-MN24;o__;f__	0.0	0.0	0.0	0.0	0.0	0.0	0.0	0.0	0.0	0.0	0.0	0.0	0.0	1.0	0.0	3.0	0.0	1.0	0.0	0.0	0.0	0.0	0.0	0.0	0.0	2.0	1.0	0.0	0.0	0.0	0.0	0.0	1.0	0.0	0.0	0.0	0.0	0.0	1.0	0.0	0.0	0.0	0.0	0.0	3.0	0.0	0.0	0.0	0.0
k__Bacteria;p__Cyanobacteria;c__SM1D11;o__;f__	0.0	0.0	0.0	0.0	0.0	0.0	0.0	0.0	0.0	0.0	0.0	0.0	0.0	0.0	0.0	0.0	0.0	0.0	0.0	0.0	0.0	0.0	0.0	0.0	0.0	0.0	0.0	0.0	0.0	0.0	0.0	0.0	0.0	0.0	0.0	0.0	0.0	0.0	0.0	0.0	0.0	0.0	0.0	0.0	0.0	0.0	0.0	0.0	0.0
k__Bacteria;p__Cyanobacteria;c__YS2;o__;f__	0.0	0.0	0.0	0.0	0.0	0.0	0.0	0.0	0.0	0.0	0.0	0.0	0.0	0.0	0.0	0.0	0.0	0.0	0.0	0.0	0.0	0.0	2.0	0.0	4.0	1.0	1.0	0.0	0.0	0.0	0.0	0.0	0.0	0.0	0.0	0.0	0.0	0.0	1.0	4.0	0.0	0.0	0.0	2.0	0.0	0.0	0.0	0.0	0.0
k__Bacteria;p__Cyanobacteria;c__mle1-12;o__;f__	12.0	0.0	9.0	0.0	13.0	2.0	4.0	0.0	1.0	4.0	0.0	0.0	0.0	0.0	1.0	0.0	0.0	0.0	0.0	1.0	0.0	0.0	0.0	0.0	4.0	3.0	0.0	2.0	3.0	3.0	0.0	0.0	0.0	0.0	0.0	0.0	0.0	0.0	0.0	2.0	2.0	0.0	0.0	0.0	0.0	20.0	0.0	0.0	3.0
k__Bacteria;p__Deferribacteres;c__Deferribacteres (class);o__Deferribacterales;f__Deferribacteraceae	0.0	0.0	0.0	0.0	0.0	0.0	0.0	0.0	0.0	0.0	2.0	0.0	0.0	0.0	0.0	0.0	0.0	0.0	0.0	0.0	0.0	0.0	0.0	0.0	0.0	0.0	0.0	1.0	0.0	0.0	0.0	0.0	1.0	0.0	0.0	2.0	1.0	0.0	12.0	2.0	0.0	0.0	0.0	1.0	0.0	0.0	0.0	0.0	0.0
k__Bacteria;p__Elusimicrobia;c__Elusimicrobia (class);o__;f__	0.0	0.0	0.0	0.0	0.0	0.0	0.0	0.0	0.0	0.0	0.0	0.0	0.0	0.0	0.0	0.0	0.0	0.0	0.0	0.0	0.0	0.0	0.0	0.0	0.0	1.0	0.0	0.0	0.0	0.0	0.0	0.0	0.0	0.0	0.0	0.0	0.0	0.0	0.0	0.0	0.0	0.0	1.0	0.0	0.0	0.0	0.0	0.0	0.0
k__Bacteria;p__Elusimicrobia;c__Elusimicrobia (class);o__Elusimicrobiales;f__	0.0	0.0	0.0	0.0	0.0	0.0	0.0	0.0	0.0	0.0	0.0	0.0	0.0	0.0	0.0	0.0	0.0	0.0	0.0	0.0	0.0	0.0	0.0	0.0	0.0	0.0	0.0	0.0	0.0	0.0	0.0	0.0	0.0	0.0	0.0	0.0	0.0	0.0	0.0	0.0	0.0	0.0	0.0	0.0	0.0	0.0	0.0	0.0	0.0
k__Bacteria;p__Elusimicrobia;c__Elusimicrobia (class);o__Elusimicrobiales;f__Elusimicrobiaceae	0.0	0.0	0.0	0.0	0.0	0.0	0.0	0.0	0.0	0.0	0.0	0.0	0.0	0.0	0.0	0.0	0.0	0.0	0.0	0.0	0.0	0.0	0.0	0.0	1.0	0.0	0.0	1.0	0.0	0.0	0.0	0.0	0.0	0.0	0.0	0.0	0.0	0.0	0.0	0.0	0.0	0.0	0.0	0.0	0.0	0.0	0.0	0.0	0.0
k__Bacteria;p__Fibrobacteres;c__Fibrobacteres (class);o__Fibrobacterales;f__Fibrobacteraceae	0.0	0.0	0.0	0.0	0.0	0.0	7.0	0.0	0.0	0.0	0.0	0.0	0.0	0.0	0.0	0.0	0.0	0.0	0.0	0.0	0.0	0.0	0.0	0.0	0.0	0.0	0.0	0.0	0.0	0.0	0.0	0.0	0.0	0.0	0.0	0.0	0.0	0.0	0.0	0.0	0.0	0.0	0.0	0.0	0.0	0.0	0.0	0.0	0.0
k__Bacteria;p__Firmicutes;c__Bacilli;o__;f__	14.0	10.0	24.0	8.0	0.0	13.0	11.0	20.0	8.0	17.0	28.0	23.0	24.0	41.0	11.0	5.0	7.0	8.0	18.0	8.0	11.0	12.0	9.0	13.0	9.0	4.0	11.0	8.0	11.0	30.0	0.0	7.0	6.0	10.0	12.0	2.0	10.0	9.0	4.0	10.0	10.0	10.0	28.0	18.0	12.0	9.0	18.0	17.0	11.0
k__Bacteria;p__Firmicutes;c__Bacilli;o__Bacillales;f__	958.0	557.0	856.0	552.0	242.0	181.0	229.0	574.0	179.0	367.0	343.0	740.0	388.0	485.0	620.0	174.0	91.0	226.0	215.0	79.0	138.0	172.0	148.0	265.0	122.0	76.0	103.0	156.0	94.0	519.0	61.0	130.0	159.0	141.0	946.0	404.0	318.0	147.0	193.0	326.0	336.0	266.0	180.0	129.0	212.0	101.0	188.0	309.0	208.0
k__Bacteria;p__Firmicutes;c__Bacilli;o__Bacillales;f__Alicyclobacillaceae	0.0	0.0	0.0	0.0	114.0	18.0	139.0	7.0	7.0	80.0	16.0	6.0	31.0	35.0	12.0	19.0	17.0	14.0	4.0	34.0	5.0	0.0	1.0	159.0	0.0	9.0	60.0	18.0	36.0	0.0	1.0	1.0	0.0	0.0	0.0	0.0	0.0	2.0	1.0	3.0	0.0	23.0	6.0	3.0	2.0	56.0	9.0	6.0	0.0
k__Bacteria;p__Firmicutes;c__Bacilli;o__Bacillales;f__Bacillaceae	194.0	212.0	385.0	160.0	456.0	229.0	270.0	142.0	246.0	316.0	217.0	128.0	216.0	486.0	244.0	157.0	51.0	192.0	125.0	292.0	141.0	132.0	121.0	120.0	142.0	100.0	184.0	114.0	130.0	126.0	67.0	190.0	116.0	117.0	114.0	78.0	206.0	146.0	128.0	306.0	112.0	182.0	137.0	76.0	111.0	162.0	116.0	66.0	103.0
k__Bacteria;p__Firmicutes;c__Bacilli;o__Bacillales;f__Listeriaceae	0.0	0.0	7.0	0.0	0.0	3.0	0.0	2.0	4.0	2.0	1.0	0.0	1.0	2.0	0.0	3.0	0.0	2.0	0.0	0.0	0.0	0.0	0.0	0.0	0.0	0.0	0.0	0.0	0.0	1.0	0.0	0.0	1.0	0.0	0.0	0.0	0.0	0.0	1.0	1.0	0.0	0.0	0.0	0.0	0.0	0.0	2.0	0.0	1.0
k__Bacteria;p__Firmicutes;c__Bacilli;o__Bacillales;f__Paenibacillaceae	15.0	17.0	24.0	4.0	84.0	17.0	34.0	16.0	10.0	33.0	28.0	1.0	12.0	11.0	13.0	5.0	0.0	20.0	8.0	14.0	5.0	2.0	9.0	6.0	5.0	3.0	6.0	5.0	6.0	5.0	0.0	1.0	4.0	0.0	4.0	4.0	16.0	8.0	14.0	80.0	14.0	9.0	12.0	9.0	10.0	22.0	4.0	2.0	9.0
k__Bacteria;p__Firmicutes;c__Bacilli;o__Bacillales;f__Pasteuriaceae	0.0	0.0	0.0	0.0	0.0	0.0	0.0	0.0	0.0	0.0	0.0	0.0	0.0	0.0	0.0	0.0	0.0	0.0	0.0	0.0	0.0	0.0	0.0	0.0	0.0	0.0	0.0	0.0	0.0	0.0	0.0	0.0	0.0	0.0	0.0	0.0	0.0	0.0	0.0	0.0	0.0	0.0	0.0	0.0	0.0	0.0	0.0	0.0	0.0
k__Bacteria;p__Firmicutes;c__Bacilli;o__Bacillales;f__Planococcaceae	109.0	147.0	76.0	56.0	116.0	117.0	132.0	97.0	177.0	106.0	189.0	25.0	67.0	81.0	98.0	86.0	34.0	114.0	67.0	166.0	68.0	52.0	44.0	59.0	74.0	33.0	99.0	45.0	41.0	22.0	56.0	103.0	32.0	38.0	37.0	43.0	187.0	97.0	89.0	179.0	90.0	49.0	58.0	44.0	62.0	98.0	70.0	31.0	59.0
k__Bacteria;p__Firmicutes;c__Bacilli;o__Bacillales;f__Sporolactobacillaceae	0.0	0.0	0.0	0.0	0.0	0.0	0.0	0.0	0.0	0.0	0.0	0.0	0.0	0.0	0.0	4.0	0.0	0.0	0.0	0.0	0.0	0.0	0.0	0.0	0.0	0.0	0.0	0.0	0.0	0.0	0.0	0.0	0.0	0.0	0.0	0.0	0.0	0.0	0.0	0.0	0.0	0.0	0.0	0.0	0.0	1.0	0.0	0.0	0.0
k__Bacteria;p__Firmicutes;c__Bacilli;o__Bacillales;f__Staphylococcaceae	2186.0	2993.0	3071.0	2911.0	3191.0	3322.0	3073.0	2069.0	2255.0	2811.0	2972.0	1799.0	3979.0	3735.0	3571.0	5671.0	1831.0	2303.0	4152.0	1465.0	4493.0	1091.0	3888.0	2166.0	2971.0	776.0	2425.0	2535.0	8354.0	2453.0	3607.0	2424.0	3188.0	1621.0	2552.0	1990.0	1552.0	4328.0	1806.0	2380.0	2740.0	721.0	2186.0	842.0	3538.0	1609.0	761.0	1286.0	1481.0
k__Bacteria;p__Firmicutes;c__Bacilli;o__Bacillales;f__Thermoactinomycetaceae	4.0	0.0	0.0	0.0	16.0	2.0	12.0	1.0	0.0	19.0	4.0	0.0	0.0	5.0	4.0	1.0	0.0	2.0	1.0	8.0	3.0	0.0	1.0	3.0	2.0	0.0	2.0	0.0	3.0	4.0	0.0	0.0	0.0	20.0	2.0	1.0	4.0	1.0	3.0	1.0	3.0	1.0	0.0	1.0	2.0	0.0	4.0	1.0	4.0
k__Bacteria;p__Firmicutes;c__Bacilli;o__Erysipelotrichales;f__Erysipelotrichaceae	49.0	30.0	4.0	10.0	114.0	66.0	18.0	6.0	10.0	22.0	35.0	11.0	20.0	40.0	45.0	18.0	5.0	21.0	17.0	29.0	21.0	81.0	5.0	9.0	13.0	9.0	17.0	17.0	3.0	5.0	6.0	22.0	25.0	9.0	20.0	12.0	20.0	17.0	18.0	34.0	6.0	28.0	15.0	15.0	33.0	14.0	62.0	16.0	22.0
k__Bacteria;p__Firmicutes;c__Bacilli;o__Lactobacillales;f__	1.0	2.0	1.0	12.0	0.0	20.0	2.0	19.0	16.0	3.0	9.0	4.0	8.0	3.0	3.0	7.0	0.0	5.0	1.0	1.0	2.0	3.0	3.0	0.0	0.0	1.0	2.0	2.0	0.0	3.0	2.0	0.0	0.0	0.0	1.0	2.0	3.0	2.0	5.0	5.0	1.0	1.0	1.0	0.0	2.0	0.0	2.0	2.0	3.0
k__Bacteria;p__Firmicutes;c__Bacilli;o__Lactobacillales;f__Aerococcaceae	51.0	134.0	50.0	66.0	56.0	112.0	65.0	66.0	82.0	222.0	112.0	144.0	149.0	265.0	109.0	147.0	72.0	194.0	320.0	102.0	180.0	165.0	217.0	142.0	199.0	28.0	78.0	199.0	280.0	126.0	140.0	172.0	151.0	210.0	736.0	306.0	421.0	452.0	164.0	320.0	215.0	376.0	143.0	160.0	175.0	119.0	235.0	291.0	218.0
k__Bacteria;p__Firmicutes;c__Bacilli;o__Lactobacillales;f__Carnobacteriaceae	166.0	259.0	114.0	80.0	81.0	84.0	232.0	633.0	238.0	211.0	372.0	530.0	214.0	565.0	548.0	119.0	79.0	162.0	171.0	71.0	72.0	225.0	146.0	186.0	102.0	46.0	107.0	84.0	57.0	329.0	67.0	101.0	82.0	186.0	822.0	192.0	173.0	141.0	125.0	225.0	206.0	66.0	190.0	68.0	115.0	70.0	58.0	104.0	96.0
k__Bacteria;p__Firmicutes;c__Bacilli;o__Lactobacillales;f__Enterococcaceae	47.0	83.0	1025.0	524.0	126.0	216.0	90.0	238.0	249.0	128.0	252.0	74.0	65.0	113.0	137.0	80.0	39.0	106.0	85.0	34.0	59.0	47.0	32.0	33.0	58.0	15.0	41.0	46.0	19.0	16.0	41.0	73.0	35.0	37.0	43.0	19.0	52.0	27.0	38.0	72.0	10.0	17.0	24.0	28.0	30.0	41.0	17.0	23.0	34.0
k__Bacteria;p__Firmicutes;c__Bacilli;o__Lactobacillales;f__Lactobacillaceae	276.0	504.0	1208.0	6862.0	554.0	6918.0	1059.0	5809.0	3625.0	3385.0	1205.0	6638.0	2015.0	891.0	879.0	822.0	796.0	1326.0	2393.0	326.0	1089.0	295.0	1047.0	1305.0	235.0	489.0	381.0	810.0	1162.0	530.0	277.0	323.0	477.0	238.0	135.0	1417.0	164.0	611.0	173.0	265.0	155.0	92.0	271.0	210.0	224.0	360.0	167.0	336.0	307.0
k__Bacteria;p__Firmicutes;c__Bacilli;o__Lactobacillales;f__Leuconostocaceae	75.0	51.0	87.0	10.0	30.0	64.0	35.0	91.0	52.0	52.0	69.0	5.0	50.0	51.0	15.0	18.0	52.0	18.0	16.0	3.0	7.0	32.0	10.0	17.0	28.0	74.0	12.0	58.0	20.0	19.0	20.0	33.0	31.0	34.0	14.0	12.0	84.0	48.0	30.0	52.0	13.0	2.0	58.0	44.0	73.0	21.0	42.0	40.0	28.0
k__Bacteria;p__Firmicutes;c__Bacilli;o__Lactobacillales;f__Streptococcaceae	8433.0	3574.0	5382.0	5432.0	1265.0	1878.0	1536.0	4263.0	2401.0	2913.0	3897.0	6824.0	3282.0	5243.0	6655.0	1280.0	992.0	1742.0	2305.0	783.0	1029.0	2038.0	1779.0	2055.0	1143.0	4199.0	811.0	1084.0	801.0	4739.0	738.0	1103.0	1084.0	1204.0	6020.0	2957.0	2036.0	2278.0	1599.0	2427.0	3853.0	1499.0	1889.0	1047.0	1512.0	737.0	3017.0	6518.0	2787.0
k__Bacteria;p__Firmicutes;c__Clostridia;o__1B07;f__	0.0	0.0	0.0	0.0	0.0	0.0	0.0	0.0	0.0	0.0	0.0	0.0	0.0	0.0	0.0	0.0	0.0	0.0	0.0	0.0	0.0	0.0	0.0	0.0	0.0	0.0	0.0	0.0	0.0	0.0	0.0	0.0	0.0	0.0	0.0	0.0	0.0	0.0	0.0	0.0	0.0	0.0	0.0	0.0	0.0	0.0	0.0	0.0	0.0
k__Bacteria;p__Firmicutes;c__Clostridia;o__;f__	0.0	0.0	0.0	0.0	0.0	0.0	0.0	0.0	0.0	0.0	0.0	0.0	0.0	0.0	0.0	0.0	0.0	0.0	0.0	0.0	0.0	0.0	0.0	0.0	0.0	0.0	0.0	0.0	0.0	0.0	0.0	0.0	0.0	0.0	0.0	0.0	0.0	0.0	0.0	0.0	0.0	0.0	0.0	0.0	0.0	0.0	0.0	0.0	0.0
k__Bacteria;p__Firmicutes;c__Clostridia;o__BSA2B-08;f__	0.0	0.0	0.0	0.0	0.0	0.0	0.0	0.0	0.0	0.0	0.0	0.0	0.0	0.0	0.0	0.0	0.0	0.0	0.0	0.0	0.0	0.0	0.0	0.0	0.0	0.0	1.0	0.0	0.0	0.0	0.0	0.0	0.0	0.0	0.0	0.0	0.0	0.0	0.0	0.0	0.0	0.0	0.0	0.0	0.0	0.0	0.0	0.0	0.0
k__Bacteria;p__Firmicutes;c__Clostridia;o__Clostridiales;f__	68.0	65.0	129.0	48.0	103.0	78.0	54.0	76.0	56.0	56.0	201.0	48.0	55.0	106.0	58.0	33.0	27.0	71.0	66.0	28.0	83.0	100.0	37.0	33.0	104.0	6.0	33.0	86.0	99.0	115.0	50.0	77.0	65.0	25.0	20.0	80.0	57.0	87.0	46.0	109.0	10.0	39.0	116.0	100.0	62.0	65.0	151.0	74.0	114.0
k__Bacteria;p__Firmicutes;c__Clostridia;o__Clostridiales;f__BSV43	0.0	0.0	0.0	0.0	0.0	0.0	0.0	0.0	0.0	0.0	0.0	0.0	0.0	0.0	0.0	0.0	0.0	0.0	0.0	0.0	0.0	0.0	0.0	0.0	0.0	0.0	0.0	0.0	0.0	0.0	0.0	0.0	0.0	0.0	0.0	0.0	0.0	0.0	0.0	0.0	0.0	0.0	0.0	0.0	0.0	0.0	0.0	0.0	0.0
k__Bacteria;p__Firmicutes;c__Clostridia;o__Clostridiales;f__Catabacteriaceae	0.0	0.0	14.0	0.0	0.0	0.0	0.0	0.0	0.0	0.0	0.0	0.0	0.0	0.0	0.0	0.0	0.0	1.0	0.0	0.0	0.0	0.0	0.0	0.0	0.0	0.0	0.0	0.0	0.0	0.0	0.0	0.0	0.0	0.0	0.0	0.0	2.0	0.0	0.0	1.0	0.0	0.0	0.0	0.0	0.0	1.0	0.0	0.0	0.0
k__Bacteria;p__Firmicutes;c__Clostridia;o__Clostridiales;f__Clostridiaceae	485.0	637.0	400.0	240.0	477.0	243.0	289.0	82.0	65.0	144.0	326.0	144.0	219.0	138.0	114.0	86.0	50.0	312.0	139.0	61.0	276.0	687.0	52.0	134.0	144.0	51.0	112.0	501.0	122.0	78.0	71.0	362.0	101.0	146.0	96.0	121.0	342.0	207.0	385.0	475.0	17.0	140.0	182.0	451.0	203.0	197.0	998.0	470.0	579.0
k__Bacteria;p__Firmicutes;c__Clostridia;o__Clostridiales;f__Clostridiales Family XI. Incertae Sedis	593.0	526.0	632.0	1259.0	346.0	684.0	380.0	573.0	400.0	681.0	1257.0	1321.0	1167.0	2778.0	1078.0	1524.0	1673.0	1432.0	4354.0	3503.0	1599.0	548.0	1230.0	1215.0	740.0	346.0	445.0	757.0	2579.0	1030.0	1077.0	645.0	4450.0	359.0	321.0	10189.0	486.0	2752.0	601.0	634.0	1201.0	282.0	394.0	558.0	742.0	1403.0	199.0	786.0	554.0
k__Bacteria;p__Firmicutes;c__Clostridia;o__Clostridiales;f__Clostridiales Family XII. Incertae Sedis	0.0	0.0	0.0	0.0	0.0	0.0	0.0	0.0	0.0	0.0	0.0	0.0	0.0	0.0	0.0	0.0	0.0	0.0	0.0	0.0	0.0	0.0	0.0	0.0	0.0	0.0	0.0	0.0	0.0	0.0	0.0	0.0	0.0	0.0	0.0	0.0	0.0	0.0	0.0	0.0	0.0	0.0	0.0	0.0	0.0	0.0	0.0	0.0	0.0
k__Bacteria;p__Firmicutes;c__Clostridia;o__Clostridiales;f__Clostridiales Family XIII. Incertae Sedis	9.0	22.0	0.0	3.0	21.0	4.0	0.0	15.0	14.0	4.0	4.0	12.0	32.0	43.0	25.0	9.0	11.0	3.0	16.0	2.0	4.0	5.0	7.0	14.0	2.0	0.0	0.0	1.0	5.0	35.0	31.0	5.0	21.0	26.0	10.0	18.0	5.0	14.0	4.0	8.0	11.0	4.0	0.0	1.0	4.0	7.0	53.0	22.0	16.0
k__Bacteria;p__Firmicutes;c__Clostridia;o__Clostridiales;f__D2	0.0	0.0	0.0	0.0	0.0	0.0	0.0	0.0	0.0	0.0	0.0	0.0	0.0	0.0	0.0	0.0	0.0	0.0	0.0	0.0	0.0	0.0	0.0	0.0	0.0	0.0	0.0	0.0	0.0	0.0	0.0	0.0	0.0	0.0	0.0	0.0	0.0	0.0	0.0	0.0	0.0	0.0	0.0	1.0	0.0	0.0	0.0	0.0	0.0
k__Bacteria;p__Firmicutes;c__Clostridia;o__Clostridiales;f__Dehalobacteriaceae	0.0	0.0	0.0	0.0	0.0	0.0	0.0	0.0	0.0	0.0	0.0	0.0	0.0	0.0	0.0	0.0	0.0	0.0	0.0	0.0	0.0	0.0	0.0	0.0	0.0	0.0	0.0	0.0	0.0	0.0	0.0	0.0	0.0	0.0	0.0	0.0	0.0	1.0	0.0	0.0	0.0	0.0	0.0	0.0	0.0	0.0	0.0	0.0	0.0
k__Bacteria;p__Firmicutes;c__Clostridia;o__Clostridiales;f__Eubacteriaceae	1.0	5.0	0.0	3.0	1.0	0.0	3.0	0.0	6.0	5.0	12.0	4.0	1.0	5.0	3.0	1.0	0.0	9.0	6.0	2.0	4.0	8.0	1.0	12.0	9.0	0.0	0.0	9.0	1.0	17.0	2.0	18.0	8.0	14.0	1.0	8.0	9.0	6.0	4.0	17.0	1.0	17.0	12.0	12.0	5.0	1.0	5.0	11.0	13.0
k__Bacteria;p__Firmicutes;c__Clostridia;o__Clostridiales;f__Lachnospiraceae	580.0	877.0	343.0	374.0	330.0	191.0	247.0	168.0	83.0	238.0	575.0	141.0	215.0	396.0	212.0	95.0	70.0	438.0	226.0	92.0	503.0	806.0	143.0	193.0	429.0	68.0	269.0	1095.0	247.0	273.0	255.0	546.0	181.0	206.0	164.0	183.0	420.0	324.0	466.0	708.0	149.0	80.0	360.0	1160.0	387.0	296.0	1753.0	689.0	738.0
k__Bacteria;p__Firmicutes;c__Clostridia;o__Clostridiales;f__Peptococcaceae	39.0	23.0	11.0	11.0	10.0	5.0	8.0	5.0	11.0	8.0	21.0	13.0	11.0	9.0	6.0	12.0	1.0	17.0	17.0	9.0	12.0	23.0	1.0	11.0	35.0	2.0	15.0	25.0	17.0	6.0	9.0	48.0	43.0	11.0	3.0	30.0	17.0	14.0	31.0	23.0	3.0	9.0	22.0	23.0	21.0	8.0	96.0	45.0	26.0
k__Bacteria;p__Firmicutes;c__Clostridia;o__Clostridiales;f__Peptostreptococcaceae	19.0	27.0	10.0	7.0	40.0	5.0	10.0	13.0	8.0	18.0	79.0	10.0	19.0	34.0	18.0	16.0	7.0	20.0	9.0	2.0	12.0	26.0	6.0	6.0	52.0	3.0	10.0	16.0	14.0	30.0	5.0	19.0	0.0	0.0	8.0	9.0	28.0	10.0	21.0	28.0	7.0	9.0	33.0	20.0	17.0	20.0	20.0	40.0	53.0
k__Bacteria;p__Firmicutes;c__Clostridia;o__Clostridiales;f__Ruminococcaceae	91.0	81.0	34.0	69.0	68.0	51.0	114.0	22.0	13.0	45.0	87.0	13.0	32.0	79.0	35.0	9.0	9.0	72.0	18.0	28.0	100.0	95.0	22.0	67.0	97.0	9.0	74.0	281.0	53.0	16.0	81.0	64.0	35.0	19.0	38.0	19.0	57.0	78.0	63.0	139.0	15.0	12.0	36.0	302.0	73.0	71.0	449.0	227.0	113.0
k__Bacteria;p__Firmicutes;c__Clostridia;o__Clostridiales;f__Sulfobacillaceae	0.0	0.0	0.0	0.0	0.0	1.0	0.0	0.0	0.0	0.0	0.0	0.0	0.0	0.0	0.0	0.0	0.0	0.0	0.0	0.0	0.0	0.0	0.0	0.0	0.0	0.0	0.0	0.0	0.0	0.0	0.0	0.0	0.0	0.0	0.0	0.0	0.0	0.0	0.0	0.0	0.0	0.0	0.0	0.0	0.0	0.0	0.0	0.0	0.0
k__Bacteria;p__Firmicutes;c__Clostridia;o__Clostridiales;f__Symbiobacteriaceae	0.0	0.0	0.0	0.0	0.0	0.0	0.0	1.0	0.0	4.0	2.0	0.0	0.0	0.0	0.0	0.0	0.0	0.0	0.0	0.0	0.0	0.0	1.0	0.0	0.0	0.0	0.0	0.0	0.0	0.0	0.0	0.0	0.0	0.0	0.0	0.0	0.0	0.0	0.0	0.0	0.0	0.0	0.0	0.0	0.0	0.0	0.0	0.0	0.0
k__Bacteria;p__Firmicutes;c__Clostridia;o__Clostridiales;f__Syntrophomonadaceae	0.0	0.0	0.0	0.0	0.0	0.0	0.0	0.0	0.0	0.0	0.0	0.0	0.0	0.0	0.0	0.0	0.0	0.0	0.0	0.0	0.0	0.0	0.0	0.0	0.0	0.0	0.0	0.0	0.0	0.0	0.0	0.0	0.0	0.0	2.0	0.0	0.0	0.0	0.0	0.0	0.0	0.0	0.0	0.0	0.0	0.0	0.0	0.0	0.0
k__Bacteria;p__Firmicutes;c__Clostridia;o__Clostridiales;f__Thermoanaerobacterales Family III. Incertae Sedis	0.0	0.0	0.0	0.0	0.0	0.0	0.0	0.0	0.0	0.0	0.0	0.0	0.0	0.0	0.0	0.0	0.0	0.0	0.0	0.0	0.0	0.0	0.0	0.0	0.0	0.0	0.0	0.0	0.0	0.0	0.0	0.0	0.0	0.0	0.0	0.0	0.0	0.0	0.0	0.0	0.0	0.0	0.0	0.0	0.0	0.0	0.0	0.0	0.0
k__Bacteria;p__Firmicutes;c__Clostridia;o__Clostridiales;f__Veillonellaceae	1898.0	1612.0	1005.0	329.0	363.0	168.0	307.0	450.0	358.0	552.0	654.0	1222.0	431.0	962.0	1500.0	176.0	173.0	386.0	430.0	149.0	196.0	374.0	189.0	444.0	209.0	57.0	146.0	354.0	298.0	835.0	130.0	183.0	157.0	173.0	494.0	565.0	215.0	270.0	116.0	342.0	504.0	254.0	156.0	226.0	120.0	166.0	495.0	204.0	211.0
k__Bacteria;p__Firmicutes;c__Clostridia;o__Desulfitobacterales;f__Desulfitobacteraceae	0.0	0.0	0.0	0.0	0.0	0.0	0.0	0.0	0.0	0.0	0.0	0.0	0.0	2.0	0.0	0.0	0.0	0.0	0.0	0.0	0.0	0.0	0.0	0.0	0.0	0.0	0.0	0.0	0.0	0.0	0.0	0.0	0.0	0.0	0.0	0.0	0.0	0.0	0.0	0.0	0.0	0.0	0.0	0.0	0.0	0.0	0.0	0.0	0.0
k__Bacteria;p__Firmicutes;c__Clostridia;o__Halanaerobiales;f__Halanaerobiaceae	0.0	0.0	0.0	0.0	3.0	0.0	0.0	0.0	0.0	0.0	0.0	0.0	0.0	0.0	0.0	0.0	0.0	0.0	0.0	0.0	0.0	0.0	0.0	2.0	0.0	0.0	0.0	0.0	0.0	0.0	0.0	0.0	5.0	0.0	3.0	0.0	0.0	24.0	0.0	0.0	0.0	0.0	0.0	0.0	0.0	0.0	0.0	0.0	0.0
k__Bacteria;p__Firmicutes;c__Clostridia;o__Halanaerobiales;f__Halobacteroidaceae	0.0	0.0	0.0	0.0	0.0	0.0	0.0	0.0	0.0	0.0	0.0	0.0	0.0	0.0	0.0	0.0	0.0	0.0	0.0	0.0	0.0	0.0	0.0	0.0	0.0	0.0	0.0	0.0	0.0	0.0	0.0	0.0	0.0	0.0	0.0	0.0	0.0	0.0	0.0	0.0	0.0	0.0	0.0	0.0	0.0	0.0	0.0	0.0	0.0
k__Bacteria;p__Firmicutes;c__Clostridia;o__MBA08;f__	0.0	0.0	0.0	0.0	0.0	1.0	0.0	0.0	0.0	0.0	0.0	0.0	0.0	0.0	0.0	0.0	0.0	1.0	0.0	0.0	0.0	0.0	0.0	0.0	0.0	0.0	0.0	0.0	0.0	0.0	0.0	0.0	0.0	0.0	0.0	0.0	0.0	0.0	0.0	0.0	0.0	0.0	0.0	0.0	0.0	0.0	0.0	1.0	0.0
k__Bacteria;p__Firmicutes;c__Clostridia;o__Natranaerobiales;f__Anaerobrancaceae	0.0	0.0	0.0	0.0	0.0	0.0	0.0	0.0	0.0	0.0	0.0	0.0	0.0	0.0	0.0	0.0	0.0	0.0	0.0	0.0	1.0	0.0	0.0	0.0	0.0	0.0	0.0	0.0	0.0	0.0	0.0	0.0	0.0	0.0	0.0	0.0	0.0	0.0	0.0	0.0	0.0	0.0	0.0	0.0	0.0	0.0	0.0	0.0	0.0
k__Bacteria;p__Firmicutes;c__Clostridia;o__Natranaerobiales;f__ML1228J-1	0.0	0.0	0.0	0.0	0.0	0.0	0.0	0.0	0.0	0.0	0.0	0.0	0.0	0.0	0.0	0.0	0.0	0.0	0.0	0.0	0.0	0.0	0.0	0.0	0.0	0.0	0.0	0.0	0.0	0.0	0.0	0.0	0.0	0.0	0.0	0.0	0.0	0.0	0.0	0.0	0.0	0.0	0.0	0.0	0.0	0.0	0.0	0.0	0.0
k__Bacteria;p__Firmicutes;c__Clostridia;o__Natranaerobiales;f__YAB3B13	0.0	0.0	0.0	0.0	0.0	0.0	0.0	0.0	0.0	0.0	0.0	0.0	0.0	0.0	0.0	0.0	0.0	0.0	0.0	0.0	0.0	0.0	0.0	0.0	0.0	0.0	0.0	0.0	0.0	0.0	0.0	0.0	0.0	0.0	0.0	0.0	0.0	0.0	0.0	0.0	0.0	0.0	0.0	0.0	0.0	0.0	0.0	0.0	0.0
k__Bacteria;p__Firmicutes;c__Clostridia;o__OPB54;f__	0.0	0.0	0.0	0.0	0.0	3.0	0.0	0.0	0.0	0.0	3.0	0.0	0.0	0.0	0.0	0.0	0.0	0.0	0.0	6.0	2.0	0.0	0.0	5.0	0.0	0.0	0.0	0.0	0.0	0.0	0.0	0.0	0.0	0.0	0.0	0.0	0.0	0.0	0.0	0.0	0.0	0.0	0.0	3.0	0.0	11.0	0.0	0.0	0.0
k__Bacteria;p__Firmicutes;c__Clostridia;o__Thermoanaerobacterales;f__Caldicellulosiruptoraceae	0.0	0.0	0.0	0.0	0.0	0.0	0.0	0.0	0.0	0.0	0.0	0.0	0.0	0.0	0.0	0.0	0.0	0.0	0.0	0.0	0.0	0.0	0.0	0.0	0.0	0.0	0.0	0.0	0.0	0.0	0.0	0.0	0.0	0.0	0.0	0.0	0.0	0.0	0.0	0.0	0.0	0.0	0.0	0.0	0.0	0.0	0.0	0.0	0.0
k__Bacteria;p__Firmicutes;c__Clostridia;o__Thermoanaerobacterales;f__Thermoanaerobacteraceae	0.0	0.0	0.0	0.0	0.0	0.0	0.0	0.0	0.0	2.0	0.0	0.0	0.0	0.0	0.0	0.0	0.0	0.0	0.0	0.0	0.0	0.0	0.0	0.0	0.0	0.0	0.0	0.0	0.0	0.0	0.0	0.0	0.0	0.0	0.0	0.0	0.0	0.0	0.0	0.0	0.0	0.0	0.0	0.0	0.0	0.0	0.0	1.0	0.0
k__Bacteria;p__Fusobacteria;c__Fusobacteria (class);o__Fusobacteriales;f__Fusobacteriaceae	2264.0	2068.0	719.0	524.0	490.0	191.0	459.0	568.0	713.0	508.0	1129.0	287.0	578.0	1243.0	959.0	229.0	112.0	517.0	264.0	146.0	404.0	7658.0	285.0	555.0	462.0	88.0	264.0	2058.0	358.0	1387.0	329.0	425.0	191.0	200.0	347.0	327.0	2384.0	1544.0	5838.0	2136.0	871.0	1314.0	2705.0	5372.0	3519.0	1404.0	1672.0	3536.0	3412.0
k__Bacteria;p__GN02;c__;o__;f__	0.0	0.0	0.0	0.0	0.0	0.0	0.0	0.0	0.0	0.0	0.0	0.0	0.0	0.0	0.0	0.0	0.0	0.0	0.0	0.0	0.0	0.0	0.0	0.0	0.0	0.0	0.0	0.0	0.0	0.0	0.0	0.0	0.0	0.0	0.0	0.0	0.0	0.0	0.0	0.0	0.0	0.0	0.0	0.0	0.0	0.0	0.0	0.0	0.0
k__Bacteria;p__GN02;c__VC12-cl04;o__;f__	0.0	0.0	0.0	0.0	0.0	0.0	0.0	0.0	0.0	0.0	0.0	0.0	0.0	0.0	0.0	0.0	0.0	0.0	0.0	0.0	0.0	0.0	0.0	0.0	0.0	0.0	0.0	0.0	0.0	0.0	0.0	0.0	0.0	0.0	0.0	0.0	0.0	0.0	0.0	0.0	0.0	0.0	0.0	0.0	0.0	0.0	0.0	0.0	0.0
k__Bacteria;p__Gemmatimonadetes;c__Gemmatimonadetes (class);o__;f__	1.0	4.0	1.0	0.0	3.0	1.0	7.0	2.0	0.0	4.0	2.0	0.0	4.0	5.0	1.0	1.0	0.0	4.0	1.0	12.0	1.0	0.0	1.0	0.0	4.0	3.0	1.0	3.0	1.0	1.0	0.0	0.0	0.0	0.0	0.0	1.0	0.0	3.0	0.0	3.0	3.0	2.0	1.0	0.0	0.0	3.0	0.0	0.0	1.0
k__Bacteria;p__Gemmatimonadetes;c__Gemmatimonadetes (class);o__Gemmatimonadales;f__	15.0	6.0	0.0	0.0	41.0	4.0	12.0	4.0	1.0	10.0	3.0	1.0	0.0	5.0	1.0	3.0	3.0	6.0	1.0	7.0	2.0	1.0	3.0	0.0	5.0	3.0	10.0	1.0	0.0	1.0	2.0	10.0	1.0	0.0	3.0	0.0	1.0	4.0	8.0	1.0	0.0	8.0	5.0	4.0	2.0	7.0	5.0	0.0	2.0
k__Bacteria;p__Gemmatimonadetes;c__Gemmatimonadetes (class);o__Gemmatimonadales;f__Gemmatimonadaceae	9.0	8.0	2.0	4.0	1.0	6.0	32.0	3.0	4.0	12.0	8.0	0.0	4.0	6.0	3.0	6.0	1.0	17.0	6.0	5.0	4.0	1.0	1.0	6.0	9.0	5.0	7.0	19.0	4.0	6.0	5.0	4.0	1.0	10.0	2.0	1.0	7.0	3.0	12.0	5.0	0.0	11.0	10.0	4.0	6.0	7.0	6.0	3.0	7.0
k__Bacteria;p__Lentisphaerae;c__;o__;f__	0.0	0.0	0.0	0.0	0.0	0.0	0.0	0.0	0.0	0.0	0.0	0.0	0.0	0.0	0.0	0.0	0.0	0.0	0.0	0.0	0.0	0.0	0.0	0.0	0.0	0.0	0.0	0.0	0.0	0.0	0.0	0.0	0.0	0.0	0.0	0.0	0.0	0.0	0.0	0.0	0.0	0.0	0.0	0.0	0.0	0.0	0.0	0.0	0.0
k__Bacteria;p__Lentisphaerae;c__Lentisphaerae (class);o__Victivallales;f__Victivallaceae	0.0	0.0	0.0	0.0	0.0	0.0	0.0	0.0	0.0	0.0	0.0	0.0	0.0	0.0	0.0	0.0	0.0	0.0	0.0	0.0	0.0	0.0	0.0	0.0	0.0	0.0	0.0	0.0	0.0	0.0	0.0	0.0	0.0	0.0	0.0	0.0	0.0	0.0	0.0	0.0	0.0	0.0	0.0	0.0	0.0	0.0	0.0	0.0	0.0
k__Bacteria;p__MVP-15;c__;o__;f__	0.0	0.0	0.0	0.0	0.0	0.0	0.0	0.0	0.0	0.0	0.0	0.0	0.0	0.0	0.0	0.0	0.0	0.0	0.0	0.0	0.0	0.0	0.0	0.0	0.0	0.0	0.0	0.0	0.0	0.0	0.0	0.0	0.0	0.0	0.0	0.0	0.0	0.0	0.0	0.0	0.0	0.0	0.0	0.0	0.0	0.0	0.0	0.0	0.0
k__Bacteria;p__NC10;c__;o__;f__	0.0	0.0	0.0	0.0	0.0	0.0	0.0	0.0	0.0	0.0	0.0	0.0	0.0	0.0	0.0	0.0	0.0	0.0	0.0	0.0	0.0	0.0	0.0	0.0	0.0	0.0	0.0	0.0	0.0	0.0	0.0	0.0	0.0	0.0	0.0	0.0	0.0	0.0	0.0	0.0	0.0	0.0	0.0	0.0	0.0	0.0	0.0	0.0	0.0
k__Bacteria;p__NKB19;c__;o__;f__	0.0	0.0	0.0	0.0	0.0	0.0	0.0	0.0	0.0	0.0	0.0	0.0	0.0	0.0	0.0	0.0	0.0	0.0	0.0	0.0	0.0	0.0	0.0	0.0	0.0	0.0	0.0	0.0	0.0	0.0	0.0	0.0	0.0	0.0	0.0	0.0	0.0	0.0	0.0	0.0	0.0	0.0	0.0	0.0	0.0	0.0	0.0	0.0	0.0
k__Bacteria;p__Nitrospirae;c__Nitrospira (class);o__Nitrospirales;f__Nitrospiraceae	0.0	5.0	8.0	0.0	38.0	7.0	0.0	0.0	5.0	3.0	3.0	0.0	2.0	8.0	3.0	0.0	0.0	5.0	3.0	0.0	0.0	0.0	0.0	0.0	0.0	5.0	1.0	1.0	2.0	0.0	0.0	1.0	1.0	0.0	0.0	0.0	4.0	6.0	1.0	3.0	0.0	8.0	13.0	4.0	2.0	7.0	1.0	2.0	0.0
k__Bacteria;p__Nitrospirae;c__Nitrospira (class);o__Nitrospirales;f__Thermodesulfovibrionaceae	0.0	0.0	0.0	0.0	0.0	0.0	0.0	0.0	0.0	0.0	0.0	0.0	0.0	0.0	0.0	0.0	0.0	0.0	0.0	0.0	0.0	0.0	0.0	0.0	0.0	0.0	0.0	0.0	0.0	0.0	0.0	0.0	0.0	0.0	0.0	0.0	0.0	0.0	0.0	0.0	0.0	0.0	0.0	0.0	0.0	0.0	0.0	0.0	0.0
k__Bacteria;p__OP10;c__5B-18;o__;f__	0.0	0.0	0.0	0.0	0.0	0.0	0.0	0.0	1.0	0.0	0.0	0.0	0.0	0.0	0.0	0.0	0.0	0.0	0.0	0.0	0.0	0.0	1.0	0.0	0.0	0.0	0.0	0.0	0.0	2.0	0.0	0.0	0.0	0.0	0.0	0.0	0.0	0.0	0.0	0.0	0.0	0.0	0.0	0.0	0.0	0.0	0.0	0.0	0.0
k__Bacteria;p__OP10;c__;o__;f__	0.0	0.0	0.0	0.0	0.0	0.0	0.0	0.0	0.0	0.0	0.0	0.0	0.0	0.0	0.0	0.0	0.0	0.0	0.0	0.0	0.0	0.0	0.0	0.0	0.0	0.0	0.0	0.0	0.0	0.0	0.0	0.0	0.0	0.0	0.0	0.0	0.0	0.0	0.0	0.0	0.0	0.0	0.0	0.0	0.0	0.0	0.0	0.0	0.0
k__Bacteria;p__OP10;c__CH21;o__;f__	0.0	0.0	0.0	0.0	0.0	0.0	0.0	0.0	1.0	4.0	0.0	0.0	0.0	0.0	2.0	0.0	0.0	0.0	0.0	3.0	0.0	0.0	0.0	0.0	0.0	2.0	0.0	0.0	0.0	0.0	0.0	0.0	0.0	0.0	0.0	0.0	0.0	0.0	0.0	1.0	0.0	0.0	0.0	2.0	0.0	7.0	0.0	0.0	0.0
k__Bacteria;p__OP10;c__CL500-48;o__;f__	1.0	0.0	0.0	2.0	0.0	0.0	0.0	3.0	0.0	1.0	2.0	0.0	0.0	4.0	0.0	4.0	0.0	3.0	0.0	1.0	0.0	0.0	0.0	0.0	1.0	0.0	4.0	1.0	0.0	1.0	0.0	0.0	0.0	0.0	1.0	0.0	2.0	1.0	0.0	2.0	0.0	1.0	1.0	0.0	1.0	0.0	0.0	0.0	0.0
k__Bacteria;p__OP10;c__OS-L;o__;f__	0.0	0.0	0.0	0.0	0.0	0.0	0.0	0.0	0.0	0.0	0.0	0.0	0.0	0.0	0.0	0.0	0.0	0.0	0.0	0.0	0.0	0.0	0.0	0.0	0.0	0.0	0.0	0.0	0.0	0.0	0.0	0.0	0.0	0.0	0.0	0.0	0.0	0.0	0.0	0.0	0.0	0.0	0.0	0.0	0.0	0.0	0.0	0.0	0.0
k__Bacteria;p__OP10;c__S1a-1H;o__;f__	0.0	0.0	0.0	0.0	0.0	0.0	0.0	0.0	0.0	0.0	0.0	0.0	0.0	0.0	0.0	0.0	0.0	0.0	0.0	0.0	0.0	0.0	0.0	0.0	0.0	0.0	0.0	0.0	0.0	0.0	0.0	0.0	0.0	0.0	0.0	0.0	0.0	0.0	0.0	0.0	0.0	0.0	0.0	0.0	0.0	0.0	0.0	0.0	1.0
k__Bacteria;p__OP10;c__SJA-176;o__;f__	0.0	0.0	0.0	0.0	0.0	0.0	0.0	0.0	0.0	0.0	0.0	0.0	0.0	0.0	0.0	0.0	0.0	0.0	0.0	0.0	0.0	0.0	0.0	0.0	0.0	0.0	0.0	0.0	0.0	0.0	0.0	0.0	0.0	0.0	0.0	0.0	0.0	0.0	0.0	0.0	0.0	0.0	0.0	0.0	0.0	0.0	0.0	0.0	0.0
k__Bacteria;p__OP10;c__SJA-22;o__;f__	0.0	0.0	0.0	0.0	0.0	0.0	0.0	0.0	0.0	0.0	0.0	0.0	0.0	0.0	0.0	0.0	0.0	0.0	0.0	0.0	0.0	0.0	0.0	0.0	0.0	0.0	0.0	0.0	0.0	0.0	0.0	0.0	0.0	0.0	0.0	0.0	0.0	0.0	0.0	0.0	0.0	0.0	0.0	0.0	0.0	0.0	0.0	0.0	0.0
k__Bacteria;p__OP11;c__;o__;f__	0.0	0.0	0.0	0.0	0.0	0.0	0.0	0.0	0.0	0.0	0.0	0.0	0.0	0.0	0.0	0.0	0.0	0.0	0.0	0.0	0.0	0.0	0.0	0.0	0.0	0.0	0.0	0.0	0.0	0.0	0.0	0.0	0.0	0.0	0.0	0.0	0.0	0.0	0.0	0.0	0.0	0.0	0.0	0.0	0.0	0.0	0.0	0.0	0.0
k__Bacteria;p__OP3;c__;o__;f__	0.0	0.0	0.0	0.0	0.0	0.0	0.0	0.0	0.0	0.0	0.0	0.0	0.0	0.0	0.0	0.0	0.0	0.0	0.0	0.0	0.0	0.0	0.0	0.0	0.0	0.0	0.0	0.0	0.0	0.0	0.0	0.0	0.0	0.0	0.0	0.0	0.0	0.0	0.0	0.0	0.0	0.0	0.0	0.0	0.0	0.0	0.0	0.0	0.0
k__Bacteria;p__OP8;c__OP8;o__;f__	0.0	0.0	0.0	0.0	0.0	0.0	0.0	0.0	0.0	0.0	0.0	0.0	0.0	0.0	0.0	0.0	0.0	0.0	0.0	0.0	0.0	0.0	0.0	0.0	0.0	0.0	0.0	0.0	0.0	0.0	0.0	0.0	0.0	0.0	0.0	0.0	0.0	0.0	0.0	0.0	0.0	0.0	0.0	0.0	0.0	0.0	0.0	0.0	0.0
k__Bacteria;p__Planctomycetes;c__FFCH393;o__;f__	0.0	0.0	0.0	0.0	0.0	2.0	0.0	0.0	0.0	0.0	0.0	0.0	0.0	0.0	0.0	0.0	0.0	0.0	0.0	0.0	0.0	0.0	0.0	0.0	0.0	0.0	0.0	2.0	0.0	0.0	0.0	0.0	0.0	0.0	0.0	0.0	1.0	2.0	0.0	4.0	0.0	3.0	0.0	0.0	0.0	0.0	4.0	2.0	0.0
k__Bacteria;p__Planctomycetes;c__Kueneniae;o__Kueneniales;f__Kueneniaceae	0.0	0.0	0.0	0.0	0.0	0.0	0.0	0.0	0.0	0.0	0.0	0.0	0.0	0.0	0.0	0.0	0.0	0.0	0.0	0.0	0.0	0.0	0.0	0.0	0.0	0.0	0.0	0.0	0.0	0.0	0.0	0.0	0.0	0.0	0.0	0.0	0.0	0.0	0.0	0.0	0.0	0.0	0.0	0.0	0.0	0.0	0.0	0.0	0.0
k__Bacteria;p__Planctomycetes;c__PW285;o__;f__	0.0	0.0	0.0	0.0	0.0	0.0	0.0	0.0	0.0	0.0	0.0	0.0	0.0	0.0	0.0	0.0	0.0	0.0	0.0	0.0	0.0	0.0	0.0	0.0	0.0	0.0	0.0	0.0	0.0	0.0	0.0	0.0	0.0	0.0	0.0	0.0	0.0	0.0	0.0	0.0	0.0	0.0	0.0	0.0	0.0	0.0	0.0	0.0	0.0
k__Bacteria;p__Planctomycetes;c__Phycisphaerae;o__;f__	16.0	19.0	0.0	6.0	36.0	14.0	15.0	7.0	1.0	18.0	16.0	4.0	2.0	10.0	4.0	7.0	1.0	18.0	5.0	13.0	0.0	2.0	1.0	2.0	2.0	4.0	6.0	6.0	0.0	7.0	0.0	11.0	7.0	0.0	2.0	1.0	8.0	5.0	7.0	3.0	3.0	10.0	13.0	0.0	4.0	9.0	2.0	2.0	3.0
k__Bacteria;p__Planctomycetes;c__Phycisphaerae;o__Phycisphaerales;f__	0.0	0.0	0.0	0.0	0.0	0.0	0.0	0.0	0.0	0.0	0.0	0.0	0.0	0.0	0.0	0.0	0.0	0.0	0.0	0.0	0.0	0.0	0.0	0.0	0.0	0.0	0.0	0.0	0.0	0.0	0.0	0.0	0.0	0.0	0.0	0.0	0.0	0.0	0.0	0.0	0.0	0.0	0.0	0.0	0.0	0.0	0.0	0.0	2.0
k__Bacteria;p__Planctomycetes;c__Planctomycea;o__Gemmatales;f__Gemmataceae	7.0	3.0	0.0	1.0	2.0	9.0	4.0	1.0	0.0	3.0	3.0	1.0	2.0	7.0	0.0	1.0	2.0	2.0	2.0	3.0	0.0	0.0	1.0	4.0	3.0	11.0	3.0	6.0	0.0	2.0	1.0	3.0	2.0	0.0	1.0	0.0	2.0	1.0	6.0	2.0	0.0	9.0	1.0	1.0	1.0	5.0	0.0	0.0	2.0
k__Bacteria;p__Planctomycetes;c__Planctomycea;o__Gemmatales;f__Isosphaeraceae	0.0	5.0	19.0	2.0	0.0	1.0	0.0	0.0	0.0	7.0	2.0	0.0	0.0	0.0	1.0	0.0	0.0	0.0	0.0	0.0	0.0	0.0	0.0	0.0	0.0	1.0	2.0	3.0	0.0	2.0	0.0	3.0	1.0	0.0	0.0	0.0	1.0	2.0	0.0	1.0	1.0	4.0	0.0	1.0	0.0	3.0	0.0	2.0	1.0
k__Bacteria;p__Planctomycetes;c__Planctomycea;o__Pirellulales;f__	0.0	0.0	1.0	2.0	1.0	4.0	0.0	0.0	1.0	2.0	0.0	1.0	0.0	0.0	0.0	1.0	0.0	8.0	0.0	5.0	0.0	1.0	0.0	0.0	1.0	2.0	1.0	2.0	0.0	1.0	4.0	1.0	0.0	0.0	0.0	1.0	1.0	0.0	4.0	1.0	5.0	0.0	5.0	4.0	1.0	5.0	5.0	0.0	0.0
k__Bacteria;p__Planctomycetes;c__Planctomycea;o__Pirellulales;f__Pirellulaceae	0.0	1.0	0.0	0.0	14.0	1.0	0.0	0.0	2.0	2.0	3.0	0.0	1.0	0.0	0.0	4.0	1.0	2.0	1.0	0.0	0.0	0.0	0.0	0.0	0.0	3.0	0.0	0.0	0.0	4.0	0.0	0.0	0.0	0.0	0.0	0.0	1.0	2.0	2.0	4.0	0.0	0.0	7.0	0.0	0.0	11.0	1.0	0.0	0.0
k__Bacteria;p__Planctomycetes;c__Planctomycea;o__Planctomycetales;f__Planctomycetaceae	5.0	11.0	1.0	1.0	4.0	4.0	0.0	1.0	0.0	3.0	3.0	0.0	4.0	3.0	0.0	0.0	0.0	4.0	2.0	3.0	0.0	0.0	0.0	0.0	4.0	1.0	1.0	1.0	0.0	1.0	0.0	0.0	0.0	14.0	3.0	0.0	2.0	1.0	0.0	8.0	2.0	4.0	1.0	0.0	1.0	10.0	1.0	2.0	2.0
k__Bacteria;p__Planctomycetes;c__agg27;o__CL500-15;f__	0.0	0.0	0.0	0.0	0.0	0.0	0.0	0.0	0.0	0.0	0.0	0.0	0.0	0.0	0.0	0.0	0.0	0.0	0.0	0.0	0.0	0.0	0.0	0.0	0.0	0.0	0.0	0.0	0.0	0.0	0.0	0.0	0.0	0.0	0.0	0.0	0.0	0.0	0.0	0.0	0.0	0.0	0.0	0.0	0.0	0.0	0.0	0.0	0.0
k__Bacteria;p__Planctomycetes;c__agg27;o__OM190;f__	0.0	1.0	0.0	0.0	0.0	1.0	0.0	0.0	0.0	0.0	0.0	0.0	0.0	0.0	0.0	0.0	0.0	2.0	0.0	0.0	0.0	0.0	0.0	0.0	0.0	0.0	0.0	0.0	0.0	0.0	0.0	0.0	0.0	0.0	0.0	0.0	0.0	0.0	0.0	0.0	0.0	0.0	0.0	1.0	0.0	0.0	0.0	0.0	0.0
k__Bacteria;p__Planctomycetes;c__vadinHA49;o__;f__	0.0	0.0	0.0	0.0	0.0	0.0	0.0	0.0	0.0	0.0	0.0	0.0	0.0	0.0	0.0	0.0	0.0	0.0	0.0	0.0	0.0	0.0	0.0	0.0	1.0	0.0	0.0	0.0	0.0	0.0	0.0	0.0	0.0	0.0	0.0	0.0	0.0	0.0	0.0	0.0	0.0	0.0	0.0	0.0	0.0	0.0	0.0	0.0	0.0
k__Bacteria;p__Proteobacteria;c__Alphaproteobacteria;o__;f__	4.0	13.0	0.0	2.0	16.0	1.0	0.0	1.0	1.0	2.0	5.0	2.0	1.0	4.0	0.0	1.0	0.0	5.0	2.0	3.0	2.0	0.0	2.0	4.0	2.0	14.0	0.0	1.0	5.0	1.0	0.0	1.0	0.0	0.0	0.0	1.0	1.0	0.0	5.0	1.0	11.0	3.0	0.0	0.0	1.0	3.0	0.0	0.0	1.0
k__Bacteria;p__Proteobacteria;c__Alphaproteobacteria;o__Caulobacterales;f__Caulobacteraceae	59.0	211.0	161.0	56.0	276.0	96.0	119.0	110.0	14.0	113.0	82.0	23.0	156.0	100.0	171.0	140.0	52.0	86.0	28.0	129.0	47.0	35.0	76.0	37.0	74.0	169.0	115.0	71.0	36.0	109.0	128.0	88.0	63.0	92.0	87.0	22.0	80.0	55.0	45.0	101.0	304.0	70.0	89.0	34.0	42.0	96.0	81.0	13.0	50.0
k__Bacteria;p__Proteobacteria;c__Alphaproteobacteria;o__Rhizobiales;f__	8.0	58.0	38.0	15.0	16.0	49.0	85.0	46.0	12.0	27.0	90.0	11.0	22.0	23.0	15.0	66.0	6.0	54.0	27.0	31.0	25.0	14.0	20.0	21.0	19.0	110.0	49.0	31.0	33.0	13.0	13.0	54.0	25.0	6.0	13.0	14.0	32.0	35.0	25.0	43.0	20.0	203.0	45.0	12.0	17.0	49.0	15.0	9.0	30.0
k__Bacteria;p__Proteobacteria;c__Alphaproteobacteria;o__Rhizobiales;f__Aurantimonadaceae	36.0	40.0	20.0	7.0	11.0	19.0	21.0	24.0	10.0	15.0	53.0	6.0	20.0	24.0	11.0	49.0	1.0	27.0	14.0	33.0	11.0	8.0	11.0	25.0	15.0	68.0	27.0	12.0	13.0	4.0	3.0	53.0	11.0	1.0	7.0	13.0	17.0	25.0	24.0	15.0	6.0	15.0	8.0	14.0	9.0	52.0	5.0	9.0	9.0
k__Bacteria;p__Proteobacteria;c__Alphaproteobacteria;o__Rhizobiales;f__Bartonellaceae	0.0	0.0	0.0	0.0	0.0	0.0	0.0	2.0	0.0	0.0	0.0	0.0	0.0	0.0	0.0	1.0	0.0	0.0	0.0	0.0	0.0	0.0	0.0	0.0	0.0	0.0	0.0	0.0	0.0	0.0	0.0	0.0	0.0	0.0	0.0	0.0	0.0	0.0	0.0	0.0	0.0	0.0	0.0	0.0	0.0	0.0	0.0	0.0	0.0
k__Bacteria;p__Proteobacteria;c__Alphaproteobacteria;o__Rhizobiales;f__Beijerinckiaceae	4.0	0.0	9.0	0.0	0.0	0.0	3.0	7.0	0.0	5.0	1.0	0.0	0.0	0.0	2.0	0.0	0.0	1.0	0.0	7.0	1.0	1.0	4.0	0.0	0.0	0.0	9.0	1.0	0.0	1.0	11.0	10.0	2.0	0.0	2.0	2.0	1.0	0.0	0.0	1.0	4.0	15.0	9.0	1.0	0.0	0.0	3.0	0.0	0.0
k__Bacteria;p__Proteobacteria;c__Alphaproteobacteria;o__Rhizobiales;f__Bradyrhizobiaceae	46.0	103.0	74.0	22.0	124.0	47.0	266.0	78.0	18.0	115.0	130.0	17.0	77.0	34.0	74.0	70.0	34.0	116.0	36.0	91.0	30.0	16.0	43.0	85.0	57.0	93.0	83.0	32.0	37.0	70.0	23.0	83.0	35.0	59.0	43.0	17.0	63.0	37.0	38.0	67.0	97.0	40.0	90.0	31.0	59.0	74.0	23.0	12.0	34.0
k__Bacteria;p__Proteobacteria;c__Alphaproteobacteria;o__Rhizobiales;f__Brucellaceae	2.0	9.0	3.0	1.0	0.0	2.0	2.0	2.0	2.0	6.0	19.0	5.0	1.0	13.0	2.0	5.0	0.0	13.0	5.0	1.0	6.0	25.0	1.0	9.0	4.0	1.0	4.0	3.0	4.0	8.0	2.0	9.0	2.0	0.0	4.0	2.0	4.0	2.0	5.0	22.0	0.0	0.0	12.0	5.0	8.0	7.0	9.0	2.0	1.0
k__Bacteria;p__Proteobacteria;c__Alphaproteobacteria;o__Rhizobiales;f__Cohaesibacteraceae	0.0	0.0	0.0	0.0	0.0	0.0	0.0	0.0	0.0	0.0	0.0	0.0	0.0	0.0	0.0	0.0	0.0	0.0	0.0	0.0	0.0	0.0	0.0	0.0	0.0	0.0	0.0	0.0	0.0	0.0	0.0	0.0	0.0	0.0	0.0	0.0	0.0	0.0	0.0	0.0	0.0	0.0	0.0	0.0	0.0	0.0	1.0	0.0	0.0
k__Bacteria;p__Proteobacteria;c__Alphaproteobacteria;o__Rhizobiales;f__Hyphomicrobiaceae	72.0	86.0	55.0	34.0	130.0	54.0	132.0	44.0	13.0	68.0	106.0	20.0	59.0	38.0	18.0	68.0	24.0	85.0	16.0	114.0	34.0	58.0	34.0	45.0	58.0	181.0	90.0	43.0	37.0	32.0	16.0	69.0	51.0	0.0	31.0	16.0	89.0	44.0	45.0	78.0	34.0	72.0	100.0	35.0	45.0	101.0	36.0	26.0	46.0
k__Bacteria;p__Proteobacteria;c__Alphaproteobacteria;o__Rhizobiales;f__Methylobacteriaceae	123.0	209.0	110.0	51.0	152.0	110.0	223.0	172.0	75.0	150.0	211.0	27.0	87.0	45.0	61.0	362.0	33.0	163.0	66.0	128.0	53.0	15.0	73.0	107.0	126.0	273.0	178.0	103.0	49.0	37.0	48.0	260.0	73.0	39.0	54.0	39.0	106.0	99.0	76.0	151.0	426.0	292.0	136.0	41.0	72.0	189.0	46.0	44.0	92.0
k__Bacteria;p__Proteobacteria;c__Alphaproteobacteria;o__Rhizobiales;f__Methylocystaceae	2.0	2.0	1.0	0.0	0.0	1.0	6.0	11.0	0.0	0.0	2.0	0.0	0.0	0.0	1.0	2.0	1.0	5.0	1.0	5.0	1.0	0.0	0.0	0.0	0.0	9.0	5.0	8.0	2.0	1.0	0.0	2.0	7.0	5.0	0.0	0.0	1.0	2.0	3.0	1.0	2.0	14.0	1.0	0.0	0.0	9.0	0.0	0.0	0.0
k__Bacteria;p__Proteobacteria;c__Alphaproteobacteria;o__Rhizobiales;f__Phyllobacteriaceae	39.0	22.0	25.0	12.0	46.0	28.0	50.0	37.0	7.0	20.0	41.0	7.0	18.0	20.0	30.0	42.0	6.0	43.0	19.0	36.0	24.0	78.0	17.0	2.0	26.0	61.0	41.0	19.0	17.0	50.0	41.0	44.0	10.0	1.0	10.0	9.0	41.0	20.0	25.0	53.0	25.0	22.0	28.0	21.0	20.0	60.0	23.0	13.0	19.0
k__Bacteria;p__Proteobacteria;c__Alphaproteobacteria;o__Rhizobiales;f__Rhizobiaceae	22.0	52.0	87.0	10.0	55.0	42.0	97.0	85.0	26.0	39.0	68.0	6.0	54.0	33.0	18.0	101.0	4.0	42.0	27.0	8.0	12.0	7.0	16.0	3.0	19.0	136.0	40.0	27.0	24.0	6.0	16.0	56.0	33.0	11.0	13.0	13.0	33.0	22.0	25.0	42.0	27.0	21.0	21.0	11.0	24.0	73.0	33.0	12.0	27.0
k__Bacteria;p__Proteobacteria;c__Alphaproteobacteria;o__Rhizobiales;f__Rhodobacteraceae	0.0	1.0	0.0	1.0	0.0	0.0	0.0	0.0	0.0	2.0	0.0	0.0	0.0	0.0	0.0	0.0	0.0	0.0	0.0	0.0	0.0	0.0	1.0	1.0	0.0	0.0	0.0	0.0	0.0	0.0	0.0	0.0	0.0	0.0	0.0	0.0	0.0	0.0	0.0	0.0	0.0	0.0	0.0	0.0	1.0	0.0	0.0	0.0	0.0
k__Bacteria;p__Proteobacteria;c__Alphaproteobacteria;o__Rhizobiales;f__Rhodobiaceae	0.0	6.0	4.0	0.0	0.0	4.0	5.0	0.0	3.0	0.0	1.0	0.0	3.0	0.0	1.0	3.0	0.0	2.0	0.0	0.0	1.0	2.0	0.0	0.0	2.0	1.0	0.0	3.0	0.0	0.0	0.0	0.0	0.0	0.0	2.0	0.0	0.0	2.0	0.0	3.0	1.0	8.0	0.0	1.0	0.0	0.0	2.0	0.0	2.0
k__Bacteria;p__Proteobacteria;c__Alphaproteobacteria;o__Rhizobiales;f__Xanthobacteraceae	2.0	0.0	0.0	2.0	0.0	2.0	0.0	1.0	1.0	0.0	0.0	0.0	2.0	2.0	0.0	0.0	0.0	6.0	0.0	1.0	1.0	0.0	0.0	0.0	5.0	4.0	0.0	0.0	0.0	0.0	0.0	6.0	0.0	0.0	4.0	1.0	0.0	0.0	1.0	4.0	1.0	0.0	0.0	0.0	0.0	0.0	0.0	0.0	1.0
k__Bacteria;p__Proteobacteria;c__Alphaproteobacteria;o__Rhodobacterales;f__	0.0	0.0	0.0	0.0	0.0	0.0	0.0	0.0	0.0	0.0	1.0	0.0	0.0	0.0	0.0	1.0	0.0	0.0	0.0	1.0	0.0	0.0	0.0	0.0	0.0	0.0	1.0	0.0	0.0	0.0	0.0	1.0	0.0	0.0	0.0	0.0	0.0	1.0	0.0	0.0	0.0	0.0	0.0	0.0	0.0	0.0	0.0	0.0	0.0
k__Bacteria;p__Proteobacteria;c__Alphaproteobacteria;o__Rhodobacterales;f__Hyphomonadaceae	0.0	0.0	0.0	0.0	3.0	4.0	0.0	0.0	0.0	0.0	0.0	1.0	0.0	4.0	0.0	5.0	1.0	0.0	0.0	1.0	0.0	0.0	0.0	0.0	2.0	3.0	4.0	1.0	2.0	0.0	7.0	3.0	0.0	0.0	1.0	0.0	4.0	0.0	0.0	1.0	0.0	0.0	0.0	1.0	0.0	3.0	0.0	0.0	0.0
k__Bacteria;p__Proteobacteria;c__Alphaproteobacteria;o__Rhodobacterales;f__Rhodobacteraceae	295.0	661.0	412.0	339.0	458.0	357.0	850.0	493.0	119.0	546.0	394.0	86.0	267.0	180.0	246.0	233.0	100.0	299.0	183.0	423.0	153.0	116.0	276.0	150.0	240.0	235.0	466.0	304.0	161.0	147.0	83.0	200.0	138.0	178.0	127.0	75.0	329.0	151.0	163.0	352.0	254.0	147.0	208.0	145.0	150.0	644.0	111.0	101.0	220.0
k__Bacteria;p__Proteobacteria;c__Alphaproteobacteria;o__Rhodospirillales;f__Acetobacteraceae	56.0	92.0	68.0	28.0	195.0	102.0	377.0	80.0	25.0	218.0	116.0	33.0	58.0	49.0	43.0	59.0	40.0	108.0	42.0	133.0	29.0	20.0	31.0	30.0	78.0	55.0	109.0	49.0	13.0	32.0	68.0	34.0	21.0	51.0	12.0	15.0	87.0	68.0	42.0	142.0	82.0	257.0	88.0	43.0	47.0	217.0	81.0	41.0	92.0
k__Bacteria;p__Proteobacteria;c__Alphaproteobacteria;o__Rhodospirillales;f__Rhodospirillaceae	30.0	59.0	40.0	32.0	99.0	25.0	159.0	35.0	13.0	38.0	74.0	5.0	90.0	17.0	13.0	47.0	5.0	50.0	21.0	32.0	23.0	7.0	9.0	9.0	10.0	44.0	41.0	47.0	18.0	21.0	11.0	34.0	13.0	6.0	7.0	9.0	36.0	23.0	38.0	49.0	22.0	31.0	38.0	22.0	18.0	89.0	16.0	8.0	42.0
k__Bacteria;p__Proteobacteria;c__Alphaproteobacteria;o__Rickettsiales;f__	1.0	0.0	0.0	0.0	1.0	0.0	0.0	0.0	0.0	0.0	0.0	0.0	3.0	0.0	0.0	0.0	0.0	0.0	0.0	0.0	1.0	0.0	0.0	0.0	0.0	0.0	3.0	0.0	0.0	3.0	0.0	0.0	2.0	0.0	1.0	0.0	0.0	0.0	0.0	1.0	0.0	0.0	0.0	0.0	0.0	2.0	0.0	1.0	0.0
k__Bacteria;p__Proteobacteria;c__Alphaproteobacteria;o__Rickettsiales;f__Rickettsiaceae	0.0	1.0	0.0	0.0	0.0	0.0	0.0	0.0	1.0	1.0	0.0	0.0	2.0	0.0	0.0	2.0	0.0	1.0	1.0	0.0	1.0	0.0	0.0	2.0	0.0	1.0	0.0	0.0	0.0	0.0	0.0	0.0	0.0	0.0	0.0	0.0	1.0	0.0	0.0	0.0	5.0	0.0	0.0	0.0	0.0	0.0	0.0	0.0	0.0
k__Bacteria;p__Proteobacteria;c__Alphaproteobacteria;o__Sphingomonadales;f__	30.0	68.0	28.0	20.0	97.0	49.0	152.0	49.0	7.0	67.0	67.0	13.0	36.0	30.0	25.0	62.0	3.0	42.0	29.0	45.0	13.0	5.0	20.0	39.0	37.0	60.0	42.0	23.0	7.0	9.0	26.0	38.0	24.0	45.0	6.0	6.0	38.0	18.0	21.0	30.0	25.0	45.0	17.0	11.0	14.0	57.0	7.0	8.0	20.0
k__Bacteria;p__Proteobacteria;c__Alphaproteobacteria;o__Sphingomonadales;f__Erythrobacteraceae	10.0	12.0	0.0	0.0	11.0	5.0	7.0	6.0	2.0	16.0	13.0	2.0	4.0	11.0	2.0	6.0	0.0	10.0	2.0	18.0	11.0	1.0	7.0	0.0	4.0	4.0	18.0	9.0	0.0	3.0	4.0	13.0	1.0	0.0	3.0	1.0	11.0	3.0	1.0	4.0	0.0	0.0	0.0	2.0	7.0	12.0	4.0	0.0	0.0
k__Bacteria;p__Proteobacteria;c__Alphaproteobacteria;o__Sphingomonadales;f__Sphingomonadaceae	421.0	587.0	531.0	154.0	788.0	459.0	1174.0	694.0	178.0	646.0	826.0	104.0	926.0	320.0	1007.0	1930.0	196.0	676.0	279.0	678.0	276.0	93.0	315.0	465.0	424.0	1362.0	741.0	419.0	263.0	1001.0	596.0	1033.0	325.0	190.0	287.0	132.0	469.0	470.0	343.0	418.0	1049.0	689.0	539.0	214.0	248.0	842.0	125.0	144.0	231.0
k__Bacteria;p__Proteobacteria;c__Betaproteobacteria;o__;f__	2.0	1.0	10.0	2.0	49.0	14.0	26.0	7.0	1.0	16.0	3.0	2.0	5.0	0.0	8.0	8.0	7.0	17.0	5.0	9.0	0.0	2.0	5.0	1.0	11.0	12.0	9.0	3.0	3.0	3.0	5.0	13.0	9.0	7.0	5.0	4.0	4.0	11.0	1.0	9.0	8.0	20.0	13.0	5.0	2.0	12.0	6.0	6.0	4.0
k__Bacteria;p__Proteobacteria;c__Betaproteobacteria;o__Burkholderiales;f__	164.0	214.0	262.0	43.0	714.0	95.0	382.0	177.0	60.0	142.0	147.0	61.0	238.0	82.0	241.0	156.0	134.0	92.0	59.0	208.0	70.0	16.0	178.0	597.0	169.0	73.0	220.0	111.0	84.0	143.0	163.0	130.0	135.0	269.0	188.0	29.0	88.0	84.0	64.0	87.0	298.0	233.0	124.0	50.0	59.0	256.0	41.0	22.0	69.0
k__Bacteria;p__Proteobacteria;c__Betaproteobacteria;o__Burkholderiales;f__Alcaligenaceae	54.0	48.0	75.0	22.0	92.0	42.0	119.0	63.0	16.0	34.0	77.0	61.0	38.0	29.0	14.0	45.0	18.0	100.0	48.0	40.0	50.0	280.0	29.0	79.0	75.0	25.0	47.0	76.0	15.0	26.0	30.0	81.0	14.0	85.0	34.0	15.0	54.0	42.0	57.0	91.0	37.0	66.0	96.0	113.0	44.0	84.0	89.0	44.0	80.0
k__Bacteria;p__Proteobacteria;c__Betaproteobacteria;o__Burkholderiales;f__Burkholderiaceae	83.0	153.0	43.0	57.0	79.0	77.0	109.0	28.0	29.0	102.0	129.0	42.0	32.0	38.0	23.0	63.0	21.0	129.0	56.0	61.0	40.0	102.0	26.0	51.0	69.0	25.0	34.0	116.0	34.0	104.0	13.0	65.0	34.0	98.0	74.0	68.0	199.0	77.0	83.0	129.0	144.0	122.0	103.0	132.0	100.0	82.0	125.0	128.0	122.0
k__Bacteria;p__Proteobacteria;c__Betaproteobacteria;o__Burkholderiales;f__Comamonadaceae	204.0	309.0	307.0	79.0	614.0	153.0	528.0	196.0	105.0	294.0	331.0	95.0	358.0	162.0	259.0	578.0	446.0	288.0	196.0	587.0	175.0	167.0	386.0	602.0	610.0	299.0	557.0	214.0	149.0	226.0	207.0	469.0	426.0	418.0	422.0	85.0	283.0	265.0	234.0	277.0	153.0	315.0	568.0	224.0	234.0	306.0	220.0	141.0	337.0
k__Bacteria;p__Proteobacteria;c__Betaproteobacteria;o__Burkholderiales;f__Oxalobacteraceae	295.0	537.0	510.0	149.0	354.0	336.0	802.0	356.0	80.0	438.0	586.0	90.0	283.0	159.0	192.0	302.0	98.0	533.0	155.0	989.0	155.0	171.0	245.0	216.0	172.0	262.0	328.0	280.0	119.0	238.0	103.0	227.0	129.0	165.0	127.0	50.0	299.0	75.0	124.0	302.0	258.0	375.0	205.0	134.0	120.0	530.0	104.0	97.0	130.0
k__Bacteria;p__Proteobacteria;c__Betaproteobacteria;o__Gallionellales;f__Gallionellaceae	13.0	1.0	0.0	0.0	0.0	1.0	7.0	2.0	0.0	5.0	3.0	1.0	0.0	0.0	1.0	0.0	2.0	0.0	0.0	1.0	0.0	1.0	0.0	3.0	0.0	1.0	1.0	0.0	0.0	0.0	8.0	4.0	0.0	0.0	0.0	0.0	4.0	0.0	0.0	2.0	0.0	2.0	3.0	2.0	1.0	0.0	0.0	0.0	0.0
k__Bacteria;p__Proteobacteria;c__Betaproteobacteria;o__Hydrogenophilales;f__Hydrogenophilaceae	13.0	11.0	35.0	2.0	202.0	17.0	49.0	11.0	4.0	22.0	3.0	1.0	26.0	16.0	1.0	2.0	1.0	0.0	4.0	18.0	3.0	2.0	1.0	72.0	17.0	1.0	4.0	3.0	1.0	4.0	14.0	0.0	7.0	26.0	9.0	0.0	3.0	5.0	4.0	8.0	7.0	34.0	21.0	7.0	4.0	24.0	6.0	9.0	17.0
k__Bacteria;p__Proteobacteria;c__Betaproteobacteria;o__Methylophilales;f__	0.0	3.0	0.0	0.0	8.0	1.0	0.0	2.0	0.0	0.0	1.0	0.0	0.0	0.0	0.0	0.0	0.0	0.0	0.0	0.0	1.0	0.0	0.0	0.0	0.0	1.0	0.0	0.0	1.0	0.0	0.0	0.0	0.0	0.0	0.0	0.0	0.0	0.0	0.0	5.0	1.0	0.0	0.0	0.0	0.0	0.0	0.0	0.0	0.0
k__Bacteria;p__Proteobacteria;c__Betaproteobacteria;o__Methylophilales;f__Methylophilaceae	27.0	7.0	6.0	5.0	54.0	3.0	6.0	21.0	0.0	6.0	21.0	8.0	13.0	0.0	2.0	14.0	6.0	8.0	7.0	12.0	2.0	2.0	10.0	11.0	17.0	24.0	18.0	5.0	5.0	4.0	8.0	17.0	15.0	15.0	4.0	4.0	17.0	5.0	6.0	10.0	5.0	11.0	4.0	4.0	4.0	11.0	0.0	7.0	8.0
k__Bacteria;p__Proteobacteria;c__Betaproteobacteria;o__Neisseriales;f__Neisseriaceae	1241.0	1344.0	344.0	674.0	634.0	550.0	449.0	656.0	548.0	1139.0	1306.0	1485.0	646.0	1206.0	1045.0	326.0	218.0	709.0	721.0	191.0	399.0	1028.0	774.0	559.0	860.0	210.0	291.0	828.0	401.0	554.0	237.0	779.0	535.0	289.0	1488.0	656.0	1839.0	895.0	856.0	1052.0	1776.0	8147.0	893.0	912.0	707.0	316.0	2654.0	2058.0	1472.0
k__Bacteria;p__Proteobacteria;c__Betaproteobacteria;o__Nitrosomonadales;f__Nitrosomonadaceae	2.0	4.0	5.0	2.0	14.0	0.0	0.0	8.0	0.0	0.0	10.0	0.0	0.0	1.0	0.0	1.0	1.0	0.0	2.0	0.0	0.0	0.0	1.0	1.0	6.0	4.0	0.0	3.0	0.0	1.0	0.0	0.0	1.0	0.0	0.0	0.0	0.0	2.0	2.0	0.0	1.0	2.0	0.0	1.0	0.0	0.0	0.0	0.0	0.0
k__Bacteria;p__Proteobacteria;c__Betaproteobacteria;o__Procabacteriales;f__Procabacteriaceae	0.0	0.0	0.0	0.0	0.0	0.0	0.0	0.0	0.0	0.0	0.0	0.0	0.0	0.0	0.0	0.0	0.0	0.0	0.0	0.0	0.0	0.0	0.0	0.0	0.0	0.0	0.0	0.0	0.0	0.0	0.0	0.0	0.0	0.0	0.0	0.0	0.0	0.0	0.0	0.0	0.0	0.0	0.0	0.0	0.0	0.0	0.0	0.0	0.0
k__Bacteria;p__Proteobacteria;c__Betaproteobacteria;o__Rhodocyclales;f__	0.0	21.0	0.0	2.0	97.0	10.0	7.0	5.0	0.0	4.0	10.0	1.0	8.0	4.0	4.0	7.0	0.0	16.0	8.0	2.0	1.0	2.0	3.0	0.0	3.0	8.0	5.0	5.0	2.0	2.0	0.0	7.0	7.0	0.0	0.0	0.0	12.0	5.0	7.0	7.0	9.0	9.0	9.0	7.0	1.0	10.0	1.0	2.0	4.0
k__Bacteria;p__Proteobacteria;c__Betaproteobacteria;o__Rhodocyclales;f__Rhodocyclaceae	5.0	17.0	16.0	7.0	16.0	3.0	7.0	3.0	5.0	11.0	2.0	3.0	14.0	2.0	6.0	15.0	6.0	8.0	5.0	6.0	8.0	5.0	15.0	8.0	12.0	9.0	8.0	6.0	4.0	20.0	3.0	21.0	15.0	5.0	16.0	3.0	7.0	5.0	11.0	12.0	9.0	8.0	13.0	8.0	8.0	15.0	6.0	7.0	10.0
k__Bacteria;p__Proteobacteria;c__Deltaproteobacteria;o__;f__	4.0	1.0	0.0	0.0	0.0	1.0	0.0	1.0	1.0	0.0	1.0	0.0	1.0	0.0	0.0	0.0	0.0	0.0	0.0	0.0	0.0	0.0	0.0	0.0	1.0	0.0	0.0	0.0	0.0	2.0	0.0	1.0	0.0	2.0	0.0	0.0	0.0	0.0	0.0	1.0	0.0	0.0	0.0	0.0	0.0	0.0	0.0	0.0	0.0
k__Bacteria;p__Proteobacteria;c__Deltaproteobacteria;o__;f__Syntrophorhabdaceae	0.0	0.0	0.0	0.0	0.0	0.0	0.0	0.0	0.0	0.0	0.0	0.0	0.0	0.0	0.0	0.0	0.0	0.0	0.0	0.0	0.0	0.0	0.0	0.0	0.0	0.0	0.0	0.0	0.0	0.0	0.0	0.0	0.0	0.0	0.0	0.0	0.0	0.0	0.0	0.0	0.0	0.0	0.0	0.0	0.0	0.0	0.0	0.0	0.0
k__Bacteria;p__Proteobacteria;c__Deltaproteobacteria;o__Bdellovibrionales;f__Bacteriovoracaceae	16.0	8.0	12.0	1.0	19.0	4.0	0.0	1.0	0.0	6.0	17.0	3.0	2.0	2.0	0.0	2.0	0.0	2.0	3.0	4.0	1.0	1.0	0.0	0.0	1.0	0.0	6.0	3.0	0.0	6.0	0.0	1.0	2.0	0.0	2.0	1.0	4.0	0.0	5.0	7.0	0.0	4.0	0.0	2.0	4.0	11.0	1.0	1.0	2.0
k__Bacteria;p__Proteobacteria;c__Deltaproteobacteria;o__Bdellovibrionales;f__Bdellovibrionaceae	0.0	1.0	0.0	0.0	0.0	4.0	0.0	0.0	0.0	3.0	7.0	0.0	1.0	0.0	4.0	5.0	3.0	6.0	0.0	4.0	1.0	0.0	1.0	0.0	1.0	10.0	6.0	3.0	0.0	6.0	0.0	13.0	0.0	0.0	0.0	0.0	0.0	0.0	0.0	3.0	0.0	13.0	0.0	2.0	0.0	6.0	0.0	1.0	0.0
k__Bacteria;p__Proteobacteria;c__Deltaproteobacteria;o__CTD005-82B-02;f__	2.0	2.0	1.0	0.0	7.0	1.0	3.0	4.0	0.0	0.0	2.0	1.0	0.0	0.0	2.0	3.0	0.0	4.0	0.0	7.0	1.0	0.0	0.0	0.0	1.0	8.0	1.0	4.0	0.0	1.0	0.0	2.0	1.0	0.0	0.0	0.0	2.0	0.0	0.0	1.0	0.0	0.0	1.0	1.0	3.0	7.0	0.0	0.0	1.0
k__Bacteria;p__Proteobacteria;c__Deltaproteobacteria;o__Desulfobacterales;f__	0.0	0.0	0.0	0.0	0.0	0.0	0.0	0.0	0.0	0.0	0.0	0.0	0.0	0.0	0.0	0.0	0.0	0.0	0.0	0.0	0.0	0.0	0.0	0.0	0.0	0.0	0.0	0.0	0.0	0.0	0.0	0.0	0.0	0.0	0.0	0.0	0.0	0.0	0.0	0.0	0.0	0.0	0.0	0.0	0.0	0.0	0.0	0.0	0.0
k__Bacteria;p__Proteobacteria;c__Deltaproteobacteria;o__Desulfobacterales;f__Desulfobulbaceae	0.0	0.0	8.0	1.0	0.0	0.0	0.0	0.0	0.0	0.0	0.0	0.0	0.0	0.0	0.0	0.0	0.0	2.0	0.0	0.0	0.0	0.0	0.0	0.0	0.0	0.0	1.0	0.0	0.0	0.0	0.0	0.0	0.0	0.0	0.0	0.0	0.0	0.0	2.0	0.0	0.0	0.0	0.0	0.0	0.0	0.0	0.0	0.0	0.0
k__Bacteria;p__Proteobacteria;c__Deltaproteobacteria;o__Desulfovibrionales;f__Desulfomicrobiaceae	0.0	3.0	0.0	0.0	0.0	0.0	0.0	0.0	0.0	7.0	2.0	2.0	0.0	8.0	0.0	0.0	0.0	1.0	3.0	0.0	0.0	4.0	0.0	0.0	5.0	2.0	0.0	3.0	2.0	5.0	0.0	0.0	1.0	0.0	2.0	5.0	2.0	2.0	4.0	12.0	0.0	0.0	4.0	6.0	1.0	4.0	2.0	2.0	5.0
k__Bacteria;p__Proteobacteria;c__Deltaproteobacteria;o__Desulfovibrionales;f__Desulfonatronumaceae	0.0	0.0	0.0	0.0	0.0	0.0	0.0	0.0	0.0	4.0	0.0	0.0	0.0	0.0	0.0	0.0	0.0	0.0	0.0	0.0	0.0	1.0	0.0	0.0	2.0	0.0	0.0	1.0	0.0	0.0	0.0	0.0	0.0	0.0	0.0	0.0	0.0	0.0	0.0	0.0	0.0	0.0	0.0	0.0	0.0	0.0	0.0	0.0	1.0
k__Bacteria;p__Proteobacteria;c__Deltaproteobacteria;o__Desulfovibrionales;f__Desulfovibrionaceae	0.0	0.0	0.0	1.0	52.0	0.0	0.0	1.0	1.0	6.0	10.0	0.0	2.0	1.0	1.0	0.0	3.0	0.0	0.0	2.0	1.0	0.0	0.0	0.0	2.0	0.0	0.0	0.0	0.0	1.0	0.0	0.0	1.0	0.0	0.0	0.0	0.0	0.0	1.0	0.0	0.0	0.0	0.0	2.0	0.0	0.0	21.0	2.0	0.0
k__Bacteria;p__Proteobacteria;c__Deltaproteobacteria;o__Desulfuromonadales;f__	0.0	0.0	0.0	0.0	0.0	0.0	0.0	0.0	0.0	0.0	0.0	0.0	0.0	0.0	0.0	0.0	0.0	0.0	0.0	0.0	0.0	0.0	0.0	0.0	0.0	0.0	0.0	0.0	0.0	0.0	0.0	0.0	0.0	0.0	0.0	0.0	0.0	0.0	0.0	0.0	0.0	0.0	0.0	0.0	0.0	0.0	0.0	0.0	0.0
k__Bacteria;p__Proteobacteria;c__Deltaproteobacteria;o__Desulfuromonadales;f__Desulfuromonadaceae	0.0	2.0	0.0	0.0	0.0	0.0	0.0	0.0	0.0	0.0	0.0	0.0	0.0	0.0	0.0	0.0	0.0	0.0	0.0	0.0	0.0	0.0	0.0	0.0	0.0	0.0	0.0	0.0	0.0	0.0	0.0	0.0	0.0	0.0	0.0	0.0	0.0	0.0	0.0	0.0	0.0	0.0	0.0	0.0	0.0	0.0	0.0	0.0	0.0
k__Bacteria;p__Proteobacteria;c__Deltaproteobacteria;o__Desulfuromonadales;f__Geobacteraceae	0.0	0.0	0.0	0.0	0.0	0.0	0.0	0.0	0.0	0.0	0.0	0.0	0.0	0.0	0.0	0.0	0.0	0.0	0.0	0.0	0.0	0.0	0.0	0.0	0.0	0.0	0.0	0.0	0.0	0.0	0.0	0.0	0.0	0.0	0.0	0.0	0.0	0.0	0.0	0.0	0.0	0.0	0.0	0.0	1.0	0.0	0.0	0.0	0.0
k__Bacteria;p__Proteobacteria;c__Deltaproteobacteria;o__Desulfuromonadales;f__Pelobacteraceae	0.0	0.0	0.0	0.0	0.0	0.0	1.0	0.0	0.0	0.0	0.0	0.0	0.0	0.0	0.0	0.0	0.0	0.0	0.0	0.0	0.0	0.0	0.0	0.0	0.0	0.0	0.0	0.0	0.0	0.0	0.0	0.0	0.0	0.0	0.0	0.0	0.0	0.0	0.0	0.0	0.0	0.0	0.0	0.0	0.0	0.0	0.0	0.0	0.0
k__Bacteria;p__Proteobacteria;c__Deltaproteobacteria;o__Entotheonellales;f__Entotheonellaceae	0.0	2.0	0.0	1.0	0.0	1.0	0.0	0.0	0.0	0.0	0.0	0.0	0.0	0.0	0.0	0.0	0.0	0.0	0.0	0.0	1.0	0.0	0.0	2.0	0.0	0.0	0.0	0.0	0.0	0.0	0.0	0.0	0.0	0.0	0.0	0.0	0.0	1.0	0.0	0.0	0.0	0.0	0.0	0.0	0.0	0.0	0.0	0.0	0.0
k__Bacteria;p__Proteobacteria;c__Deltaproteobacteria;o__MIZ46;f__	1.0	9.0	0.0	0.0	0.0	2.0	1.0	2.0	0.0	0.0	0.0	1.0	6.0	2.0	5.0	2.0	0.0	0.0	0.0	4.0	0.0	0.0	1.0	13.0	0.0	2.0	0.0	1.0	1.0	0.0	0.0	0.0	0.0	0.0	1.0	0.0	0.0	1.0	1.0	1.0	6.0	0.0	3.0	0.0	0.0	0.0	0.0	1.0	0.0
k__Bacteria;p__Proteobacteria;c__Deltaproteobacteria;o__Myxococcales;f__	30.0	60.0	11.0	8.0	41.0	26.0	38.0	25.0	6.0	12.0	31.0	2.0	9.0	8.0	4.0	8.0	5.0	7.0	10.0	6.0	4.0	4.0	9.0	3.0	14.0	19.0	12.0	17.0	17.0	8.0	4.0	0.0	7.0	0.0	0.0	3.0	19.0	13.0	16.0	15.0	4.0	10.0	10.0	9.0	6.0	43.0	7.0	3.0	7.0
k__Bacteria;p__Proteobacteria;c__Deltaproteobacteria;o__Myxococcales;f__Cystobacteraceae	0.0	5.0	0.0	0.0	0.0	1.0	0.0	4.0	1.0	1.0	2.0	1.0	2.0	0.0	0.0	6.0	0.0	0.0	4.0	1.0	2.0	0.0	2.0	6.0	0.0	0.0	2.0	2.0	0.0	0.0	6.0	1.0	0.0	0.0	0.0	1.0	2.0	1.0	6.0	0.0	0.0	6.0	3.0	3.0	1.0	2.0	1.0	0.0	1.0
k__Bacteria;p__Proteobacteria;c__Deltaproteobacteria;o__Myxococcales;f__Haliangiaceae	4.0	15.0	0.0	0.0	40.0	3.0	2.0	3.0	1.0	5.0	4.0	1.0	0.0	5.0	0.0	6.0	1.0	3.0	0.0	7.0	2.0	0.0	0.0	0.0	0.0	1.0	4.0	5.0	0.0	1.0	0.0	1.0	2.0	0.0	2.0	1.0	5.0	0.0	0.0	1.0	0.0	4.0	5.0	3.0	1.0	8.0	0.0	2.0	0.0
k__Bacteria;p__Proteobacteria;c__Deltaproteobacteria;o__Myxococcales;f__Myxococcaceae	0.0	1.0	0.0	0.0	18.0	1.0	13.0	0.0	0.0	0.0	2.0	2.0	0.0	0.0	1.0	3.0	0.0	2.0	1.0	0.0	2.0	0.0	1.0	0.0	5.0	1.0	1.0	2.0	0.0	0.0	3.0	2.0	0.0	0.0	0.0	0.0	2.0	0.0	3.0	7.0	0.0	0.0	0.0	1.0	0.0	0.0	0.0	1.0	2.0
k__Bacteria;p__Proteobacteria;c__Deltaproteobacteria;o__Myxococcales;f__Nannocystaceae	0.0	0.0	0.0	0.0	0.0	0.0	0.0	1.0	0.0	1.0	1.0	0.0	4.0	0.0	2.0	0.0	0.0	1.0	0.0	4.0	0.0	1.0	0.0	0.0	0.0	3.0	0.0	0.0	0.0	0.0	0.0	7.0	0.0	0.0	0.0	0.0	3.0	0.0	3.0	0.0	0.0	0.0	3.0	0.0	5.0	2.0	0.0	0.0	0.0
k__Bacteria;p__Proteobacteria;c__Deltaproteobacteria;o__Myxococcales;f__Polyangiaceae	1.0	4.0	0.0	1.0	11.0	1.0	5.0	1.0	0.0	1.0	3.0	0.0	0.0	1.0	0.0	4.0	0.0	1.0	0.0	2.0	0.0	0.0	2.0	0.0	2.0	0.0	0.0	0.0	0.0	0.0	4.0	0.0	3.0	0.0	0.0	0.0	2.0	1.0	1.0	0.0	0.0	1.0	3.0	0.0	1.0	0.0	0.0	1.0	0.0
k__Bacteria;p__Proteobacteria;c__Deltaproteobacteria;o__NB1-j;f__	0.0	0.0	0.0	0.0	0.0	2.0	0.0	0.0	0.0	0.0	0.0	0.0	0.0	0.0	0.0	0.0	0.0	0.0	0.0	0.0	0.0	0.0	0.0	0.0	0.0	0.0	0.0	0.0	0.0	0.0	0.0	0.0	0.0	0.0	0.0	0.0	0.0	1.0	1.0	0.0	0.0	2.0	1.0	0.0	0.0	0.0	0.0	0.0	0.0
k__Bacteria;p__Proteobacteria;c__Deltaproteobacteria;o__NB1-j;f__JTB38	0.0	0.0	0.0	0.0	0.0	0.0	0.0	0.0	0.0	0.0	0.0	0.0	0.0	0.0	0.0	0.0	0.0	0.0	0.0	0.0	0.0	0.0	0.0	0.0	0.0	0.0	0.0	0.0	0.0	0.0	0.0	0.0	0.0	0.0	0.0	0.0	0.0	0.0	0.0	0.0	0.0	0.0	0.0	0.0	0.0	0.0	0.0	0.0	0.0
k__Bacteria;p__Proteobacteria;c__Deltaproteobacteria;o__NB1-j;f__MND4	0.0	0.0	0.0	0.0	0.0	0.0	0.0	0.0	0.0	0.0	0.0	0.0	0.0	0.0	0.0	0.0	0.0	0.0	0.0	0.0	0.0	0.0	0.0	0.0	0.0	1.0	0.0	0.0	0.0	0.0	0.0	0.0	0.0	0.0	0.0	0.0	0.0	0.0	0.0	0.0	0.0	0.0	0.0	0.0	0.0	0.0	0.0	0.0	0.0
k__Bacteria;p__Proteobacteria;c__Deltaproteobacteria;o__NB1-j;f__NB1-i	0.0	0.0	0.0	0.0	0.0	0.0	0.0	0.0	0.0	0.0	0.0	0.0	0.0	0.0	0.0	0.0	0.0	0.0	0.0	0.0	0.0	0.0	0.0	0.0	0.0	0.0	0.0	0.0	0.0	0.0	0.0	0.0	0.0	0.0	0.0	0.0	0.0	0.0	0.0	0.0	0.0	0.0	0.0	0.0	0.0	0.0	0.0	0.0	0.0
k__Bacteria;p__Proteobacteria;c__Deltaproteobacteria;o__NKB15;f__	0.0	0.0	0.0	0.0	0.0	0.0	0.0	0.0	0.0	0.0	0.0	0.0	0.0	0.0	0.0	0.0	0.0	0.0	0.0	0.0	0.0	0.0	0.0	0.0	0.0	0.0	0.0	0.0	0.0	0.0	0.0	0.0	0.0	0.0	0.0	0.0	0.0	0.0	0.0	0.0	0.0	0.0	0.0	0.0	0.0	0.0	0.0	0.0	0.0
k__Bacteria;p__Proteobacteria;c__Deltaproteobacteria;o__Syntrophobacterales;f__	0.0	0.0	0.0	0.0	0.0	0.0	0.0	0.0	0.0	0.0	0.0	0.0	0.0	0.0	0.0	0.0	0.0	0.0	0.0	0.0	0.0	0.0	0.0	0.0	0.0	0.0	0.0	0.0	0.0	0.0	0.0	0.0	0.0	0.0	0.0	0.0	0.0	0.0	0.0	0.0	0.0	0.0	0.0	0.0	0.0	0.0	0.0	0.0	0.0
k__Bacteria;p__Proteobacteria;c__Deltaproteobacteria;o__Syntrophobacterales;f__Desulfobacteraceae	0.0	0.0	0.0	0.0	0.0	0.0	0.0	0.0	0.0	0.0	0.0	0.0	0.0	0.0	0.0	0.0	0.0	0.0	0.0	0.0	0.0	0.0	0.0	0.0	0.0	0.0	0.0	0.0	0.0	0.0	0.0	0.0	0.0	0.0	0.0	0.0	0.0	1.0	0.0	0.0	0.0	0.0	0.0	0.0	0.0	0.0	0.0	0.0	0.0
k__Bacteria;p__Proteobacteria;c__Deltaproteobacteria;o__Syntrophobacterales;f__Syntrophaceae	0.0	0.0	0.0	0.0	0.0	0.0	0.0	0.0	0.0	0.0	0.0	0.0	0.0	0.0	0.0	0.0	0.0	0.0	0.0	0.0	0.0	0.0	0.0	0.0	0.0	0.0	0.0	0.0	0.0	0.0	0.0	0.0	0.0	0.0	0.0	0.0	0.0	0.0	0.0	0.0	0.0	0.0	0.0	0.0	0.0	0.0	0.0	0.0	0.0
k__Bacteria;p__Proteobacteria;c__Deltaproteobacteria;o__Syntrophobacterales;f__Syntrophobacteraceae	7.0	6.0	0.0	1.0	26.0	3.0	0.0	0.0	1.0	1.0	6.0	2.0	4.0	2.0	0.0	4.0	0.0	5.0	2.0	0.0	0.0	2.0	3.0	0.0	3.0	5.0	6.0	5.0	2.0	0.0	0.0	3.0	1.0	0.0	0.0	1.0	4.0	1.0	3.0	3.0	0.0	5.0	4.0	0.0	5.0	18.0	3.0	0.0	3.0
k__Bacteria;p__Proteobacteria;c__Epsilonproteobacteria;o__;f__	0.0	0.0	0.0	0.0	0.0	0.0	0.0	0.0	0.0	0.0	0.0	0.0	0.0	0.0	0.0	0.0	0.0	0.0	0.0	0.0	0.0	0.0	0.0	0.0	0.0	0.0	0.0	0.0	0.0	0.0	0.0	0.0	0.0	0.0	0.0	0.0	0.0	0.0	0.0	0.0	0.0	0.0	0.0	0.0	0.0	0.0	0.0	0.0	0.0
k__Bacteria;p__Proteobacteria;c__Epsilonproteobacteria;o__Campylobacterales;f__	0.0	0.0	0.0	0.0	0.0	0.0	0.0	0.0	0.0	0.0	0.0	0.0	0.0	0.0	0.0	0.0	0.0	0.0	0.0	0.0	0.0	0.0	0.0	0.0	0.0	0.0	0.0	0.0	0.0	0.0	0.0	0.0	0.0	0.0	0.0	0.0	0.0	0.0	0.0	0.0	0.0	0.0	0.0	0.0	0.0	0.0	0.0	0.0	0.0
k__Bacteria;p__Proteobacteria;c__Epsilonproteobacteria;o__Campylobacterales;f__Campylobacteraceae	118.0	123.0	34.0	43.0	21.0	19.0	34.0	40.0	64.0	47.0	40.0	34.0	35.0	45.0	78.0	24.0	19.0	40.0	52.0	12.0	39.0	46.0	30.0	71.0	41.0	6.0	6.0	19.0	47.0	143.0	0.0	35.0	30.0	42.0	6.0	137.0	27.0	47.0	36.0	40.0	57.0	50.0	57.0	1524.0	59.0	14.0	85.0	55.0	47.0
k__Bacteria;p__Proteobacteria;c__Epsilonproteobacteria;o__Campylobacterales;f__Helicobacteraceae	0.0	0.0	11.0	2.0	0.0	7.0	24.0	0.0	1.0	10.0	15.0	3.0	8.0	9.0	6.0	7.0	0.0	5.0	7.0	7.0	8.0	13.0	2.0	0.0	28.0	7.0	18.0	20.0	7.0	3.0	4.0	6.0	2.0	10.0	1.0	2.0	12.0	9.0	10.0	7.0	0.0	7.0	22.0	20.0	7.0	4.0	96.0	34.0	18.0
k__Bacteria;p__Proteobacteria;c__Gammaproteobacteria;o__;f__	0.0	6.0	12.0	0.0	2.0	5.0	25.0	3.0	3.0	2.0	2.0	0.0	5.0	3.0	43.0	93.0	82.0	33.0	41.0	85.0	38.0	8.0	67.0	23.0	75.0	11.0	75.0	6.0	23.0	56.0	22.0	66.0	56.0	30.0	51.0	16.0	29.0	56.0	36.0	32.0	9.0	11.0	15.0	10.0	21.0	17.0	6.0	7.0	13.0
k__Bacteria;p__Proteobacteria;c__Gammaproteobacteria;o__Aeromonadales;f__	0.0	0.0	0.0	0.0	0.0	0.0	0.0	0.0	0.0	0.0	0.0	0.0	0.0	2.0	0.0	0.0	0.0	0.0	0.0	0.0	0.0	0.0	0.0	0.0	0.0	0.0	0.0	0.0	0.0	0.0	0.0	0.0	0.0	0.0	0.0	0.0	0.0	0.0	0.0	0.0	0.0	0.0	0.0	0.0	0.0	0.0	0.0	0.0	0.0
k__Bacteria;p__Proteobacteria;c__Gammaproteobacteria;o__Aeromonadales;f__Aeromonadaceae	12.0	59.0	1203.0	194.0	107.0	153.0	100.0	85.0	435.0	93.0	150.0	20.0	21.0	51.0	28.0	49.0	27.0	133.0	46.0	13.0	29.0	344.0	26.0	61.0	83.0	11.0	55.0	31.0	44.0	3.0	4.0	75.0	23.0	94.0	49.0	25.0	49.0	32.0	80.0	86.0	20.0	37.0	56.0	41.0	40.0	53.0	23.0	25.0	21.0
k__Bacteria;p__Proteobacteria;c__Gammaproteobacteria;o__Aeromonadales;f__Succinivibrionaceae	21.0	8.0	23.0	8.0	0.0	41.0	0.0	3.0	5.0	13.0	12.0	6.0	5.0	11.0	4.0	1.0	4.0	19.0	14.0	2.0	65.0	10.0	9.0	11.0	13.0	1.0	22.0	59.0	2.0	1.0	3.0	38.0	14.0	0.0	8.0	3.0	21.0	20.0	16.0	21.0	6.0	10.0	7.0	495.0	19.0	11.0	30.0	9.0	8.0
k__Bacteria;p__Proteobacteria;c__Gammaproteobacteria;o__Alteromonadales;f__	1.0	0.0	0.0	2.0	0.0	0.0	0.0	0.0	0.0	0.0	0.0	0.0	0.0	0.0	0.0	0.0	0.0	0.0	0.0	1.0	0.0	0.0	0.0	0.0	0.0	0.0	0.0	0.0	0.0	0.0	0.0	0.0	0.0	0.0	0.0	0.0	0.0	0.0	0.0	2.0	0.0	0.0	0.0	0.0	0.0	0.0	0.0	0.0	0.0
k__Bacteria;p__Proteobacteria;c__Gammaproteobacteria;o__Alteromonadales;f__Alteromonadaceae	2.0	7.0	1.0	2.0	18.0	2.0	0.0	0.0	1.0	1.0	0.0	0.0	2.0	3.0	0.0	2.0	1.0	2.0	0.0	1.0	2.0	4.0	3.0	0.0	1.0	0.0	0.0	3.0	0.0	0.0	0.0	7.0	3.0	1.0	4.0	0.0	2.0	2.0	0.0	5.0	1.0	4.0	6.0	3.0	1.0	8.0	0.0	1.0	2.0
k__Bacteria;p__Proteobacteria;c__Gammaproteobacteria;o__Alteromonadales;f__Chromatiaceae	4.0	8.0	18.0	0.0	0.0	6.0	3.0	0.0	1.0	17.0	9.0	8.0	7.0	6.0	3.0	6.0	15.0	10.0	4.0	6.0	10.0	4.0	7.0	2.0	21.0	0.0	6.0	4.0	4.0	3.0	6.0	8.0	6.0	51.0	10.0	3.0	3.0	2.0	4.0	11.0	0.0	6.0	5.0	0.0	5.0	10.0	2.0	1.0	5.0
k__Bacteria;p__Proteobacteria;c__Gammaproteobacteria;o__Alteromonadales;f__Colwelliaceae	0.0	0.0	0.0	0.0	0.0	0.0	0.0	0.0	0.0	0.0	0.0	0.0	0.0	0.0	0.0	0.0	0.0	0.0	0.0	0.0	0.0	0.0	0.0	0.0	0.0	0.0	0.0	0.0	0.0	0.0	0.0	0.0	0.0	0.0	0.0	0.0	0.0	0.0	0.0	0.0	0.0	0.0	0.0	0.0	0.0	0.0	0.0	0.0	0.0
k__Bacteria;p__Proteobacteria;c__Gammaproteobacteria;o__Alteromonadales;f__Ferrimonadaceae	0.0	0.0	0.0	0.0	0.0	0.0	0.0	0.0	0.0	0.0	0.0	0.0	0.0	0.0	0.0	0.0	0.0	0.0	0.0	0.0	0.0	0.0	0.0	0.0	0.0	0.0	0.0	0.0	0.0	0.0	0.0	0.0	0.0	1.0	0.0	0.0	0.0	0.0	0.0	0.0	0.0	0.0	0.0	0.0	0.0	0.0	0.0	0.0	0.0
k__Bacteria;p__Proteobacteria;c__Gammaproteobacteria;o__Alteromonadales;f__Idiomarinaceae	0.0	0.0	0.0	4.0	0.0	0.0	0.0	0.0	0.0	4.0	0.0	0.0	3.0	0.0	1.0	0.0	0.0	1.0	0.0	0.0	0.0	1.0	0.0	0.0	0.0	1.0	0.0	0.0	0.0	0.0	0.0	1.0	0.0	0.0	0.0	0.0	1.0	0.0	0.0	0.0	1.0	1.0	0.0	2.0	0.0	0.0	0.0	1.0	0.0
k__Bacteria;p__Proteobacteria;c__Gammaproteobacteria;o__Alteromonadales;f__Moritellaceae	0.0	0.0	0.0	0.0	0.0	0.0	0.0	0.0	0.0	0.0	0.0	0.0	0.0	0.0	0.0	0.0	0.0	0.0	0.0	0.0	0.0	0.0	0.0	0.0	0.0	0.0	0.0	0.0	0.0	0.0	0.0	0.0	0.0	0.0	0.0	0.0	0.0	0.0	0.0	0.0	0.0	0.0	0.0	0.0	0.0	0.0	0.0	0.0	0.0
k__Bacteria;p__Proteobacteria;c__Gammaproteobacteria;o__Alteromonadales;f__Pseudoalteromonadaceae	0.0	0.0	0.0	8.0	0.0	0.0	10.0	2.0	0.0	0.0	4.0	7.0	1.0	0.0	4.0	3.0	1.0	15.0	2.0	1.0	17.0	173.0	14.0	26.0	75.0	6.0	71.0	29.0	10.0	1.0	0.0	163.0	45.0	116.0	36.0	38.0	42.0	35.0	59.0	114.0	26.0	26.0	53.0	41.0	27.0	17.0	11.0	20.0	10.0
k__Bacteria;p__Proteobacteria;c__Gammaproteobacteria;o__Alteromonadales;f__Psychromonadaceae	0.0	0.0	0.0	0.0	0.0	0.0	0.0	0.0	0.0	0.0	0.0	0.0	0.0	0.0	0.0	0.0	0.0	0.0	0.0	0.0	0.0	0.0	0.0	0.0	0.0	0.0	0.0	0.0	0.0	0.0	0.0	0.0	0.0	0.0	0.0	0.0	0.0	0.0	0.0	0.0	0.0	0.0	0.0	0.0	0.0	0.0	0.0	0.0	0.0
k__Bacteria;p__Proteobacteria;c__Gammaproteobacteria;o__Alteromonadales;f__Shewanellaceae	8.0	11.0	53.0	10.0	21.0	5.0	21.0	6.0	112.0	6.0	11.0	2.0	6.0	15.0	4.0	5.0	1.0	16.0	0.0	3.0	8.0	15.0	1.0	9.0	9.0	1.0	7.0	1.0	1.0	3.0	2.0	5.0	3.0	40.0	9.0	4.0	5.0	3.0	20.0	13.0	0.0	13.0	1.0	1.0	4.0	2.0	1.0	0.0	2.0
k__Bacteria;p__Proteobacteria;c__Gammaproteobacteria;o__Cardiobacteriales;f__Cardiobacteriaceae	4.0	8.0	1.0	2.0	12.0	4.0	2.0	0.0	1.0	2.0	11.0	4.0	5.0	1.0	11.0	0.0	0.0	15.0	3.0	5.0	4.0	6.0	35.0	5.0	18.0	4.0	3.0	22.0	2.0	70.0	6.0	7.0	0.0	7.0	3.0	10.0	11.0	15.0	3.0	17.0	45.0	47.0	18.0	6.0	16.0	16.0	11.0	111.0	27.0
k__Bacteria;p__Proteobacteria;c__Gammaproteobacteria;o__Chromatiales;f__	0.0	7.0	7.0	1.0	1.0	2.0	0.0	3.0	3.0	3.0	2.0	1.0	3.0	4.0	1.0	2.0	4.0	0.0	3.0	6.0	1.0	0.0	1.0	0.0	1.0	2.0	2.0	3.0	1.0	0.0	2.0	2.0	1.0	6.0	2.0	0.0	0.0	2.0	0.0	7.0	0.0	0.0	1.0	5.0	3.0	1.0	0.0	5.0	0.0
k__Bacteria;p__Proteobacteria;c__Gammaproteobacteria;o__Chromatiales;f__Chromatiaceae	0.0	0.0	0.0	0.0	0.0	0.0	0.0	0.0	0.0	0.0	0.0	0.0	0.0	0.0	0.0	0.0	0.0	0.0	0.0	0.0	0.0	0.0	0.0	0.0	0.0	0.0	0.0	0.0	0.0	0.0	0.0	0.0	0.0	0.0	0.0	0.0	0.0	0.0	0.0	0.0	0.0	0.0	0.0	0.0	0.0	0.0	0.0	0.0	0.0
k__Bacteria;p__Proteobacteria;c__Gammaproteobacteria;o__Chromatiales;f__Ectothiorhodospiraceae	0.0	0.0	0.0	0.0	0.0	0.0	0.0	0.0	0.0	0.0	0.0	0.0	0.0	0.0	0.0	0.0	0.0	0.0	0.0	0.0	0.0	0.0	0.0	0.0	0.0	0.0	0.0	1.0	0.0	0.0	0.0	0.0	0.0	0.0	0.0	1.0	0.0	0.0	0.0	0.0	0.0	0.0	0.0	0.0	0.0	0.0	0.0	0.0	0.0
k__Bacteria;p__Proteobacteria;c__Gammaproteobacteria;o__Chromatiales;f__Sinobacteraceae	40.0	23.0	5.0	2.0	77.0	45.0	39.0	12.0	9.0	25.0	53.0	9.0	20.0	8.0	11.0	19.0	7.0	24.0	15.0	21.0	11.0	3.0	8.0	18.0	17.0	25.0	10.0	25.0	9.0	9.0	19.0	23.0	10.0	40.0	12.0	4.0	35.0	22.0	17.0	16.0	7.0	29.0	42.0	21.0	5.0	92.0	2.0	5.0	9.0
k__Bacteria;p__Proteobacteria;c__Gammaproteobacteria;o__Enterobacteriales;f__Enterobacteriaceae	280.0	307.0	304.0	509.0	208.0	186.0	308.0	210.0	143.0	157.0	173.0	50.0	280.0	270.0	118.0	79.0	23.0	204.0	106.0	131.0	90.0	25.0	49.0	91.0	101.0	336.0	134.0	63.0	55.0	56.0	87.0	207.0	101.0	427.0	29.0	67.0	250.0	67.0	159.0	560.0	216.0	93.0	102.0	383.0	75.0	155.0	39.0	58.0	134.0
k__Bacteria;p__Proteobacteria;c__Gammaproteobacteria;o__Legionellales;f__	0.0	0.0	0.0	0.0	0.0	0.0	0.0	0.0	0.0	0.0	0.0	0.0	0.0	0.0	0.0	0.0	0.0	0.0	0.0	0.0	0.0	0.0	0.0	0.0	0.0	0.0	0.0	0.0	0.0	0.0	0.0	0.0	0.0	0.0	3.0	0.0	0.0	0.0	0.0	2.0	0.0	0.0	0.0	0.0	0.0	0.0	0.0	0.0	0.0
k__Bacteria;p__Proteobacteria;c__Gammaproteobacteria;o__Legionellales;f__Coxiellaceae	0.0	5.0	0.0	1.0	0.0	0.0	0.0	0.0	0.0	5.0	1.0	0.0	0.0	4.0	0.0	0.0	2.0	4.0	1.0	0.0	2.0	0.0	0.0	2.0	0.0	9.0	11.0	0.0	0.0	0.0	0.0	0.0	0.0	0.0	0.0	0.0	2.0	0.0	0.0	2.0	0.0	1.0	0.0	0.0	0.0	0.0	0.0	3.0	0.0
k__Bacteria;p__Proteobacteria;c__Gammaproteobacteria;o__Legionellales;f__Legionellaceae	6.0	5.0	8.0	1.0	0.0	3.0	0.0	2.0	2.0	0.0	2.0	0.0	5.0	1.0	6.0	3.0	4.0	1.0	3.0	3.0	2.0	2.0	7.0	0.0	3.0	6.0	7.0	2.0	2.0	2.0	0.0	2.0	6.0	0.0	1.0	1.0	8.0	1.0	2.0	3.0	0.0	3.0	1.0	0.0	0.0	9.0	2.0	0.0	2.0
k__Bacteria;p__Proteobacteria;c__Gammaproteobacteria;o__Methylococcales;f__	1.0	0.0	1.0	0.0	0.0	0.0	0.0	0.0	0.0	1.0	0.0	0.0	0.0	0.0	0.0	0.0	0.0	0.0	0.0	0.0	0.0	1.0	0.0	0.0	0.0	0.0	0.0	0.0	0.0	0.0	0.0	0.0	0.0	0.0	0.0	0.0	0.0	0.0	1.0	0.0	1.0	0.0	0.0	0.0	0.0	0.0	0.0	1.0	0.0
k__Bacteria;p__Proteobacteria;c__Gammaproteobacteria;o__Methylococcales;f__Crenotrichaceae	0.0	0.0	0.0	0.0	0.0	0.0	0.0	0.0	0.0	0.0	0.0	1.0	0.0	0.0	6.0	0.0	0.0	0.0	0.0	0.0	0.0	1.0	0.0	0.0	0.0	0.0	0.0	0.0	0.0	0.0	0.0	0.0	0.0	0.0	0.0	0.0	1.0	0.0	0.0	1.0	0.0	0.0	0.0	0.0	0.0	0.0	0.0	0.0	0.0
k__Bacteria;p__Proteobacteria;c__Gammaproteobacteria;o__Methylococcales;f__Methylococcaceae	0.0	1.0	0.0	0.0	0.0	0.0	0.0	0.0	1.0	0.0	0.0	0.0	0.0	0.0	1.0	0.0	0.0	0.0	1.0	2.0	0.0	0.0	0.0	0.0	0.0	0.0	0.0	0.0	1.0	1.0	0.0	0.0	0.0	0.0	0.0	0.0	1.0	1.0	0.0	1.0	0.0	0.0	0.0	0.0	0.0	0.0	0.0	0.0	3.0
k__Bacteria;p__Proteobacteria;c__Gammaproteobacteria;o__Oceanospirillales;f__	8.0	4.0	0.0	0.0	22.0	4.0	14.0	5.0	1.0	7.0	7.0	1.0	4.0	3.0	2.0	3.0	0.0	7.0	1.0	5.0	4.0	2.0	2.0	1.0	3.0	1.0	0.0	1.0	9.0	0.0	1.0	1.0	1.0	1.0	6.0	1.0	4.0	1.0	5.0	9.0	0.0	4.0	1.0	4.0	4.0	6.0	13.0	4.0	0.0
k__Bacteria;p__Proteobacteria;c__Gammaproteobacteria;o__Oceanospirillales;f__Alcanivoracaceae	1.0	3.0	0.0	0.0	0.0	0.0	0.0	0.0	0.0	0.0	0.0	0.0	0.0	0.0	0.0	0.0	0.0	0.0	0.0	2.0	0.0	0.0	0.0	0.0	2.0	0.0	0.0	0.0	0.0	0.0	0.0	0.0	0.0	0.0	0.0	0.0	0.0	0.0	0.0	0.0	0.0	0.0	0.0	0.0	0.0	11.0	0.0	0.0	1.0
k__Bacteria;p__Proteobacteria;c__Gammaproteobacteria;o__Oceanospirillales;f__Alteromonadaceae	0.0	0.0	0.0	0.0	0.0	4.0	0.0	1.0	0.0	0.0	0.0	0.0	0.0	0.0	0.0	0.0	0.0	2.0	0.0	0.0	0.0	0.0	1.0	0.0	0.0	0.0	0.0	0.0	2.0	0.0	1.0	0.0	0.0	0.0	0.0	0.0	0.0	0.0	1.0	1.0	0.0	0.0	0.0	0.0	0.0	0.0	0.0	0.0	0.0
k__Bacteria;p__Proteobacteria;c__Gammaproteobacteria;o__Oceanospirillales;f__Hahellaceae	0.0	0.0	0.0	0.0	0.0	0.0	0.0	0.0	0.0	0.0	0.0	0.0	0.0	0.0	0.0	0.0	0.0	0.0	0.0	0.0	0.0	0.0	0.0	0.0	0.0	0.0	0.0	0.0	0.0	0.0	0.0	0.0	0.0	0.0	0.0	0.0	0.0	0.0	0.0	0.0	0.0	0.0	0.0	0.0	0.0	0.0	0.0	0.0	0.0
k__Bacteria;p__Proteobacteria;c__Gammaproteobacteria;o__Oceanospirillales;f__Halomonadaceae	1.0	9.0	3.0	2.0	0.0	1.0	3.0	13.0	4.0	13.0	10.0	5.0	8.0	7.0	3.0	2.0	1.0	8.0	5.0	2.0	8.0	34.0	0.0	5.0	3.0	14.0	2.0	2.0	8.0	3.0	0.0	8.0	3.0	0.0	3.0	1.0	6.0	33.0	9.0	5.0	3.0	3.0	4.0	8.0	1.0	1.0	0.0	2.0	2.0
k__Bacteria;p__Proteobacteria;c__Gammaproteobacteria;o__Oceanospirillales;f__Oceanospirillaceae	0.0	0.0	4.0	0.0	0.0	0.0	0.0	0.0	0.0	0.0	0.0	0.0	0.0	0.0	1.0	0.0	0.0	0.0	1.0	0.0	0.0	0.0	0.0	0.0	1.0	0.0	0.0	0.0	0.0	0.0	0.0	0.0	0.0	0.0	0.0	0.0	1.0	0.0	0.0	2.0	2.0	0.0	0.0	0.0	0.0	0.0	1.0	0.0	0.0
k__Bacteria;p__Proteobacteria;c__Gammaproteobacteria;o__Oceanospirillales;f__Pseudomonadaceae	1126.0	1599.0	3094.0	642.0	4136.0	606.0	2408.0	1641.0	655.0	874.0	947.0	196.0	1274.0	1069.0	674.0	1346.0	967.0	1750.0	626.0	1439.0	492.0	302.0	925.0	756.0	1203.0	1299.0	1787.0	267.0	354.0	618.0	821.0	1126.0	1089.0	993.0	849.0	221.0	978.0	577.0	495.0	2156.0	1073.0	425.0	541.0	470.0	598.0	766.0	221.0	1340.0	494.0
k__Bacteria;p__Proteobacteria;c__Gammaproteobacteria;o__Pasteurellales;f__Pasteurellaceae	1340.0	1683.0	580.0	980.0	805.0	626.0	516.0	1359.0	536.0	1295.0	1413.0	1239.0	477.0	1372.0	783.0	360.0	206.0	1091.0	894.0	421.0	703.0	1763.0	618.0	561.0	1936.0	139.0	362.0	1201.0	587.0	836.0	284.0	2165.0	484.0	851.0	1883.0	1158.0	2014.0	1048.0	1498.0	1848.0	1011.0	4822.0	1596.0	1492.0	1519.0	455.0	4575.0	2627.0	2244.0
k__Bacteria;p__Proteobacteria;c__Gammaproteobacteria;o__Pseudomonadales;f__	0.0	0.0	0.0	1.0	0.0	0.0	0.0	0.0	0.0	3.0	0.0	3.0	1.0	5.0	3.0	0.0	0.0	0.0	1.0	0.0	0.0	1.0	1.0	0.0	4.0	0.0	4.0	1.0	0.0	0.0	0.0	15.0	0.0	1.0	5.0	2.0	7.0	3.0	1.0	4.0	3.0	0.0	1.0	0.0	5.0	2.0	0.0	1.0	2.0
k__Bacteria;p__Proteobacteria;c__Gammaproteobacteria;o__Pseudomonadales;f__Moraxellaceae	1370.0	1705.0	1992.0	664.0	1544.0	940.0	1137.0	1362.0	3813.0	1702.0	1605.0	461.0	1472.0	5988.0	4879.0	11757.0	8649.0	3565.0	3758.0	11974.0	3953.0	2451.0	8017.0	4266.0	10484.0	1141.0	11765.0	1108.0	2329.0	5438.0	3735.0	8016.0	9659.0	7297.0	7261.0	1283.0	3914.0	4680.0	3655.0	4367.0	2393.0	2386.0	4059.0	2600.0	2843.0	3801.0	1808.0	1296.0	3012.0
k__Bacteria;p__Proteobacteria;c__Gammaproteobacteria;o__Salinisphaerales;f__Salinisphaeraceae	0.0	0.0	0.0	0.0	0.0	0.0	0.0	0.0	0.0	0.0	0.0	0.0	0.0	0.0	0.0	0.0	0.0	0.0	0.0	0.0	0.0	0.0	0.0	0.0	0.0	0.0	0.0	0.0	0.0	0.0	0.0	0.0	0.0	0.0	0.0	0.0	0.0	0.0	0.0	0.0	0.0	0.0	0.0	0.0	0.0	0.0	0.0	0.0	0.0
k__Bacteria;p__Proteobacteria;c__Gammaproteobacteria;o__Thiotrichales;f__	0.0	0.0	0.0	0.0	0.0	0.0	0.0	0.0	0.0	0.0	0.0	0.0	0.0	0.0	0.0	0.0	0.0	1.0	0.0	1.0	0.0	0.0	0.0	0.0	1.0	0.0	1.0	0.0	0.0	0.0	0.0	0.0	0.0	0.0	0.0	0.0	0.0	0.0	1.0	0.0	0.0	0.0	0.0	0.0	1.0	0.0	0.0	0.0	0.0
k__Bacteria;p__Proteobacteria;c__Gammaproteobacteria;o__Thiotrichales;f__Francisellaceae	0.0	0.0	0.0	0.0	0.0	0.0	0.0	0.0	0.0	0.0	0.0	0.0	0.0	0.0	0.0	0.0	0.0	0.0	0.0	0.0	0.0	0.0	0.0	0.0	0.0	0.0	0.0	0.0	0.0	0.0	0.0	0.0	0.0	0.0	0.0	0.0	0.0	0.0	0.0	0.0	0.0	0.0	0.0	0.0	0.0	0.0	0.0	0.0	0.0
k__Bacteria;p__Proteobacteria;c__Gammaproteobacteria;o__Thiotrichales;f__Piscirickettsiaceae	0.0	0.0	0.0	0.0	0.0	0.0	0.0	0.0	1.0	0.0	0.0	0.0	0.0	0.0	0.0	0.0	0.0	0.0	0.0	0.0	0.0	1.0	0.0	0.0	0.0	0.0	0.0	0.0	0.0	0.0	0.0	0.0	0.0	0.0	0.0	0.0	2.0	0.0	0.0	0.0	0.0	0.0	0.0	0.0	0.0	0.0	0.0	0.0	0.0
k__Bacteria;p__Proteobacteria;c__Gammaproteobacteria;o__Thiotrichales;f__Thiotrichaceae	0.0	0.0	0.0	1.0	0.0	0.0	0.0	0.0	0.0	1.0	0.0	0.0	0.0	0.0	0.0	0.0	1.0	0.0	0.0	1.0	0.0	1.0	0.0	0.0	0.0	0.0	1.0	0.0	0.0	0.0	0.0	0.0	1.0	0.0	0.0	0.0	0.0	0.0	0.0	0.0	0.0	0.0	0.0	0.0	0.0	1.0	0.0	0.0	0.0
k__Bacteria;p__Proteobacteria;c__Gammaproteobacteria;o__Vibrionales;f__Vibrionaceae	0.0	2.0	0.0	19.0	0.0	5.0	13.0	16.0	3.0	2.0	0.0	0.0	1.0	4.0	0.0	2.0	2.0	2.0	0.0	0.0	0.0	1.0	0.0	1.0	0.0	0.0	1.0	0.0	2.0	1.0	0.0	2.0	0.0	0.0	3.0	0.0	0.0	0.0	5.0	1.0	2.0	2.0	1.0	41.0	15.0	9.0	3.0	11.0	3.0
k__Bacteria;p__Proteobacteria;c__Gammaproteobacteria;o__Xanthomonadales;f__	0.0	0.0	0.0	1.0	0.0	0.0	0.0	1.0	1.0	0.0	0.0	0.0	1.0	0.0	0.0	1.0	0.0	1.0	0.0	4.0	0.0	0.0	0.0	0.0	1.0	0.0	1.0	0.0	0.0	0.0	0.0	1.0	1.0	0.0	2.0	0.0	0.0	0.0	0.0	0.0	0.0	0.0	0.0	0.0	0.0	1.0	0.0	0.0	0.0
k__Bacteria;p__Proteobacteria;c__Gammaproteobacteria;o__Xanthomonadales;f__Sinobacteraceae	0.0	0.0	0.0	1.0	0.0	0.0	0.0	0.0	1.0	0.0	0.0	0.0	0.0	0.0	0.0	1.0	0.0	1.0	0.0	2.0	0.0	0.0	0.0	0.0	0.0	2.0	0.0	1.0	0.0	0.0	0.0	1.0	3.0	0.0	0.0	0.0	1.0	0.0	0.0	2.0	0.0	0.0	0.0	0.0	0.0	0.0	0.0	0.0	0.0
k__Bacteria;p__Proteobacteria;c__Gammaproteobacteria;o__Xanthomonadales;f__Xanthomonadaceae	147.0	188.0	512.0	77.0	418.0	134.0	308.0	179.0	75.0	202.0	142.0	61.0	181.0	306.0	89.0	139.0	106.0	171.0	71.0	118.0	79.0	63.0	115.0	230.0	168.0	158.0	153.0	111.0	80.0	102.0	71.0	209.0	166.0	109.0	108.0	40.0	132.0	100.0	109.0	155.0	123.0	171.0	92.0	91.0	75.0	277.0	90.0	57.0	124.0
k__Bacteria;p__SC3;c__;o__;f__	0.0	0.0	0.0	0.0	0.0	0.0	0.0	0.0	0.0	0.0	1.0	0.0	0.0	0.0	0.0	0.0	0.0	0.0	0.0	0.0	0.0	0.0	0.0	0.0	0.0	0.0	0.0	0.0	0.0	0.0	0.0	0.0	0.0	0.0	0.0	0.0	0.0	0.0	0.0	0.0	0.0	0.0	0.0	0.0	0.0	0.0	0.0	0.0	0.0
k__Bacteria;p__SC4;c__;o__;f__	6.0	21.0	10.0	2.0	0.0	11.0	20.0	8.0	4.0	11.0	6.0	1.0	5.0	3.0	0.0	3.0	0.0	4.0	3.0	8.0	1.0	1.0	8.0	2.0	2.0	11.0	10.0	1.0	3.0	3.0	2.0	2.0	0.0	0.0	0.0	0.0	7.0	3.0	1.0	4.0	0.0	1.0	2.0	1.0	2.0	5.0	1.0	2.0	0.0
k__Bacteria;p__SPAM;c__;o__;f__	1.0	3.0	0.0	0.0	0.0	0.0	0.0	0.0	0.0	4.0	0.0	0.0	0.0	1.0	0.0	0.0	0.0	0.0	1.0	0.0	0.0	0.0	0.0	4.0	0.0	0.0	0.0	0.0	0.0	0.0	0.0	2.0	0.0	0.0	3.0	0.0	0.0	1.0	1.0	0.0	0.0	3.0	2.0	3.0	1.0	2.0	0.0	0.0	0.0
k__Bacteria;p__SR1;c__;o__;f__	3.0	17.0	0.0	1.0	0.0	4.0	2.0	0.0	3.0	8.0	13.0	3.0	0.0	4.0	0.0	1.0	1.0	1.0	1.0	0.0	2.0	3.0	0.0	1.0	10.0	1.0	6.0	1.0	0.0	10.0	1.0	5.0	5.0	0.0	3.0	5.0	1.0	0.0	7.0	1.0	0.0	3.0	14.0	6.0	7.0	1.0	13.0	6.0	14.0
k__Bacteria;p__Spirochaetes;c__Brachyspirae;o__Brachyspirales;f__Brachyspiraceae	0.0	0.0	0.0	0.0	0.0	0.0	0.0	0.0	0.0	0.0	0.0	0.0	0.0	0.0	0.0	0.0	0.0	0.0	0.0	0.0	0.0	0.0	0.0	0.0	0.0	0.0	0.0	0.0	0.0	0.0	0.0	0.0	0.0	0.0	0.0	0.0	0.0	0.0	0.0	0.0	0.0	0.0	0.0	0.0	0.0	0.0	0.0	0.0	0.0
k__Bacteria;p__Spirochaetes;c__Leptospirae;o__Leptospirales;f__Leptospiraceae	0.0	0.0	0.0	0.0	0.0	0.0	0.0	0.0	0.0	0.0	0.0	0.0	0.0	0.0	0.0	0.0	0.0	0.0	0.0	0.0	0.0	0.0	0.0	0.0	0.0	0.0	0.0	0.0	0.0	0.0	0.0	0.0	0.0	0.0	0.0	0.0	0.0	0.0	0.0	0.0	0.0	0.0	0.0	0.0	0.0	0.0	0.0	0.0	0.0
k__Bacteria;p__Spirochaetes;c__SP_WWE1;o__;f__	0.0	0.0	0.0	0.0	0.0	0.0	0.0	0.0	0.0	0.0	0.0	0.0	0.0	0.0	0.0	0.0	0.0	0.0	0.0	0.0	0.0	0.0	0.0	0.0	0.0	0.0	0.0	0.0	0.0	0.0	0.0	0.0	0.0	0.0	0.0	0.0	0.0	0.0	0.0	0.0	0.0	0.0	0.0	0.0	0.0	0.0	0.0	0.0	0.0
k__Bacteria;p__Spirochaetes;c__Spirochaetes (class);o__Spirochaetales;f__Spirochaetaceae	43.0	42.0	7.0	13.0	0.0	15.0	2.0	14.0	14.0	35.0	170.0	21.0	17.0	20.0	22.0	14.0	4.0	38.0	20.0	3.0	17.0	38.0	11.0	6.0	80.0	6.0	17.0	24.0	26.0	18.0	17.0	50.0	30.0	29.0	9.0	17.0	14.0	7.0	19.0	70.0	4.0	2.0	30.0	52.0	32.0	6.0	31.0	42.0	59.0
k__Bacteria;p__Synergistetes;c__Synergistia;o__Synergistales;f__Dethiosulfovibrionaceae	7.0	2.0	0.0	1.0	0.0	1.0	0.0	3.0	4.0	24.0	5.0	1.0	1.0	2.0	1.0	3.0	1.0	4.0	1.0	0.0	1.0	3.0	4.0	6.0	2.0	0.0	0.0	3.0	18.0	4.0	17.0	0.0	3.0	0.0	0.0	4.0	2.0	4.0	7.0	4.0	1.0	0.0	8.0	3.0	9.0	0.0	0.0	3.0	2.0
k__Bacteria;p__Synergistetes;c__Synergistia;o__Synergistales;f__Synergistaceae	0.0	0.0	0.0	0.0	0.0	0.0	0.0	0.0	0.0	0.0	0.0	0.0	0.0	0.0	0.0	0.0	0.0	0.0	0.0	0.0	0.0	0.0	0.0	0.0	0.0	0.0	0.0	0.0	0.0	0.0	0.0	0.0	0.0	0.0	0.0	0.0	0.0	0.0	0.0	0.0	0.0	0.0	0.0	0.0	0.0	0.0	0.0	0.0	0.0
k__Bacteria;p__Synergistetes;c__Synergistia;o__Synergistales;f__TTA_B6	0.0	0.0	0.0	0.0	0.0	0.0	0.0	0.0	0.0	0.0	0.0	0.0	0.0	0.0	0.0	0.0	0.0	0.0	0.0	0.0	0.0	0.0	0.0	0.0	0.0	0.0	0.0	0.0	0.0	0.0	0.0	0.0	0.0	0.0	0.0	0.0	0.0	0.0	0.0	0.0	0.0	0.0	0.0	0.0	0.0	0.0	0.0	0.0	0.0
k__Bacteria;p__TM6;c__;o__;f__	0.0	0.0	0.0	0.0	0.0	0.0	0.0	0.0	0.0	0.0	0.0	0.0	0.0	2.0	0.0	0.0	0.0	0.0	0.0	0.0	0.0	0.0	0.0	0.0	0.0	0.0	0.0	0.0	0.0	0.0	0.0	0.0	1.0	0.0	0.0	0.0	0.0	0.0	0.0	0.0	0.0	0.0	0.0	0.0	0.0	0.0	0.0	0.0	0.0
k__Bacteria;p__TM7;c__;o__;f__	0.0	0.0	0.0	0.0	0.0	0.0	0.0	0.0	0.0	0.0	0.0	0.0	0.0	0.0	0.0	0.0	0.0	0.0	0.0	0.0	0.0	0.0	0.0	0.0	0.0	0.0	0.0	0.0	0.0	0.0	0.0	0.0	0.0	0.0	0.0	0.0	0.0	0.0	0.0	0.0	0.0	0.0	0.0	0.0	0.0	0.0	0.0	0.0	0.0
k__Bacteria;p__TM7;c__TM7-1;o__;f__	0.0	0.0	0.0	0.0	0.0	0.0	0.0	0.0	0.0	0.0	0.0	0.0	0.0	0.0	0.0	0.0	0.0	0.0	0.0	0.0	0.0	0.0	0.0	0.0	0.0	0.0	0.0	0.0	0.0	0.0	0.0	0.0	0.0	0.0	0.0	0.0	0.0	0.0	0.0	0.0	0.0	0.0	0.0	0.0	0.0	0.0	0.0	0.0	0.0
k__Bacteria;p__TM7;c__TM7-3;o__CW040;f__	0.0	0.0	0.0	0.0	0.0	0.0	0.0	0.0	0.0	0.0	0.0	0.0	0.0	0.0	0.0	0.0	0.0	0.0	0.0	0.0	0.0	0.0	0.0	0.0	0.0	0.0	0.0	0.0	0.0	0.0	0.0	0.0	0.0	0.0	0.0	1.0	0.0	0.0	0.0	0.0	0.0	0.0	1.0	0.0	0.0	0.0	0.0	0.0	0.0
k__Bacteria;p__TM7;c__TM7-3;o__EW055;f__	0.0	3.0	0.0	1.0	0.0	0.0	0.0	0.0	1.0	4.0	2.0	0.0	0.0	6.0	1.0	0.0	0.0	0.0	0.0	0.0	0.0	0.0	0.0	0.0	0.0	0.0	3.0	1.0	0.0	1.0	0.0	0.0	0.0	0.0	0.0	0.0	2.0	0.0	3.0	0.0	0.0	0.0	3.0	0.0	1.0	0.0	2.0	3.0	1.0
k__Bacteria;p__TM7;c__TM7-3;o__I025;f__	0.0	0.0	0.0	0.0	0.0	0.0	0.0	0.0	0.0	0.0	0.0	0.0	0.0	0.0	0.0	0.0	0.0	0.0	0.0	0.0	0.0	0.0	0.0	0.0	0.0	0.0	0.0	0.0	0.0	0.0	0.0	0.0	0.0	0.0	0.0	0.0	0.0	0.0	0.0	0.0	0.0	0.0	0.0	0.0	0.0	0.0	0.0	0.0	0.0
k__Bacteria;p__Tenericutes;c__;o__;f__	0.0	0.0	0.0	0.0	0.0	0.0	0.0	0.0	0.0	0.0	0.0	0.0	0.0	0.0	0.0	0.0	0.0	0.0	0.0	0.0	0.0	0.0	0.0	0.0	0.0	0.0	0.0	0.0	0.0	0.0	0.0	0.0	0.0	0.0	0.0	0.0	0.0	0.0	0.0	0.0	0.0	0.0	0.0	0.0	0.0	0.0	0.0	0.0	0.0
k__Bacteria;p__Tenericutes;c__;o__;f__vadinHA31	0.0	0.0	0.0	0.0	0.0	0.0	0.0	0.0	0.0	0.0	0.0	0.0	0.0	0.0	0.0	0.0	0.0	0.0	0.0	0.0	0.0	0.0	0.0	0.0	0.0	0.0	0.0	0.0	0.0	0.0	0.0	0.0	0.0	0.0	0.0	0.0	0.0	0.0	0.0	0.0	0.0	0.0	0.0	0.0	0.0	0.0	0.0	0.0	0.0
k__Bacteria;p__Tenericutes;c__Erysipelotrichi;o__Erysipelotrichales;f__Erysipelotrichaceae	196.0	202.0	75.0	95.0	69.0	37.0	58.0	52.0	17.0	57.0	60.0	28.0	73.0	50.0	29.0	13.0	7.0	196.0	42.0	6.0	108.0	265.0	29.0	64.0	69.0	31.0	87.0	373.0	81.0	42.0	51.0	99.0	42.0	93.0	35.0	25.0	84.0	40.0	72.0	245.0	25.0	13.0	92.0	191.0	110.0	142.0	276.0	184.0	196.0
k__Bacteria;p__Tenericutes;c__ML615J-28;o__;f__	0.0	0.0	0.0	0.0	0.0	0.0	0.0	0.0	0.0	0.0	0.0	0.0	0.0	0.0	0.0	0.0	0.0	0.0	0.0	0.0	0.0	0.0	0.0	0.0	0.0	0.0	0.0	0.0	0.0	0.0	0.0	0.0	0.0	0.0	0.0	0.0	0.0	0.0	0.0	0.0	0.0	0.0	0.0	0.0	0.0	0.0	0.0	0.0	0.0
k__Bacteria;p__Tenericutes;c__Mollicutes;o__Acholeplasmatales;f__Acholeplasmataceae	0.0	0.0	0.0	0.0	13.0	0.0	0.0	0.0	0.0	0.0	0.0	0.0	0.0	1.0	0.0	0.0	0.0	0.0	0.0	0.0	0.0	131.0	0.0	0.0	0.0	0.0	0.0	0.0	0.0	0.0	0.0	0.0	0.0	0.0	0.0	0.0	0.0	0.0	0.0	0.0	0.0	37.0	44.0	88.0	65.0	43.0	37.0	21.0	44.0
k__Bacteria;p__Tenericutes;c__Mollicutes;o__Anaeroplasmatales;f__Anaeroplasmataceae	0.0	0.0	0.0	0.0	0.0	0.0	0.0	0.0	0.0	0.0	0.0	0.0	0.0	0.0	0.0	0.0	0.0	0.0	0.0	0.0	0.0	0.0	0.0	0.0	0.0	0.0	0.0	0.0	0.0	0.0	0.0	0.0	0.0	0.0	0.0	0.0	0.0	0.0	0.0	0.0	0.0	0.0	0.0	0.0	0.0	0.0	0.0	0.0	0.0
k__Bacteria;p__Tenericutes;c__Mollicutes;o__Entomoplasmatales;f__Entomoplasmataceae	0.0	0.0	0.0	0.0	0.0	0.0	0.0	0.0	0.0	0.0	0.0	0.0	0.0	0.0	0.0	0.0	0.0	0.0	0.0	0.0	0.0	0.0	0.0	0.0	0.0	0.0	0.0	0.0	0.0	0.0	0.0	0.0	0.0	0.0	0.0	0.0	0.0	0.0	0.0	0.0	0.0	0.0	0.0	0.0	0.0	0.0	0.0	0.0	0.0
k__Bacteria;p__Tenericutes;c__Mollicutes;o__Entomoplasmatales;f__Spiroplasmataceae	0.0	0.0	0.0	0.0	0.0	0.0	1.0	0.0	0.0	0.0	0.0	0.0	0.0	0.0	0.0	0.0	0.0	0.0	0.0	0.0	0.0	0.0	0.0	0.0	0.0	0.0	0.0	0.0	0.0	0.0	0.0	0.0	0.0	0.0	0.0	0.0	0.0	0.0	0.0	0.0	0.0	0.0	0.0	0.0	0.0	0.0	0.0	0.0	0.0
k__Bacteria;p__Tenericutes;c__Mollicutes;o__Mycoplasmatales;f__Mycoplasmataceae	81.0	129.0	32.0	25.0	52.0	49.0	77.0	95.0	28.0	96.0	213.0	195.0	54.0	69.0	212.0	165.0	29.0	186.0	154.0	95.0	53.0	192.0	56.0	67.0	139.0	14.0	57.0	155.0	79.0	27.0	48.0	117.0	102.0	55.0	19.0	118.0	599.0	669.0	1032.0	447.0	49.0	76.0	204.0	169.0	133.0	146.0	92.0	211.0	535.0
k__Bacteria;p__Tenericutes;c__Mollicutes;o__RF39;f__	2.0	0.0	0.0	0.0	0.0	0.0	0.0	0.0	0.0	0.0	0.0	0.0	0.0	0.0	0.0	0.0	0.0	0.0	0.0	0.0	0.0	1.0	2.0	0.0	0.0	1.0	0.0	0.0	0.0	0.0	0.0	0.0	2.0	0.0	0.0	0.0	0.0	0.0	0.0	0.0	0.0	1.0	0.0	0.0	0.0	0.0	0.0	0.0	0.0
k__Bacteria;p__Thermi;c__Deinococci;o__Deinococcales;f__Deinococcaceae	84.0	53.0	178.0	27.0	52.0	26.0	84.0	40.0	10.0	100.0	66.0	5.0	80.0	115.0	54.0	58.0	59.0	36.0	46.0	23.0	39.0	12.0	52.0	49.0	20.0	18.0	81.0	23.0	69.0	43.0	46.0	39.0	27.0	170.0	72.0	23.0	46.0	22.0	20.0	72.0	114.0	25.0	39.0	32.0	28.0	84.0	19.0	14.0	41.0
k__Bacteria;p__Thermi;c__Deinococci;o__Thermales;f__Thermaceae	2.0	0.0	0.0	0.0	0.0	1.0	11.0	3.0	0.0	23.0	0.0	0.0	0.0	5.0	0.0	2.0	2.0	2.0	0.0	0.0	0.0	0.0	0.0	0.0	0.0	0.0	0.0	0.0	0.0	2.0	0.0	0.0	7.0	0.0	0.0	0.0	0.0	3.0	0.0	0.0	0.0	0.0	0.0	0.0	0.0	3.0	0.0	0.0	5.0
k__Bacteria;p__Thermotogae;c__Thermotogae (class);o__Thermotogales;f__Thermotogaceae	0.0	0.0	2.0	0.0	0.0	2.0	1.0	3.0	0.0	0.0	0.0	1.0	4.0	0.0	0.0	0.0	0.0	0.0	0.0	0.0	0.0	0.0	0.0	0.0	0.0	0.0	0.0	0.0	0.0	0.0	0.0	0.0	0.0	0.0	0.0	0.0	0.0	0.0	0.0	0.0	0.0	0.0	0.0	0.0	0.0	0.0	0.0	0.0	0.0
k__Bacteria;p__Verrucomicrobia;c__;o__;f__	0.0	0.0	0.0	0.0	0.0	0.0	0.0	0.0	0.0	0.0	0.0	0.0	0.0	0.0	0.0	2.0	0.0	0.0	0.0	0.0	1.0	0.0	0.0	0.0	0.0	0.0	0.0	0.0	0.0	0.0	1.0	1.0	0.0	0.0	2.0	0.0	0.0	0.0	0.0	1.0	0.0	0.0	0.0	0.0	0.0	0.0	0.0	0.0	0.0
k__Bacteria;p__Verrucomicrobia;c__;o__Methylacidiphilales;f__	0.0	0.0	0.0	0.0	0.0	0.0	0.0	0.0	0.0	0.0	0.0	0.0	0.0	0.0	0.0	0.0	0.0	0.0	0.0	0.0	0.0	0.0	0.0	0.0	0.0	0.0	0.0	0.0	0.0	0.0	0.0	0.0	0.0	0.0	0.0	0.0	0.0	0.0	0.0	0.0	0.0	0.0	0.0	0.0	0.0	0.0	0.0	0.0	0.0
k__Bacteria;p__Verrucomicrobia;c__Opitutae;o__;f__Opitutaceae	5.0	1.0	0.0	2.0	0.0	4.0	35.0	2.0	0.0	5.0	0.0	0.0	4.0	0.0	1.0	2.0	0.0	2.0	1.0	0.0	0.0	0.0	0.0	9.0	0.0	1.0	0.0	0.0	0.0	0.0	0.0	0.0	0.0	0.0	0.0	0.0	4.0	0.0	0.0	2.0	0.0	0.0	0.0	1.0	1.0	5.0	0.0	0.0	1.0
k__Bacteria;p__Verrucomicrobia;c__Opitutae;o__Puniceicoccales;f__Puniceicoccaceae	0.0	0.0	0.0	0.0	0.0	0.0	0.0	0.0	0.0	0.0	0.0	0.0	0.0	0.0	0.0	0.0	0.0	0.0	0.0	0.0	0.0	0.0	0.0	0.0	0.0	0.0	0.0	0.0	0.0	0.0	0.0	0.0	0.0	0.0	0.0	0.0	0.0	0.0	0.0	0.0	0.0	0.0	0.0	0.0	0.0	0.0	0.0	0.0	0.0
k__Bacteria;p__Verrucomicrobia;c__Spartobacteria;o__;f__	7.0	11.0	30.0	1.0	9.0	11.0	15.0	4.0	2.0	11.0	20.0	1.0	7.0	0.0	3.0	12.0	2.0	12.0	6.0	7.0	4.0	2.0	0.0	1.0	16.0	25.0	19.0	14.0	0.0	4.0	0.0	9.0	1.0	8.0	4.0	5.0	6.0	3.0	3.0	5.0	5.0	7.0	11.0	5.0	1.0	7.0	2.0	6.0	14.0
k__Bacteria;p__Verrucomicrobia;c__TP21;o__;f__	0.0	0.0	0.0	0.0	0.0	0.0	0.0	0.0	0.0	0.0	0.0	0.0	0.0	0.0	0.0	0.0	0.0	0.0	0.0	0.0	0.0	0.0	0.0	0.0	0.0	0.0	0.0	0.0	0.0	0.0	0.0	0.0	0.0	0.0	0.0	0.0	0.0	0.0	0.0	0.0	0.0	0.0	0.0	0.0	0.0	0.0	0.0	0.0	0.0
k__Bacteria;p__Verrucomicrobia;c__Verrucomicrobiae;o__Verrucomicrobiales;f__	1.0	13.0	1.0	10.0	29.0	2.0	13.0	1.0	0.0	0.0	6.0	0.0	1.0	0.0	0.0	5.0	0.0	2.0	1.0	0.0	1.0	0.0	0.0	0.0	4.0	4.0	3.0	4.0	0.0	0.0	0.0	1.0	1.0	0.0	0.0	1.0	5.0	0.0	4.0	0.0	0.0	3.0	2.0	2.0	0.0	9.0	0.0	1.0	1.0
k__Bacteria;p__Verrucomicrobia;c__Verrucomicrobiae;o__Verrucomicrobiales;f__Verrucomicrobia subdivision 3	0.0	1.0	0.0	0.0	0.0	0.0	0.0	0.0	0.0	0.0	0.0	0.0	0.0	0.0	0.0	0.0	0.0	0.0	0.0	0.0	0.0	0.0	0.0	0.0	0.0	0.0	0.0	0.0	0.0	0.0	0.0	0.0	0.0	0.0	0.0	0.0	0.0	0.0	0.0	0.0	0.0	0.0	0.0	0.0	0.0	0.0	0.0	0.0	0.0
k__Bacteria;p__Verrucomicrobia;c__Verrucomicrobiae;o__Verrucomicrobiales;f__Verrucomicrobiaceae	29.0	62.0	7.0	4.0	47.0	34.0	10.0	29.0	5.0	35.0	20.0	3.0	19.0	42.0	16.0	26.0	9.0	37.0	9.0	12.0	3.0	8.0	2.0	15.0	6.0	47.0	26.0	17.0	14.0	2.0	22.0	19.0	11.0	0.0	3.0	6.0	12.0	5.0	16.0	15.0	8.0	19.0	8.0	6.0	3.0	19.0	5.0	5.0	10.0
k__Bacteria;p__WPS-2;c__;o__;f__	0.0	0.0	0.0	0.0	0.0	0.0	0.0	0.0	0.0	0.0	1.0	0.0	0.0	0.0	1.0	0.0	0.0	1.0	0.0	0.0	0.0	0.0	0.0	0.0	5.0	1.0	0.0	0.0	1.0	2.0	0.0	0.0	0.0	0.0	3.0	0.0	0.0	0.0	1.0	1.0	0.0	0.0	1.0	0.0	0.0	0.0	0.0	0.0	0.0
k__Bacteria;p__WS3;c__PRR-12;o__;f__	0.0	0.0	0.0	0.0	0.0	0.0	0.0	0.0	0.0	0.0	0.0	0.0	0.0	0.0	0.0	0.0	0.0	0.0	0.0	0.0	0.0	0.0	1.0	0.0	0.0	0.0	2.0	0.0	0.0	0.0	0.0	0.0	0.0	0.0	0.0	0.0	0.0	0.0	1.0	0.0	0.0	0.0	0.0	0.0	0.0	0.0	0.0	0.0	0.0
k__Bacteria;p__WS3;c__PRR-12;o__LCP-67;f__	0.0	0.0	0.0	0.0	0.0	0.0	0.0	0.0	0.0	0.0	0.0	0.0	0.0	0.0	0.0	0.0	0.0	0.0	0.0	0.0	0.0	0.0	0.0	0.0	0.0	0.0	0.0	0.0	0.0	0.0	0.0	0.0	0.0	0.0	0.0	0.0	0.0	0.0	0.0	0.0	0.0	0.0	0.0	0.0	0.0	0.0	0.0	0.0	0.0
k__Bacteria;p__WS3;c__PRR-12;o__PRR-10;f__	0.0	0.0	0.0	0.0	0.0	0.0	0.0	0.0	0.0	0.0	0.0	0.0	1.0	0.0	0.0	0.0	0.0	0.0	0.0	0.0	0.0	0.0	0.0	0.0	0.0	0.0	0.0	0.0	0.0	0.0	11.0	0.0	0.0	0.0	0.0	0.0	0.0	0.0	0.0	0.0	0.0	0.0	0.0	0.0	0.0	0.0	0.0	0.0	0.0
k__Bacteria;p__ZB2;c__;o__;f__	0.0	0.0	0.0	0.0	0.0	0.0	0.0	0.0	0.0	0.0	0.0	0.0	1.0	0.0	0.0	0.0	0.0	0.0	0.0	0.0	0.0	0.0	0.0	0.0	0.0	0.0	0.0	0.0	0.0	0.0	0.0	0.0	0.0	0.0	0.0	0.0	0.0	0.0	0.0	0.0	0.0	0.0	0.0	0.0	0.0	0.0	0.0	0.0	0.0
[truncated: 84 more columns]
