# Supplementary material for: Moving pictures of the human microbiome
Source: Genome Biol. 2011 May 30;12(5):R50. doi: 10.1186/gb-2011-12-5-r50 (PMC3271711; doi:10.1186/gb-2011-12-5-r50)
Supplement: Additional file 13 — Temporal variation in phylum, class, order, family, and genus abundances (F4 left palm). The x-axis scale differs between M3 and F4 plots. [file gb-2011-12-5-r50-S13.ZIP › AdditionalFile13/raw_data/F4_L_palm_L6.txt]

# QIIME v1.2.1 OTU table
#OTU ID	0	1	2	3	4	5	6	8	9	10	11	12	13	14	15	16	17	18	19	20	21	22	23	24	25	26	27	28	29	30	31	42	43	44	45	46	47	48	49	50	51	53	54	55	56	57	58	59	60
k__Archaea;p__Crenarchaeota;c__Sd-NA;o__NRP-J;f__;g__	0.0	0.0	0.0	0.0	0.0	0.0	0.0	0.0	0.0	0.0	0.0	0.0	0.0	0.0	0.0	0.0	0.0	0.0	0.0	0.0	0.0	0.0	0.0	0.0	0.0	0.0	0.0	0.0	0.0	0.0	0.0	0.0	0.0	0.0	0.0	0.0	0.0	0.0	0.0	0.0	0.0	0.0	0.0	0.0	0.0	0.0	0.0	0.0	0.0
k__Archaea;p__Crenarchaeota;c__Thaumarchaeota;o__Cenarchaeales;f__Cenarchaeaceae;g__	0.0	0.0	0.0	0.0	0.0	0.0	0.0	0.0	0.0	2.0	0.0	0.0	0.0	0.0	0.0	0.0	0.0	0.0	0.0	0.0	0.0	0.0	0.0	0.0	0.0	0.0	0.0	0.0	0.0	0.0	0.0	0.0	0.0	0.0	0.0	0.0	0.0	0.0	0.0	0.0	0.0	0.0	0.0	0.0	0.0	0.0	0.0	0.0	0.0
k__Archaea;p__Crenarchaeota;c__Thaumarchaeota;o__Cenarchaeales;f__Cenarchaeaceae;g__Nitrosopumilus	0.0	0.0	0.0	0.0	0.0	0.0	0.0	0.0	0.0	0.0	0.0	0.0	0.0	0.0	0.0	0.0	0.0	0.0	0.0	0.0	0.0	0.0	0.0	0.0	0.0	0.0	0.0	0.0	0.0	0.0	0.0	0.0	0.0	0.0	0.0	0.0	0.0	0.0	0.0	0.0	0.0	0.0	0.0	0.0	0.0	0.0	0.0	0.0	0.0
k__Archaea;p__Crenarchaeota;c__Thaumarchaeota;o__Nitrososphaerales;f__Nitrososphaeraceae;g__Candidatus Nitrososphaera	10.0	35.0	17.0	6.0	38.0	14.0	24.0	9.0	4.0	14.0	12.0	6.0	6.0	7.0	10.0	26.0	8.0	18.0	6.0	7.0	3.0	3.0	8.0	3.0	13.0	20.0	9.0	5.0	0.0	4.0	0.0	17.0	12.0	0.0	4.0	6.0	11.0	18.0	17.0	12.0	4.0	10.0	4.0	5.0	11.0	13.0	7.0	2.0	4.0
k__Archaea;p__Euryarchaeota;c__Halobacteria;o__Halobacteriales;f__Halobacteriaceae;g__	0.0	0.0	0.0	0.0	0.0	0.0	0.0	0.0	0.0	0.0	0.0	0.0	0.0	0.0	0.0	0.0	0.0	0.0	0.0	0.0	0.0	0.0	0.0	0.0	0.0	0.0	0.0	1.0	0.0	0.0	0.0	0.0	0.0	0.0	0.0	0.0	0.0	0.0	0.0	0.0	0.0	0.0	0.0	0.0	0.0	0.0	0.0	0.0	0.0
k__Archaea;p__Euryarchaeota;c__Halobacteria;o__Halobacteriales;f__Halobacteriaceae;g__Haladaptatus	0.0	0.0	0.0	0.0	0.0	0.0	0.0	0.0	0.0	0.0	0.0	0.0	0.0	0.0	0.0	0.0	0.0	0.0	0.0	0.0	0.0	0.0	0.0	0.0	0.0	0.0	0.0	0.0	0.0	0.0	0.0	0.0	0.0	0.0	0.0	0.0	0.0	0.0	0.0	0.0	0.0	0.0	0.0	0.0	0.0	0.0	0.0	0.0	0.0
k__Archaea;p__Euryarchaeota;c__Halobacteria;o__Halobacteriales;f__Halobacteriaceae;g__Halalkalicoccus	1.0	0.0	0.0	0.0	0.0	0.0	0.0	0.0	0.0	0.0	0.0	0.0	0.0	0.0	0.0	0.0	0.0	0.0	0.0	0.0	0.0	0.0	0.0	0.0	0.0	0.0	0.0	0.0	0.0	0.0	0.0	0.0	0.0	0.0	0.0	0.0	0.0	0.0	0.0	0.0	0.0	0.0	0.0	0.0	0.0	3.0	0.0	0.0	0.0
k__Archaea;p__Euryarchaeota;c__Halobacteria;o__Halobacteriales;f__Halobacteriaceae;g__Haloarcula	0.0	0.0	0.0	0.0	0.0	0.0	0.0	0.0	0.0	0.0	0.0	0.0	0.0	0.0	0.0	0.0	0.0	0.0	0.0	0.0	0.0	0.0	0.0	0.0	0.0	0.0	0.0	0.0	0.0	0.0	0.0	0.0	0.0	0.0	0.0	0.0	0.0	0.0	0.0	0.0	0.0	0.0	0.0	0.0	0.0	0.0	0.0	0.0	0.0
k__Archaea;p__Euryarchaeota;c__Halobacteria;o__Halobacteriales;f__Halobacteriaceae;g__Halobacterium	0.0	0.0	0.0	0.0	0.0	0.0	0.0	0.0	0.0	0.0	0.0	0.0	0.0	0.0	0.0	0.0	0.0	0.0	0.0	0.0	0.0	0.0	0.0	0.0	0.0	0.0	0.0	0.0	0.0	0.0	0.0	0.0	0.0	0.0	0.0	0.0	0.0	0.0	0.0	0.0	0.0	0.0	0.0	0.0	0.0	0.0	0.0	0.0	0.0
k__Archaea;p__Euryarchaeota;c__Halobacteria;o__Halobacteriales;f__Halobacteriaceae;g__Halococcus	0.0	0.0	0.0	0.0	0.0	0.0	0.0	0.0	0.0	0.0	0.0	0.0	0.0	0.0	0.0	0.0	0.0	0.0	0.0	0.0	0.0	0.0	0.0	0.0	0.0	0.0	0.0	0.0	0.0	0.0	0.0	0.0	0.0	0.0	0.0	0.0	0.0	0.0	0.0	0.0	0.0	0.0	0.0	0.0	0.0	0.0	0.0	0.0	0.0
k__Archaea;p__Euryarchaeota;c__Halobacteria;o__Halobacteriales;f__Halobacteriaceae;g__Halorubrum	0.0	0.0	0.0	0.0	0.0	0.0	0.0	0.0	0.0	0.0	0.0	0.0	0.0	0.0	0.0	0.0	0.0	0.0	0.0	0.0	0.0	0.0	0.0	0.0	0.0	0.0	0.0	0.0	0.0	0.0	0.0	0.0	0.0	0.0	0.0	0.0	0.0	0.0	0.0	0.0	0.0	0.0	0.0	0.0	0.0	0.0	0.0	0.0	0.0
k__Archaea;p__Euryarchaeota;c__Halobacteria;o__Halobacteriales;f__Halobacteriaceae;g__Natronococcus	0.0	0.0	0.0	0.0	0.0	0.0	0.0	0.0	0.0	0.0	0.0	0.0	0.0	0.0	0.0	0.0	0.0	0.0	0.0	0.0	0.0	0.0	0.0	0.0	0.0	0.0	0.0	0.0	0.0	0.0	0.0	0.0	0.0	0.0	0.0	0.0	0.0	0.0	0.0	0.0	0.0	0.0	0.0	0.0	0.0	0.0	0.0	0.0	0.0
k__Archaea;p__Euryarchaeota;c__Halobacteria;o__Halobacteriales;f__Halobacteriaceae;g__Natronorubrum	0.0	0.0	0.0	0.0	0.0	0.0	0.0	0.0	0.0	0.0	0.0	0.0	0.0	0.0	0.0	0.0	0.0	0.0	0.0	0.0	0.0	0.0	0.0	0.0	0.0	0.0	0.0	0.0	0.0	0.0	0.0	0.0	0.0	0.0	0.0	0.0	0.0	0.0	0.0	0.0	0.0	0.0	0.0	0.0	0.0	0.0	0.0	0.0	0.0
k__Archaea;p__Euryarchaeota;c__Methanobacteria;o__Methanobacteriales;f__Methanobacteriaceae;g__	0.0	0.0	0.0	0.0	0.0	0.0	0.0	0.0	0.0	0.0	0.0	0.0	0.0	0.0	0.0	0.0	0.0	0.0	0.0	0.0	0.0	0.0	0.0	0.0	0.0	0.0	0.0	0.0	0.0	0.0	0.0	0.0	0.0	0.0	0.0	0.0	0.0	0.0	0.0	0.0	0.0	0.0	0.0	0.0	0.0	0.0	0.0	0.0	0.0
k__Archaea;p__Euryarchaeota;c__Methanobacteria;o__Methanobacteriales;f__Methanobacteriaceae;g__Methanobacterium	0.0	0.0	0.0	0.0	0.0	0.0	0.0	0.0	0.0	0.0	0.0	0.0	0.0	0.0	0.0	0.0	0.0	0.0	0.0	0.0	0.0	0.0	0.0	0.0	0.0	0.0	0.0	0.0	0.0	0.0	0.0	0.0	0.0	0.0	0.0	0.0	0.0	0.0	0.0	0.0	0.0	0.0	0.0	0.0	0.0	0.0	0.0	0.0	0.0
k__Archaea;p__Euryarchaeota;c__Methanobacteria;o__Methanobacteriales;f__Methanobacteriaceae;g__Methanobrevibacter	0.0	0.0	0.0	0.0	0.0	0.0	0.0	0.0	0.0	0.0	0.0	0.0	0.0	0.0	0.0	0.0	0.0	0.0	0.0	1.0	0.0	0.0	0.0	0.0	0.0	0.0	0.0	0.0	0.0	0.0	0.0	0.0	0.0	0.0	1.0	0.0	0.0	0.0	0.0	0.0	0.0	0.0	0.0	0.0	0.0	0.0	0.0	1.0	0.0
k__Archaea;p__Euryarchaeota;c__Methanobacteria;o__Methanobacteriales;f__Methanobacteriaceae;g__Methanosphaera	0.0	0.0	0.0	0.0	0.0	0.0	0.0	0.0	0.0	0.0	0.0	0.0	0.0	0.0	0.0	0.0	0.0	0.0	0.0	0.0	0.0	0.0	0.0	0.0	0.0	0.0	0.0	0.0	0.0	0.0	0.0	0.0	0.0	0.0	0.0	0.0	1.0	0.0	0.0	0.0	0.0	0.0	0.0	0.0	0.0	0.0	0.0	0.0	0.0
k__Archaea;p__Euryarchaeota;c__Methanobacteria;o__Methanobacteriales;f__Methanobacteriaceae;g__Methanothermobacter	0.0	0.0	0.0	0.0	0.0	0.0	0.0	0.0	0.0	0.0	0.0	0.0	0.0	0.0	0.0	0.0	0.0	0.0	0.0	0.0	0.0	0.0	0.0	0.0	0.0	0.0	0.0	0.0	0.0	0.0	0.0	0.0	0.0	0.0	0.0	0.0	0.0	0.0	0.0	0.0	0.0	0.0	0.0	0.0	0.0	0.0	0.0	0.0	0.0
k__Archaea;p__Euryarchaeota;c__Methanomicrobia;o__Methanomicrobiales;f__;g__Candidatus Methanoregula	0.0	0.0	0.0	0.0	0.0	0.0	0.0	0.0	0.0	0.0	0.0	0.0	0.0	0.0	0.0	0.0	0.0	0.0	0.0	0.0	0.0	0.0	0.0	0.0	0.0	0.0	0.0	0.0	0.0	0.0	0.0	0.0	0.0	0.0	0.0	0.0	0.0	0.0	0.0	0.0	0.0	0.0	0.0	0.0	0.0	0.0	0.0	0.0	0.0
k__Archaea;p__Euryarchaeota;c__Methanomicrobia;o__Methanomicrobiales;f__Methanocorpusculaceae;g__	0.0	0.0	0.0	0.0	0.0	0.0	0.0	0.0	0.0	0.0	0.0	0.0	0.0	0.0	0.0	0.0	0.0	0.0	0.0	0.0	0.0	0.0	0.0	0.0	0.0	0.0	0.0	0.0	0.0	0.0	0.0	0.0	0.0	0.0	0.0	0.0	0.0	0.0	0.0	0.0	0.0	0.0	0.0	0.0	0.0	0.0	0.0	0.0	0.0
k__Archaea;p__Euryarchaeota;c__Methanomicrobia;o__Methanosarcinales;f__;g__	0.0	0.0	0.0	0.0	0.0	0.0	0.0	0.0	0.0	0.0	0.0	0.0	0.0	0.0	0.0	0.0	0.0	0.0	0.0	0.0	0.0	0.0	0.0	0.0	0.0	0.0	0.0	0.0	0.0	0.0	0.0	0.0	0.0	0.0	0.0	0.0	0.0	0.0	0.0	0.0	0.0	0.0	0.0	0.0	0.0	0.0	0.0	0.0	0.0
k__Archaea;p__Euryarchaeota;c__Methanomicrobia;o__Methanosarcinales;f__Methanosaetaceae;g__Methanosaeta	0.0	0.0	0.0	0.0	0.0	0.0	0.0	0.0	0.0	0.0	0.0	0.0	0.0	0.0	0.0	0.0	0.0	0.0	0.0	0.0	0.0	0.0	0.0	0.0	0.0	0.0	0.0	0.0	0.0	0.0	0.0	0.0	0.0	0.0	0.0	0.0	0.0	0.0	0.0	0.0	0.0	0.0	0.0	0.0	0.0	0.0	0.0	0.0	0.0
k__Archaea;p__Euryarchaeota;c__Methanomicrobia;o__Methanosarcinales;f__Methanosarcinaceae;g__Methanosarcina	0.0	0.0	0.0	0.0	0.0	0.0	0.0	0.0	0.0	0.0	0.0	0.0	0.0	0.0	0.0	0.0	0.0	0.0	0.0	0.0	0.0	0.0	0.0	0.0	0.0	0.0	0.0	0.0	0.0	0.0	0.0	0.0	0.0	0.0	0.0	0.0	0.0	0.0	0.0	0.0	0.0	0.0	0.0	0.0	0.0	0.0	0.0	0.0	0.0
k__Archaea;p__Euryarchaeota;c__Thermoplasmata;o__E2;f__Marine group II;g__	0.0	0.0	0.0	0.0	0.0	0.0	0.0	0.0	0.0	0.0	0.0	0.0	0.0	0.0	0.0	0.0	0.0	0.0	0.0	0.0	0.0	0.0	0.0	0.0	0.0	0.0	0.0	0.0	0.0	0.0	0.0	0.0	0.0	0.0	0.0	0.0	0.0	0.0	0.0	0.0	0.0	0.0	0.0	0.0	0.0	0.0	0.0	0.0	0.0
k__Archaea;p__Euryarchaeota;c__Thermoplasmata;o__E2;f__WCHD3-02;g__	0.0	0.0	0.0	0.0	0.0	0.0	0.0	0.0	0.0	0.0	0.0	0.0	0.0	0.0	0.0	2.0	0.0	0.0	0.0	0.0	0.0	0.0	0.0	0.0	0.0	0.0	0.0	0.0	0.0	0.0	0.0	0.0	0.0	0.0	0.0	0.0	0.0	0.0	0.0	0.0	0.0	0.0	0.0	0.0	0.0	0.0	0.0	0.0	0.0
k__Bacteria;p__;c__;o__;f__;g__	0.0	0.0	0.0	0.0	0.0	0.0	0.0	0.0	0.0	0.0	0.0	0.0	0.0	0.0	0.0	0.0	0.0	0.0	0.0	0.0	0.0	0.0	0.0	0.0	0.0	0.0	0.0	0.0	0.0	0.0	0.0	0.0	0.0	0.0	0.0	0.0	0.0	0.0	0.0	0.0	0.0	0.0	0.0	0.0	0.0	0.0	0.0	0.0	0.0
k__Bacteria;p__ABY1_OD1;c__;o__;f__;g__	0.0	0.0	0.0	0.0	0.0	0.0	0.0	0.0	0.0	0.0	0.0	0.0	0.0	0.0	0.0	0.0	0.0	0.0	0.0	0.0	0.0	0.0	0.0	0.0	0.0	0.0	0.0	0.0	0.0	0.0	0.0	0.0	0.0	0.0	0.0	0.0	0.0	0.0	0.0	0.0	0.0	0.0	0.0	0.0	0.0	0.0	0.0	0.0	0.0
k__Bacteria;p__AD3;c__ABS-6;o__;f__;g__	0.0	0.0	0.0	0.0	0.0	0.0	0.0	0.0	0.0	0.0	0.0	0.0	0.0	0.0	0.0	0.0	0.0	0.0	0.0	0.0	0.0	0.0	0.0	0.0	0.0	0.0	0.0	0.0	0.0	0.0	0.0	0.0	0.0	0.0	0.0	0.0	0.0	0.0	0.0	0.0	0.0	0.0	0.0	0.0	0.0	0.0	0.0	0.0	0.0
k__Bacteria;p__AD3;c__JG37-AG-4;o__;f__;g__	0.0	0.0	0.0	0.0	0.0	0.0	0.0	0.0	0.0	0.0	0.0	0.0	0.0	0.0	0.0	0.0	0.0	0.0	0.0	0.0	0.0	0.0	0.0	0.0	0.0	0.0	0.0	0.0	0.0	0.0	0.0	0.0	0.0	0.0	0.0	0.0	0.0	0.0	0.0	0.0	0.0	0.0	0.0	0.0	0.0	0.0	0.0	0.0	0.0
k__Bacteria;p__Acidobacteria;c__;o__;f__;g__	0.0	4.0	0.0	0.0	0.0	1.0	0.0	3.0	0.0	0.0	0.0	3.0	7.0	0.0	0.0	3.0	0.0	0.0	0.0	0.0	3.0	1.0	1.0	0.0	0.0	1.0	1.0	0.0	0.0	0.0	0.0	0.0	0.0	0.0	1.0	0.0	0.0	0.0	0.0	0.0	0.0	2.0	1.0	1.0	2.0	0.0	0.0	0.0	0.0
k__Bacteria;p__Acidobacteria;c__;o__;f__Koribacteraceae;g__	0.0	0.0	0.0	0.0	0.0	0.0	0.0	0.0	0.0	0.0	0.0	0.0	1.0	0.0	0.0	0.0	0.0	0.0	0.0	0.0	0.0	0.0	0.0	0.0	0.0	0.0	0.0	0.0	0.0	0.0	0.0	0.0	0.0	0.0	0.0	0.0	0.0	0.0	0.0	0.0	0.0	0.0	0.0	0.0	0.0	0.0	0.0	0.0	0.0
k__Bacteria;p__Acidobacteria;c__;o__;f__Koribacteraceae;g__Candidatus Koribacter	0.0	0.0	0.0	0.0	0.0	0.0	0.0	0.0	0.0	0.0	0.0	0.0	0.0	0.0	0.0	0.0	0.0	0.0	0.0	0.0	5.0	0.0	0.0	0.0	0.0	0.0	0.0	0.0	1.0	0.0	0.0	0.0	0.0	0.0	0.0	0.0	0.0	0.0	0.0	0.0	0.0	0.0	0.0	0.0	0.0	0.0	0.0	0.0	0.0
k__Bacteria;p__Acidobacteria;c__Acidobacteria (class);o__Acidobacteriales;f__;g__	70.0	125.0	79.0	24.0	206.0	102.0	125.0	29.0	24.0	92.0	81.0	13.0	43.0	27.0	18.0	75.0	4.0	70.0	33.0	64.0	19.0	15.0	20.0	31.0	45.0	73.0	45.0	46.0	31.0	3.0	27.0	47.0	48.0	45.0	20.0	11.0	60.0	59.0	67.0	41.0	7.0	93.0	41.0	27.0	32.0	108.0	27.0	21.0	24.0
k__Bacteria;p__Acidobacteria;c__Acidobacteria (class);o__Acidobacteriales;f__Acidobacteriaceae;g__	0.0	0.0	0.0	0.0	0.0	3.0	6.0	0.0	1.0	5.0	0.0	0.0	0.0	0.0	0.0	2.0	1.0	2.0	0.0	0.0	5.0	0.0	0.0	0.0	0.0	0.0	0.0	0.0	0.0	0.0	0.0	0.0	0.0	0.0	0.0	0.0	1.0	1.0	1.0	5.0	4.0	1.0	3.0	0.0	0.0	0.0	0.0	0.0	0.0
k__Bacteria;p__Acidobacteria;c__Acidobacteria (class);o__Acidobacteriales;f__Acidobacteriaceae;g__Edaphobacter	0.0	0.0	0.0	0.0	0.0	0.0	0.0	0.0	0.0	0.0	0.0	0.0	0.0	0.0	0.0	2.0	0.0	0.0	0.0	0.0	0.0	0.0	0.0	0.0	0.0	0.0	0.0	0.0	0.0	0.0	0.0	0.0	0.0	0.0	0.0	0.0	0.0	0.0	1.0	0.0	0.0	14.0	0.0	0.0	0.0	0.0	2.0	0.0	0.0
k__Bacteria;p__Acidobacteria;c__Acidobacteria (class);o__Acidobacteriales;f__Acidobacteriaceae;g__Terriglobus	0.0	0.0	0.0	0.0	0.0	0.0	0.0	5.0	0.0	0.0	0.0	0.0	0.0	0.0	0.0	3.0	0.0	0.0	0.0	0.0	0.0	0.0	0.0	0.0	0.0	0.0	3.0	0.0	1.0	0.0	0.0	0.0	1.0	0.0	0.0	0.0	0.0	0.0	0.0	0.0	0.0	17.0	9.0	0.0	1.0	2.0	3.0	0.0	4.0
k__Bacteria;p__Acidobacteria;c__Acidobacteria-5;o__;f__;g__	0.0	3.0	0.0	0.0	0.0	3.0	0.0	0.0	0.0	0.0	4.0	0.0	1.0	0.0	0.0	0.0	0.0	0.0	0.0	1.0	0.0	0.0	0.0	0.0	3.0	3.0	2.0	1.0	0.0	0.0	0.0	0.0	0.0	0.0	0.0	0.0	0.0	0.0	1.0	2.0	0.0	1.0	0.0	0.0	0.0	0.0	0.0	0.0	0.0
k__Bacteria;p__Acidobacteria;c__Chloracidobacteria;o__;f__;g__	14.0	33.0	6.0	7.0	58.0	31.0	78.0	30.0	3.0	39.0	33.0	2.0	11.0	11.0	16.0	49.0	9.0	35.0	14.0	11.0	8.0	6.0	11.0	19.0	41.0	26.0	20.0	30.0	17.0	12.0	0.0	21.0	6.0	2.0	3.0	7.0	17.0	9.0	15.0	23.0	11.0	11.0	78.0	11.0	11.0	27.0	16.0	15.0	13.0
k__Bacteria;p__Acidobacteria;c__Holophagae;o__Holophagales;f__Holophagaceae;g__	0.0	0.0	0.0	0.0	0.0	0.0	0.0	0.0	0.0	0.0	0.0	0.0	0.0	0.0	0.0	0.0	0.0	0.0	0.0	0.0	0.0	0.0	0.0	0.0	0.0	0.0	0.0	0.0	0.0	0.0	0.0	0.0	0.0	0.0	0.0	0.0	0.0	0.0	0.0	0.0	0.0	0.0	0.0	0.0	0.0	0.0	0.0	0.0	0.0
k__Bacteria;p__Acidobacteria;c__MVS-40;o__;f__;g__	0.0	2.0	0.0	0.0	0.0	0.0	0.0	0.0	0.0	3.0	0.0	0.0	0.0	0.0	0.0	1.0	0.0	0.0	0.0	0.0	0.0	0.0	0.0	0.0	0.0	0.0	0.0	0.0	0.0	0.0	0.0	0.0	0.0	0.0	1.0	0.0	0.0	0.0	0.0	0.0	0.0	0.0	0.0	0.0	0.0	0.0	0.0	0.0	0.0
k__Bacteria;p__Acidobacteria;c__OS-K;o__;f__;g__	0.0	0.0	0.0	0.0	0.0	0.0	0.0	0.0	0.0	0.0	0.0	0.0	0.0	0.0	0.0	0.0	0.0	0.0	0.0	0.0	0.0	0.0	0.0	0.0	0.0	0.0	0.0	0.0	0.0	0.0	0.0	0.0	0.0	0.0	0.0	0.0	0.0	0.0	0.0	0.0	0.0	0.0	0.0	0.0	0.0	0.0	0.0	0.0	0.0
k__Bacteria;p__Acidobacteria;c__PAUC37f;o__;f__;g__	0.0	0.0	0.0	0.0	0.0	0.0	0.0	0.0	0.0	0.0	0.0	0.0	0.0	0.0	0.0	0.0	0.0	0.0	0.0	0.0	0.0	0.0	0.0	0.0	0.0	0.0	0.0	0.0	0.0	0.0	0.0	0.0	0.0	0.0	0.0	0.0	0.0	0.0	0.0	0.0	0.0	0.0	0.0	0.0	0.0	0.0	0.0	0.0	0.0
k__Bacteria;p__Acidobacteria;c__RB25;o__;f__;g__	0.0	0.0	0.0	0.0	0.0	0.0	0.0	0.0	0.0	0.0	0.0	0.0	0.0	0.0	0.0	0.0	0.0	1.0	0.0	0.0	0.0	0.0	0.0	0.0	0.0	0.0	0.0	0.0	0.0	0.0	0.0	0.0	0.0	0.0	0.0	0.0	1.0	0.0	0.0	0.0	0.0	0.0	0.0	0.0	0.0	0.0	0.0	0.0	0.0
k__Bacteria;p__Acidobacteria;c__Solibacteres;o__Solibacterales;f__Solibacteraceae;g__Candidatus Solibacter	0.0	10.0	18.0	3.0	26.0	12.0	26.0	5.0	5.0	10.0	23.0	2.0	10.0	8.0	4.0	4.0	0.0	14.0	3.0	11.0	9.0	3.0	4.0	22.0	2.0	11.0	11.0	8.0	1.0	6.0	11.0	1.0	7.0	0.0	3.0	3.0	11.0	5.0	6.0	4.0	0.0	10.0	7.0	4.0	2.0	1.0	4.0	6.0	7.0
k__Bacteria;p__Acidobacteria;c__Sva0725;o__;f__;g__	2.0	6.0	2.0	3.0	14.0	2.0	1.0	0.0	1.0	2.0	1.0	0.0	1.0	0.0	0.0	7.0	0.0	2.0	2.0	2.0	0.0	0.0	1.0	0.0	2.0	2.0	0.0	4.0	0.0	2.0	2.0	0.0	1.0	0.0	0.0	0.0	1.0	1.0	1.0	0.0	0.0	0.0	1.0	2.0	1.0	0.0	0.0	0.0	0.0
k__Bacteria;p__Acidobacteria;c__iii1-8;o__;f__;g__	0.0	3.0	0.0	0.0	44.0	0.0	12.0	12.0	1.0	4.0	3.0	1.0	6.0	0.0	0.0	0.0	0.0	2.0	1.0	1.0	1.0	0.0	1.0	0.0	0.0	0.0	2.0	0.0	0.0	1.0	0.0	1.0	0.0	0.0	0.0	0.0	0.0	9.0	4.0	1.0	0.0	0.0	1.0	0.0	1.0	9.0	0.0	1.0	0.0
k__Bacteria;p__Actinobacteria;c__;o__;f__;g__	9.0	24.0	0.0	3.0	55.0	15.0	24.0	5.0	56.0	32.0	10.0	3.0	12.0	9.0	9.0	6.0	3.0	10.0	5.0	27.0	5.0	2.0	6.0	7.0	4.0	1.0	2.0	8.0	2.0	8.0	0.0	2.0	3.0	0.0	9.0	2.0	2.0	2.0	3.0	3.0	2.0	2.0	2.0	1.0	5.0	2.0	0.0	0.0	3.0
k__Bacteria;p__Actinobacteria;c__Actinobacteria (class);o__0319-7L14;f__;g__	0.0	12.0	0.0	1.0	0.0	6.0	13.0	0.0	2.0	2.0	8.0	0.0	8.0	3.0	0.0	4.0	0.0	3.0	3.0	1.0	1.0	0.0	2.0	8.0	0.0	4.0	12.0	2.0	5.0	1.0	0.0	1.0	4.0	0.0	2.0	0.0	10.0	6.0	6.0	7.0	1.0	2.0	2.0	1.0	6.0	7.0	0.0	2.0	1.0
k__Bacteria;p__Actinobacteria;c__Actinobacteria (class);o__;f__;g__	2.0	4.0	0.0	0.0	15.0	2.0	9.0	1.0	0.0	4.0	2.0	1.0	2.0	2.0	0.0	1.0	0.0	9.0	0.0	3.0	0.0	0.0	2.0	0.0	1.0	0.0	1.0	0.0	5.0	0.0	0.0	1.0	1.0	0.0	1.0	0.0	7.0	2.0	2.0	4.0	0.0	4.0	2.0	2.0	0.0	9.0	0.0	0.0	0.0
k__Bacteria;p__Actinobacteria;c__Actinobacteria (class);o__Acidimicrobiales;f__;g__	2.0	6.0	5.0	4.0	28.0	4.0	14.0	2.0	1.0	6.0	10.0	0.0	1.0	3.0	1.0	3.0	1.0	4.0	5.0	11.0	1.0	1.0	7.0	1.0	8.0	8.0	7.0	4.0	3.0	1.0	2.0	3.0	0.0	1.0	0.0	0.0	8.0	8.0	3.0	1.0	1.0	5.0	11.0	3.0	4.0	9.0	3.0	0.0	2.0
k__Bacteria;p__Actinobacteria;c__Actinobacteria (class);o__Acidimicrobiales;f__AKIW874;g__	10.0	10.0	7.0	0.0	0.0	6.0	13.0	7.0	2.0	16.0	10.0	2.0	14.0	1.0	5.0	5.0	4.0	4.0	7.0	4.0	2.0	1.0	3.0	16.0	0.0	2.0	15.0	1.0	9.0	3.0	2.0	4.0	1.0	0.0	3.0	1.0	12.0	10.0	5.0	2.0	0.0	5.0	3.0	2.0	8.0	14.0	2.0	3.0	3.0
k__Bacteria;p__Actinobacteria;c__Actinobacteria (class);o__Acidimicrobiales;f__Acidimicrobiaceae;g__	0.0	0.0	0.0	0.0	0.0	0.0	0.0	0.0	0.0	0.0	0.0	0.0	0.0	0.0	0.0	0.0	0.0	0.0	0.0	0.0	0.0	0.0	0.0	0.0	0.0	0.0	0.0	0.0	0.0	0.0	0.0	0.0	0.0	0.0	0.0	0.0	0.0	0.0	0.0	0.0	0.0	0.0	0.0	0.0	0.0	0.0	0.0	0.0	0.0
k__Bacteria;p__Actinobacteria;c__Actinobacteria (class);o__Acidimicrobiales;f__CL500-29;g__	4.0	6.0	2.0	3.0	11.0	2.0	15.0	5.0	5.0	1.0	7.0	1.0	1.0	2.0	2.0	16.0	0.0	4.0	4.0	7.0	0.0	3.0	3.0	2.0	7.0	11.0	5.0	3.0	4.0	4.0	2.0	4.0	4.0	1.0	1.0	2.0	9.0	11.0	10.0	5.0	0.0	7.0	1.0	2.0	6.0	1.0	2.0	3.0	8.0
k__Bacteria;p__Actinobacteria;c__Actinobacteria (class);o__Acidimicrobiales;f__EB1017;g__	3.0	1.0	0.0	0.0	0.0	2.0	0.0	0.0	0.0	0.0	12.0	0.0	3.0	0.0	0.0	2.0	0.0	5.0	4.0	2.0	0.0	0.0	0.0	3.0	1.0	5.0	0.0	2.0	0.0	0.0	0.0	0.0	2.0	0.0	2.0	1.0	3.0	2.0	1.0	1.0	0.0	14.0	0.0	0.0	2.0	2.0	0.0	3.0	2.0
k__Bacteria;p__Actinobacteria;c__Actinobacteria (class);o__Acidimicrobiales;f__Iamiaceae;g__	1.0	1.0	10.0	4.0	17.0	6.0	13.0	3.0	3.0	3.0	4.0	1.0	5.0	5.0	1.0	3.0	0.0	9.0	4.0	3.0	2.0	6.0	1.0	1.0	2.0	10.0	4.0	2.0	4.0	2.0	0.0	2.0	2.0	0.0	2.0	0.0	4.0	8.0	6.0	5.0	0.0	3.0	3.0	2.0	3.0	9.0	2.0	1.0	10.0
k__Bacteria;p__Actinobacteria;c__Actinobacteria (class);o__Acidimicrobiales;f__Iamiaceae;g__Iamia	3.0	5.0	0.0	2.0	8.0	10.0	9.0	4.0	2.0	1.0	9.0	2.0	5.0	5.0	0.0	8.0	2.0	9.0	6.0	1.0	4.0	0.0	3.0	0.0	3.0	8.0	3.0	5.0	3.0	5.0	0.0	5.0	4.0	2.0	2.0	2.0	18.0	3.0	9.0	7.0	2.0	10.0	4.0	2.0	2.0	13.0	1.0	3.0	2.0
k__Bacteria;p__Actinobacteria;c__Actinobacteria (class);o__Acidimicrobiales;f__JdFBGBact;g__	0.0	0.0	0.0	0.0	0.0	0.0	0.0	0.0	0.0	0.0	0.0	0.0	0.0	0.0	0.0	0.0	0.0	0.0	0.0	0.0	0.0	0.0	0.0	0.0	0.0	0.0	0.0	0.0	0.0	0.0	0.0	0.0	0.0	0.0	0.0	0.0	0.0	0.0	0.0	0.0	0.0	0.0	0.0	0.0	0.0	0.0	0.0	0.0	0.0
k__Bacteria;p__Actinobacteria;c__Actinobacteria (class);o__Acidimicrobiales;f__Microthrixaceae;g__	0.0	2.0	0.0	0.0	11.0	2.0	0.0	0.0	0.0	0.0	0.0	3.0	0.0	2.0	1.0	0.0	1.0	2.0	0.0	0.0	1.0	0.0	0.0	0.0	3.0	3.0	0.0	0.0	0.0	0.0	0.0	0.0	0.0	0.0	0.0	1.0	2.0	5.0	5.0	1.0	0.0	1.0	3.0	0.0	4.0	0.0	0.0	0.0	1.0
k__Bacteria;p__Actinobacteria;c__Actinobacteria (class);o__Acidimicrobiales;f__Microthrixaceae;g__Candidatus Microthrix	0.0	0.0	0.0	0.0	0.0	0.0	0.0	0.0	0.0	0.0	0.0	0.0	0.0	0.0	0.0	0.0	0.0	0.0	0.0	0.0	0.0	2.0	0.0	0.0	0.0	0.0	0.0	0.0	0.0	0.0	0.0	0.0	0.0	0.0	0.0	0.0	0.0	0.0	0.0	0.0	0.0	0.0	0.0	0.0	0.0	0.0	0.0	0.0	0.0
k__Bacteria;p__Actinobacteria;c__Actinobacteria (class);o__Acidimicrobiales;f__SC3-41;g__	0.0	0.0	0.0	0.0	0.0	0.0	0.0	0.0	0.0	0.0	0.0	0.0	0.0	0.0	0.0	0.0	0.0	0.0	0.0	0.0	0.0	0.0	0.0	0.0	0.0	0.0	0.0	0.0	0.0	0.0	0.0	0.0	0.0	0.0	0.0	0.0	0.0	0.0	0.0	0.0	0.0	0.0	0.0	0.0	0.0	0.0	0.0	0.0	0.0
k__Bacteria;p__Actinobacteria;c__Actinobacteria (class);o__Acidimicrobiales;f__TK06;g__	0.0	0.0	0.0	0.0	0.0	0.0	0.0	0.0	0.0	0.0	0.0	0.0	0.0	0.0	0.0	0.0	0.0	0.0	0.0	0.0	0.0	0.0	0.0	0.0	0.0	0.0	0.0	0.0	0.0	0.0	0.0	0.0	0.0	0.0	0.0	0.0	0.0	0.0	0.0	0.0	0.0	0.0	0.0	0.0	0.0	0.0	0.0	0.0	0.0
k__Bacteria;p__Actinobacteria;c__Actinobacteria (class);o__Acidimicrobiales;f__ZA3409c;g__	0.0	0.0	0.0	0.0	0.0	0.0	0.0	0.0	0.0	0.0	0.0	0.0	0.0	0.0	0.0	0.0	0.0	0.0	0.0	0.0	0.0	0.0	0.0	0.0	0.0	0.0	0.0	0.0	0.0	0.0	0.0	0.0	0.0	0.0	0.0	0.0	0.0	0.0	0.0	0.0	0.0	0.0	0.0	1.0	0.0	0.0	0.0	0.0	0.0
k__Bacteria;p__Actinobacteria;c__Actinobacteria (class);o__Acidimicrobiales;f__ZA3612c;g__	0.0	0.0	0.0	0.0	0.0	0.0	0.0	0.0	0.0	0.0	0.0	0.0	0.0	0.0	0.0	0.0	0.0	0.0	0.0	0.0	0.0	0.0	0.0	0.0	0.0	0.0	0.0	0.0	0.0	0.0	0.0	0.0	0.0	0.0	0.0	0.0	0.0	0.0	0.0	0.0	0.0	0.0	0.0	0.0	0.0	0.0	0.0	0.0	0.0
k__Bacteria;p__Actinobacteria;c__Actinobacteria (class);o__Acidimicrobiales;f__ntu14;g__	0.0	0.0	0.0	0.0	0.0	0.0	0.0	0.0	0.0	0.0	0.0	0.0	0.0	0.0	0.0	0.0	0.0	0.0	0.0	0.0	0.0	0.0	0.0	0.0	0.0	0.0	0.0	0.0	0.0	0.0	0.0	0.0	0.0	0.0	0.0	0.0	0.0	0.0	0.0	0.0	0.0	0.0	0.0	0.0	0.0	0.0	0.0	0.0	0.0
k__Bacteria;p__Actinobacteria;c__Actinobacteria (class);o__Acidimicrobiales;f__wb1_P06;g__	0.0	0.0	0.0	0.0	0.0	0.0	0.0	0.0	0.0	0.0	0.0	0.0	0.0	0.0	0.0	0.0	0.0	0.0	0.0	0.0	0.0	0.0	0.0	0.0	0.0	0.0	0.0	0.0	0.0	0.0	0.0	0.0	0.0	0.0	0.0	0.0	0.0	0.0	0.0	0.0	0.0	0.0	0.0	0.0	0.0	0.0	0.0	0.0	0.0
k__Bacteria;p__Actinobacteria;c__Actinobacteria (class);o__Actinomycetales;f__;g__	84.0	118.0	95.0	25.0	65.0	70.0	217.0	102.0	37.0	145.0	103.0	22.0	62.0	47.0	83.0	54.0	15.0	115.0	73.0	96.0	31.0	27.0	34.0	41.0	65.0	31.0	136.0	86.0	35.0	30.0	19.0	55.0	43.0	46.0	24.0	9.0	85.0	53.0	75.0	86.0	45.0	173.0	88.0	65.0	87.0	115.0	65.0	27.0	101.0
k__Bacteria;p__Actinobacteria;c__Actinobacteria (class);o__Actinomycetales;f__;g__Tropheryma	9.0	4.0	3.0	0.0	15.0	10.0	23.0	4.0	3.0	7.0	8.0	3.0	13.0	7.0	2.0	7.0	0.0	7.0	8.0	15.0	8.0	3.0	6.0	1.0	4.0	11.0	10.0	5.0	5.0	3.0	0.0	6.0	3.0	2.0	2.0	0.0	3.0	7.0	4.0	2.0	6.0	1.0	7.0	6.0	6.0	11.0	2.0	3.0	5.0
k__Bacteria;p__Actinobacteria;c__Actinobacteria (class);o__Actinomycetales;f__ACK-M1;g__	0.0	0.0	0.0	0.0	0.0	0.0	0.0	0.0	0.0	0.0	0.0	0.0	0.0	0.0	0.0	0.0	0.0	0.0	0.0	0.0	1.0	0.0	0.0	0.0	0.0	0.0	0.0	0.0	0.0	0.0	0.0	0.0	0.0	0.0	0.0	0.0	0.0	0.0	0.0	0.0	0.0	0.0	0.0	0.0	0.0	0.0	0.0	0.0	0.0
k__Bacteria;p__Actinobacteria;c__Actinobacteria (class);o__Actinomycetales;f__Actinomycetaceae;g__	21.0	26.0	4.0	7.0	10.0	8.0	5.0	8.0	12.0	16.0	75.0	7.0	12.0	21.0	6.0	8.0	8.0	39.0	14.0	3.0	12.0	49.0	12.0	16.0	78.0	4.0	11.0	34.0	29.0	7.0	6.0	44.0	12.0	22.0	4.0	24.0	58.0	31.0	47.0	56.0	7.0	25.0	126.0	64.0	76.0	7.0	81.0	76.0	112.0
k__Bacteria;p__Actinobacteria;c__Actinobacteria (class);o__Actinomycetales;f__Actinomycetaceae;g__Actinobaculum	0.0	0.0	0.0	3.0	7.0	0.0	0.0	0.0	0.0	0.0	20.0	13.0	4.0	1.0	2.0	0.0	16.0	2.0	27.0	41.0	12.0	1.0	5.0	1.0	0.0	2.0	7.0	7.0	17.0	13.0	0.0	0.0	17.0	0.0	2.0	95.0	1.0	7.0	0.0	0.0	0.0	3.0	0.0	4.0	4.0	16.0	0.0	2.0	1.0
k__Bacteria;p__Actinobacteria;c__Actinobacteria (class);o__Actinomycetales;f__Actinomycetaceae;g__Actinomyces	3835.0	1780.0	567.0	585.0	148.0	151.0	222.0	306.0	282.0	410.0	1171.0	463.0	415.0	952.0	782.0	332.0	174.0	232.0	620.0	297.0	204.0	140.0	391.0	594.0	163.0	89.0	130.0	154.0	323.0	356.0	251.0	134.0	243.0	111.0	349.0	329.0	398.0	370.0	180.0	248.0	518.0	409.0	243.0	170.0	296.0	240.0	111.0	503.0	173.0
k__Bacteria;p__Actinobacteria;c__Actinobacteria (class);o__Actinomycetales;f__Actinomycetaceae;g__Arcanobacterium	4.0	2.0	3.0	6.0	1.0	3.0	9.0	1.0	1.0	18.0	9.0	9.0	0.0	10.0	4.0	3.0	7.0	32.0	26.0	24.0	5.0	7.0	33.0	12.0	17.0	6.0	10.0	16.0	4.0	4.0	14.0	15.0	28.0	1.0	2.0	12.0	14.0	8.0	1.0	16.0	13.0	5.0	21.0	31.0	18.0	8.0	17.0	11.0	13.0
k__Bacteria;p__Actinobacteria;c__Actinobacteria (class);o__Actinomycetales;f__Actinomycetaceae;g__Mobiluncus	0.0	2.0	0.0	53.0	13.0	3.0	1.0	5.0	0.0	0.0	2.0	53.0	4.0	4.0	1.0	0.0	7.0	8.0	13.0	8.0	2.0	1.0	7.0	3.0	3.0	5.0	0.0	4.0	1.0	2.0	0.0	0.0	27.0	0.0	0.0	140.0	2.0	11.0	0.0	1.0	0.0	5.0	1.0	10.0	2.0	6.0	0.0	4.0	0.0
k__Bacteria;p__Actinobacteria;c__Actinobacteria (class);o__Actinomycetales;f__Actinomycetaceae;g__Varibaculum	7.0	9.0	0.0	3.0	0.0	4.0	3.0	2.0	0.0	0.0	2.0	23.0	14.0	16.0	20.0	28.0	20.0	60.0	233.0	108.0	30.0	9.0	54.0	25.0	17.0	46.0	35.0	33.0	140.0	38.0	40.0	8.0	339.0	25.0	9.0	1178.0	50.0	86.0	14.0	11.0	15.0	4.0	13.0	63.0	32.0	23.0	10.0	35.0	25.0
k__Bacteria;p__Actinobacteria;c__Actinobacteria (class);o__Actinomycetales;f__Actinopolysporaceae;g__	0.0	0.0	0.0	0.0	0.0	0.0	0.0	0.0	0.0	0.0	0.0	0.0	0.0	0.0	0.0	0.0	0.0	0.0	0.0	0.0	0.0	0.0	0.0	0.0	0.0	2.0	0.0	0.0	0.0	0.0	0.0	0.0	0.0	0.0	0.0	0.0	0.0	0.0	0.0	0.0	0.0	0.0	0.0	0.0	0.0	0.0	0.0	0.0	0.0
k__Bacteria;p__Actinobacteria;c__Actinobacteria (class);o__Actinomycetales;f__Actinospicaceae;g__	0.0	0.0	0.0	0.0	0.0	0.0	0.0	0.0	0.0	0.0	0.0	0.0	0.0	0.0	0.0	0.0	0.0	0.0	0.0	0.0	0.0	0.0	0.0	0.0	0.0	0.0	0.0	0.0	0.0	0.0	0.0	0.0	0.0	0.0	0.0	0.0	0.0	0.0	0.0	0.0	0.0	0.0	0.0	0.0	0.0	0.0	0.0	0.0	0.0
k__Bacteria;p__Actinobacteria;c__Actinobacteria (class);o__Actinomycetales;f__Actinosynnemataceae;g__	0.0	2.0	0.0	0.0	0.0	0.0	7.0	1.0	0.0	0.0	2.0	0.0	0.0	3.0	0.0	0.0	0.0	3.0	0.0	0.0	1.0	0.0	5.0	0.0	1.0	7.0	1.0	0.0	2.0	0.0	0.0	0.0	0.0	0.0	0.0	0.0	0.0	1.0	2.0	1.0	0.0	0.0	0.0	0.0	0.0	1.0	1.0	0.0	4.0
k__Bacteria;p__Actinobacteria;c__Actinobacteria (class);o__Actinomycetales;f__Actinosynnemataceae;g__Actinokineospora	0.0	0.0	0.0	0.0	0.0	1.0	0.0	0.0	0.0	1.0	1.0	0.0	0.0	1.0	0.0	0.0	0.0	0.0	0.0	0.0	0.0	0.0	0.0	0.0	0.0	0.0	0.0	1.0	0.0	0.0	0.0	0.0	0.0	0.0	0.0	0.0	2.0	1.0	3.0	0.0	0.0	0.0	0.0	0.0	0.0	2.0	0.0	0.0	0.0
k__Bacteria;p__Actinobacteria;c__Actinobacteria (class);o__Actinomycetales;f__Actinosynnemataceae;g__Kibdelosporangium	0.0	0.0	0.0	0.0	0.0	0.0	0.0	0.0	0.0	0.0	0.0	0.0	0.0	0.0	0.0	0.0	0.0	0.0	0.0	0.0	0.0	0.0	0.0	0.0	0.0	0.0	0.0	0.0	0.0	0.0	0.0	0.0	0.0	0.0	0.0	0.0	0.0	0.0	0.0	0.0	0.0	0.0	0.0	0.0	0.0	0.0	0.0	0.0	0.0
k__Bacteria;p__Actinobacteria;c__Actinobacteria (class);o__Actinomycetales;f__Actinosynnemataceae;g__Kutzneria	0.0	0.0	0.0	0.0	0.0	0.0	0.0	0.0	0.0	0.0	0.0	0.0	0.0	0.0	0.0	0.0	0.0	0.0	0.0	0.0	0.0	0.0	0.0	0.0	0.0	0.0	0.0	0.0	0.0	0.0	0.0	0.0	0.0	0.0	0.0	0.0	0.0	0.0	0.0	0.0	0.0	0.0	0.0	0.0	0.0	0.0	0.0	0.0	0.0
k__Bacteria;p__Actinobacteria;c__Actinobacteria (class);o__Actinomycetales;f__Actinosynnemataceae;g__Saccharothrix	5.0	0.0	0.0	0.0	0.0	0.0	0.0	2.0	0.0	0.0	2.0	0.0	0.0	5.0	0.0	0.0	0.0	0.0	0.0	2.0	0.0	0.0	2.0	0.0	1.0	2.0	49.0	0.0	0.0	0.0	0.0	0.0	0.0	10.0	0.0	0.0	2.0	0.0	0.0	1.0	0.0	1.0	0.0	0.0	2.0	0.0	0.0	0.0	0.0
k__Bacteria;p__Actinobacteria;c__Actinobacteria (class);o__Actinomycetales;f__Beutenbergiaceae;g__	2.0	16.0	0.0	3.0	1.0	9.0	4.0	4.0	1.0	13.0	7.0	1.0	4.0	3.0	6.0	47.0	4.0	8.0	4.0	6.0	11.0	5.0	6.0	2.0	3.0	26.0	6.0	5.0	4.0	1.0	0.0	13.0	2.0	24.0	1.0	1.0	8.0	14.0	4.0	4.0	0.0	5.0	4.0	7.0	0.0	21.0	2.0	1.0	1.0
k__Bacteria;p__Actinobacteria;c__Actinobacteria (class);o__Actinomycetales;f__Bogoriellaceae;g__	0.0	5.0	0.0	0.0	0.0	0.0	0.0	0.0	0.0	0.0	0.0	1.0	1.0	0.0	1.0	0.0	0.0	2.0	0.0	0.0	0.0	4.0	0.0	0.0	0.0	0.0	0.0	0.0	0.0	0.0	0.0	0.0	0.0	1.0	1.0	0.0	0.0	0.0	0.0	1.0	0.0	0.0	0.0	0.0	0.0	0.0	0.0	0.0	0.0
k__Bacteria;p__Actinobacteria;c__Actinobacteria (class);o__Actinomycetales;f__Bogoriellaceae;g__Georgenia	7.0	3.0	3.0	2.0	7.0	4.0	42.0	8.0	1.0	17.0	13.0	3.0	8.0	5.0	4.0	4.0	0.0	10.0	7.0	14.0	8.0	16.0	0.0	1.0	19.0	2.0	16.0	6.0	1.0	3.0	1.0	2.0	1.0	18.0	4.0	2.0	8.0	6.0	3.0	9.0	10.0	6.0	14.0	3.0	6.0	17.0	7.0	2.0	1.0
k__Bacteria;p__Actinobacteria;c__Actinobacteria (class);o__Actinomycetales;f__Brevibacteriaceae;g__Brevibacterium	87.0	137.0	36.0	64.0	67.0	100.0	49.0	26.0	22.0	33.0	107.0	61.0	82.0	58.0	33.0	42.0	24.0	65.0	102.0	40.0	60.0	113.0	86.0	104.0	73.0	13.0	29.0	79.0	532.0	135.0	209.0	155.0	254.0	53.0	20.0	164.0	30.0	104.0	54.0	82.0	63.0	41.0	49.0	58.0	101.0	134.0	7.0	71.0	82.0
k__Bacteria;p__Actinobacteria;c__Actinobacteria (class);o__Actinomycetales;f__Catenulisporaceae;g__Catenulispora	0.0	0.0	0.0	0.0	0.0	0.0	0.0	0.0	0.0	0.0	0.0	0.0	0.0	0.0	0.0	0.0	0.0	0.0	0.0	0.0	0.0	0.0	0.0	0.0	0.0	0.0	0.0	0.0	0.0	0.0	0.0	0.0	0.0	0.0	0.0	0.0	0.0	0.0	0.0	0.0	0.0	0.0	0.0	0.0	0.0	0.0	0.0	0.0	0.0
k__Bacteria;p__Actinobacteria;c__Actinobacteria (class);o__Actinomycetales;f__Cellulomonadaceae;g__	0.0	1.0	0.0	1.0	0.0	0.0	0.0	0.0	0.0	0.0	0.0	0.0	0.0	0.0	0.0	0.0	0.0	0.0	0.0	0.0	0.0	0.0	1.0	0.0	0.0	0.0	0.0	0.0	0.0	0.0	0.0	0.0	0.0	0.0	1.0	0.0	0.0	1.0	1.0	0.0	0.0	0.0	0.0	1.0	0.0	0.0	0.0	0.0	0.0
k__Bacteria;p__Actinobacteria;c__Actinobacteria (class);o__Actinomycetales;f__Cellulomonadaceae;g__Actinotalea	3.0	3.0	0.0	4.0	0.0	0.0	1.0	2.0	2.0	1.0	4.0	1.0	2.0	0.0	3.0	3.0	0.0	2.0	2.0	5.0	2.0	3.0	1.0	0.0	1.0	1.0	3.0	1.0	4.0	0.0	0.0	3.0	2.0	0.0	1.0	0.0	1.0	0.0	8.0	0.0	1.0	1.0	0.0	2.0	2.0	0.0	1.0	0.0	1.0
k__Bacteria;p__Actinobacteria;c__Actinobacteria (class);o__Actinomycetales;f__Cellulomonadaceae;g__Cellulomonas	29.0	71.0	3.0	6.0	27.0	33.0	45.0	39.0	11.0	51.0	53.0	6.0	22.0	24.0	24.0	26.0	2.0	34.0	22.0	54.0	15.0	10.0	13.0	13.0	32.0	21.0	40.0	24.0	27.0	11.0	5.0	17.0	9.0	27.0	8.0	2.0	43.0	14.0	33.0	41.0	24.0	15.0	16.0	34.0	26.0	36.0	19.0	15.0	21.0
k__Bacteria;p__Actinobacteria;c__Actinobacteria (class);o__Actinomycetales;f__Cellulomonadaceae;g__Demequina	5.0	4.0	5.0	0.0	1.0	4.0	2.0	8.0	1.0	5.0	14.0	0.0	1.0	5.0	4.0	3.0	3.0	4.0	4.0	11.0	3.0	3.0	2.0	1.0	6.0	2.0	12.0	7.0	2.0	2.0	0.0	1.0	2.0	1.0	0.0	1.0	1.0	4.0	2.0	3.0	1.0	4.0	5.0	2.0	4.0	2.0	3.0	1.0	1.0
k__Bacteria;p__Actinobacteria;c__Actinobacteria (class);o__Actinomycetales;f__Cellulomonadaceae;g__Oerskovia	7.0	14.0	0.0	3.0	0.0	8.0	27.0	12.0	3.0	10.0	32.0	5.0	5.0	1.0	3.0	15.0	1.0	14.0	5.0	10.0	0.0	2.0	5.0	1.0	10.0	17.0	18.0	2.0	2.0	1.0	0.0	9.0	11.0	0.0	8.0	2.0	15.0	9.0	2.0	6.0	5.0	6.0	14.0	8.0	3.0	26.0	6.0	4.0	9.0
k__Bacteria;p__Actinobacteria;c__Actinobacteria (class);o__Actinomycetales;f__Corynebacteriaceae;g__	196.0	143.0	212.0	115.0	75.0	96.0	107.0	128.0	120.0	195.0	114.0	77.0	1048.0	372.0	266.0	341.0	149.0	306.0	477.0	166.0	258.0	154.0	375.0	932.0	177.0	59.0	230.0	258.0	275.0	482.0	167.0	277.0	106.0	43.0	310.0	198.0	224.0	452.0	103.0	88.0	570.0	24.0	102.0	47.0	119.0	159.0	22.0	73.0	65.0
k__Bacteria;p__Actinobacteria;c__Actinobacteria (class);o__Actinomycetales;f__Corynebacteriaceae;g__Corynebacterium	1779.0	5662.0	1360.0	7537.0	1491.0	4874.0	1840.0	1724.0	2567.0	1862.0	8239.0	6841.0	3517.0	2692.0	3349.0	3624.0	13240.0	4211.0	11682.0	3193.0	8221.0	2517.0	7155.0	5769.0	2557.0	631.0	2131.0	3997.0	13075.0	2616.0	6528.0	3416.0	4835.0	908.0	972.0	5737.0	1065.0	5381.0	1365.0	1401.0	1999.0	891.0	1484.0	1287.0	1984.0	1820.0	619.0	1882.0	1395.0
k__Bacteria;p__Actinobacteria;c__Actinobacteria (class);o__Actinomycetales;f__Cryptosporangiaceae;g__	0.0	0.0	0.0	0.0	0.0	0.0	1.0	0.0	0.0	0.0	0.0	0.0	0.0	0.0	0.0	0.0	0.0	0.0	0.0	0.0	0.0	0.0	0.0	0.0	1.0	0.0	0.0	0.0	0.0	0.0	0.0	0.0	1.0	0.0	3.0	0.0	1.0	1.0	0.0	0.0	0.0	0.0	0.0	0.0	0.0	0.0	0.0	0.0	0.0
k__Bacteria;p__Actinobacteria;c__Actinobacteria (class);o__Actinomycetales;f__Cryptosporangiaceae;g__Cryptosporangium	0.0	0.0	0.0	0.0	0.0	0.0	0.0	0.0	0.0	0.0	0.0	0.0	0.0	0.0	0.0	0.0	0.0	1.0	0.0	1.0	0.0	0.0	0.0	0.0	0.0	0.0	0.0	1.0	0.0	0.0	0.0	0.0	0.0	13.0	0.0	0.0	0.0	0.0	0.0	0.0	0.0	0.0	0.0	0.0	0.0	1.0	0.0	0.0	0.0
k__Bacteria;p__Actinobacteria;c__Actinobacteria (class);o__Actinomycetales;f__Dermabacteraceae;g__	7.0	8.0	0.0	1.0	0.0	0.0	0.0	1.0	0.0	0.0	0.0	2.0	1.0	0.0	2.0	1.0	10.0	5.0	4.0	0.0	6.0	1.0	3.0	4.0	0.0	3.0	0.0	4.0	4.0	1.0	0.0	3.0	0.0	0.0	0.0	0.0	1.0	2.0	0.0	0.0	0.0	0.0	0.0	0.0	4.0	0.0	0.0	3.0	0.0
k__Bacteria;p__Actinobacteria;c__Actinobacteria (class);o__Actinomycetales;f__Dermabacteraceae;g__Brachybacterium	100.0	131.0	131.0	57.0	64.0	55.0	103.0	76.0	27.0	60.0	74.0	19.0	122.0	53.0	32.0	50.0	44.0	52.0	34.0	37.0	26.0	61.0	65.0	14.0	78.0	22.0	46.0	26.0	20.0	17.0	18.0	60.0	64.0	18.0	22.0	22.0	44.0	15.0	30.0	67.0	26.0	26.0	60.0	32.0	21.0	75.0	21.0	16.0	59.0
k__Bacteria;p__Actinobacteria;c__Actinobacteria (class);o__Actinomycetales;f__Dermabacteraceae;g__Dermabacter	12.0	10.0	9.0	6.0	13.0	17.0	4.0	0.0	3.0	0.0	11.0	14.0	6.0	14.0	8.0	3.0	53.0	24.0	32.0	10.0	31.0	5.0	19.0	3.0	8.0	1.0	7.0	9.0	43.0	6.0	2.0	7.0	8.0	0.0	0.0	6.0	1.0	15.0	1.0	3.0	6.0	2.0	0.0	1.0	0.0	2.0	0.0	3.0	3.0
k__Bacteria;p__Actinobacteria;c__Actinobacteria (class);o__Actinomycetales;f__Dermacoccaceae;g__Dermacoccus	5.0	6.0	12.0	1.0	0.0	1.0	1.0	10.0	0.0	1.0	0.0	0.0	1.0	0.0	3.0	2.0	0.0	1.0	0.0	4.0	2.0	0.0	1.0	1.0	3.0	1.0	1.0	0.0	0.0	1.0	0.0	6.0	1.0	0.0	0.0	0.0	3.0	1.0	1.0	12.0	1.0	1.0	7.0	2.0	3.0	6.0	0.0	1.0	4.0
k__Bacteria;p__Actinobacteria;c__Actinobacteria (class);o__Actinomycetales;f__Dermacoccaceae;g__Kytococcus	12.0	5.0	111.0	0.0	0.0	5.0	0.0	5.0	1.0	3.0	0.0	1.0	30.0	7.0	4.0	0.0	14.0	4.0	1.0	2.0	1.0	0.0	3.0	1.0	14.0	3.0	3.0	2.0	0.0	0.0	2.0	3.0	4.0	0.0	1.0	0.0	6.0	3.0	0.0	1.0	0.0	1.0	3.0	6.0	6.0	0.0	1.0	2.0	2.0
k__Bacteria;p__Actinobacteria;c__Actinobacteria (class);o__Actinomycetales;f__Dermatophilaceae;g__	0.0	0.0	5.0	0.0	0.0	1.0	1.0	3.0	1.0	1.0	5.0	0.0	3.0	0.0	4.0	1.0	0.0	7.0	4.0	12.0	1.0	1.0	0.0	0.0	1.0	1.0	2.0	2.0	0.0	2.0	0.0	3.0	3.0	0.0	2.0	1.0	2.0	1.0	2.0	4.0	0.0	1.0	4.0	1.0	3.0	1.0	2.0	0.0	1.0
k__Bacteria;p__Actinobacteria;c__Actinobacteria (class);o__Actinomycetales;f__Dermatophilaceae;g__Dermatophilus	5.0	7.0	0.0	2.0	0.0	2.0	1.0	1.0	0.0	12.0	0.0	1.0	6.0	0.0	1.0	0.0	6.0	3.0	2.0	3.0	0.0	6.0	0.0	6.0	0.0	0.0	3.0	1.0	2.0	0.0	0.0	0.0	6.0	0.0	6.0	3.0	3.0	7.0	3.0	1.0	0.0	0.0	10.0	1.0	2.0	3.0	4.0	4.0	7.0
k__Bacteria;p__Actinobacteria;c__Actinobacteria (class);o__Actinomycetales;f__Dietziaceae;g__	0.0	5.0	0.0	0.0	17.0	2.0	0.0	2.0	4.0	0.0	1.0	0.0	3.0	0.0	0.0	3.0	3.0	3.0	2.0	3.0	2.0	5.0	2.0	0.0	7.0	0.0	4.0	1.0	2.0	0.0	0.0	4.0	2.0	0.0	1.0	3.0	10.0	7.0	6.0	12.0	0.0	2.0	7.0	1.0	5.0	4.0	3.0	3.0	14.0
k__Bacteria;p__Actinobacteria;c__Actinobacteria (class);o__Actinomycetales;f__Dietziaceae;g__Dietzia	18.0	36.0	14.0	21.0	17.0	9.0	4.0	29.0	6.0	18.0	32.0	5.0	32.0	16.0	19.0	12.0	0.0	28.0	14.0	20.0	13.0	40.0	20.0	13.0	46.0	5.0	39.0	28.0	12.0	8.0	31.0	36.0	24.0	49.0	18.0	16.0	18.0	15.0	31.0	46.0	11.0	7.0	15.0	20.0	9.0	12.0	18.0	9.0	5.0
k__Bacteria;p__Actinobacteria;c__Actinobacteria (class);o__Actinomycetales;f__Frankiaceae;g__	0.0	6.0	9.0	0.0	2.0	2.0	7.0	5.0	6.0	8.0	3.0	1.0	1.0	6.0	1.0	1.0	1.0	10.0	1.0	3.0	4.0	0.0	0.0	2.0	3.0	3.0	5.0	3.0	0.0	3.0	0.0	5.0	6.0	0.0	0.0	2.0	5.0	3.0	1.0	6.0	2.0	20.0	5.0	1.0	3.0	5.0	4.0	2.0	2.0
k__Bacteria;p__Actinobacteria;c__Actinobacteria (class);o__Actinomycetales;f__Frankiaceae;g__Frankia	1.0	0.0	0.0	0.0	0.0	0.0	3.0	1.0	0.0	0.0	1.0	0.0	1.0	0.0	0.0	0.0	1.0	0.0	1.0	1.0	0.0	0.0	0.0	0.0	0.0	1.0	0.0	0.0	0.0	0.0	0.0	0.0	0.0	0.0	0.0	0.0	1.0	1.0	0.0	2.0	1.0	0.0	0.0	0.0	0.0	0.0	1.0	0.0	1.0
k__Bacteria;p__Actinobacteria;c__Actinobacteria (class);o__Actinomycetales;f__Geodermatophilaceae;g__	21.0	24.0	19.0	11.0	2.0	10.0	11.0	22.0	12.0	23.0	28.0	4.0	14.0	13.0	9.0	14.0	5.0	26.0	9.0	14.0	7.0	2.0	9.0	11.0	12.0	4.0	21.0	12.0	10.0	6.0	5.0	10.0	12.0	3.0	5.0	4.0	21.0	6.0	8.0	20.0	4.0	13.0	13.0	6.0	15.0	30.0	11.0	5.0	21.0
k__Bacteria;p__Actinobacteria;c__Actinobacteria (class);o__Actinomycetales;f__Geodermatophilaceae;g__Blastococcus	23.0	15.0	41.0	5.0	13.0	12.0	58.0	30.0	8.0	48.0	40.0	7.0	26.0	30.0	40.0	20.0	6.0	27.0	17.0	74.0	14.0	4.0	15.0	26.0	19.0	11.0	54.0	26.0	10.0	23.0	3.0	22.0	11.0	13.0	10.0	6.0	20.0	17.0	34.0	39.0	55.0	32.0	20.0	26.0	12.0	59.0	19.0	7.0	53.0
k__Bacteria;p__Actinobacteria;c__Actinobacteria (class);o__Actinomycetales;f__Geodermatophilaceae;g__Geodermatophilus	5.0	1.0	1.0	4.0	0.0	6.0	20.0	14.0	9.0	27.0	15.0	6.0	7.0	6.0	5.0	20.0	3.0	16.0	5.0	15.0	6.0	4.0	3.0	9.0	4.0	29.0	15.0	7.0	6.0	1.0	3.0	16.0	3.0	1.0	5.0	4.0	14.0	23.0	3.0	14.0	1.0	11.0	12.0	1.0	3.0	20.0	4.0	2.0	9.0
k__Bacteria;p__Actinobacteria;c__Actinobacteria (class);o__Actinomycetales;f__Geodermatophilaceae;g__Modestobacter	11.0	18.0	5.0	1.0	9.0	5.0	37.0	18.0	6.0	21.0	15.0	4.0	17.0	10.0	9.0	8.0	0.0	16.0	9.0	16.0	7.0	7.0	3.0	0.0	3.0	5.0	41.0	12.0	7.0	10.0	7.0	14.0	1.0	4.0	14.0	7.0	17.0	8.0	11.0	19.0	19.0	12.0	11.0	8.0	19.0	55.0	11.0	8.0	28.0
k__Bacteria;p__Actinobacteria;c__Actinobacteria (class);o__Actinomycetales;f__Glycomycetaceae;g__	0.0	0.0	0.0	0.0	0.0	0.0	0.0	0.0	0.0	0.0	0.0	0.0	0.0	0.0	0.0	0.0	0.0	0.0	0.0	0.0	0.0	0.0	0.0	0.0	0.0	0.0	0.0	0.0	0.0	3.0	0.0	0.0	0.0	0.0	0.0	0.0	0.0	0.0	0.0	0.0	0.0	0.0	0.0	0.0	0.0	0.0	0.0	0.0	0.0
k__Bacteria;p__Actinobacteria;c__Actinobacteria (class);o__Actinomycetales;f__Glycomycetaceae;g__Glycomyces	0.0	4.0	0.0	0.0	0.0	0.0	7.0	0.0	1.0	2.0	1.0	0.0	0.0	0.0	0.0	0.0	0.0	1.0	1.0	1.0	0.0	0.0	0.0	6.0	0.0	0.0	2.0	1.0	0.0	0.0	0.0	0.0	0.0	0.0	0.0	2.0	1.0	0.0	0.0	1.0	0.0	0.0	0.0	2.0	1.0	0.0	0.0	1.0	0.0
k__Bacteria;p__Actinobacteria;c__Actinobacteria (class);o__Actinomycetales;f__Gordoniaceae;g__Gordonia	4.0	1.0	0.0	2.0	0.0	4.0	0.0	0.0	5.0	1.0	0.0	2.0	3.0	1.0	0.0	3.0	2.0	3.0	2.0	0.0	2.0	0.0	2.0	3.0	2.0	1.0	0.0	1.0	1.0	2.0	11.0	1.0	1.0	0.0	0.0	0.0	1.0	2.0	3.0	3.0	7.0	0.0	2.0	2.0	0.0	0.0	0.0	1.0	2.0
k__Bacteria;p__Actinobacteria;c__Actinobacteria (class);o__Actinomycetales;f__Intrasporangiaceae;g__	60.0	97.0	82.0	39.0	41.0	64.0	303.0	93.0	23.0	125.0	75.0	30.0	54.0	45.0	56.0	44.0	11.0	206.0	96.0	120.0	39.0	27.0	32.0	41.0	67.0	50.0	98.0	88.0	45.0	42.0	8.0	108.0	45.0	34.0	31.0	21.0	96.0	43.0	67.0	81.0	26.0	74.0	87.0	42.0	70.0	102.0	25.0	28.0	46.0
k__Bacteria;p__Actinobacteria;c__Actinobacteria (class);o__Actinomycetales;f__Intrasporangiaceae;g__Arsenicicoccus	0.0	1.0	0.0	0.0	0.0	0.0	0.0	3.0	0.0	1.0	0.0	0.0	0.0	0.0	0.0	0.0	0.0	0.0	0.0	6.0	0.0	1.0	0.0	0.0	0.0	2.0	0.0	0.0	0.0	0.0	0.0	0.0	0.0	0.0	0.0	0.0	0.0	4.0	1.0	0.0	0.0	1.0	0.0	0.0	3.0	0.0	0.0	0.0	0.0
k__Bacteria;p__Actinobacteria;c__Actinobacteria (class);o__Actinomycetales;f__Intrasporangiaceae;g__Janibacter	0.0	0.0	0.0	1.0	0.0	0.0	0.0	0.0	0.0	0.0	2.0	0.0	0.0	0.0	0.0	0.0	0.0	1.0	0.0	0.0	1.0	0.0	0.0	0.0	0.0	0.0	0.0	0.0	0.0	0.0	0.0	0.0	0.0	0.0	0.0	0.0	1.0	0.0	0.0	0.0	0.0	0.0	0.0	0.0	0.0	0.0	0.0	1.0	0.0
k__Bacteria;p__Actinobacteria;c__Actinobacteria (class);o__Actinomycetales;f__Intrasporangiaceae;g__Knoellia	19.0	22.0	7.0	2.0	4.0	29.0	29.0	27.0	6.0	22.0	25.0	5.0	12.0	6.0	12.0	29.0	6.0	26.0	8.0	31.0	4.0	2.0	6.0	10.0	2.0	41.0	38.0	18.0	4.0	8.0	2.0	11.0	5.0	1.0	6.0	8.0	29.0	24.0	43.0	14.0	0.0	30.0	31.0	16.0	19.0	30.0	8.0	10.0	19.0
k__Bacteria;p__Actinobacteria;c__Actinobacteria (class);o__Actinomycetales;f__Intrasporangiaceae;g__Ornithinicoccus	0.0	2.0	0.0	0.0	14.0	2.0	9.0	5.0	0.0	0.0	2.0	0.0	1.0	1.0	10.0	1.0	2.0	15.0	2.0	1.0	4.0	2.0	3.0	0.0	6.0	2.0	4.0	0.0	0.0	5.0	0.0	6.0	1.0	0.0	2.0	0.0	2.0	6.0	4.0	8.0	0.0	0.0	0.0	1.0	0.0	0.0	2.0	1.0	1.0
k__Bacteria;p__Actinobacteria;c__Actinobacteria (class);o__Actinomycetales;f__Intrasporangiaceae;g__Phycicoccus	4.0	10.0	0.0	2.0	0.0	1.0	19.0	10.0	2.0	8.0	8.0	0.0	6.0	1.0	7.0	1.0	1.0	8.0	1.0	1.0	0.0	1.0	1.0	1.0	2.0	3.0	12.0	0.0	5.0	1.0	0.0	3.0	2.0	0.0	1.0	1.0	7.0	5.0	3.0	2.0	0.0	3.0	6.0	1.0	2.0	0.0	3.0	1.0	12.0
k__Bacteria;p__Actinobacteria;c__Actinobacteria (class);o__Actinomycetales;f__Intrasporangiaceae;g__Serinicoccus	1.0	4.0	0.0	4.0	0.0	4.0	4.0	0.0	2.0	7.0	3.0	3.0	0.0	0.0	2.0	0.0	1.0	1.0	7.0	10.0	2.0	1.0	5.0	2.0	1.0	2.0	5.0	2.0	8.0	0.0	0.0	2.0	4.0	1.0	8.0	10.0	0.0	4.0	2.0	8.0	0.0	12.0	5.0	1.0	4.0	2.0	3.0	2.0	1.0
k__Bacteria;p__Actinobacteria;c__Actinobacteria (class);o__Actinomycetales;f__Intrasporangiaceae;g__Terracoccus	6.0	4.0	11.0	5.0	0.0	2.0	1.0	1.0	0.0	0.0	1.0	1.0	2.0	0.0	2.0	0.0	0.0	1.0	3.0	0.0	1.0	0.0	2.0	8.0	1.0	0.0	3.0	1.0	3.0	1.0	0.0	2.0	0.0	1.0	0.0	1.0	2.0	1.0	0.0	6.0	4.0	6.0	0.0	0.0	0.0	1.0	0.0	1.0	1.0
k__Bacteria;p__Actinobacteria;c__Actinobacteria (class);o__Actinomycetales;f__Jonesiaceae;g__	0.0	1.0	0.0	0.0	0.0	0.0	0.0	0.0	0.0	0.0	1.0	0.0	2.0	0.0	0.0	1.0	0.0	1.0	0.0	0.0	2.0	1.0	0.0	0.0	0.0	1.0	1.0	1.0	0.0	1.0	0.0	1.0	0.0	0.0	0.0	0.0	0.0	0.0	0.0	2.0	0.0	0.0	1.0	0.0	0.0	0.0	1.0	0.0	2.0
k__Bacteria;p__Actinobacteria;c__Actinobacteria (class);o__Actinomycetales;f__Jonesiaceae;g__Jonesia	0.0	0.0	0.0	0.0	0.0	0.0	0.0	0.0	0.0	0.0	0.0	0.0	0.0	0.0	0.0	0.0	1.0	0.0	0.0	4.0	0.0	1.0	0.0	4.0	0.0	0.0	0.0	0.0	0.0	0.0	0.0	0.0	0.0	0.0	0.0	0.0	0.0	0.0	0.0	1.0	0.0	0.0	0.0	0.0	0.0	3.0	0.0	0.0	0.0
k__Bacteria;p__Actinobacteria;c__Actinobacteria (class);o__Actinomycetales;f__Kineosporiaceae;g__	5.0	3.0	6.0	2.0	0.0	7.0	23.0	16.0	5.0	5.0	15.0	1.0	6.0	3.0	1.0	4.0	2.0	7.0	6.0	2.0	3.0	11.0	7.0	0.0	10.0	17.0	9.0	9.0	4.0	8.0	0.0	7.0	1.0	0.0	1.0	5.0	11.0	6.0	12.0	8.0	0.0	16.0	13.0	3.0	9.0	20.0	6.0	3.0	13.0
k__Bacteria;p__Actinobacteria;c__Actinobacteria (class);o__Actinomycetales;f__Kineosporiaceae;g__Kineococcus	34.0	19.0	24.0	4.0	9.0	16.0	25.0	17.0	3.0	10.0	43.0	5.0	10.0	22.0	7.0	20.0	1.0	30.0	7.0	20.0	6.0	2.0	12.0	0.0	14.0	30.0	20.0	18.0	1.0	2.0	1.0	28.0	0.0	5.0	8.0	2.0	23.0	14.0	12.0	17.0	11.0	3.0	19.0	8.0	7.0	20.0	4.0	7.0	6.0
k__Bacteria;p__Actinobacteria;c__Actinobacteria (class);o__Actinomycetales;f__Kineosporiaceae;g__Kineosporia	0.0	0.0	9.0	0.0	0.0	0.0	0.0	0.0	0.0	1.0	0.0	0.0	0.0	1.0	0.0	1.0	0.0	3.0	1.0	21.0	1.0	0.0	2.0	0.0	0.0	0.0	3.0	3.0	3.0	2.0	0.0	1.0	0.0	0.0	0.0	0.0	5.0	1.0	2.0	0.0	0.0	2.0	0.0	0.0	1.0	2.0	0.0	0.0	0.0
k__Bacteria;p__Actinobacteria;c__Actinobacteria (class);o__Actinomycetales;f__Microbacteriaceae;g__	95.0	184.0	209.0	66.0	110.0	131.0	153.0	142.0	29.0	126.0	197.0	45.0	112.0	61.0	46.0	610.0	24.0	161.0	65.0	139.0	60.0	39.0	67.0	100.0	134.0	410.0	187.0	86.0	61.0	31.0	19.0	407.0	62.0	80.0	51.0	33.0	193.0	199.0	123.0	139.0	64.0	334.0	143.0	79.0	112.0	214.0	65.0	48.0	103.0
k__Bacteria;p__Actinobacteria;c__Actinobacteria (class);o__Actinomycetales;f__Microbacteriaceae;g__Agrococcus	2.0	3.0	2.0	0.0	0.0	1.0	3.0	1.0	1.0	0.0	2.0	1.0	0.0	0.0	0.0	5.0	0.0	0.0	0.0	3.0	1.0	1.0	1.0	0.0	8.0	1.0	1.0	2.0	2.0	0.0	0.0	0.0	0.0	1.0	1.0	0.0	3.0	3.0	7.0	0.0	0.0	2.0	1.0	0.0	1.0	0.0	0.0	0.0	0.0
k__Bacteria;p__Actinobacteria;c__Actinobacteria (class);o__Actinomycetales;f__Microbacteriaceae;g__Agromyces	9.0	5.0	1.0	7.0	8.0	9.0	27.0	7.0	2.0	14.0	13.0	7.0	12.0	7.0	1.0	11.0	4.0	8.0	8.0	10.0	5.0	17.0	0.0	3.0	13.0	19.0	10.0	9.0	4.0	2.0	1.0	3.0	5.0	7.0	3.0	2.0	10.0	12.0	8.0	17.0	2.0	8.0	3.0	8.0	9.0	11.0	5.0	4.0	7.0
k__Bacteria;p__Actinobacteria;c__Actinobacteria (class);o__Actinomycetales;f__Microbacteriaceae;g__Candidatus Aquiluna	0.0	0.0	0.0	0.0	0.0	0.0	0.0	0.0	0.0	0.0	0.0	0.0	0.0	0.0	0.0	0.0	0.0	1.0	0.0	1.0	2.0	0.0	0.0	0.0	2.0	1.0	1.0	1.0	0.0	0.0	0.0	4.0	0.0	0.0	0.0	0.0	0.0	0.0	0.0	1.0	0.0	1.0	1.0	0.0	0.0	4.0	1.0	1.0	1.0
k__Bacteria;p__Actinobacteria;c__Actinobacteria (class);o__Actinomycetales;f__Microbacteriaceae;g__Candidatus Rhodoluna	0.0	0.0	0.0	0.0	0.0	0.0	0.0	0.0	0.0	0.0	0.0	0.0	0.0	0.0	0.0	0.0	0.0	0.0	0.0	0.0	0.0	0.0	0.0	0.0	0.0	0.0	0.0	0.0	0.0	0.0	0.0	0.0	0.0	0.0	0.0	0.0	0.0	0.0	0.0	0.0	0.0	0.0	0.0	0.0	0.0	0.0	0.0	0.0	0.0
k__Bacteria;p__Actinobacteria;c__Actinobacteria (class);o__Actinomycetales;f__Microbacteriaceae;g__Clavibacter	2.0	2.0	3.0	1.0	0.0	1.0	0.0	0.0	0.0	2.0	2.0	0.0	2.0	0.0	1.0	8.0	0.0	0.0	0.0	2.0	3.0	1.0	3.0	0.0	1.0	4.0	1.0	2.0	0.0	0.0	0.0	2.0	1.0	1.0	1.0	0.0	4.0	12.0	5.0	2.0	0.0	4.0	0.0	0.0	3.0	4.0	0.0	0.0	3.0
k__Bacteria;p__Actinobacteria;c__Actinobacteria (class);o__Actinomycetales;f__Microbacteriaceae;g__Cryobacterium	0.0	1.0	0.0	0.0	0.0	0.0	1.0	0.0	0.0	0.0	1.0	0.0	0.0	0.0	1.0	3.0	0.0	2.0	2.0	1.0	0.0	0.0	0.0	0.0	0.0	1.0	0.0	1.0	0.0	0.0	0.0	1.0	0.0	0.0	0.0	0.0	0.0	2.0	1.0	0.0	0.0	0.0	0.0	0.0	0.0	3.0	0.0	0.0	0.0
k__Bacteria;p__Actinobacteria;c__Actinobacteria (class);o__Actinomycetales;f__Microbacteriaceae;g__Cryocola	0.0	3.0	0.0	1.0	11.0	2.0	1.0	2.0	0.0	2.0	2.0	3.0	2.0	0.0	1.0	1.0	0.0	5.0	1.0	3.0	1.0	1.0	0.0	0.0	0.0	0.0	6.0	1.0	1.0	0.0	0.0	6.0	0.0	1.0	1.0	0.0	1.0	7.0	1.0	1.0	0.0	0.0	1.0	1.0	3.0	2.0	0.0	2.0	0.0
k__Bacteria;p__Actinobacteria;c__Actinobacteria (class);o__Actinomycetales;f__Microbacteriaceae;g__Curtobacterium	21.0	46.0	18.0	9.0	17.0	20.0	34.0	37.0	6.0	14.0	54.0	9.0	17.0	11.0	16.0	148.0	4.0	25.0	12.0	33.0	17.0	33.0	13.0	13.0	28.0	20.0	30.0	20.0	9.0	7.0	0.0	47.0	12.0	21.0	17.0	10.0	25.0	27.0	18.0	28.0	7.0	35.0	24.0	15.0	24.0	44.0	8.0	12.0	16.0
k__Bacteria;p__Actinobacteria;c__Actinobacteria (class);o__Actinomycetales;f__Microbacteriaceae;g__Frigoribacterium	0.0	0.0	0.0	0.0	0.0	0.0	0.0	0.0	0.0	0.0	0.0	0.0	0.0	0.0	0.0	0.0	0.0	0.0	0.0	0.0	0.0	0.0	0.0	0.0	0.0	0.0	0.0	0.0	0.0	0.0	0.0	0.0	0.0	0.0	0.0	0.0	0.0	0.0	0.0	0.0	0.0	0.0	0.0	0.0	0.0	0.0	0.0	0.0	0.0
k__Bacteria;p__Actinobacteria;c__Actinobacteria (class);o__Actinomycetales;f__Microbacteriaceae;g__Leucobacter	14.0	27.0	9.0	14.0	39.0	17.0	13.0	22.0	8.0	14.0	43.0	21.0	7.0	7.0	24.0	13.0	6.0	69.0	21.0	10.0	48.0	275.0	9.0	39.0	51.0	4.0	64.0	35.0	5.0	12.0	6.0	83.0	10.0	48.0	4.0	14.0	31.0	21.0	37.0	101.0	4.0	33.0	80.0	28.0	28.0	9.0	60.0	25.0	23.0
k__Bacteria;p__Actinobacteria;c__Actinobacteria (class);o__Actinomycetales;f__Microbacteriaceae;g__Microbacterium	6.0	12.0	3.0	5.0	6.0	6.0	12.0	8.0	2.0	3.0	10.0	5.0	6.0	2.0	1.0	24.0	2.0	9.0	7.0	6.0	3.0	12.0	7.0	4.0	7.0	26.0	5.0	10.0	7.0	8.0	1.0	20.0	3.0	1.0	4.0	4.0	16.0	9.0	10.0	10.0	2.0	2.0	9.0	6.0	7.0	3.0	4.0	4.0	13.0
k__Bacteria;p__Actinobacteria;c__Actinobacteria (class);o__Actinomycetales;f__Microbacteriaceae;g__Microcella	1.0	1.0	0.0	0.0	0.0	0.0	0.0	0.0	1.0	0.0	0.0	0.0	0.0	0.0	0.0	0.0	0.0	0.0	1.0	0.0	0.0	1.0	0.0	0.0	1.0	0.0	0.0	0.0	1.0	0.0	0.0	0.0	0.0	0.0	0.0	0.0	1.0	0.0	1.0	0.0	0.0	0.0	2.0	0.0	0.0	0.0	2.0	0.0	1.0
k__Bacteria;p__Actinobacteria;c__Actinobacteria (class);o__Actinomycetales;f__Microbacteriaceae;g__Mycetocola	0.0	0.0	0.0	0.0	0.0	0.0	0.0	0.0	0.0	0.0	0.0	0.0	0.0	0.0	0.0	0.0	0.0	0.0	0.0	0.0	0.0	0.0	0.0	0.0	0.0	0.0	0.0	0.0	0.0	0.0	0.0	0.0	0.0	0.0	0.0	0.0	0.0	0.0	0.0	0.0	0.0	0.0	0.0	0.0	0.0	0.0	0.0	0.0	0.0
k__Bacteria;p__Actinobacteria;c__Actinobacteria (class);o__Actinomycetales;f__Microbacteriaceae;g__Okibacterium	1.0	0.0	0.0	0.0	0.0	0.0	0.0	0.0	0.0	0.0	0.0	0.0	0.0	0.0	0.0	0.0	0.0	0.0	0.0	0.0	0.0	0.0	0.0	0.0	0.0	0.0	0.0	0.0	0.0	0.0	0.0	0.0	0.0	0.0	0.0	0.0	0.0	0.0	0.0	0.0	0.0	0.0	0.0	0.0	0.0	0.0	0.0	0.0	0.0
k__Bacteria;p__Actinobacteria;c__Actinobacteria (class);o__Actinomycetales;f__Microbacteriaceae;g__Plantibacter	0.0	0.0	0.0	0.0	0.0	1.0	0.0	0.0	0.0	0.0	0.0	0.0	0.0	0.0	0.0	0.0	0.0	0.0	0.0	0.0	0.0	0.0	0.0	0.0	0.0	0.0	0.0	0.0	0.0	0.0	0.0	0.0	0.0	0.0	0.0	0.0	0.0	1.0	0.0	0.0	0.0	0.0	0.0	0.0	0.0	0.0	0.0	0.0	0.0
k__Bacteria;p__Actinobacteria;c__Actinobacteria (class);o__Actinomycetales;f__Microbacteriaceae;g__Pseudoclavibacter	15.0	32.0	22.0	19.0	42.0	38.0	47.0	27.0	22.0	58.0	68.0	11.0	24.0	25.0	10.0	104.0	2.0	45.0	12.0	47.0	26.0	53.0	21.0	14.0	35.0	91.0	58.0	28.0	35.0	12.0	10.0	87.0	30.0	17.0	13.0	19.0	56.0	101.0	29.0	69.0	19.0	52.0	42.0	25.0	50.0	69.0	21.0	21.0	37.0
k__Bacteria;p__Actinobacteria;c__Actinobacteria (class);o__Actinomycetales;f__Microbacteriaceae;g__Rathayibacter	0.0	0.0	0.0	0.0	0.0	0.0	0.0	0.0	0.0	0.0	0.0	0.0	0.0	0.0	0.0	0.0	0.0	0.0	0.0	0.0	0.0	0.0	0.0	0.0	0.0	2.0	0.0	0.0	0.0	0.0	0.0	0.0	0.0	0.0	0.0	0.0	0.0	1.0	0.0	0.0	0.0	0.0	0.0	0.0	0.0	0.0	0.0	0.0	1.0
k__Bacteria;p__Actinobacteria;c__Actinobacteria (class);o__Actinomycetales;f__Microbacteriaceae;g__Subtercola	3.0	3.0	0.0	1.0	0.0	2.0	1.0	3.0	0.0	0.0	0.0	1.0	1.0	2.0	1.0	10.0	1.0	1.0	0.0	2.0	1.0	0.0	0.0	0.0	1.0	3.0	4.0	4.0	0.0	0.0	0.0	12.0	1.0	0.0	1.0	0.0	1.0	4.0	2.0	4.0	1.0	5.0	3.0	2.0	0.0	2.0	0.0	1.0	2.0
k__Bacteria;p__Actinobacteria;c__Actinobacteria (class);o__Actinomycetales;f__Microbacteriaceae;g__Yonghaparkia	0.0	0.0	0.0	0.0	0.0	0.0	1.0	0.0	0.0	0.0	0.0	0.0	0.0	0.0	0.0	0.0	1.0	1.0	0.0	0.0	0.0	0.0	0.0	0.0	0.0	0.0	0.0	1.0	0.0	0.0	0.0	1.0	0.0	0.0	0.0	0.0	1.0	0.0	0.0	0.0	0.0	0.0	0.0	0.0	0.0	0.0	0.0	1.0	0.0
k__Bacteria;p__Actinobacteria;c__Actinobacteria (class);o__Actinomycetales;f__Micrococcaceae;g__	111.0	209.0	104.0	71.0	205.0	126.0	52.0	187.0	46.0	85.0	59.0	9.0	99.0	142.0	110.0	187.0	92.0	79.0	61.0	42.0	49.0	23.0	147.0	16.0	61.0	16.0	30.0	42.0	48.0	98.0	42.0	40.0	33.0	64.0	51.0	31.0	64.0	49.0	41.0	76.0	71.0	15.0	115.0	46.0	59.0	109.0	22.0	25.0	39.0
k__Bacteria;p__Actinobacteria;c__Actinobacteria (class);o__Actinomycetales;f__Micrococcaceae;g__Arthrobacter	297.0	411.0	109.0	154.0	427.0	230.0	398.0	198.0	99.0	246.0	580.0	105.0	234.0	128.0	176.0	203.0	53.0	320.0	141.0	297.0	146.0	518.0	131.0	175.0	175.0	209.0	286.0	203.0	257.0	116.0	88.0	493.0	173.0	195.0	126.0	221.0	297.0	285.0	281.0	419.0	74.0	115.0	269.0	170.0	167.0	288.0	274.0	161.0	304.0
k__Bacteria;p__Actinobacteria;c__Actinobacteria (class);o__Actinomycetales;f__Micrococcaceae;g__Citricoccus	2.0	1.0	2.0	3.0	2.0	2.0	2.0	2.0	0.0	0.0	1.0	1.0	3.0	0.0	1.0	3.0	1.0	1.0	0.0	0.0	0.0	1.0	2.0	2.0	1.0	4.0	0.0	1.0	0.0	1.0	0.0	2.0	0.0	0.0	0.0	0.0	1.0	1.0	4.0	1.0	1.0	0.0	0.0	0.0	0.0	1.0	3.0	2.0	0.0
k__Bacteria;p__Actinobacteria;c__Actinobacteria (class);o__Actinomycetales;f__Micrococcaceae;g__Kocuria	142.0	167.0	151.0	57.0	127.0	117.0	276.0	149.0	144.0	159.0	204.0	98.0	98.0	241.0	153.0	75.0	37.0	118.0	135.0	95.0	111.0	42.0	75.0	56.0	69.0	32.0	200.0	134.0	302.0	137.0	97.0	110.0	143.0	34.0	52.0	296.0	80.0	187.0	77.0	99.0	82.0	54.0	133.0	73.0	85.0	219.0	47.0	65.0	76.0
k__Bacteria;p__Actinobacteria;c__Actinobacteria (class);o__Actinomycetales;f__Micrococcaceae;g__Micrococcus	34.0	68.0	32.0	15.0	57.0	35.0	29.0	53.0	20.0	30.0	14.0	3.0	35.0	34.0	37.0	64.0	17.0	27.0	15.0	30.0	12.0	9.0	42.0	12.0	23.0	7.0	17.0	11.0	16.0	33.0	12.0	19.0	17.0	25.0	15.0	14.0	31.0	21.0	16.0	35.0	22.0	5.0	35.0	18.0	11.0	46.0	10.0	20.0	23.0
k__Bacteria;p__Actinobacteria;c__Actinobacteria (class);o__Actinomycetales;f__Micrococcaceae;g__Nesterenkonia	113.0	23.0	313.0	3.0	618.0	24.0	706.0	137.0	67.0	221.0	7.0	8.0	33.0	47.0	78.0	7.0	9.0	6.0	17.0	45.0	45.0	4.0	9.0	48.0	6.0	4.0	31.0	6.0	7.0	81.0	15.0	6.0	5.0	0.0	10.0	14.0	9.0	29.0	2.0	4.0	20.0	8.0	0.0	5.0	10.0	307.0	3.0	10.0	0.0
k__Bacteria;p__Actinobacteria;c__Actinobacteria (class);o__Actinomycetales;f__Micrococcaceae;g__Renibacterium	20.0	12.0	8.0	1.0	20.0	15.0	14.0	11.0	0.0	7.0	19.0	5.0	17.0	0.0	6.0	9.0	6.0	15.0	4.0	7.0	2.0	13.0	9.0	5.0	5.0	8.0	7.0	12.0	3.0	4.0	1.0	14.0	6.0	2.0	3.0	3.0	9.0	13.0	13.0	7.0	0.0	1.0	4.0	5.0	6.0	14.0	6.0	9.0	6.0
k__Bacteria;p__Actinobacteria;c__Actinobacteria (class);o__Actinomycetales;f__Micrococcaceae;g__Rothia	867.0	475.0	298.0	568.0	381.0	177.0	235.0	346.0	213.0	172.0	91.0	1721.0	498.0	820.0	467.0	243.0	86.0	177.0	269.0	99.0	152.0	75.0	176.0	276.0	134.0	76.0	79.0	138.0	87.0	925.0	74.0	51.0	68.0	197.0	225.0	122.0	156.0	81.0	163.0	120.0	374.0	112.0	124.0	63.0	123.0	73.0	49.0	271.0	104.0
k__Bacteria;p__Actinobacteria;c__Actinobacteria (class);o__Actinomycetales;f__Micrococcaceae;g__Sinomonas	37.0	10.0	104.0	3.0	102.0	6.0	189.0	46.0	25.0	62.0	2.0	1.0	4.0	10.0	26.0	2.0	1.0	2.0	6.0	9.0	11.0	1.0	1.0	20.0	0.0	2.0	8.0	0.0	0.0	19.0	6.0	2.0	4.0	0.0	6.0	1.0	2.0	4.0	3.0	0.0	4.0	4.0	0.0	4.0	2.0	106.0	2.0	1.0	0.0
k__Bacteria;p__Actinobacteria;c__Actinobacteria (class);o__Actinomycetales;f__Micrococcaceae;g__Zhihengliuella	4.0	7.0	1.0	2.0	16.0	8.0	51.0	29.0	8.0	21.0	18.0	2.0	5.0	4.0	26.0	7.0	1.0	12.0	7.0	29.0	6.0	8.0	4.0	5.0	15.0	13.0	34.0	15.0	5.0	3.0	0.0	8.0	5.0	2.0	11.0	9.0	18.0	6.0	7.0	10.0	8.0	6.0	16.0	6.0	15.0	18.0	17.0	12.0	28.0
k__Bacteria;p__Actinobacteria;c__Actinobacteria (class);o__Actinomycetales;f__Micromonosporaceae;g__	14.0	33.0	6.0	7.0	0.0	13.0	25.0	9.0	4.0	7.0	27.0	2.0	5.0	1.0	3.0	17.0	0.0	24.0	4.0	8.0	4.0	0.0	2.0	14.0	8.0	13.0	7.0	4.0	4.0	2.0	8.0	5.0	10.0	18.0	9.0	2.0	11.0	12.0	10.0	15.0	15.0	4.0	14.0	5.0	12.0	18.0	3.0	1.0	8.0
k__Bacteria;p__Actinobacteria;c__Actinobacteria (class);o__Actinomycetales;f__Micromonosporaceae;g__Actinocatenispora	0.0	0.0	0.0	0.0	0.0	0.0	0.0	0.0	0.0	0.0	0.0	0.0	0.0	0.0	0.0	0.0	0.0	0.0	0.0	0.0	0.0	0.0	0.0	0.0	0.0	0.0	0.0	0.0	0.0	0.0	0.0	0.0	0.0	0.0	0.0	0.0	0.0	0.0	0.0	0.0	0.0	0.0	0.0	0.0	0.0	0.0	0.0	0.0	0.0
k__Bacteria;p__Actinobacteria;c__Actinobacteria (class);o__Actinomycetales;f__Micromonosporaceae;g__Actinoplanes	0.0	2.0	0.0	1.0	0.0	12.0	0.0	11.0	0.0	1.0	5.0	2.0	2.0	1.0	2.0	4.0	0.0	46.0	3.0	0.0	1.0	0.0	1.0	0.0	4.0	1.0	0.0	0.0	0.0	2.0	0.0	0.0	1.0	0.0	4.0	0.0	2.0	2.0	4.0	0.0	0.0	3.0	0.0	2.0	1.0	6.0	0.0	0.0	8.0
k__Bacteria;p__Actinobacteria;c__Actinobacteria (class);o__Actinomycetales;f__Micromonosporaceae;g__Catellatospora	0.0	0.0	0.0	1.0	0.0	1.0	0.0	0.0	0.0	0.0	0.0	1.0	1.0	0.0	0.0	0.0	0.0	0.0	0.0	0.0	0.0	0.0	0.0	0.0	0.0	0.0	0.0	1.0	0.0	0.0	0.0	0.0	0.0	0.0	0.0	0.0	0.0	0.0	0.0	0.0	0.0	0.0	1.0	0.0	0.0	0.0	0.0	0.0	0.0
k__Bacteria;p__Actinobacteria;c__Actinobacteria (class);o__Actinomycetales;f__Micromonosporaceae;g__Dactylosporangium	0.0	0.0	0.0	0.0	0.0	0.0	0.0	0.0	0.0	1.0	0.0	0.0	0.0	0.0	0.0	0.0	0.0	2.0	0.0	0.0	0.0	0.0	0.0	0.0	0.0	0.0	0.0	0.0	0.0	0.0	0.0	0.0	0.0	0.0	0.0	0.0	0.0	0.0	0.0	0.0	0.0	0.0	0.0	0.0	0.0	0.0	2.0	0.0	0.0
k__Bacteria;p__Actinobacteria;c__Actinobacteria (class);o__Actinomycetales;f__Micromonosporaceae;g__Luedemannella	0.0	0.0	0.0	0.0	0.0	2.0	4.0	0.0	0.0	1.0	1.0	0.0	2.0	0.0	0.0	0.0	0.0	0.0	0.0	0.0	0.0	0.0	0.0	1.0	0.0	0.0	0.0	0.0	0.0	0.0	1.0	0.0	0.0	0.0	0.0	0.0	0.0	1.0	1.0	0.0	0.0	1.0	1.0	0.0	0.0	0.0	0.0	0.0	0.0
k__Bacteria;p__Actinobacteria;c__Actinobacteria (class);o__Actinomycetales;f__Micromonosporaceae;g__Micromonospora	0.0	2.0	0.0	1.0	0.0	5.0	0.0	1.0	0.0	10.0	6.0	1.0	3.0	2.0	1.0	2.0	0.0	8.0	0.0	3.0	2.0	0.0	11.0	1.0	5.0	5.0	2.0	1.0	1.0	0.0	0.0	2.0	4.0	1.0	2.0	0.0	6.0	0.0	2.0	7.0	0.0	1.0	3.0	2.0	6.0	4.0	1.0	1.0	3.0
k__Bacteria;p__Actinobacteria;c__Actinobacteria (class);o__Actinomycetales;f__Micromonosporaceae;g__Pilimelia	0.0	0.0	0.0	0.0	0.0	0.0	0.0	0.0	0.0	0.0	0.0	0.0	0.0	0.0	0.0	0.0	0.0	0.0	0.0	0.0	1.0	0.0	0.0	0.0	0.0	0.0	0.0	0.0	0.0	0.0	0.0	0.0	0.0	0.0	0.0	0.0	0.0	0.0	0.0	0.0	0.0	0.0	0.0	0.0	0.0	0.0	0.0	0.0	0.0
k__Bacteria;p__Actinobacteria;c__Actinobacteria (class);o__Actinomycetales;f__Micromonosporaceae;g__Salinispora	0.0	1.0	0.0	0.0	0.0	0.0	0.0	0.0	0.0	0.0	0.0	0.0	0.0	0.0	0.0	0.0	0.0	0.0	0.0	0.0	0.0	0.0	0.0	0.0	0.0	0.0	0.0	0.0	0.0	0.0	0.0	1.0	0.0	0.0	0.0	0.0	0.0	0.0	1.0	0.0	0.0	0.0	0.0	1.0	0.0	0.0	0.0	0.0	0.0
k__Bacteria;p__Actinobacteria;c__Actinobacteria (class);o__Actinomycetales;f__Micromonosporaceae;g__Verrucosispora	0.0	2.0	0.0	0.0	0.0	0.0	0.0	0.0	0.0	0.0	1.0	0.0	0.0	0.0	1.0	1.0	0.0	0.0	0.0	0.0	0.0	0.0	0.0	0.0	0.0	0.0	0.0	0.0	1.0	0.0	0.0	0.0	0.0	0.0	0.0	0.0	0.0	0.0	0.0	0.0	0.0	0.0	1.0	0.0	0.0	0.0	0.0	0.0	0.0
k__Bacteria;p__Actinobacteria;c__Actinobacteria (class);o__Actinomycetales;f__Micromonosporaceae;g__Virgisporangium	0.0	4.0	0.0	0.0	0.0	0.0	0.0	0.0	0.0	0.0	0.0	0.0	0.0	0.0	0.0	0.0	0.0	0.0	0.0	0.0	0.0	0.0	0.0	0.0	0.0	0.0	0.0	0.0	0.0	0.0	0.0	0.0	0.0	0.0	0.0	0.0	0.0	0.0	0.0	0.0	0.0	0.0	0.0	1.0	0.0	0.0	0.0	0.0	0.0
k__Bacteria;p__Actinobacteria;c__Actinobacteria (class);o__Actinomycetales;f__Mycobacteriaceae;g__Mycobacterium	31.0	34.0	35.0	10.0	43.0	23.0	53.0	79.0	19.0	23.0	52.0	11.0	28.0	16.0	18.0	30.0	2.0	36.0	13.0	24.0	5.0	6.0	20.0	9.0	20.0	33.0	17.0	20.0	19.0	13.0	11.0	145.0	20.0	13.0	19.0	5.0	21.0	35.0	42.0	41.0	22.0	26.0	12.0	15.0	20.0	11.0	7.0	17.0	23.0
k__Bacteria;p__Actinobacteria;c__Actinobacteria (class);o__Actinomycetales;f__Nakamurellaceae;g__	0.0	7.0	3.0	1.0	0.0	1.0	8.0	2.0	2.0	3.0	23.0	1.0	7.0	4.0	2.0	7.0	0.0	7.0	5.0	6.0	1.0	1.0	3.0	1.0	4.0	15.0	7.0	7.0	3.0	3.0	0.0	14.0	1.0	5.0	1.0	1.0	12.0	6.0	8.0	6.0	4.0	99.0	53.0	11.0	6.0	7.0	5.0	5.0	9.0
k__Bacteria;p__Actinobacteria;c__Actinobacteria (class);o__Actinomycetales;f__Nocardiaceae;g__	3.0	0.0	0.0	0.0	0.0	0.0	0.0	0.0	0.0	1.0	2.0	0.0	0.0	0.0	0.0	1.0	0.0	0.0	0.0	0.0	0.0	0.0	0.0	0.0	0.0	0.0	0.0	0.0	0.0	0.0	0.0	0.0	0.0	0.0	0.0	0.0	0.0	0.0	0.0	0.0	0.0	0.0	0.0	0.0	0.0	0.0	0.0	0.0	0.0
k__Bacteria;p__Actinobacteria;c__Actinobacteria (class);o__Actinomycetales;f__Nocardiaceae;g__Nocardia	0.0	4.0	0.0	0.0	12.0	0.0	0.0	2.0	0.0	0.0	8.0	0.0	0.0	0.0	0.0	2.0	0.0	1.0	2.0	0.0	0.0	0.0	1.0	0.0	0.0	1.0	4.0	3.0	0.0	0.0	0.0	0.0	0.0	0.0	0.0	0.0	0.0	5.0	0.0	0.0	0.0	0.0	1.0	1.0	0.0	0.0	0.0	0.0	0.0
k__Bacteria;p__Actinobacteria;c__Actinobacteria (class);o__Actinomycetales;f__Nocardiaceae;g__Rhodococcus	41.0	95.0	26.0	29.0	55.0	40.0	72.0	67.0	37.0	66.0	139.0	32.0	26.0	40.0	26.0	105.0	24.0	87.0	41.0	102.0	28.0	30.0	34.0	56.0	78.0	306.0	94.0	69.0	41.0	36.0	28.0	925.0	69.0	18.0	55.0	28.0	172.0	427.0	229.0	129.0	16.0	107.0	133.0	69.0	87.0	103.0	28.0	47.0	83.0
k__Bacteria;p__Actinobacteria;c__Actinobacteria (class);o__Actinomycetales;f__Nocardiaceae;g__Skermania	0.0	0.0	0.0	0.0	0.0	0.0	0.0	0.0	0.0	0.0	0.0	0.0	0.0	0.0	0.0	0.0	0.0	0.0	0.0	0.0	0.0	0.0	0.0	0.0	0.0	0.0	0.0	0.0	0.0	0.0	0.0	0.0	0.0	0.0	0.0	0.0	0.0	0.0	0.0	0.0	0.0	0.0	0.0	0.0	0.0	0.0	0.0	0.0	0.0
k__Bacteria;p__Actinobacteria;c__Actinobacteria (class);o__Actinomycetales;f__Nocardioidaceae;g__	91.0	93.0	70.0	29.0	126.0	56.0	168.0	84.0	27.0	91.0	108.0	13.0	52.0	45.0	45.0	67.0	15.0	75.0	41.0	73.0	35.0	23.0	39.0	37.0	66.0	107.0	81.0	49.0	38.0	26.0	23.0	123.0	71.0	16.0	48.0	22.0	91.0	84.0	64.0	70.0	23.0	83.0	90.0	49.0	66.0	107.0	30.0	34.0	75.0
k__Bacteria;p__Actinobacteria;c__Actinobacteria (class);o__Actinomycetales;f__Nocardioidaceae;g__Actinopolymorpha	0.0	0.0	0.0	0.0	0.0	0.0	0.0	0.0	0.0	0.0	0.0	0.0	4.0	0.0	0.0	0.0	0.0	0.0	0.0	0.0	0.0	0.0	0.0	0.0	0.0	0.0	0.0	0.0	0.0	0.0	0.0	0.0	0.0	0.0	0.0	0.0	0.0	0.0	0.0	0.0	0.0	0.0	0.0	0.0	0.0	0.0	0.0	0.0	0.0
k__Bacteria;p__Actinobacteria;c__Actinobacteria (class);o__Actinomycetales;f__Nocardioidaceae;g__Aeromicrobium	27.0	34.0	2.0	8.0	27.0	21.0	52.0	46.0	8.0	28.0	31.0	5.0	23.0	10.0	12.0	112.0	4.0	28.0	7.0	32.0	9.0	12.0	16.0	43.0	16.0	72.0	17.0	24.0	3.0	4.0	1.0	136.0	18.0	36.0	13.0	7.0	30.0	47.0	29.0	38.0	12.0	39.0	36.0	17.0	17.0	7.0	15.0	6.0	28.0
k__Bacteria;p__Actinobacteria;c__Actinobacteria (class);o__Actinomycetales;f__Nocardioidaceae;g__Friedmanniella	0.0	0.0	0.0	0.0	0.0	0.0	0.0	0.0	1.0	0.0	0.0	0.0	0.0	0.0	0.0	0.0	0.0	0.0	1.0	0.0	0.0	0.0	0.0	0.0	0.0	0.0	0.0	0.0	0.0	0.0	0.0	0.0	0.0	0.0	0.0	0.0	1.0	0.0	0.0	0.0	0.0	0.0	0.0	1.0	0.0	2.0	0.0	0.0	0.0
k__Bacteria;p__Actinobacteria;c__Actinobacteria (class);o__Actinomycetales;f__Nocardioidaceae;g__Kribbella	1.0	0.0	0.0	0.0	0.0	0.0	0.0	0.0	1.0	0.0	2.0	0.0	2.0	0.0	6.0	5.0	0.0	2.0	2.0	4.0	0.0	0.0	0.0	5.0	2.0	1.0	4.0	0.0	0.0	4.0	0.0	2.0	4.0	0.0	0.0	0.0	1.0	0.0	1.0	2.0	11.0	0.0	8.0	2.0	4.0	0.0	0.0	0.0	0.0
k__Bacteria;p__Actinobacteria;c__Actinobacteria (class);o__Actinomycetales;f__Nocardioidaceae;g__Marmoricola	5.0	5.0	2.0	6.0	1.0	2.0	12.0	10.0	4.0	7.0	11.0	1.0	4.0	7.0	6.0	6.0	0.0	9.0	8.0	9.0	4.0	0.0	2.0	5.0	3.0	6.0	10.0	6.0	1.0	4.0	3.0	4.0	3.0	0.0	1.0	1.0	7.0	8.0	4.0	6.0	10.0	6.0	13.0	5.0	9.0	3.0	5.0	2.0	1.0
k__Bacteria;p__Actinobacteria;c__Actinobacteria (class);o__Actinomycetales;f__Nocardioidaceae;g__Nocardioides	53.0	94.0	34.0	25.0	60.0	38.0	100.0	48.0	16.0	57.0	101.0	11.0	38.0	23.0	13.0	86.0	10.0	43.0	28.0	62.0	28.0	12.0	22.0	29.0	27.0	107.0	71.0	44.0	28.0	28.0	13.0	131.0	30.0	38.0	21.0	16.0	70.0	71.0	74.0	39.0	18.0	73.0	49.0	36.0	45.0	63.0	31.0	6.0	39.0
k__Bacteria;p__Actinobacteria;c__Actinobacteria (class);o__Actinomycetales;f__Nocardioidaceae;g__Pimelobacter	1.0	10.0	8.0	1.0	2.0	7.0	0.0	1.0	3.0	5.0	6.0	2.0	3.0	5.0	0.0	1.0	1.0	5.0	0.0	5.0	3.0	0.0	7.0	1.0	1.0	8.0	5.0	3.0	4.0	2.0	2.0	5.0	0.0	0.0	0.0	1.0	5.0	4.0	4.0	3.0	9.0	3.0	3.0	1.0	2.0	12.0	0.0	3.0	8.0
k__Bacteria;p__Actinobacteria;c__Actinobacteria (class);o__Actinomycetales;f__Nocardioidaceae;g__Propionicimonas	0.0	0.0	0.0	0.0	0.0	0.0	0.0	0.0	0.0	0.0	0.0	0.0	0.0	0.0	0.0	1.0	0.0	0.0	0.0	0.0	0.0	0.0	0.0	0.0	0.0	0.0	1.0	0.0	0.0	0.0	0.0	0.0	0.0	0.0	0.0	0.0	0.0	0.0	0.0	0.0	0.0	0.0	0.0	0.0	0.0	2.0	0.0	0.0	0.0
k__Bacteria;p__Actinobacteria;c__Actinobacteria (class);o__Actinomycetales;f__Nocardiopsaceae;g__	1.0	9.0	0.0	1.0	5.0	5.0	2.0	0.0	2.0	6.0	6.0	0.0	6.0	3.0	1.0	2.0	1.0	2.0	2.0	2.0	4.0	2.0	1.0	0.0	4.0	3.0	0.0	1.0	0.0	0.0	0.0	2.0	8.0	2.0	1.0	7.0	2.0	6.0	2.0	6.0	0.0	0.0	0.0	2.0	4.0	1.0	1.0	2.0	6.0
k__Bacteria;p__Actinobacteria;c__Actinobacteria (class);o__Actinomycetales;f__Nocardiopsaceae;g__Nocardiopsis	26.0	79.0	13.0	11.0	34.0	21.0	16.0	14.0	18.0	16.0	22.0	3.0	29.0	19.0	5.0	5.0	0.0	13.0	9.0	6.0	11.0	4.0	2.0	7.0	17.0	3.0	6.0	5.0	3.0	1.0	0.0	9.0	20.0	17.0	13.0	1.0	14.0	2.0	15.0	12.0	5.0	5.0	8.0	4.0	6.0	3.0	1.0	8.0	8.0
k__Bacteria;p__Actinobacteria;c__Actinobacteria (class);o__Actinomycetales;f__Nocardiopsaceae;g__Streptomonospora	0.0	0.0	0.0	0.0	0.0	0.0	0.0	0.0	0.0	0.0	0.0	0.0	0.0	0.0	0.0	0.0	0.0	0.0	0.0	0.0	0.0	0.0	0.0	0.0	0.0	0.0	0.0	0.0	0.0	0.0	0.0	0.0	0.0	0.0	0.0	0.0	0.0	0.0	0.0	0.0	0.0	0.0	0.0	0.0	0.0	0.0	0.0	0.0	0.0
k__Bacteria;p__Actinobacteria;c__Actinobacteria (class);o__Actinomycetales;f__Nocardiopsaceae;g__Thermobifida	1.0	0.0	2.0	0.0	0.0	0.0	0.0	0.0	0.0	1.0	0.0	0.0	0.0	0.0	0.0	0.0	0.0	0.0	0.0	1.0	0.0	0.0	1.0	0.0	1.0	0.0	5.0	1.0	0.0	0.0	0.0	0.0	0.0	0.0	0.0	0.0	0.0	0.0	0.0	1.0	0.0	0.0	0.0	0.0	1.0	0.0	0.0	0.0	0.0
k__Bacteria;p__Actinobacteria;c__Actinobacteria (class);o__Actinomycetales;f__Promicromonosporaceae;g__	8.0	7.0	2.0	0.0	0.0	0.0	4.0	1.0	2.0	4.0	3.0	0.0	0.0	2.0	3.0	0.0	1.0	1.0	0.0	0.0	3.0	1.0	0.0	0.0	3.0	2.0	4.0	0.0	0.0	0.0	0.0	1.0	0.0	10.0	0.0	0.0	6.0	1.0	1.0	2.0	1.0	0.0	1.0	0.0	11.0	0.0	0.0	0.0	1.0
k__Bacteria;p__Actinobacteria;c__Actinobacteria (class);o__Actinomycetales;f__Promicromonosporaceae;g__Cellulosimicrobium	3.0	0.0	0.0	0.0	0.0	0.0	0.0	0.0	2.0	0.0	5.0	2.0	2.0	0.0	1.0	0.0	0.0	3.0	3.0	5.0	2.0	3.0	2.0	0.0	1.0	1.0	1.0	1.0	0.0	0.0	0.0	1.0	0.0	0.0	0.0	0.0	0.0	0.0	1.0	3.0	0.0	1.0	1.0	0.0	2.0	2.0	0.0	1.0	0.0
k__Bacteria;p__Actinobacteria;c__Actinobacteria (class);o__Actinomycetales;f__Promicromonosporaceae;g__Isoptericola	0.0	0.0	0.0	1.0	2.0	2.0	0.0	0.0	1.0	4.0	0.0	0.0	1.0	0.0	1.0	0.0	0.0	1.0	0.0	0.0	1.0	0.0	1.0	0.0	0.0	1.0	0.0	2.0	0.0	0.0	0.0	0.0	3.0	0.0	0.0	0.0	0.0	0.0	1.0	0.0	5.0	0.0	1.0	0.0	2.0	0.0	0.0	0.0	0.0
k__Bacteria;p__Actinobacteria;c__Actinobacteria (class);o__Actinomycetales;f__Promicromonosporaceae;g__Myceligenerans	0.0	0.0	0.0	0.0	0.0	0.0	0.0	1.0	0.0	0.0	0.0	0.0	0.0	0.0	0.0	0.0	0.0	0.0	0.0	0.0	0.0	0.0	0.0	0.0	0.0	0.0	0.0	0.0	0.0	0.0	0.0	0.0	0.0	0.0	0.0	0.0	0.0	0.0	0.0	0.0	0.0	0.0	0.0	0.0	0.0	0.0	0.0	0.0	0.0
k__Bacteria;p__Actinobacteria;c__Actinobacteria (class);o__Actinomycetales;f__Promicromonosporaceae;g__Promicromonospora	0.0	0.0	0.0	0.0	0.0	0.0	0.0	0.0	0.0	1.0	1.0	0.0	0.0	0.0	1.0	0.0	0.0	0.0	0.0	0.0	0.0	0.0	0.0	0.0	2.0	0.0	0.0	0.0	0.0	0.0	0.0	0.0	0.0	1.0	0.0	0.0	0.0	0.0	0.0	0.0	1.0	0.0	0.0	0.0	1.0	0.0	0.0	0.0	0.0
k__Bacteria;p__Actinobacteria;c__Actinobacteria (class);o__Actinomycetales;f__Promicromonosporaceae;g__Xylanimicrobium	0.0	0.0	0.0	0.0	0.0	0.0	0.0	0.0	0.0	0.0	0.0	0.0	0.0	0.0	0.0	0.0	0.0	0.0	0.0	0.0	0.0	0.0	0.0	0.0	0.0	1.0	0.0	0.0	0.0	0.0	0.0	0.0	0.0	0.0	0.0	0.0	0.0	0.0	0.0	0.0	0.0	0.0	0.0	0.0	1.0	0.0	0.0	0.0	0.0
k__Bacteria;p__Actinobacteria;c__Actinobacteria (class);o__Actinomycetales;f__Propionibacteriaceae;g__	0.0	0.0	0.0	0.0	0.0	0.0	1.0	0.0	0.0	0.0	0.0	0.0	0.0	0.0	0.0	0.0	0.0	0.0	0.0	0.0	0.0	0.0	0.0	0.0	0.0	0.0	0.0	0.0	0.0	0.0	0.0	0.0	0.0	0.0	0.0	0.0	0.0	0.0	0.0	0.0	0.0	0.0	1.0	0.0	0.0	0.0	0.0	0.0	0.0
k__Bacteria;p__Actinobacteria;c__Actinobacteria (class);o__Actinomycetales;f__Propionibacteriaceae;g__Aestuariimicrobium	0.0	0.0	0.0	0.0	0.0	0.0	0.0	0.0	0.0	0.0	0.0	0.0	0.0	0.0	0.0	0.0	0.0	0.0	0.0	0.0	0.0	0.0	0.0	0.0	0.0	0.0	0.0	0.0	0.0	0.0	0.0	0.0	0.0	0.0	0.0	0.0	0.0	0.0	0.0	0.0	0.0	0.0	0.0	0.0	0.0	0.0	0.0	0.0	0.0
k__Bacteria;p__Actinobacteria;c__Actinobacteria (class);o__Actinomycetales;f__Propionibacteriaceae;g__Luteococcus	0.0	0.0	0.0	0.0	0.0	0.0	0.0	0.0	0.0	0.0	0.0	0.0	0.0	0.0	0.0	0.0	0.0	0.0	0.0	0.0	0.0	0.0	0.0	0.0	0.0	0.0	0.0	0.0	0.0	0.0	0.0	0.0	0.0	0.0	0.0	0.0	0.0	0.0	0.0	0.0	0.0	0.0	0.0	0.0	0.0	0.0	0.0	0.0	0.0
k__Bacteria;p__Actinobacteria;c__Actinobacteria (class);o__Actinomycetales;f__Propionibacteriaceae;g__Microlunatus	0.0	0.0	0.0	0.0	0.0	0.0	0.0	1.0	0.0	0.0	0.0	0.0	0.0	0.0	0.0	0.0	0.0	0.0	0.0	0.0	0.0	0.0	0.0	0.0	0.0	0.0	0.0	0.0	0.0	0.0	0.0	0.0	0.0	0.0	0.0	0.0	0.0	0.0	0.0	0.0	0.0	0.0	0.0	0.0	0.0	0.0	0.0	0.0	0.0
k__Bacteria;p__Actinobacteria;c__Actinobacteria (class);o__Actinomycetales;f__Propionibacteriaceae;g__Propionibacterium	62.0	8.0	36.0	43.0	3.0	32.0	34.0	49.0	9.0	22.0	16.0	12.0	70.0	67.0	9.0	43.0	8.0	9.0	85.0	4.0	67.0	11.0	50.0	35.0	7.0	5.0	32.0	15.0	80.0	42.0	26.0	19.0	12.0	4.0	32.0	43.0	28.0	29.0	45.0	10.0	4.0	4.0	25.0	2.0	35.0	43.0	8.0	7.0	2.0
k__Bacteria;p__Actinobacteria;c__Actinobacteria (class);o__Actinomycetales;f__Propionibacteriaceae;g__Tessaracoccus	0.0	0.0	0.0	0.0	0.0	0.0	0.0	0.0	0.0	0.0	0.0	0.0	0.0	0.0	0.0	0.0	0.0	0.0	0.0	0.0	0.0	0.0	0.0	0.0	0.0	0.0	0.0	0.0	0.0	0.0	0.0	0.0	0.0	0.0	0.0	0.0	0.0	0.0	0.0	1.0	0.0	0.0	0.0	0.0	2.0	0.0	0.0	0.0	0.0
k__Bacteria;p__Actinobacteria;c__Actinobacteria (class);o__Actinomycetales;f__Pseudonocardiaceae;g__	1.0	7.0	0.0	0.0	2.0	0.0	10.0	0.0	0.0	0.0	4.0	2.0	1.0	1.0	0.0	0.0	0.0	2.0	3.0	0.0	2.0	1.0	0.0	1.0	0.0	2.0	2.0	1.0	0.0	1.0	1.0	8.0	1.0	0.0	0.0	0.0	0.0	0.0	1.0	3.0	0.0	1.0	0.0	0.0	1.0	5.0	3.0	0.0	1.0
k__Bacteria;p__Actinobacteria;c__Actinobacteria (class);o__Actinomycetales;f__Pseudonocardiaceae;g__Actinoalloteichus	1.0	0.0	0.0	0.0	0.0	0.0	0.0	0.0	0.0	0.0	0.0	0.0	0.0	0.0	0.0	0.0	0.0	3.0	0.0	0.0	0.0	0.0	0.0	0.0	0.0	0.0	2.0	0.0	0.0	0.0	0.0	1.0	0.0	0.0	0.0	0.0	0.0	0.0	0.0	0.0	0.0	0.0	0.0	0.0	0.0	0.0	0.0	0.0	0.0
k__Bacteria;p__Actinobacteria;c__Actinobacteria (class);o__Actinomycetales;f__Pseudonocardiaceae;g__Actinomycetospora	22.0	25.0	2.0	5.0	60.0	10.0	25.0	12.0	1.0	28.0	21.0	1.0	11.0	4.0	10.0	18.0	7.0	22.0	10.0	14.0	15.0	0.0	8.0	4.0	12.0	26.0	25.0	9.0	4.0	3.0	3.0	10.0	12.0	15.0	10.0	4.0	16.0	22.0	25.0	23.0	6.0	5.0	21.0	11.0	17.0	17.0	11.0	7.0	9.0
k__Bacteria;p__Actinobacteria;c__Actinobacteria (class);o__Actinomycetales;f__Pseudonocardiaceae;g__Amycolatopsis	0.0	0.0	0.0	0.0	0.0	0.0	0.0	0.0	0.0	2.0	0.0	0.0	3.0	1.0	1.0	0.0	2.0	1.0	0.0	0.0	0.0	0.0	0.0	0.0	1.0	0.0	2.0	0.0	0.0	0.0	0.0	0.0	3.0	0.0	0.0	0.0	0.0	0.0	0.0	2.0	3.0	0.0	1.0	0.0	0.0	1.0	0.0	0.0	2.0
k__Bacteria;p__Actinobacteria;c__Actinobacteria (class);o__Actinomycetales;f__Pseudonocardiaceae;g__Crossiella	0.0	0.0	0.0	0.0	0.0	0.0	0.0	0.0	0.0	0.0	0.0	0.0	0.0	1.0	0.0	0.0	0.0	0.0	0.0	0.0	0.0	0.0	0.0	0.0	0.0	0.0	0.0	0.0	0.0	0.0	0.0	0.0	0.0	0.0	0.0	0.0	0.0	0.0	0.0	0.0	0.0	0.0	0.0	0.0	0.0	0.0	0.0	0.0	0.0
k__Bacteria;p__Actinobacteria;c__Actinobacteria (class);o__Actinomycetales;f__Pseudonocardiaceae;g__Goodfellowiella	0.0	0.0	0.0	0.0	0.0	0.0	0.0	0.0	0.0	0.0	0.0	0.0	0.0	0.0	0.0	0.0	0.0	0.0	0.0	0.0	0.0	0.0	0.0	0.0	0.0	0.0	0.0	0.0	0.0	0.0	0.0	1.0	0.0	0.0	1.0	0.0	0.0	0.0	0.0	0.0	0.0	0.0	0.0	0.0	0.0	0.0	0.0	0.0	0.0
k__Bacteria;p__Actinobacteria;c__Actinobacteria (class);o__Actinomycetales;f__Pseudonocardiaceae;g__Jiangella	0.0	0.0	0.0	1.0	0.0	0.0	1.0	0.0	0.0	1.0	0.0	0.0	1.0	0.0	0.0	0.0	0.0	1.0	0.0	1.0	0.0	1.0	0.0	0.0	0.0	0.0	0.0	0.0	0.0	0.0	0.0	0.0	0.0	0.0	1.0	0.0	0.0	1.0	0.0	0.0	0.0	0.0	0.0	0.0	0.0	1.0	0.0	1.0	0.0
k__Bacteria;p__Actinobacteria;c__Actinobacteria (class);o__Actinomycetales;f__Pseudonocardiaceae;g__Prauserella	0.0	0.0	0.0	0.0	0.0	0.0	0.0	0.0	0.0	0.0	0.0	0.0	0.0	1.0	0.0	0.0	0.0	0.0	0.0	0.0	0.0	1.0	0.0	0.0	0.0	0.0	0.0	0.0	0.0	0.0	0.0	0.0	0.0	0.0	0.0	0.0	0.0	0.0	0.0	1.0	0.0	0.0	0.0	0.0	0.0	1.0	0.0	1.0	0.0
k__Bacteria;p__Actinobacteria;c__Actinobacteria (class);o__Actinomycetales;f__Pseudonocardiaceae;g__Pseudonocardia	21.0	26.0	10.0	6.0	15.0	18.0	28.0	24.0	1.0	19.0	20.0	5.0	23.0	0.0	7.0	24.0	4.0	21.0	18.0	21.0	8.0	0.0	5.0	10.0	8.0	22.0	23.0	13.0	7.0	20.0	11.0	30.0	16.0	10.0	5.0	7.0	21.0	16.0	19.0	26.0	5.0	21.0	11.0	15.0	20.0	22.0	5.0	5.0	17.0
k__Bacteria;p__Actinobacteria;c__Actinobacteria (class);o__Actinomycetales;f__Pseudonocardiaceae;g__Saccharomonospora	0.0	0.0	0.0	0.0	0.0	0.0	0.0	0.0	0.0	0.0	0.0	0.0	0.0	0.0	0.0	1.0	0.0	0.0	0.0	9.0	0.0	0.0	0.0	1.0	0.0	1.0	1.0	1.0	0.0	0.0	0.0	0.0	0.0	0.0	1.0	0.0	0.0	0.0	0.0	0.0	0.0	0.0	0.0	0.0	0.0	4.0	0.0	0.0	0.0
k__Bacteria;p__Actinobacteria;c__Actinobacteria (class);o__Actinomycetales;f__Pseudonocardiaceae;g__Saccharopolyspora	1.0	4.0	1.0	2.0	14.0	2.0	9.0	5.0	2.0	5.0	2.0	1.0	1.0	0.0	7.0	1.0	0.0	3.0	1.0	2.0	0.0	1.0	0.0	0.0	4.0	0.0	14.0	0.0	0.0	4.0	2.0	22.0	0.0	0.0	3.0	0.0	8.0	3.0	1.0	11.0	12.0	12.0	0.0	9.0	4.0	6.0	4.0	2.0	8.0
k__Bacteria;p__Actinobacteria;c__Actinobacteria (class);o__Actinomycetales;f__Pseudonocardiaceae;g__Thermobispora	0.0	0.0	0.0	0.0	0.0	0.0	0.0	0.0	0.0	0.0	0.0	0.0	0.0	0.0	0.0	0.0	0.0	0.0	0.0	0.0	0.0	0.0	0.0	0.0	0.0	0.0	0.0	0.0	0.0	0.0	0.0	0.0	0.0	0.0	0.0	0.0	0.0	0.0	0.0	0.0	0.0	0.0	0.0	0.0	0.0	0.0	0.0	0.0	0.0
k__Bacteria;p__Actinobacteria;c__Actinobacteria (class);o__Actinomycetales;f__Rarobacteraceae;g__Rarobacter	0.0	0.0	0.0	0.0	0.0	0.0	0.0	0.0	0.0	0.0	0.0	0.0	0.0	0.0	0.0	0.0	0.0	0.0	0.0	0.0	0.0	0.0	0.0	0.0	0.0	0.0	0.0	0.0	0.0	0.0	0.0	0.0	0.0	0.0	0.0	0.0	0.0	0.0	0.0	0.0	0.0	0.0	0.0	0.0	0.0	0.0	0.0	0.0	0.0
k__Bacteria;p__Actinobacteria;c__Actinobacteria (class);o__Actinomycetales;f__Sanguibacteraceae;g__	0.0	0.0	0.0	0.0	0.0	0.0	0.0	2.0	0.0	0.0	0.0	0.0	0.0	0.0	0.0	0.0	0.0	0.0	0.0	0.0	0.0	0.0	0.0	0.0	0.0	1.0	0.0	1.0	0.0	0.0	0.0	0.0	0.0	0.0	0.0	0.0	0.0	0.0	0.0	1.0	0.0	0.0	0.0	0.0	0.0	0.0	0.0	0.0	1.0
k__Bacteria;p__Actinobacteria;c__Actinobacteria (class);o__Actinomycetales;f__Sanguibacteraceae;g__Sanguibacter	0.0	3.0	0.0	0.0	0.0	1.0	1.0	1.0	1.0	2.0	6.0	0.0	0.0	0.0	0.0	1.0	1.0	0.0	0.0	1.0	1.0	0.0	1.0	0.0	0.0	0.0	1.0	0.0	1.0	2.0	0.0	2.0	0.0	0.0	1.0	0.0	0.0	3.0	1.0	1.0	0.0	0.0	1.0	1.0	1.0	0.0	0.0	0.0	0.0
k__Bacteria;p__Actinobacteria;c__Actinobacteria (class);o__Actinomycetales;f__Segniliparaceae;g__Segniliparus	0.0	0.0	0.0	0.0	0.0	0.0	0.0	0.0	0.0	0.0	0.0	0.0	0.0	0.0	0.0	0.0	0.0	0.0	0.0	0.0	0.0	0.0	0.0	0.0	0.0	0.0	0.0	0.0	0.0	0.0	0.0	0.0	0.0	0.0	0.0	0.0	0.0	0.0	0.0	0.0	0.0	0.0	0.0	0.0	0.0	0.0	0.0	0.0	0.0
k__Bacteria;p__Actinobacteria;c__Actinobacteria (class);o__Actinomycetales;f__Sporichthyaceae;g__	0.0	0.0	0.0	0.0	0.0	0.0	0.0	0.0	0.0	0.0	0.0	0.0	0.0	0.0	0.0	0.0	0.0	0.0	0.0	1.0	0.0	0.0	0.0	0.0	0.0	0.0	0.0	0.0	0.0	0.0	0.0	0.0	0.0	0.0	0.0	0.0	0.0	0.0	0.0	0.0	0.0	0.0	0.0	0.0	0.0	0.0	0.0	0.0	0.0
k__Bacteria;p__Actinobacteria;c__Actinobacteria (class);o__Actinomycetales;f__Sporichthyaceae;g__Sporichthya	0.0	0.0	0.0	0.0	0.0	0.0	0.0	0.0	0.0	0.0	2.0	0.0	0.0	0.0	0.0	0.0	0.0	0.0	0.0	0.0	0.0	0.0	0.0	0.0	0.0	0.0	0.0	0.0	0.0	0.0	0.0	0.0	0.0	0.0	0.0	0.0	1.0	0.0	0.0	3.0	0.0	0.0	0.0	0.0	0.0	0.0	0.0	1.0	0.0
k__Bacteria;p__Actinobacteria;c__Actinobacteria (class);o__Actinomycetales;f__Streptomycetaceae;g__	1.0	0.0	0.0	1.0	0.0	0.0	0.0	0.0	0.0	0.0	0.0	0.0	0.0	0.0	0.0	0.0	0.0	0.0	0.0	0.0	0.0	0.0	0.0	0.0	0.0	0.0	0.0	1.0	0.0	0.0	0.0	0.0	0.0	0.0	1.0	0.0	0.0	0.0	0.0	0.0	0.0	0.0	0.0	1.0	0.0	0.0	0.0	0.0	0.0
k__Bacteria;p__Actinobacteria;c__Actinobacteria (class);o__Actinomycetales;f__Streptomycetaceae;g__Kitasatospora	0.0	0.0	0.0	0.0	0.0	0.0	0.0	0.0	0.0	0.0	0.0	0.0	0.0	0.0	0.0	0.0	0.0	0.0	0.0	0.0	0.0	0.0	0.0	0.0	0.0	0.0	0.0	0.0	0.0	0.0	0.0	0.0	0.0	0.0	0.0	0.0	0.0	0.0	0.0	0.0	0.0	0.0	0.0	0.0	0.0	0.0	0.0	0.0	0.0
k__Bacteria;p__Actinobacteria;c__Actinobacteria (class);o__Actinomycetales;f__Streptomycetaceae;g__Streptacidiphilus	6.0	2.0	0.0	0.0	9.0	0.0	0.0	2.0	0.0	0.0	3.0	0.0	0.0	0.0	4.0	0.0	0.0	5.0	3.0	4.0	0.0	0.0	0.0	0.0	1.0	0.0	1.0	1.0	1.0	0.0	0.0	0.0	8.0	0.0	0.0	0.0	2.0	0.0	2.0	2.0	0.0	0.0	0.0	1.0	2.0	3.0	0.0	1.0	1.0
k__Bacteria;p__Actinobacteria;c__Actinobacteria (class);o__Actinomycetales;f__Streptomycetaceae;g__Streptomyces	54.0	48.0	4.0	14.0	67.0	18.0	34.0	37.0	7.0	13.0	30.0	10.0	22.0	19.0	12.0	14.0	9.0	29.0	12.0	44.0	15.0	3.0	16.0	0.0	28.0	9.0	24.0	20.0	14.0	16.0	2.0	18.0	19.0	18.0	10.0	8.0	21.0	12.0	17.0	36.0	14.0	14.0	13.0	15.0	15.0	16.0	16.0	7.0	13.0
k__Bacteria;p__Actinobacteria;c__Actinobacteria (class);o__Actinomycetales;f__Streptosporangiaceae;g__	1.0	0.0	0.0	0.0	0.0	0.0	1.0	0.0	0.0	1.0	1.0	0.0	0.0	0.0	0.0	1.0	0.0	0.0	0.0	0.0	0.0	0.0	0.0	0.0	0.0	0.0	0.0	0.0	0.0	0.0	0.0	0.0	0.0	0.0	0.0	0.0	0.0	0.0	0.0	0.0	0.0	1.0	0.0	0.0	0.0	7.0	0.0	0.0	0.0
k__Bacteria;p__Actinobacteria;c__Actinobacteria (class);o__Actinomycetales;f__Streptosporangiaceae;g__Acrocarpospora	0.0	0.0	0.0	0.0	0.0	0.0	0.0	0.0	0.0	0.0	0.0	0.0	0.0	0.0	0.0	0.0	0.0	0.0	0.0	0.0	0.0	0.0	0.0	0.0	0.0	0.0	0.0	0.0	0.0	0.0	0.0	0.0	0.0	0.0	0.0	0.0	0.0	0.0	0.0	0.0	0.0	0.0	0.0	0.0	0.0	0.0	0.0	0.0	0.0
k__Bacteria;p__Actinobacteria;c__Actinobacteria (class);o__Actinomycetales;f__Streptosporangiaceae;g__Microbispora	0.0	0.0	0.0	0.0	0.0	0.0	0.0	0.0	2.0	0.0	1.0	0.0	0.0	0.0	0.0	0.0	0.0	0.0	0.0	0.0	0.0	0.0	0.0	0.0	0.0	0.0	0.0	0.0	0.0	0.0	0.0	0.0	0.0	0.0	0.0	0.0	0.0	0.0	0.0	2.0	0.0	0.0	1.0	0.0	0.0	0.0	0.0	0.0	0.0
k__Bacteria;p__Actinobacteria;c__Actinobacteria (class);o__Actinomycetales;f__Streptosporangiaceae;g__Microtetraspora	0.0	0.0	0.0	0.0	0.0	0.0	0.0	0.0	0.0	0.0	0.0	0.0	0.0	0.0	0.0	0.0	0.0	0.0	0.0	0.0	0.0	0.0	0.0	0.0	0.0	0.0	0.0	0.0	0.0	0.0	0.0	0.0	0.0	0.0	0.0	0.0	0.0	0.0	0.0	0.0	0.0	0.0	0.0	0.0	0.0	0.0	0.0	0.0	0.0
k__Bacteria;p__Actinobacteria;c__Actinobacteria (class);o__Actinomycetales;f__Streptosporangiaceae;g__Nonomuraea	3.0	0.0	0.0	0.0	0.0	0.0	0.0	0.0	0.0	0.0	0.0	0.0	3.0	1.0	0.0	0.0	0.0	0.0	0.0	0.0	0.0	0.0	0.0	0.0	0.0	0.0	0.0	0.0	0.0	0.0	0.0	0.0	2.0	0.0	0.0	0.0	0.0	1.0	0.0	1.0	0.0	0.0	0.0	0.0	1.0	0.0	0.0	0.0	0.0
k__Bacteria;p__Actinobacteria;c__Actinobacteria (class);o__Actinomycetales;f__Streptosporangiaceae;g__Planotetraspora	0.0	0.0	0.0	0.0	0.0	0.0	0.0	0.0	0.0	0.0	0.0	0.0	0.0	0.0	1.0	0.0	0.0	0.0	0.0	0.0	0.0	0.0	0.0	0.0	0.0	0.0	0.0	0.0	0.0	0.0	0.0	0.0	0.0	0.0	0.0	0.0	0.0	0.0	0.0	0.0	0.0	0.0	0.0	0.0	0.0	0.0	0.0	0.0	0.0
k__Bacteria;p__Actinobacteria;c__Actinobacteria (class);o__Actinomycetales;f__Streptosporangiaceae;g__Sphaerisporangium	0.0	0.0	0.0	1.0	0.0	0.0	0.0	0.0	0.0	0.0	0.0	0.0	0.0	0.0	0.0	0.0	0.0	0.0	1.0	0.0	0.0	0.0	0.0	0.0	0.0	0.0	0.0	0.0	0.0	0.0	0.0	0.0	0.0	0.0	1.0	0.0	0.0	0.0	0.0	0.0	0.0	0.0	0.0	0.0	0.0	0.0	0.0	0.0	0.0
k__Bacteria;p__Actinobacteria;c__Actinobacteria (class);o__Actinomycetales;f__Streptosporangiaceae;g__Streptosporangium	8.0	1.0	0.0	0.0	0.0	0.0	0.0	0.0	0.0	2.0	0.0	0.0	0.0	0.0	1.0	3.0	0.0	0.0	0.0	4.0	0.0	0.0	1.0	0.0	0.0	1.0	0.0	0.0	0.0	0.0	0.0	0.0	3.0	0.0	0.0	0.0	4.0	1.0	0.0	5.0	0.0	1.0	3.0	0.0	0.0	1.0	0.0	0.0	0.0
k__Bacteria;p__Actinobacteria;c__Actinobacteria (class);o__Actinomycetales;f__Thermomonosporaceae;g__Actinoallomurus	0.0	0.0	0.0	0.0	0.0	0.0	0.0	0.0	0.0	0.0	0.0	0.0	0.0	1.0	0.0	0.0	0.0	0.0	0.0	0.0	0.0	1.0	0.0	0.0	0.0	0.0	0.0	0.0	0.0	0.0	0.0	0.0	0.0	0.0	0.0	0.0	0.0	0.0	0.0	0.0	0.0	0.0	0.0	1.0	0.0	6.0	0.0	1.0	0.0
k__Bacteria;p__Actinobacteria;c__Actinobacteria (class);o__Actinomycetales;f__Thermomonosporaceae;g__Actinocorallia	0.0	0.0	0.0	0.0	0.0	0.0	0.0	0.0	0.0	0.0	0.0	0.0	0.0	0.0	0.0	0.0	0.0	0.0	0.0	0.0	0.0	0.0	0.0	0.0	0.0	0.0	0.0	0.0	0.0	0.0	0.0	0.0	0.0	0.0	0.0	0.0	0.0	0.0	0.0	0.0	0.0	0.0	0.0	0.0	0.0	0.0	0.0	0.0	5.0
k__Bacteria;p__Actinobacteria;c__Actinobacteria (class);o__Actinomycetales;f__Thermomonosporaceae;g__Actinomadura	0.0	2.0	0.0	2.0	0.0	0.0	5.0	0.0	1.0	0.0	0.0	1.0	1.0	0.0	7.0	2.0	0.0	6.0	0.0	4.0	1.0	1.0	0.0	0.0	1.0	0.0	0.0	1.0	2.0	2.0	0.0	1.0	0.0	0.0	0.0	1.0	0.0	0.0	0.0	1.0	0.0	0.0	1.0	1.0	2.0	4.0	1.0	0.0	2.0
k__Bacteria;p__Actinobacteria;c__Actinobacteria (class);o__Actinomycetales;f__Thermomonosporaceae;g__Thermomonospora	0.0	0.0	0.0	0.0	0.0	0.0	0.0	0.0	0.0	0.0	0.0	0.0	0.0	2.0	0.0	0.0	0.0	0.0	0.0	0.0	0.0	0.0	0.0	1.0	0.0	0.0	0.0	0.0	0.0	0.0	0.0	0.0	0.0	0.0	0.0	0.0	0.0	0.0	0.0	1.0	0.0	4.0	3.0	0.0	0.0	0.0	0.0	0.0	0.0
k__Bacteria;p__Actinobacteria;c__Actinobacteria (class);o__Actinomycetales;f__Tsukamurellaceae;g__Tsukamurella	0.0	0.0	0.0	0.0	0.0	0.0	0.0	0.0	0.0	0.0	0.0	1.0	0.0	0.0	0.0	0.0	0.0	0.0	0.0	0.0	0.0	0.0	0.0	1.0	0.0	0.0	0.0	0.0	0.0	0.0	0.0	0.0	1.0	0.0	0.0	0.0	0.0	0.0	0.0	0.0	0.0	0.0	0.0	0.0	0.0	0.0	1.0	0.0	1.0
k__Bacteria;p__Actinobacteria;c__Actinobacteria (class);o__Actinomycetales;f__Williamsiaceae;g__	0.0	0.0	0.0	1.0	0.0	0.0	0.0	0.0	0.0	0.0	0.0	0.0	0.0	0.0	0.0	0.0	0.0	0.0	0.0	0.0	0.0	0.0	0.0	0.0	0.0	0.0	0.0	0.0	0.0	0.0	0.0	0.0	0.0	0.0	0.0	0.0	0.0	1.0	0.0	0.0	0.0	0.0	0.0	0.0	0.0	0.0	0.0	0.0	0.0
k__Bacteria;p__Actinobacteria;c__Actinobacteria (class);o__Actinomycetales;f__Williamsiaceae;g__Williamsia	19.0	16.0	17.0	6.0	34.0	19.0	22.0	18.0	7.0	17.0	36.0	6.0	19.0	3.0	7.0	15.0	7.0	18.0	6.0	6.0	12.0	5.0	7.0	30.0	11.0	25.0	20.0	16.0	2.0	3.0	21.0	57.0	24.0	18.0	4.0	3.0	15.0	25.0	23.0	11.0	1.0	12.0	14.0	7.0	15.0	17.0	3.0	6.0	10.0
k__Bacteria;p__Actinobacteria;c__Actinobacteria (class);o__Actinomycetales;f__Yaniellaceae;g__Yaniella	2.0	5.0	1.0	0.0	4.0	0.0	1.0	2.0	1.0	17.0	5.0	2.0	1.0	0.0	3.0	5.0	2.0	11.0	3.0	6.0	2.0	10.0	0.0	0.0	5.0	6.0	2.0	4.0	0.0	1.0	0.0	4.0	0.0	0.0	1.0	6.0	3.0	2.0	4.0	9.0	10.0	0.0	4.0	7.0	6.0	13.0	0.0	0.0	0.0
k__Bacteria;p__Actinobacteria;c__Actinobacteria (class);o__Bifidobacteriales;f__;g__	0.0	0.0	0.0	0.0	0.0	0.0	0.0	0.0	0.0	0.0	0.0	0.0	0.0	0.0	0.0	0.0	0.0	0.0	0.0	0.0	0.0	0.0	0.0	0.0	0.0	0.0	0.0	0.0	0.0	0.0	0.0	0.0	0.0	0.0	0.0	0.0	0.0	0.0	0.0	0.0	0.0	0.0	0.0	0.0	0.0	0.0	0.0	2.0	1.0
k__Bacteria;p__Actinobacteria;c__Actinobacteria (class);o__Bifidobacteriales;f__Bifidobacteriaceae;g__	0.0	0.0	0.0	0.0	0.0	0.0	2.0	0.0	0.0	0.0	0.0	0.0	0.0	2.0	0.0	0.0	0.0	1.0	0.0	0.0	0.0	0.0	0.0	0.0	0.0	0.0	0.0	0.0	0.0	0.0	0.0	0.0	0.0	0.0	0.0	0.0	0.0	0.0	0.0	0.0	0.0	0.0	0.0	0.0	0.0	0.0	0.0	0.0	0.0
k__Bacteria;p__Actinobacteria;c__Actinobacteria (class);o__Bifidobacteriales;f__Bifidobacteriaceae;g__Alloscardovia	0.0	0.0	0.0	0.0	0.0	0.0	0.0	0.0	0.0	0.0	0.0	0.0	0.0	0.0	1.0	0.0	1.0	0.0	1.0	0.0	1.0	0.0	0.0	0.0	0.0	0.0	0.0	0.0	0.0	2.0	0.0	0.0	0.0	0.0	0.0	2.0	0.0	1.0	0.0	0.0	0.0	0.0	0.0	0.0	0.0	0.0	0.0	0.0	0.0
k__Bacteria;p__Actinobacteria;c__Actinobacteria (class);o__Bifidobacteriales;f__Bifidobacteriaceae;g__Bifidobacterium	145.0	269.0	114.0	88.0	35.0	60.0	24.0	32.0	10.0	42.0	72.0	10.0	58.0	20.0	5.0	18.0	6.0	30.0	19.0	8.0	12.0	15.0	11.0	0.0	18.0	5.0	11.0	10.0	3.0	7.0	3.0	58.0	6.0	5.0	13.0	16.0	54.0	28.0	50.0	48.0	6.0	4.0	10.0	10.0	17.0	23.0	345.0	335.0	591.0
k__Bacteria;p__Actinobacteria;c__Actinobacteria (class);o__Bifidobacteriales;f__Bifidobacteriaceae;g__Gardnerella	0.0	0.0	0.0	0.0	0.0	1.0	0.0	0.0	1.0	1.0	0.0	1.0	1.0	0.0	1.0	0.0	0.0	0.0	0.0	0.0	0.0	0.0	0.0	1.0	0.0	0.0	7.0	0.0	0.0	0.0	0.0	0.0	0.0	0.0	3.0	0.0	3.0	1.0	4.0	0.0	3.0	0.0	0.0	0.0	0.0	5.0	1.0	0.0	0.0
k__Bacteria;p__Actinobacteria;c__Actinobacteria (class);o__Bifidobacteriales;f__Bifidobacteriaceae;g__Parascardovia	0.0	0.0	0.0	0.0	0.0	0.0	0.0	0.0	0.0	0.0	0.0	0.0	0.0	0.0	0.0	0.0	0.0	0.0	0.0	0.0	0.0	0.0	0.0	0.0	0.0	0.0	0.0	0.0	0.0	0.0	0.0	0.0	0.0	0.0	0.0	0.0	0.0	0.0	0.0	0.0	0.0	0.0	0.0	0.0	0.0	0.0	0.0	0.0	0.0
k__Bacteria;p__Actinobacteria;c__Actinobacteria (class);o__Bifidobacteriales;f__Bifidobacteriaceae;g__Scardovia	19.0	31.0	18.0	3.0	0.0	1.0	0.0	4.0	3.0	2.0	0.0	1.0	0.0	18.0	0.0	0.0	0.0	1.0	0.0	3.0	1.0	2.0	1.0	0.0	0.0	0.0	0.0	0.0	0.0	1.0	0.0	0.0	0.0	0.0	2.0	1.0	0.0	1.0	0.0	1.0	0.0	4.0	0.0	0.0	0.0	0.0	0.0	1.0	0.0
k__Bacteria;p__Actinobacteria;c__Actinobacteria (class);o__Coriobacteriales;f__;g__	0.0	0.0	0.0	0.0	0.0	0.0	0.0	0.0	0.0	0.0	0.0	0.0	0.0	0.0	0.0	0.0	0.0	0.0	0.0	0.0	1.0	0.0	0.0	0.0	0.0	0.0	1.0	0.0	0.0	0.0	0.0	3.0	0.0	0.0	0.0	0.0	0.0	0.0	0.0	0.0	0.0	0.0	0.0	0.0	0.0	0.0	0.0	0.0	0.0
k__Bacteria;p__Actinobacteria;c__Actinobacteria (class);o__Coriobacteriales;f__Coriobacteriaceae;g__	6.0	5.0	14.0	3.0	12.0	1.0	2.0	1.0	1.0	0.0	4.0	3.0	1.0	9.0	3.0	5.0	0.0	2.0	3.0	3.0	5.0	1.0	0.0	0.0	1.0	0.0	3.0	2.0	8.0	2.0	0.0	1.0	4.0	0.0	0.0	12.0	0.0	6.0	1.0	2.0	0.0	0.0	0.0	1.0	2.0	0.0	11.0	15.0	9.0
k__Bacteria;p__Actinobacteria;c__Actinobacteria (class);o__Coriobacteriales;f__Coriobacteriaceae;g__Adlercreutzia	1.0	0.0	0.0	0.0	0.0	0.0	0.0	0.0	0.0	0.0	0.0	1.0	0.0	0.0	0.0	0.0	0.0	0.0	0.0	0.0	0.0	0.0	0.0	1.0	0.0	0.0	1.0	1.0	0.0	0.0	0.0	3.0	0.0	0.0	0.0	0.0	0.0	0.0	1.0	2.0	0.0	0.0	0.0	0.0	0.0	0.0	12.0	6.0	5.0
k__Bacteria;p__Actinobacteria;c__Actinobacteria (class);o__Coriobacteriales;f__Coriobacteriaceae;g__Atopobium	19.0	48.0	12.0	0.0	0.0	5.0	106.0	6.0	8.0	4.0	3.0	35.0	24.0	52.0	17.0	1.0	4.0	3.0	6.0	0.0	11.0	6.0	2.0	2.0	0.0	7.0	2.0	2.0	2.0	28.0	4.0	3.0	2.0	0.0	11.0	1.0	7.0	5.0	2.0	3.0	23.0	19.0	3.0	4.0	1.0	0.0	6.0	7.0	6.0
k__Bacteria;p__Actinobacteria;c__Actinobacteria (class);o__Coriobacteriales;f__Coriobacteriaceae;g__Collinsella	28.0	39.0	9.0	11.0	0.0	9.0	5.0	1.0	3.0	8.0	11.0	2.0	10.0	6.0	1.0	0.0	3.0	6.0	1.0	0.0	7.0	9.0	2.0	4.0	4.0	0.0	8.0	1.0	3.0	0.0	0.0	11.0	9.0	23.0	1.0	3.0	18.0	11.0	16.0	12.0	1.0	0.0	3.0	3.0	7.0	17.0	158.0	69.0	157.0
k__Bacteria;p__Actinobacteria;c__Actinobacteria (class);o__Coriobacteriales;f__Coriobacteriaceae;g__Eggerthella	0.0	0.0	0.0	0.0	0.0	0.0	0.0	0.0	0.0	0.0	0.0	0.0	0.0	0.0	0.0	0.0	0.0	0.0	0.0	0.0	0.0	0.0	0.0	0.0	0.0	0.0	0.0	0.0	0.0	0.0	0.0	0.0	0.0	0.0	0.0	0.0	0.0	0.0	1.0	0.0	1.0	0.0	0.0	0.0	0.0	0.0	0.0	0.0	0.0
k__Bacteria;p__Actinobacteria;c__Actinobacteria (class);o__Coriobacteriales;f__Coriobacteriaceae;g__Olsenella	128.0	154.0	57.0	21.0	32.0	21.0	26.0	9.0	9.0	14.0	21.0	4.0	39.0	17.0	8.0	6.0	3.0	2.0	7.0	2.0	7.0	4.0	0.0	11.0	2.0	0.0	7.0	4.0	0.0	1.0	0.0	28.0	2.0	41.0	2.0	8.0	24.0	11.0	28.0	23.0	6.0	0.0	4.0	5.0	5.0	14.0	199.0	183.0	194.0
k__Bacteria;p__Actinobacteria;c__Actinobacteria (class);o__Coriobacteriales;f__Coriobacteriaceae;g__Slackia	1.0	12.0	3.0	1.0	0.0	0.0	4.0	0.0	1.0	0.0	1.0	2.0	1.0	3.0	1.0	0.0	0.0	4.0	0.0	0.0	3.0	5.0	0.0	2.0	3.0	0.0	2.0	2.0	0.0	0.0	0.0	7.0	0.0	0.0	0.0	0.0	0.0	2.0	0.0	3.0	0.0	1.0	2.0	6.0	3.0	3.0	13.0	6.0	7.0
k__Bacteria;p__Actinobacteria;c__Actinobacteria (class);o__Euzebiales;f__Euzebiaceae;g__	0.0	0.0	0.0	0.0	0.0	0.0	0.0	0.0	0.0	0.0	0.0	0.0	0.0	0.0	0.0	0.0	0.0	0.0	0.0	1.0	0.0	0.0	0.0	0.0	0.0	1.0	0.0	0.0	0.0	0.0	0.0	0.0	0.0	0.0	0.0	0.0	0.0	0.0	0.0	0.0	0.0	0.0	0.0	0.0	0.0	0.0	0.0	0.0	0.0
k__Bacteria;p__Actinobacteria;c__Actinobacteria (class);o__Euzebiales;f__Euzebiaceae;g__Euzebia	0.0	0.0	0.0	0.0	0.0	0.0	13.0	1.0	0.0	0.0	0.0	0.0	1.0	0.0	0.0	0.0	0.0	0.0	1.0	0.0	0.0	0.0	0.0	0.0	2.0	0.0	0.0	0.0	0.0	0.0	0.0	0.0	0.0	0.0	0.0	0.0	1.0	0.0	0.0	2.0	0.0	0.0	0.0	0.0	0.0	0.0	0.0	0.0	0.0
k__Bacteria;p__Actinobacteria;c__Actinobacteria (class);o__MC47;f__;g__	53.0	43.0	13.0	9.0	23.0	40.0	32.0	17.0	10.0	23.0	44.0	3.0	14.0	16.0	15.0	35.0	3.0	26.0	6.0	19.0	16.0	7.0	7.0	3.0	14.0	35.0	29.0	10.0	11.0	10.0	22.0	42.0	32.0	1.0	12.0	3.0	34.0	40.0	49.0	23.0	6.0	34.0	30.0	27.0	25.0	53.0	11.0	22.0	26.0
k__Bacteria;p__Actinobacteria;c__Actinobacteria (class);o__Rubrobacterales;f__Rubrobacteraceae;g__	0.0	0.0	0.0	0.0	0.0	0.0	0.0	0.0	0.0	0.0	0.0	0.0	0.0	0.0	0.0	0.0	0.0	0.0	0.0	0.0	0.0	0.0	0.0	0.0	0.0	0.0	0.0	0.0	0.0	0.0	0.0	0.0	0.0	0.0	0.0	0.0	0.0	0.0	0.0	0.0	0.0	0.0	0.0	0.0	0.0	0.0	0.0	0.0	0.0
k__Bacteria;p__Actinobacteria;c__Actinobacteria (class);o__Rubrobacterales;f__Rubrobacteraceae;g__Rubrobacter	7.0	4.0	1.0	3.0	5.0	4.0	3.0	5.0	1.0	7.0	11.0	1.0	6.0	1.0	2.0	8.0	1.0	8.0	6.0	10.0	2.0	1.0	3.0	6.0	4.0	1.0	7.0	5.0	5.0	4.0	0.0	11.0	8.0	2.0	0.0	6.0	4.0	5.0	1.0	16.0	2.0	11.0	9.0	3.0	9.0	3.0	9.0	0.0	3.0
k__Bacteria;p__Actinobacteria;c__Actinobacteria (class);o__Solirubrobacterales;f__;g__	30.0	65.0	10.0	13.0	7.0	25.0	26.0	27.0	8.0	40.0	44.0	7.0	34.0	15.0	19.0	36.0	4.0	44.0	16.0	31.0	13.0	7.0	21.0	15.0	22.0	31.0	38.0	22.0	7.0	5.0	25.0	43.0	13.0	34.0	14.0	12.0	24.0	49.0	36.0	59.0	15.0	36.0	54.0	26.0	37.0	43.0	19.0	14.0	23.0
k__Bacteria;p__Actinobacteria;c__Actinobacteria (class);o__Solirubrobacterales;f__Patulibacteraceae;g__	5.0	20.0	5.0	3.0	1.0	9.0	6.0	10.0	2.0	7.0	16.0	2.0	10.0	2.0	2.0	15.0	0.0	9.0	5.0	7.0	2.0	1.0	1.0	0.0	4.0	16.0	4.0	7.0	4.0	2.0	0.0	14.0	12.0	0.0	0.0	1.0	3.0	9.0	3.0	7.0	5.0	3.0	8.0	4.0	9.0	12.0	4.0	1.0	3.0
k__Bacteria;p__Actinobacteria;c__Actinobacteria (class);o__Solirubrobacterales;f__Patulibacteraceae;g__Patulibacter	18.0	14.0	0.0	1.0	0.0	1.0	11.0	2.0	5.0	2.0	15.0	6.0	10.0	3.0	3.0	12.0	0.0	9.0	4.0	1.0	5.0	1.0	9.0	14.0	10.0	22.0	4.0	4.0	5.0	1.0	2.0	13.0	14.0	3.0	6.0	1.0	10.0	19.0	5.0	6.0	0.0	133.0	34.0	12.0	3.0	5.0	17.0	19.0	12.0
k__Bacteria;p__Actinobacteria;c__Actinobacteria (class);o__Solirubrobacterales;f__Solirubrobacteraceae;g__	29.0	83.0	16.0	12.0	40.0	22.0	42.0	16.0	8.0	28.0	41.0	1.0	48.0	3.0	12.0	47.0	6.0	32.0	13.0	29.0	13.0	2.0	9.0	5.0	8.0	31.0	12.0	7.0	0.0	12.0	10.0	14.0	17.0	24.0	7.0	3.0	35.0	21.0	26.0	21.0	3.0	48.0	30.0	15.0	28.0	15.0	8.0	14.0	15.0
k__Bacteria;p__Actinobacteria;c__Actinobacteria (class);o__Solirubrobacterales;f__Solirubrobacteraceae;g__Solirubrobacter	0.0	0.0	0.0	0.0	0.0	0.0	0.0	0.0	0.0	0.0	2.0	0.0	0.0	0.0	0.0	0.0	0.0	0.0	0.0	0.0	0.0	0.0	0.0	0.0	0.0	0.0	0.0	0.0	0.0	0.0	0.0	0.0	0.0	0.0	0.0	0.0	1.0	0.0	0.0	0.0	0.0	0.0	0.0	1.0	0.0	0.0	0.0	0.0	0.0
k__Bacteria;p__Actinobacteria;c__Actinobacteria (class);o__WCHB1-81;f__At425_EubF1;g__	0.0	0.0	0.0	0.0	0.0	0.0	0.0	0.0	0.0	0.0	0.0	0.0	0.0	0.0	0.0	0.0	0.0	0.0	0.0	0.0	0.0	0.0	0.0	0.0	0.0	0.0	0.0	0.0	0.0	0.0	0.0	0.0	0.0	0.0	0.0	0.0	0.0	0.0	0.0	0.0	0.0	0.0	0.0	0.0	0.0	0.0	0.0	0.0	0.0
k__Bacteria;p__Actinobacteria;c__Actinobacteria (class);o__koll13;f__;g__	6.0	10.0	0.0	2.0	17.0	8.0	30.0	0.0	9.0	6.0	5.0	2.0	7.0	7.0	6.0	1.0	0.0	6.0	7.0	1.0	4.0	1.0	4.0	0.0	4.0	5.0	7.0	1.0	9.0	0.0	0.0	2.0	10.0	0.0	0.0	3.0	9.0	5.0	10.0	7.0	0.0	6.0	11.0	6.0	5.0	14.0	1.0	3.0	1.0
k__Bacteria;p__Aquificae;c__Aquificae (class);o__Aquificales;f__Aquificaceae;g__Hydrogenobacter	0.0	0.0	0.0	0.0	0.0	0.0	0.0	0.0	0.0	0.0	0.0	0.0	0.0	0.0	0.0	0.0	0.0	0.0	0.0	0.0	0.0	0.0	0.0	0.0	0.0	0.0	0.0	0.0	0.0	0.0	0.0	0.0	0.0	0.0	0.0	0.0	0.0	0.0	0.0	0.0	0.0	0.0	0.0	0.0	0.0	0.0	0.0	0.0	0.0
k__Bacteria;p__Aquificae;c__Aquificae (class);o__Aquificales;f__Aquificaceae;g__Hydrogenobaculum	0.0	0.0	0.0	0.0	0.0	0.0	0.0	0.0	0.0	0.0	0.0	0.0	0.0	0.0	0.0	0.0	0.0	0.0	0.0	0.0	0.0	0.0	0.0	0.0	0.0	0.0	0.0	0.0	0.0	0.0	0.0	0.0	0.0	0.0	0.0	0.0	0.0	0.0	0.0	0.0	0.0	0.0	0.0	0.0	0.0	0.0	0.0	0.0	0.0
k__Bacteria;p__Aquificae;c__Aquificae (class);o__Aquificales;f__Hydrogenothermaceae;g__Sulfurihydrogenibium	0.0	0.0	0.0	0.0	0.0	0.0	0.0	0.0	0.0	0.0	0.0	0.0	0.0	0.0	0.0	0.0	0.0	0.0	0.0	0.0	0.0	0.0	0.0	0.0	0.0	0.0	0.0	0.0	0.0	0.0	0.0	0.0	0.0	0.0	0.0	0.0	0.0	0.0	0.0	0.0	0.0	0.0	0.0	0.0	0.0	0.0	0.0	0.0	0.0
k__Bacteria;p__BRC1;c__;o__;f__;g__	0.0	0.0	0.0	0.0	0.0	0.0	0.0	0.0	0.0	0.0	0.0	0.0	0.0	0.0	0.0	0.0	0.0	0.0	0.0	0.0	0.0	0.0	0.0	0.0	0.0	0.0	0.0	0.0	0.0	0.0	0.0	0.0	0.0	0.0	0.0	0.0	0.0	0.0	0.0	0.0	0.0	0.0	0.0	0.0	0.0	0.0	0.0	0.0	0.0
k__Bacteria;p__BRC1;c__PRR-11;o__;f__;g__	0.0	0.0	0.0	3.0	0.0	1.0	18.0	0.0	0.0	1.0	0.0	0.0	0.0	3.0	2.0	0.0	0.0	3.0	0.0	0.0	2.0	0.0	0.0	0.0	0.0	1.0	0.0	1.0	3.0	0.0	0.0	0.0	1.0	0.0	0.0	0.0	0.0	1.0	1.0	0.0	0.0	0.0	0.0	1.0	0.0	0.0	0.0	0.0	1.0
k__Bacteria;p__Bacteroidetes;c__;o__;f__;g__	0.0	0.0	0.0	0.0	0.0	0.0	0.0	0.0	0.0	0.0	0.0	0.0	0.0	0.0	0.0	0.0	0.0	0.0	0.0	0.0	0.0	0.0	0.0	0.0	0.0	0.0	0.0	0.0	0.0	0.0	0.0	0.0	0.0	0.0	0.0	0.0	0.0	0.0	0.0	0.0	0.0	0.0	0.0	0.0	0.0	0.0	0.0	0.0	0.0
k__Bacteria;p__Bacteroidetes;c__;o__;f__;g__Candidatus Amoebophilus	0.0	0.0	0.0	0.0	0.0	0.0	0.0	0.0	0.0	0.0	0.0	0.0	0.0	0.0	0.0	0.0	0.0	0.0	0.0	0.0	0.0	0.0	0.0	0.0	0.0	0.0	0.0	0.0	2.0	0.0	0.0	0.0	0.0	0.0	0.0	0.0	0.0	0.0	0.0	0.0	0.0	0.0	0.0	0.0	0.0	0.0	0.0	0.0	0.0
k__Bacteria;p__Bacteroidetes;c__;o__;f__;g__Candidatus Cardinium	0.0	0.0	0.0	0.0	0.0	0.0	0.0	0.0	2.0	1.0	0.0	0.0	0.0	0.0	0.0	0.0	0.0	1.0	0.0	0.0	0.0	0.0	0.0	0.0	0.0	0.0	0.0	0.0	0.0	0.0	0.0	0.0	0.0	0.0	0.0	0.0	0.0	0.0	0.0	0.0	0.0	0.0	0.0	0.0	0.0	0.0	0.0	0.0	0.0
k__Bacteria;p__Bacteroidetes;c__Bacteroidia;o__Bacteroidales;f__;g__	6.0	25.0	11.0	6.0	13.0	3.0	4.0	24.0	2.0	25.0	4.0	4.0	8.0	28.0	9.0	3.0	5.0	8.0	2.0	5.0	12.0	14.0	3.0	6.0	14.0	0.0	9.0	37.0	6.0	4.0	17.0	6.0	0.0	21.0	3.0	2.0	10.0	4.0	4.0	7.0	6.0	1.0	7.0	0.0	6.0	3.0	8.0	10.0	7.0
k__Bacteria;p__Bacteroidetes;c__Bacteroidia;o__Bacteroidales;f__;g__Candidatus Azobacteroides	0.0	0.0	0.0	0.0	0.0	0.0	0.0	0.0	0.0	0.0	0.0	0.0	0.0	0.0	0.0	0.0	0.0	0.0	0.0	0.0	0.0	0.0	0.0	0.0	0.0	0.0	0.0	0.0	0.0	0.0	0.0	0.0	0.0	0.0	0.0	0.0	0.0	0.0	0.0	0.0	0.0	0.0	0.0	0.0	0.0	0.0	0.0	0.0	0.0
k__Bacteria;p__Bacteroidetes;c__Bacteroidia;o__Bacteroidales;f__Bacteroidaceae;g__Bacteroides	190.0	274.0	123.0	88.0	273.0	87.0	231.0	52.0	33.0	107.0	154.0	27.0	80.0	218.0	81.0	36.0	23.0	168.0	69.0	60.0	182.0	214.0	38.0	68.0	205.0	31.0	109.0	439.0	70.0	42.0	247.0	129.0	52.0	58.0	38.0	44.0	79.0	82.0	94.0	160.0	26.0	26.0	88.0	847.0	95.0	64.0	388.0	160.0	107.0
k__Bacteria;p__Bacteroidetes;c__Bacteroidia;o__Bacteroidales;f__Marinilabiaceae;g__	0.0	0.0	0.0	0.0	0.0	0.0	0.0	0.0	0.0	0.0	0.0	0.0	0.0	0.0	0.0	0.0	0.0	0.0	0.0	0.0	0.0	0.0	0.0	0.0	0.0	0.0	0.0	0.0	0.0	0.0	0.0	0.0	0.0	0.0	0.0	0.0	0.0	0.0	0.0	0.0	0.0	0.0	0.0	0.0	0.0	0.0	0.0	0.0	0.0
k__Bacteria;p__Bacteroidetes;c__Bacteroidia;o__Bacteroidales;f__Porphyromonadaceae;g__	14.0	33.0	0.0	2.0	25.0	0.0	9.0	4.0	20.0	6.0	3.0	2.0	47.0	24.0	7.0	4.0	1.0	3.0	5.0	3.0	1.0	8.0	3.0	21.0	8.0	1.0	1.0	1.0	1.0	47.0	0.0	1.0	6.0	0.0	1.0	5.0	4.0	11.0	0.0	7.0	5.0	19.0	2.0	5.0	4.0	0.0	3.0	4.0	2.0
k__Bacteria;p__Bacteroidetes;c__Bacteroidia;o__Bacteroidales;f__Porphyromonadaceae;g__Dysgonomonas	0.0	0.0	0.0	0.0	0.0	0.0	0.0	0.0	0.0	1.0	0.0	0.0	0.0	12.0	3.0	0.0	0.0	0.0	0.0	0.0	0.0	0.0	0.0	0.0	0.0	0.0	0.0	0.0	0.0	0.0	0.0	0.0	0.0	0.0	0.0	0.0	0.0	0.0	0.0	0.0	0.0	0.0	0.0	0.0	0.0	0.0	0.0	0.0	0.0
k__Bacteria;p__Bacteroidetes;c__Bacteroidia;o__Bacteroidales;f__Porphyromonadaceae;g__Odoribacter	0.0	0.0	0.0	0.0	0.0	0.0	0.0	0.0	0.0	0.0	0.0	0.0	0.0	0.0	0.0	0.0	0.0	1.0	0.0	0.0	0.0	0.0	0.0	0.0	0.0	0.0	0.0	0.0	0.0	0.0	0.0	0.0	0.0	0.0	0.0	0.0	0.0	0.0	0.0	0.0	0.0	0.0	0.0	0.0	1.0	0.0	0.0	0.0	0.0
k__Bacteria;p__Bacteroidetes;c__Bacteroidia;o__Bacteroidales;f__Porphyromonadaceae;g__Paludibacter	0.0	0.0	0.0	0.0	0.0	0.0	0.0	0.0	0.0	0.0	0.0	0.0	3.0	0.0	0.0	0.0	0.0	0.0	0.0	0.0	0.0	0.0	0.0	0.0	0.0	0.0	0.0	0.0	0.0	0.0	0.0	0.0	0.0	0.0	0.0	0.0	0.0	0.0	0.0	0.0	0.0	0.0	0.0	0.0	0.0	0.0	0.0	0.0	0.0
k__Bacteria;p__Bacteroidetes;c__Bacteroidia;o__Bacteroidales;f__Porphyromonadaceae;g__Parabacteroides	1.0	0.0	0.0	1.0	0.0	0.0	0.0	1.0	0.0	1.0	8.0	2.0	3.0	3.0	1.0	1.0	1.0	0.0	0.0	0.0	6.0	10.0	0.0	0.0	1.0	3.0	0.0	0.0	0.0	1.0	0.0	0.0	0.0	0.0	0.0	1.0	3.0	1.0	0.0	4.0	1.0	1.0	0.0	2.0	2.0	1.0	27.0	14.0	1.0
k__Bacteria;p__Bacteroidetes;c__Bacteroidia;o__Bacteroidales;f__Porphyromonadaceae;g__Porphyromonas	265.0	329.0	143.0	225.0	216.0	113.0	198.0	203.0	189.0	387.0	1460.0	415.0	242.0	736.0	330.0	124.0	127.0	379.0	354.0	166.0	225.0	520.0	213.0	215.0	1025.0	49.0	219.0	348.0	398.0	697.0	130.0	643.0	281.0	205.0	304.0	465.0	513.0	356.0	372.0	626.0	420.0	467.0	611.0	658.0	463.0	464.0	461.0	398.0	664.0
k__Bacteria;p__Bacteroidetes;c__Bacteroidia;o__Bacteroidales;f__Porphyromonadaceae;g__Tannerella	42.0	41.0	0.0	3.0	0.0	0.0	0.0	8.0	9.0	6.0	23.0	3.0	33.0	23.0	7.0	1.0	2.0	3.0	4.0	0.0	2.0	11.0	5.0	1.0	8.0	3.0	1.0	4.0	10.0	27.0	0.0	7.0	7.0	0.0	2.0	4.0	15.0	3.0	6.0	10.0	13.0	0.0	2.0	10.0	8.0	10.0	3.0	3.0	2.0
k__Bacteria;p__Bacteroidetes;c__Bacteroidia;o__Bacteroidales;f__Prevotellaceae;g__	0.0	0.0	0.0	0.0	0.0	0.0	0.0	0.0	0.0	6.0	2.0	1.0	2.0	0.0	1.0	0.0	0.0	0.0	0.0	1.0	2.0	1.0	0.0	0.0	0.0	0.0	0.0	1.0	0.0	0.0	0.0	5.0	3.0	0.0	0.0	2.0	0.0	0.0	0.0	7.0	0.0	0.0	0.0	4.0	2.0	2.0	0.0	0.0	0.0
k__Bacteria;p__Bacteroidetes;c__Bacteroidia;o__Bacteroidales;f__Prevotellaceae;g__Prevotella	2765.0	2232.0	1188.0	838.0	463.0	289.0	1324.0	1918.0	546.0	412.0	593.0	446.0	641.0	1715.0	1367.0	321.0	419.0	952.0	1368.0	315.0	290.0	862.0	286.0	675.0	267.0	148.0	263.0	993.0	752.0	1400.0	275.0	232.0	490.0	139.0	1207.0	1934.0	370.0	473.0	209.0	851.0	572.0	181.0	320.0	526.0	266.0	483.0	587.0	167.0	340.0
k__Bacteria;p__Bacteroidetes;c__Bacteroidia;o__Bacteroidales;f__Rikenellaceae;g__	0.0	0.0	0.0	0.0	0.0	0.0	0.0	0.0	0.0	0.0	0.0	0.0	0.0	0.0	0.0	0.0	0.0	1.0	0.0	0.0	0.0	0.0	0.0	0.0	0.0	0.0	0.0	0.0	0.0	0.0	0.0	0.0	0.0	0.0	0.0	0.0	0.0	0.0	0.0	0.0	0.0	0.0	0.0	0.0	0.0	0.0	0.0	0.0	0.0
k__Bacteria;p__Bacteroidetes;c__Bacteroidia;o__Bacteroidales;f__Rikenellaceae;g__Alistipes	0.0	0.0	0.0	0.0	0.0	0.0	0.0	9.0	1.0	0.0	3.0	0.0	1.0	3.0	0.0	0.0	1.0	2.0	0.0	0.0	0.0	0.0	4.0	0.0	3.0	0.0	5.0	1.0	0.0	4.0	3.0	0.0	0.0	0.0	2.0	0.0	3.0	0.0	2.0	3.0	0.0	0.0	0.0	5.0	4.0	0.0	8.0	2.0	3.0
k__Bacteria;p__Bacteroidetes;c__Flavobacteria;o__;f__;g__	0.0	1.0	0.0	0.0	0.0	0.0	0.0	0.0	0.0	0.0	0.0	0.0	0.0	1.0	0.0	1.0	0.0	1.0	0.0	0.0	0.0	0.0	0.0	0.0	0.0	3.0	0.0	0.0	0.0	1.0	0.0	0.0	0.0	0.0	0.0	0.0	1.0	0.0	0.0	0.0	0.0	0.0	0.0	1.0	0.0	0.0	0.0	0.0	0.0
k__Bacteria;p__Bacteroidetes;c__Flavobacteria;o__Flavobacteriales;f__;g__	0.0	0.0	0.0	0.0	0.0	0.0	0.0	0.0	0.0	0.0	0.0	0.0	0.0	0.0	0.0	0.0	0.0	0.0	0.0	0.0	0.0	0.0	0.0	0.0	0.0	0.0	0.0	0.0	0.0	0.0	0.0	0.0	0.0	0.0	0.0	0.0	0.0	0.0	0.0	0.0	0.0	0.0	0.0	0.0	0.0	0.0	0.0	0.0	0.0
k__Bacteria;p__Bacteroidetes;c__Flavobacteria;o__Flavobacteriales;f__;g__Candidatus Sulcia	0.0	0.0	0.0	0.0	0.0	4.0	0.0	0.0	0.0	0.0	0.0	0.0	0.0	0.0	0.0	0.0	0.0	0.0	0.0	0.0	0.0	0.0	0.0	0.0	0.0	0.0	0.0	0.0	0.0	0.0	0.0	0.0	0.0	0.0	0.0	0.0	1.0	0.0	12.0	0.0	0.0	0.0	0.0	0.0	0.0	0.0	0.0	0.0	0.0
k__Bacteria;p__Bacteroidetes;c__Flavobacteria;o__Flavobacteriales;f__Blattabacteriaceae;g__Blattabacterium	0.0	0.0	0.0	0.0	0.0	0.0	0.0	0.0	0.0	0.0	0.0	0.0	0.0	0.0	0.0	0.0	0.0	0.0	0.0	0.0	0.0	0.0	0.0	0.0	0.0	0.0	0.0	0.0	0.0	0.0	0.0	0.0	0.0	0.0	0.0	0.0	0.0	0.0	0.0	0.0	0.0	0.0	0.0	0.0	0.0	0.0	0.0	0.0	0.0
k__Bacteria;p__Bacteroidetes;c__Flavobacteria;o__Flavobacteriales;f__Cryomorphaceae;g__	0.0	1.0	2.0	0.0	0.0	1.0	0.0	0.0	1.0	0.0	0.0	0.0	1.0	1.0	4.0	0.0	0.0	0.0	0.0	0.0	0.0	1.0	0.0	0.0	2.0	6.0	1.0	1.0	0.0	1.0	0.0	0.0	1.0	0.0	0.0	0.0	1.0	2.0	0.0	0.0	0.0	2.0	0.0	1.0	2.0	3.0	2.0	0.0	0.0
k__Bacteria;p__Bacteroidetes;c__Flavobacteria;o__Flavobacteriales;f__Cryomorphaceae;g__Fluviicola	0.0	2.0	0.0	1.0	0.0	0.0	1.0	0.0	0.0	0.0	0.0	0.0	0.0	1.0	0.0	0.0	0.0	0.0	0.0	0.0	0.0	0.0	0.0	1.0	0.0	0.0	0.0	0.0	0.0	0.0	0.0	0.0	0.0	0.0	0.0	0.0	0.0	0.0	0.0	2.0	0.0	0.0	0.0	0.0	0.0	2.0	0.0	0.0	0.0
k__Bacteria;p__Bacteroidetes;c__Flavobacteria;o__Flavobacteriales;f__Flavobacteriaceae;g__	58.0	96.0	96.0	56.0	113.0	57.0	67.0	93.0	62.0	138.0	140.0	46.0	50.0	66.0	74.0	52.0	63.0	108.0	59.0	51.0	54.0	90.0	76.0	96.0	183.0	28.0	95.0	66.0	53.0	75.0	44.0	215.0	61.0	182.0	65.0	27.0	91.0	80.0	125.0	124.0	63.0	696.0	258.0	133.0	116.0	34.0	284.0	290.0	281.0
k__Bacteria;p__Bacteroidetes;c__Flavobacteria;o__Flavobacteriales;f__Flavobacteriaceae;g__Aequorivita	2.0	2.0	0.0	3.0	0.0	1.0	0.0	1.0	1.0	1.0	7.0	0.0	3.0	1.0	0.0	2.0	0.0	11.0	2.0	0.0	0.0	81.0	1.0	1.0	13.0	2.0	22.0	3.0	5.0	0.0	0.0	14.0	2.0	0.0	2.0	8.0	7.0	11.0	12.0	20.0	7.0	6.0	29.0	12.0	6.0	2.0	3.0	5.0	5.0
k__Bacteria;p__Bacteroidetes;c__Flavobacteria;o__Flavobacteriales;f__Flavobacteriaceae;g__Algibacter	0.0	0.0	0.0	0.0	0.0	0.0	0.0	0.0	0.0	0.0	0.0	0.0	0.0	0.0	0.0	0.0	0.0	0.0	0.0	0.0	0.0	0.0	0.0	0.0	0.0	0.0	0.0	0.0	0.0	0.0	0.0	0.0	0.0	0.0	0.0	0.0	0.0	0.0	0.0	0.0	0.0	0.0	0.0	0.0	0.0	0.0	0.0	0.0	0.0
k__Bacteria;p__Bacteroidetes;c__Flavobacteria;o__Flavobacteriales;f__Flavobacteriaceae;g__Aquimarina	0.0	0.0	0.0	0.0	0.0	1.0	0.0	0.0	0.0	0.0	0.0	0.0	0.0	0.0	0.0	0.0	0.0	0.0	0.0	0.0	0.0	0.0	0.0	0.0	0.0	0.0	0.0	0.0	0.0	0.0	0.0	0.0	0.0	0.0	0.0	0.0	0.0	0.0	0.0	0.0	0.0	0.0	0.0	0.0	0.0	0.0	0.0	0.0	0.0
k__Bacteria;p__Bacteroidetes;c__Flavobacteria;o__Flavobacteriales;f__Flavobacteriaceae;g__Arenibacter	0.0	0.0	0.0	0.0	0.0	0.0	0.0	0.0	0.0	0.0	2.0	0.0	0.0	0.0	0.0	0.0	0.0	0.0	0.0	0.0	0.0	9.0	0.0	0.0	0.0	0.0	0.0	0.0	0.0	0.0	0.0	0.0	0.0	0.0	0.0	0.0	0.0	0.0	0.0	0.0	0.0	0.0	1.0	0.0	0.0	0.0	0.0	0.0	0.0
k__Bacteria;p__Bacteroidetes;c__Flavobacteria;o__Flavobacteriales;f__Flavobacteriaceae;g__Bergeyella	43.0	66.0	21.0	41.0	131.0	28.0	23.0	13.0	12.0	91.0	62.0	28.0	7.0	20.0	12.0	25.0	5.0	42.0	24.0	11.0	23.0	62.0	14.0	30.0	75.0	3.0	15.0	52.0	13.0	20.0	9.0	72.0	15.0	36.0	12.0	19.0	39.0	26.0	56.0	107.0	5.0	248.0	309.0	194.0	109.0	10.0	288.0	137.0	211.0
k__Bacteria;p__Bacteroidetes;c__Flavobacteria;o__Flavobacteriales;f__Flavobacteriaceae;g__Bizionia	0.0	0.0	0.0	0.0	0.0	0.0	0.0	0.0	0.0	1.0	0.0	1.0	0.0	0.0	0.0	0.0	0.0	0.0	0.0	0.0	0.0	2.0	0.0	0.0	1.0	0.0	0.0	0.0	0.0	0.0	0.0	2.0	1.0	1.0	0.0	0.0	0.0	0.0	0.0	0.0	0.0	0.0	0.0	0.0	0.0	0.0	0.0	0.0	0.0
k__Bacteria;p__Bacteroidetes;c__Flavobacteria;o__Flavobacteriales;f__Flavobacteriaceae;g__Capnocytophaga	317.0	340.0	88.0	80.0	113.0	36.0	33.0	94.0	110.0	80.0	236.0	50.0	55.0	73.0	67.0	23.0	14.0	72.0	39.0	14.0	25.0	79.0	31.0	50.0	45.0	10.0	22.0	45.0	18.0	126.0	12.0	99.0	37.0	38.0	15.0	31.0	102.0	72.0	61.0	94.0	150.0	117.0	93.0	74.0	63.0	43.0	91.0	229.0	122.0
k__Bacteria;p__Bacteroidetes;c__Flavobacteria;o__Flavobacteriales;f__Flavobacteriaceae;g__Cellulophaga	0.0	0.0	0.0	0.0	0.0	0.0	0.0	0.0	0.0	0.0	0.0	0.0	0.0	0.0	0.0	0.0	0.0	0.0	0.0	0.0	0.0	0.0	0.0	0.0	0.0	0.0	0.0	0.0	0.0	0.0	0.0	0.0	0.0	0.0	0.0	0.0	0.0	0.0	0.0	0.0	0.0	0.0	0.0	0.0	0.0	0.0	0.0	0.0	0.0
k__Bacteria;p__Bacteroidetes;c__Flavobacteria;o__Flavobacteriales;f__Flavobacteriaceae;g__Chryseobacterium	39.0	15.0	60.0	12.0	60.0	97.0	35.0	34.0	16.0	20.0	46.0	10.0	26.0	33.0	17.0	30.0	7.0	31.0	11.0	18.0	13.0	1.0	17.0	10.0	24.0	66.0	18.0	15.0	13.0	8.0	5.0	27.0	15.0	1.0	3.0	3.0	19.0	13.0	14.0	12.0	6.0	6.0	12.0	3.0	4.0	34.0	2.0	8.0	1.0
k__Bacteria;p__Bacteroidetes;c__Flavobacteria;o__Flavobacteriales;f__Flavobacteriaceae;g__Elizabethkingia	0.0	0.0	0.0	0.0	0.0	0.0	0.0	0.0	0.0	0.0	0.0	0.0	0.0	0.0	0.0	0.0	0.0	0.0	0.0	0.0	0.0	0.0	0.0	0.0	0.0	0.0	0.0	0.0	0.0	0.0	0.0	0.0	0.0	0.0	0.0	0.0	0.0	0.0	0.0	0.0	0.0	0.0	0.0	0.0	0.0	0.0	0.0	0.0	0.0
k__Bacteria;p__Bacteroidetes;c__Flavobacteria;o__Flavobacteriales;f__Flavobacteriaceae;g__Flavobacterium	78.0	76.0	72.0	46.0	98.0	60.0	81.0	99.0	18.0	34.0	93.0	16.0	51.0	53.0	37.0	59.0	22.0	52.0	17.0	48.0	19.0	30.0	38.0	37.0	81.0	111.0	98.0	24.0	22.0	19.0	28.0	161.0	64.0	74.0	53.0	23.0	69.0	75.0	76.0	129.0	22.0	34.0	33.0	32.0	37.0	94.0	11.0	53.0	28.0
k__Bacteria;p__Bacteroidetes;c__Flavobacteria;o__Flavobacteriales;f__Flavobacteriaceae;g__Gelidibacter	0.0	0.0	6.0	4.0	35.0	3.0	0.0	1.0	1.0	0.0	11.0	2.0	0.0	7.0	1.0	2.0	2.0	6.0	5.0	0.0	5.0	95.0	3.0	10.0	7.0	1.0	15.0	8.0	6.0	4.0	6.0	8.0	4.0	0.0	3.0	0.0	7.0	2.0	3.0	34.0	0.0	16.0	18.0	12.0	12.0	2.0	6.0	4.0	11.0
k__Bacteria;p__Bacteroidetes;c__Flavobacteria;o__Flavobacteriales;f__Flavobacteriaceae;g__Gillisia	0.0	0.0	0.0	0.0	0.0	0.0	2.0	3.0	0.0	1.0	1.0	0.0	3.0	1.0	3.0	2.0	0.0	3.0	3.0	0.0	2.0	1.0	0.0	0.0	1.0	1.0	6.0	1.0	2.0	1.0	0.0	8.0	1.0	0.0	0.0	0.0	3.0	1.0	0.0	2.0	0.0	0.0	0.0	0.0	1.0	3.0	1.0	2.0	0.0
k__Bacteria;p__Bacteroidetes;c__Flavobacteria;o__Flavobacteriales;f__Flavobacteriaceae;g__Gramella	0.0	0.0	0.0	0.0	0.0	0.0	3.0	0.0	0.0	0.0	0.0	0.0	0.0	0.0	0.0	0.0	0.0	0.0	0.0	0.0	0.0	0.0	0.0	0.0	0.0	0.0	0.0	0.0	0.0	0.0	0.0	0.0	0.0	0.0	0.0	0.0	0.0	0.0	0.0	0.0	0.0	0.0	0.0	0.0	0.0	0.0	0.0	0.0	0.0
k__Bacteria;p__Bacteroidetes;c__Flavobacteria;o__Flavobacteriales;f__Flavobacteriaceae;g__Haloanella	8.0	27.0	0.0	6.0	0.0	5.0	6.0	11.0	3.0	0.0	3.0	0.0	5.0	7.0	1.0	1.0	1.0	6.0	1.0	0.0	6.0	0.0	14.0	0.0	5.0	0.0	0.0	3.0	0.0	0.0	0.0	0.0	1.0	0.0	0.0	1.0	1.0	1.0	0.0	0.0	0.0	1.0	0.0	0.0	0.0	7.0	0.0	1.0	2.0
k__Bacteria;p__Bacteroidetes;c__Flavobacteria;o__Flavobacteriales;f__Flavobacteriaceae;g__Kaistella	0.0	1.0	3.0	0.0	0.0	0.0	4.0	1.0	1.0	0.0	0.0	0.0	0.0	0.0	0.0	0.0	0.0	0.0	0.0	0.0	1.0	0.0	0.0	1.0	0.0	1.0	0.0	0.0	0.0	0.0	0.0	0.0	0.0	0.0	1.0	0.0	2.0	0.0	0.0	3.0	0.0	0.0	0.0	2.0	0.0	0.0	0.0	0.0	0.0
k__Bacteria;p__Bacteroidetes;c__Flavobacteria;o__Flavobacteriales;f__Flavobacteriaceae;g__Kordia	0.0	0.0	0.0	0.0	0.0	0.0	0.0	0.0	0.0	0.0	0.0	0.0	0.0	0.0	0.0	0.0	0.0	0.0	0.0	0.0	0.0	0.0	0.0	0.0	0.0	0.0	0.0	0.0	0.0	0.0	0.0	0.0	0.0	0.0	0.0	0.0	0.0	0.0	0.0	0.0	0.0	0.0	0.0	0.0	0.0	0.0	0.0	0.0	0.0
k__Bacteria;p__Bacteroidetes;c__Flavobacteria;o__Flavobacteriales;f__Flavobacteriaceae;g__Lacinutrix	0.0	0.0	0.0	0.0	0.0	0.0	0.0	0.0	0.0	0.0	0.0	0.0	0.0	0.0	0.0	0.0	0.0	0.0	0.0	0.0	0.0	0.0	0.0	0.0	0.0	0.0	0.0	0.0	0.0	0.0	0.0	0.0	0.0	0.0	0.0	0.0	0.0	0.0	0.0	0.0	0.0	0.0	0.0	0.0	0.0	0.0	0.0	0.0	0.0
k__Bacteria;p__Bacteroidetes;c__Flavobacteria;o__Flavobacteriales;f__Flavobacteriaceae;g__Lutimonas	0.0	0.0	0.0	0.0	0.0	0.0	0.0	0.0	0.0	0.0	0.0	0.0	0.0	0.0	0.0	0.0	0.0	0.0	0.0	0.0	0.0	0.0	0.0	0.0	0.0	0.0	0.0	0.0	0.0	0.0	0.0	0.0	0.0	0.0	0.0	0.0	0.0	0.0	0.0	0.0	0.0	0.0	0.0	0.0	0.0	0.0	0.0	0.0	0.0
k__Bacteria;p__Bacteroidetes;c__Flavobacteria;o__Flavobacteriales;f__Flavobacteriaceae;g__Maribacter	0.0	0.0	0.0	0.0	0.0	0.0	0.0	0.0	0.0	0.0	0.0	0.0	0.0	0.0	0.0	0.0	0.0	0.0	0.0	0.0	0.0	0.0	0.0	0.0	0.0	0.0	0.0	0.0	0.0	0.0	0.0	0.0	0.0	0.0	0.0	0.0	0.0	0.0	0.0	0.0	0.0	0.0	0.0	0.0	0.0	0.0	0.0	0.0	0.0
k__Bacteria;p__Bacteroidetes;c__Flavobacteria;o__Flavobacteriales;f__Flavobacteriaceae;g__Muricauda	0.0	0.0	0.0	0.0	0.0	0.0	0.0	0.0	0.0	0.0	0.0	0.0	0.0	0.0	0.0	0.0	0.0	0.0	0.0	0.0	0.0	0.0	0.0	0.0	0.0	0.0	0.0	0.0	0.0	0.0	0.0	0.0	0.0	0.0	0.0	0.0	0.0	0.0	0.0	0.0	0.0	0.0	0.0	0.0	0.0	0.0	0.0	0.0	0.0
k__Bacteria;p__Bacteroidetes;c__Flavobacteria;o__Flavobacteriales;f__Flavobacteriaceae;g__Myroides	6.0	21.0	7.0	0.0	0.0	20.0	6.0	36.0	314.0	35.0	20.0	3.0	8.0	5.0	4.0	24.0	1.0	11.0	8.0	1.0	4.0	0.0	3.0	0.0	79.0	3.0	2.0	5.0	2.0	3.0	10.0	2.0	4.0	0.0	1.0	2.0	4.0	4.0	103.0	6.0	0.0	0.0	4.0	1.0	1.0	9.0	3.0	0.0	1.0
k__Bacteria;p__Bacteroidetes;c__Flavobacteria;o__Flavobacteriales;f__Flavobacteriaceae;g__Polaribacter	0.0	0.0	0.0	0.0	0.0	0.0	0.0	0.0	0.0	0.0	0.0	0.0	0.0	0.0	0.0	0.0	0.0	0.0	0.0	0.0	0.0	0.0	0.0	0.0	0.0	0.0	0.0	0.0	0.0	0.0	0.0	0.0	0.0	0.0	0.0	0.0	0.0	0.0	0.0	0.0	0.0	0.0	0.0	0.0	0.0	0.0	0.0	0.0	0.0
k__Bacteria;p__Bacteroidetes;c__Flavobacteria;o__Flavobacteriales;f__Flavobacteriaceae;g__Psychroflexus	0.0	0.0	0.0	0.0	0.0	0.0	3.0	0.0	0.0	0.0	0.0	0.0	0.0	0.0	0.0	0.0	0.0	0.0	0.0	0.0	0.0	0.0	0.0	0.0	0.0	0.0	0.0	0.0	0.0	0.0	0.0	0.0	0.0	0.0	0.0	0.0	0.0	0.0	0.0	0.0	0.0	0.0	0.0	0.0	0.0	0.0	0.0	0.0	0.0
k__Bacteria;p__Bacteroidetes;c__Flavobacteria;o__Flavobacteriales;f__Flavobacteriaceae;g__Psychroserpens	0.0	0.0	0.0	0.0	0.0	0.0	0.0	0.0	0.0	0.0	0.0	0.0	0.0	0.0	0.0	0.0	0.0	0.0	0.0	0.0	0.0	0.0	0.0	0.0	0.0	0.0	0.0	0.0	0.0	0.0	0.0	0.0	0.0	0.0	0.0	0.0	0.0	0.0	0.0	0.0	0.0	0.0	0.0	0.0	0.0	0.0	0.0	0.0	0.0
k__Bacteria;p__Bacteroidetes;c__Flavobacteria;o__Flavobacteriales;f__Flavobacteriaceae;g__Riemerella	0.0	3.0	0.0	0.0	0.0	0.0	6.0	0.0	0.0	0.0	0.0	0.0	0.0	0.0	0.0	0.0	0.0	0.0	0.0	0.0	0.0	0.0	0.0	0.0	0.0	0.0	0.0	1.0	0.0	0.0	0.0	0.0	0.0	0.0	0.0	0.0	0.0	0.0	0.0	0.0	0.0	0.0	0.0	1.0	0.0	0.0	0.0	0.0	0.0
k__Bacteria;p__Bacteroidetes;c__Flavobacteria;o__Flavobacteriales;f__Flavobacteriaceae;g__Salegentibacter	0.0	0.0	0.0	0.0	0.0	0.0	0.0	2.0	0.0	0.0	0.0	0.0	0.0	0.0	0.0	0.0	0.0	0.0	0.0	0.0	0.0	0.0	0.0	0.0	0.0	0.0	0.0	0.0	0.0	0.0	0.0	0.0	0.0	0.0	0.0	0.0	0.0	0.0	0.0	0.0	0.0	0.0	0.0	0.0	0.0	0.0	0.0	0.0	0.0
k__Bacteria;p__Bacteroidetes;c__Flavobacteria;o__Flavobacteriales;f__Flavobacteriaceae;g__Salinimicrobium	0.0	0.0	2.0	0.0	0.0	0.0	4.0	1.0	0.0	0.0	0.0	0.0	0.0	0.0	1.0	0.0	0.0	0.0	0.0	0.0	0.0	0.0	0.0	0.0	0.0	0.0	5.0	1.0	0.0	2.0	0.0	1.0	0.0	0.0	0.0	0.0	0.0	0.0	0.0	0.0	0.0	0.0	0.0	0.0	0.0	0.0	0.0	0.0	0.0
k__Bacteria;p__Bacteroidetes;c__Flavobacteria;o__Flavobacteriales;f__Flavobacteriaceae;g__Sediminicola	0.0	0.0	0.0	0.0	0.0	0.0	0.0	0.0	0.0	0.0	0.0	0.0	0.0	0.0	0.0	0.0	0.0	0.0	0.0	0.0	0.0	0.0	0.0	0.0	0.0	0.0	0.0	0.0	0.0	0.0	0.0	0.0	0.0	0.0	0.0	0.0	0.0	0.0	0.0	0.0	0.0	0.0	0.0	0.0	0.0	0.0	0.0	0.0	0.0
k__Bacteria;p__Bacteroidetes;c__Flavobacteria;o__Flavobacteriales;f__Flavobacteriaceae;g__Sejongia	42.0	8.0	3.0	23.0	37.0	8.0	6.0	8.0	4.0	13.0	27.0	4.0	7.0	29.0	16.0	9.0	10.0	27.0	8.0	4.0	12.0	34.0	6.0	11.0	26.0	1.0	16.0	11.0	12.0	15.0	4.0	37.0	3.0	26.0	3.0	5.0	18.0	20.0	18.0	28.0	0.0	4.0	10.0	6.0	13.0	4.0	6.0	6.0	1.0
k__Bacteria;p__Bacteroidetes;c__Flavobacteria;o__Flavobacteriales;f__Flavobacteriaceae;g__Sufflavibacter	0.0	0.0	0.0	0.0	0.0	0.0	0.0	0.0	0.0	0.0	0.0	0.0	0.0	0.0	0.0	0.0	0.0	0.0	0.0	0.0	0.0	0.0	0.0	0.0	0.0	0.0	0.0	0.0	0.0	0.0	0.0	0.0	0.0	0.0	0.0	0.0	0.0	0.0	0.0	0.0	0.0	0.0	0.0	0.0	0.0	0.0	0.0	0.0	0.0
k__Bacteria;p__Bacteroidetes;c__Flavobacteria;o__Flavobacteriales;f__Flavobacteriaceae;g__Tenacibaculum	0.0	0.0	0.0	0.0	0.0	0.0	0.0	0.0	0.0	0.0	0.0	0.0	0.0	0.0	0.0	0.0	0.0	0.0	0.0	0.0	0.0	0.0	0.0	0.0	0.0	0.0	0.0	0.0	0.0	0.0	0.0	0.0	0.0	0.0	0.0	0.0	0.0	0.0	0.0	0.0	0.0	0.0	0.0	0.0	0.0	0.0	0.0	0.0	0.0
k__Bacteria;p__Bacteroidetes;c__Flavobacteria;o__Flavobacteriales;f__Flavobacteriaceae;g__Ulvibacter	0.0	0.0	0.0	0.0	0.0	0.0	0.0	0.0	0.0	0.0	1.0	1.0	0.0	0.0	0.0	0.0	0.0	1.0	0.0	0.0	0.0	4.0	0.0	0.0	1.0	0.0	0.0	0.0	0.0	0.0	0.0	1.0	0.0	0.0	0.0	1.0	1.0	1.0	0.0	1.0	1.0	0.0	1.0	0.0	1.0	0.0	0.0	0.0	0.0
k__Bacteria;p__Bacteroidetes;c__Flavobacteria;o__Flavobacteriales;f__Flavobacteriaceae;g__Wautersiella	14.0	3.0	0.0	4.0	0.0	5.0	0.0	5.0	16.0	1.0	4.0	0.0	0.0	5.0	2.0	4.0	1.0	3.0	0.0	0.0	0.0	0.0	3.0	1.0	1.0	11.0	1.0	0.0	2.0	3.0	0.0	4.0	3.0	0.0	0.0	0.0	1.0	0.0	3.0	0.0	0.0	0.0	1.0	0.0	1.0	1.0	9.0	1.0	0.0
k__Bacteria;p__Bacteroidetes;c__Flavobacteria;o__Flavobacteriales;f__Flavobacteriaceae;g__Winogradskyella	0.0	0.0	0.0	0.0	0.0	0.0	0.0	0.0	0.0	0.0	0.0	0.0	0.0	0.0	0.0	0.0	0.0	0.0	0.0	0.0	0.0	0.0	0.0	0.0	0.0	0.0	0.0	0.0	0.0	0.0	0.0	0.0	0.0	0.0	0.0	0.0	0.0	0.0	0.0	0.0	0.0	0.0	0.0	0.0	0.0	0.0	0.0	0.0	0.0
k__Bacteria;p__Bacteroidetes;c__Flavobacteria;o__Flavobacteriales;f__Flavobacteriaceae;g__Zhouia	0.0	0.0	0.0	0.0	0.0	0.0	0.0	0.0	0.0	0.0	0.0	0.0	0.0	0.0	0.0	0.0	0.0	0.0	0.0	0.0	0.0	0.0	0.0	0.0	0.0	0.0	0.0	0.0	0.0	0.0	0.0	0.0	0.0	0.0	0.0	0.0	0.0	0.0	0.0	0.0	0.0	0.0	0.0	0.0	0.0	0.0	0.0	0.0	0.0
k__Bacteria;p__Bacteroidetes;c__Flavobacteria;o__Flavobacteriales;f__Flavobacteriaceae;g__Zobellia	0.0	0.0	0.0	0.0	0.0	0.0	0.0	0.0	0.0	0.0	0.0	0.0	0.0	0.0	0.0	0.0	0.0	0.0	0.0	0.0	0.0	0.0	0.0	0.0	0.0	0.0	0.0	0.0	0.0	0.0	0.0	0.0	0.0	0.0	0.0	0.0	0.0	0.0	0.0	0.0	0.0	0.0	0.0	0.0	0.0	0.0	0.0	0.0	0.0
k__Bacteria;p__Bacteroidetes;c__Sphingobacteria;o__Sphingobacteriales;f__;g__	72.0	111.0	85.0	38.0	170.0	113.0	146.0	76.0	22.0	77.0	67.0	18.0	66.0	63.0	28.0	77.0	8.0	77.0	26.0	71.0	31.0	12.0	33.0	21.0	42.0	158.0	66.0	66.0	34.0	25.0	42.0	54.0	23.0	21.0	14.0	18.0	51.0	26.0	49.0	47.0	13.0	40.0	58.0	26.0	34.0	119.0	29.0	14.0	53.0
k__Bacteria;p__Bacteroidetes;c__Sphingobacteria;o__Sphingobacteriales;f__;g__Chitinophaga	0.0	0.0	0.0	0.0	0.0	0.0	0.0	0.0	0.0	3.0	1.0	0.0	3.0	0.0	0.0	0.0	0.0	0.0	0.0	0.0	0.0	0.0	3.0	0.0	0.0	0.0	1.0	1.0	0.0	1.0	0.0	0.0	1.0	0.0	0.0	0.0	0.0	1.0	2.0	1.0	2.0	0.0	0.0	0.0	0.0	0.0	0.0	0.0	1.0
k__Bacteria;p__Bacteroidetes;c__Sphingobacteria;o__Sphingobacteriales;f__;g__Flavisolibacter	31.0	64.0	19.0	8.0	15.0	33.0	124.0	39.0	8.0	48.0	51.0	10.0	55.0	35.0	37.0	17.0	7.0	68.0	21.0	36.0	13.0	3.0	14.0	13.0	25.0	13.0	46.0	32.0	12.0	14.0	25.0	14.0	11.0	57.0	13.0	8.0	28.0	6.0	11.0	26.0	35.0	18.0	13.0	16.0	21.0	64.0	2.0	6.0	21.0
k__Bacteria;p__Bacteroidetes;c__Sphingobacteria;o__Sphingobacteriales;f__;g__Niabella	0.0	0.0	0.0	0.0	0.0	0.0	6.0	0.0	0.0	0.0	0.0	0.0	1.0	0.0	0.0	0.0	0.0	0.0	0.0	2.0	0.0	0.0	0.0	0.0	0.0	0.0	0.0	0.0	0.0	0.0	0.0	0.0	0.0	0.0	0.0	0.0	0.0	0.0	0.0	3.0	0.0	0.0	0.0	0.0	0.0	0.0	0.0	0.0	0.0
k__Bacteria;p__Bacteroidetes;c__Sphingobacteria;o__Sphingobacteriales;f__;g__Niastella	0.0	0.0	0.0	0.0	0.0	0.0	0.0	0.0	0.0	0.0	0.0	0.0	0.0	4.0	0.0	0.0	0.0	0.0	0.0	0.0	0.0	0.0	0.0	0.0	0.0	0.0	0.0	0.0	0.0	1.0	0.0	0.0	0.0	0.0	0.0	0.0	0.0	0.0	0.0	0.0	0.0	0.0	0.0	0.0	0.0	0.0	0.0	0.0	0.0
k__Bacteria;p__Bacteroidetes;c__Sphingobacteria;o__Sphingobacteriales;f__;g__Sediminibacterium	0.0	0.0	0.0	0.0	0.0	0.0	0.0	0.0	0.0	0.0	0.0	0.0	0.0	1.0	0.0	0.0	0.0	0.0	0.0	0.0	0.0	0.0	1.0	0.0	0.0	0.0	0.0	0.0	0.0	0.0	0.0	0.0	0.0	0.0	0.0	0.0	0.0	0.0	0.0	0.0	0.0	0.0	0.0	0.0	0.0	0.0	0.0	0.0	0.0
k__Bacteria;p__Bacteroidetes;c__Sphingobacteria;o__Sphingobacteriales;f__;g__Segetibacter	26.0	15.0	0.0	3.0	64.0	16.0	51.0	12.0	11.0	28.0	18.0	5.0	9.0	3.0	8.0	3.0	0.0	16.0	3.0	27.0	6.0	1.0	7.0	13.0	8.0	10.0	28.0	8.0	1.0	4.0	0.0	0.0	12.0	25.0	4.0	2.0	9.0	6.0	8.0	11.0	11.0	69.0	23.0	8.0	0.0	11.0	10.0	1.0	19.0
k__Bacteria;p__Bacteroidetes;c__Sphingobacteria;o__Sphingobacteriales;f__Cyclobacteriaceae;g__	6.0	4.0	0.0	1.0	0.0	1.0	0.0	0.0	0.0	0.0	2.0	0.0	3.0	7.0	1.0	0.0	0.0	1.0	0.0	7.0	1.0	1.0	0.0	0.0	4.0	0.0	1.0	2.0	1.0	0.0	0.0	1.0	0.0	0.0	0.0	1.0	0.0	1.0	0.0	8.0	0.0	0.0	0.0	0.0	0.0	11.0	7.0	0.0	0.0
k__Bacteria;p__Bacteroidetes;c__Sphingobacteria;o__Sphingobacteriales;f__Cyclobacteriaceae;g__Algoriphagus	0.0	0.0	0.0	2.0	0.0	7.0	11.0	0.0	0.0	0.0	3.0	0.0	3.0	1.0	0.0	1.0	0.0	1.0	2.0	0.0	1.0	1.0	1.0	0.0	2.0	1.0	0.0	6.0	0.0	2.0	0.0	0.0	0.0	0.0	0.0	2.0	2.0	0.0	0.0	2.0	1.0	0.0	0.0	1.0	0.0	3.0	1.0	0.0	2.0
k__Bacteria;p__Bacteroidetes;c__Sphingobacteria;o__Sphingobacteriales;f__Cyclobacteriaceae;g__Aquiflexum	0.0	1.0	0.0	0.0	0.0	0.0	0.0	0.0	1.0	0.0	1.0	0.0	0.0	0.0	0.0	0.0	0.0	1.0	0.0	0.0	0.0	0.0	0.0	0.0	0.0	0.0	0.0	0.0	0.0	0.0	0.0	0.0	0.0	0.0	0.0	0.0	0.0	0.0	0.0	0.0	0.0	0.0	0.0	0.0	1.0	0.0	0.0	0.0	0.0
k__Bacteria;p__Bacteroidetes;c__Sphingobacteria;o__Sphingobacteriales;f__Cyclobacteriaceae;g__Belliella	0.0	0.0	0.0	0.0	0.0	0.0	0.0	0.0	0.0	0.0	0.0	0.0	0.0	0.0	0.0	0.0	0.0	0.0	0.0	0.0	0.0	0.0	0.0	0.0	0.0	0.0	0.0	0.0	0.0	0.0	0.0	0.0	0.0	0.0	0.0	0.0	0.0	0.0	0.0	0.0	0.0	0.0	0.0	0.0	0.0	0.0	0.0	0.0	0.0
k__Bacteria;p__Bacteroidetes;c__Sphingobacteria;o__Sphingobacteriales;f__Cyclobacteriaceae;g__Cyclobacterium	0.0	0.0	0.0	0.0	0.0	0.0	0.0	0.0	0.0	0.0	0.0	0.0	0.0	0.0	0.0	0.0	0.0	0.0	0.0	0.0	0.0	0.0	0.0	0.0	0.0	0.0	0.0	0.0	0.0	0.0	0.0	0.0	0.0	0.0	0.0	0.0	0.0	0.0	0.0	0.0	0.0	0.0	1.0	0.0	0.0	0.0	0.0	0.0	0.0
k__Bacteria;p__Bacteroidetes;c__Sphingobacteria;o__Sphingobacteriales;f__Cyclobacteriaceae;g__Echinicola	0.0	0.0	0.0	0.0	0.0	0.0	0.0	0.0	0.0	0.0	0.0	0.0	0.0	0.0	0.0	0.0	0.0	0.0	0.0	0.0	0.0	0.0	0.0	0.0	0.0	0.0	0.0	0.0	0.0	0.0	0.0	0.0	0.0	0.0	0.0	0.0	0.0	0.0	0.0	0.0	0.0	0.0	0.0	0.0	0.0	0.0	0.0	0.0	0.0
k__Bacteria;p__Bacteroidetes;c__Sphingobacteria;o__Sphingobacteriales;f__Flammeovirgaceae;g__	0.0	3.0	2.0	0.0	9.0	2.0	3.0	0.0	0.0	0.0	0.0	0.0	2.0	0.0	0.0	1.0	0.0	3.0	0.0	1.0	0.0	1.0	0.0	1.0	1.0	0.0	0.0	2.0	0.0	0.0	0.0	0.0	1.0	0.0	1.0	0.0	1.0	0.0	2.0	0.0	0.0	0.0	0.0	1.0	0.0	3.0	0.0	0.0	1.0
k__Bacteria;p__Bacteroidetes;c__Sphingobacteria;o__Sphingobacteriales;f__Flammeovirgaceae;g__Fulvivirga	0.0	0.0	0.0	0.0	0.0	0.0	0.0	0.0	0.0	0.0	0.0	0.0	0.0	0.0	0.0	0.0	0.0	0.0	0.0	0.0	0.0	0.0	0.0	0.0	0.0	0.0	0.0	0.0	0.0	0.0	0.0	0.0	0.0	0.0	0.0	0.0	0.0	0.0	0.0	0.0	0.0	0.0	0.0	0.0	0.0	0.0	0.0	0.0	0.0
k__Bacteria;p__Bacteroidetes;c__Sphingobacteria;o__Sphingobacteriales;f__Flammeovirgaceae;g__Persicobacter	0.0	0.0	0.0	0.0	0.0	0.0	0.0	0.0	0.0	0.0	0.0	0.0	0.0	0.0	0.0	0.0	0.0	0.0	0.0	0.0	0.0	0.0	0.0	0.0	0.0	0.0	0.0	0.0	0.0	0.0	0.0	0.0	0.0	0.0	0.0	0.0	0.0	0.0	0.0	0.0	0.0	0.0	0.0	0.0	0.0	0.0	0.0	0.0	0.0
k__Bacteria;p__Bacteroidetes;c__Sphingobacteria;o__Sphingobacteriales;f__Flammeovirgaceae;g__Roseivirga	0.0	1.0	0.0	0.0	0.0	0.0	0.0	0.0	0.0	0.0	0.0	0.0	0.0	0.0	0.0	0.0	0.0	0.0	0.0	0.0	0.0	0.0	0.0	0.0	0.0	0.0	0.0	0.0	0.0	0.0	0.0	0.0	0.0	0.0	0.0	0.0	0.0	0.0	0.0	0.0	0.0	0.0	0.0	0.0	0.0	0.0	0.0	0.0	0.0
k__Bacteria;p__Bacteroidetes;c__Sphingobacteria;o__Sphingobacteriales;f__Flammeovirgaceae;g__Sporocytophaga	0.0	0.0	0.0	0.0	0.0	0.0	0.0	0.0	0.0	0.0	0.0	0.0	0.0	0.0	0.0	0.0	0.0	0.0	0.0	0.0	0.0	0.0	0.0	0.0	0.0	0.0	0.0	0.0	0.0	0.0	0.0	0.0	0.0	0.0	0.0	0.0	0.0	0.0	0.0	0.0	0.0	0.0	0.0	0.0	0.0	0.0	0.0	0.0	0.0
k__Bacteria;p__Bacteroidetes;c__Sphingobacteria;o__Sphingobacteriales;f__Flammeovirgaceae;g__Thermonema	0.0	0.0	0.0	0.0	0.0	0.0	0.0	0.0	0.0	0.0	0.0	0.0	0.0	0.0	0.0	0.0	0.0	0.0	0.0	0.0	0.0	0.0	0.0	0.0	0.0	0.0	0.0	0.0	0.0	0.0	0.0	0.0	0.0	0.0	0.0	0.0	0.0	0.0	0.0	0.0	0.0	0.0	0.0	0.0	0.0	0.0	0.0	0.0	0.0
k__Bacteria;p__Bacteroidetes;c__Sphingobacteria;o__Sphingobacteriales;f__Flexibacteraceae;g__	81.0	89.0	53.0	24.0	48.0	47.0	318.0	81.0	19.0	128.0	169.0	19.0	36.0	51.0	49.0	30.0	11.0	135.0	38.0	423.0	54.0	11.0	56.0	57.0	79.0	54.0	111.0	61.0	33.0	37.0	6.0	58.0	29.0	28.0	21.0	14.0	56.0	22.0	43.0	70.0	27.0	25.0	42.0	35.0	41.0	87.0	17.0	15.0	42.0
k__Bacteria;p__Bacteroidetes;c__Sphingobacteria;o__Sphingobacteriales;f__Flexibacteraceae;g__Adhaeribacter	5.0	7.0	0.0	1.0	0.0	3.0	6.0	2.0	0.0	4.0	1.0	1.0	2.0	0.0	1.0	0.0	1.0	1.0	2.0	0.0	1.0	0.0	2.0	0.0	5.0	2.0	0.0	0.0	0.0	1.0	0.0	0.0	2.0	0.0	1.0	0.0	3.0	0.0	0.0	2.0	0.0	1.0	0.0	0.0	1.0	7.0	1.0	0.0	0.0
k__Bacteria;p__Bacteroidetes;c__Sphingobacteria;o__Sphingobacteriales;f__Flexibacteraceae;g__Cytophaga	1.0	19.0	5.0	5.0	49.0	18.0	14.0	4.0	3.0	10.0	18.0	2.0	8.0	28.0	6.0	7.0	0.0	6.0	5.0	9.0	9.0	1.0	2.0	2.0	6.0	16.0	2.0	9.0	6.0	7.0	0.0	3.0	0.0	0.0	7.0	0.0	15.0	3.0	16.0	2.0	8.0	1.0	11.0	3.0	5.0	22.0	2.0	5.0	3.0
k__Bacteria;p__Bacteroidetes;c__Sphingobacteria;o__Sphingobacteriales;f__Flexibacteraceae;g__Dyadobacter	18.0	39.0	30.0	16.0	79.0	59.0	53.0	13.0	6.0	39.0	51.0	8.0	9.0	19.0	14.0	60.0	3.0	45.0	9.0	29.0	13.0	5.0	32.0	5.0	36.0	169.0	42.0	23.0	26.0	10.0	12.0	56.0	15.0	1.0	7.0	13.0	39.0	27.0	15.0	22.0	14.0	34.0	21.0	10.0	17.0	42.0	6.0	4.0	20.0
k__Bacteria;p__Bacteroidetes;c__Sphingobacteria;o__Sphingobacteriales;f__Flexibacteraceae;g__Emticicia	0.0	4.0	0.0	0.0	0.0	5.0	5.0	4.0	0.0	0.0	0.0	0.0	0.0	0.0	0.0	0.0	0.0	2.0	1.0	0.0	0.0	0.0	0.0	0.0	0.0	2.0	0.0	0.0	0.0	0.0	0.0	0.0	3.0	0.0	0.0	0.0	0.0	0.0	0.0	0.0	0.0	2.0	4.0	0.0	0.0	19.0	0.0	0.0	0.0
k__Bacteria;p__Bacteroidetes;c__Sphingobacteria;o__Sphingobacteriales;f__Flexibacteraceae;g__Flectobacillus	0.0	0.0	0.0	0.0	0.0	0.0	0.0	0.0	0.0	0.0	1.0	0.0	0.0	0.0	0.0	0.0	0.0	0.0	0.0	0.0	0.0	0.0	1.0	0.0	0.0	0.0	0.0	0.0	0.0	0.0	0.0	0.0	0.0	0.0	0.0	0.0	0.0	1.0	0.0	0.0	0.0	0.0	0.0	0.0	0.0	0.0	0.0	0.0	0.0
k__Bacteria;p__Bacteroidetes;c__Sphingobacteria;o__Sphingobacteriales;f__Flexibacteraceae;g__Hymenobacter	55.0	106.0	91.0	28.0	334.0	116.0	374.0	124.0	30.0	237.0	175.0	46.0	100.0	57.0	100.0	204.0	17.0	124.0	65.0	137.0	31.0	40.0	59.0	51.0	72.0	113.0	151.0	64.0	24.0	70.0	61.0	53.0	30.0	9.0	21.0	4.0	88.0	49.0	55.0	93.0	85.0	339.0	132.0	65.0	43.0	277.0	63.0	29.0	77.0
k__Bacteria;p__Bacteroidetes;c__Sphingobacteria;o__Sphingobacteriales;f__Flexibacteraceae;g__Pontibacter	20.0	19.0	1.0	5.0	13.0	2.0	93.0	8.0	4.0	32.0	21.0	2.0	7.0	5.0	9.0	9.0	2.0	21.0	16.0	24.0	9.0	3.0	5.0	3.0	12.0	8.0	8.0	5.0	10.0	10.0	0.0	8.0	0.0	3.0	3.0	0.0	4.0	3.0	7.0	17.0	23.0	2.0	9.0	8.0	8.0	27.0	2.0	3.0	4.0
k__Bacteria;p__Bacteroidetes;c__Sphingobacteria;o__Sphingobacteriales;f__Flexibacteraceae;g__Runella	0.0	0.0	0.0	0.0	0.0	0.0	0.0	0.0	0.0	0.0	0.0	0.0	0.0	0.0	2.0	0.0	0.0	0.0	0.0	0.0	0.0	0.0	0.0	0.0	0.0	0.0	0.0	0.0	0.0	0.0	0.0	0.0	0.0	0.0	0.0	0.0	0.0	0.0	0.0	0.0	0.0	0.0	0.0	0.0	0.0	0.0	0.0	0.0	0.0
k__Bacteria;p__Bacteroidetes;c__Sphingobacteria;o__Sphingobacteriales;f__Flexibacteraceae;g__Spirosoma	0.0	9.0	0.0	2.0	0.0	2.0	0.0	2.0	1.0	22.0	14.0	1.0	2.0	6.0	3.0	6.0	0.0	4.0	0.0	4.0	0.0	2.0	1.0	0.0	1.0	2.0	2.0	4.0	1.0	2.0	0.0	3.0	7.0	0.0	0.0	0.0	4.0	5.0	2.0	2.0	0.0	25.0	28.0	2.0	4.0	8.0	4.0	3.0	4.0
k__Bacteria;p__Bacteroidetes;c__Sphingobacteria;o__Sphingobacteriales;f__Rhodothermaceae;g__	0.0	1.0	18.0	0.0	2.0	0.0	0.0	0.0	0.0	1.0	2.0	1.0	0.0	2.0	0.0	2.0	0.0	4.0	2.0	0.0	1.0	0.0	2.0	0.0	5.0	4.0	8.0	0.0	6.0	1.0	0.0	1.0	3.0	2.0	0.0	0.0	0.0	0.0	2.0	1.0	0.0	2.0	0.0	5.0	1.0	0.0	0.0	0.0	0.0
k__Bacteria;p__Bacteroidetes;c__Sphingobacteria;o__Sphingobacteriales;f__Rhodothermaceae;g__Salinibacter	0.0	0.0	0.0	0.0	0.0	0.0	0.0	0.0	0.0	0.0	0.0	0.0	0.0	0.0	0.0	0.0	0.0	0.0	0.0	0.0	0.0	0.0	0.0	0.0	0.0	0.0	0.0	0.0	0.0	0.0	0.0	0.0	0.0	0.0	0.0	0.0	0.0	0.0	0.0	0.0	0.0	0.0	0.0	0.0	0.0	0.0	0.0	0.0	0.0
k__Bacteria;p__Bacteroidetes;c__Sphingobacteria;o__Sphingobacteriales;f__Saprospiraceae;g__	0.0	2.0	0.0	3.0	0.0	2.0	0.0	7.0	2.0	0.0	1.0	0.0	3.0	7.0	0.0	0.0	0.0	1.0	1.0	0.0	1.0	0.0	0.0	0.0	0.0	14.0	0.0	1.0	2.0	2.0	0.0	0.0	0.0	0.0	1.0	0.0	4.0	0.0	2.0	1.0	4.0	3.0	0.0	0.0	0.0	0.0	0.0	0.0	3.0
k__Bacteria;p__Bacteroidetes;c__Sphingobacteria;o__Sphingobacteriales;f__Saprospiraceae;g__Candidatus Aquirestis	0.0	0.0	0.0	0.0	0.0	0.0	0.0	0.0	0.0	0.0	0.0	0.0	0.0	0.0	0.0	0.0	0.0	0.0	0.0	0.0	0.0	0.0	0.0	0.0	0.0	0.0	0.0	0.0	0.0	0.0	0.0	0.0	0.0	0.0	0.0	0.0	0.0	0.0	0.0	0.0	0.0	0.0	0.0	0.0	0.0	0.0	0.0	0.0	0.0
k__Bacteria;p__Bacteroidetes;c__Sphingobacteria;o__Sphingobacteriales;f__Saprospiraceae;g__Haliscomenobacter	0.0	0.0	0.0	0.0	0.0	0.0	0.0	0.0	0.0	0.0	0.0	0.0	0.0	0.0	0.0	0.0	0.0	0.0	0.0	0.0	0.0	0.0	0.0	0.0	0.0	0.0	0.0	0.0	0.0	0.0	0.0	0.0	0.0	0.0	0.0	0.0	0.0	0.0	0.0	0.0	0.0	0.0	0.0	0.0	0.0	0.0	0.0	0.0	0.0
k__Bacteria;p__Bacteroidetes;c__Sphingobacteria;o__Sphingobacteriales;f__Saprospiraceae;g__Lewinella	0.0	0.0	0.0	0.0	0.0	0.0	0.0	0.0	0.0	0.0	0.0	0.0	0.0	0.0	0.0	0.0	0.0	0.0	0.0	0.0	0.0	0.0	0.0	0.0	0.0	0.0	0.0	0.0	0.0	0.0	0.0	0.0	0.0	0.0	0.0	0.0	0.0	0.0	0.0	0.0	0.0	0.0	0.0	0.0	0.0	0.0	0.0	0.0	0.0
k__Bacteria;p__Bacteroidetes;c__Sphingobacteria;o__Sphingobacteriales;f__Sphingobacteriaceae;g__	30.0	84.0	34.0	18.0	114.0	53.0	81.0	39.0	10.0	43.0	68.0	20.0	68.0	40.0	15.0	245.0	12.0	62.0	35.0	102.0	27.0	16.0	30.0	18.0	46.0	137.0	53.0	39.0	53.0	20.0	3.0	51.0	23.0	12.0	18.0	15.0	52.0	24.0	24.0	63.0	5.0	92.0	32.0	23.0	24.0	62.0	32.0	9.0	24.0
k__Bacteria;p__Bacteroidetes;c__Sphingobacteria;o__Sphingobacteriales;f__Sphingobacteriaceae;g__Olivibacter	0.0	5.0	0.0	0.0	0.0	0.0	3.0	0.0	0.0	0.0	0.0	0.0	0.0	0.0	0.0	0.0	0.0	0.0	0.0	0.0	2.0	0.0	0.0	0.0	0.0	0.0	0.0	0.0	0.0	3.0	0.0	0.0	0.0	0.0	0.0	0.0	0.0	0.0	1.0	0.0	0.0	0.0	0.0	0.0	0.0	0.0	5.0	0.0	0.0
k__Bacteria;p__Bacteroidetes;c__Sphingobacteria;o__Sphingobacteriales;f__Sphingobacteriaceae;g__Parapedobacter	0.0	0.0	0.0	0.0	0.0	0.0	0.0	0.0	1.0	0.0	0.0	0.0	0.0	0.0	0.0	0.0	0.0	0.0	0.0	0.0	0.0	0.0	0.0	0.0	0.0	0.0	0.0	0.0	0.0	0.0	0.0	0.0	0.0	0.0	0.0	0.0	0.0	0.0	0.0	0.0	0.0	0.0	0.0	0.0	0.0	1.0	3.0	0.0	0.0
k__Bacteria;p__Bacteroidetes;c__Sphingobacteria;o__Sphingobacteriales;f__Sphingobacteriaceae;g__Pedobacter	60.0	144.0	41.0	26.0	83.0	107.0	95.0	90.0	23.0	65.0	105.0	29.0	52.0	21.0	27.0	167.0	26.0	68.0	34.0	127.0	45.0	14.0	29.0	24.0	70.0	234.0	64.0	51.0	42.0	29.0	20.0	100.0	27.0	23.0	12.0	11.0	63.0	64.0	57.0	64.0	0.0	80.0	47.0	28.0	26.0	84.0	14.0	23.0	38.0
k__Bacteria;p__Bacteroidetes;c__Sphingobacteria;o__Sphingobacteriales;f__Sphingobacteriaceae;g__Sphingobacterium	11.0	46.0	59.0	10.0	24.0	30.0	12.0	21.0	6.0	11.0	89.0	1.0	15.0	11.0	5.0	6.0	3.0	23.0	5.0	5.0	13.0	4.0	14.0	0.0	12.0	16.0	12.0	6.0	10.0	3.0	3.0	20.0	11.0	25.0	6.0	6.0	4.0	8.0	3.0	12.0	3.0	1.0	8.0	5.0	4.0	27.0	22.0	3.0	1.0
k__Bacteria;p__CCM11b;c__;o__;f__;g__	0.0	0.0	0.0	0.0	0.0	0.0	0.0	0.0	0.0	0.0	0.0	0.0	0.0	0.0	0.0	0.0	0.0	0.0	0.0	0.0	0.0	0.0	0.0	0.0	0.0	0.0	0.0	0.0	0.0	0.0	0.0	0.0	0.0	0.0	0.0	0.0	0.0	0.0	0.0	0.0	0.0	0.0	3.0	0.0	0.0	0.0	0.0	0.0	0.0
k__Bacteria;p__Caldithrix_KSB1;c__Caldithrixae;o__Caldithrixales;f__;g__	0.0	0.0	0.0	0.0	0.0	0.0	0.0	0.0	0.0	0.0	0.0	0.0	0.0	0.0	0.0	0.0	0.0	0.0	0.0	0.0	0.0	0.0	0.0	0.0	0.0	0.0	0.0	0.0	0.0	0.0	0.0	0.0	0.0	0.0	0.0	0.0	0.0	0.0	0.0	0.0	0.0	0.0	0.0	0.0	0.0	0.0	0.0	0.0	0.0
k__Bacteria;p__Chlamydiae;c__Chlamydiae (class);o__Chlamydiales;f__;g__	0.0	0.0	0.0	0.0	0.0	0.0	0.0	0.0	0.0	0.0	0.0	0.0	0.0	0.0	0.0	0.0	0.0	0.0	0.0	0.0	0.0	0.0	0.0	0.0	0.0	0.0	0.0	0.0	0.0	0.0	0.0	0.0	0.0	0.0	0.0	0.0	0.0	0.0	0.0	0.0	0.0	0.0	0.0	0.0	0.0	0.0	0.0	0.0	0.0
k__Bacteria;p__Chlamydiae;c__Chlamydiae (class);o__Chlamydiales;f__Parachlamydiaceae;g__	0.0	0.0	0.0	0.0	0.0	0.0	0.0	0.0	0.0	1.0	0.0	0.0	0.0	0.0	0.0	0.0	0.0	0.0	0.0	0.0	0.0	0.0	0.0	0.0	0.0	0.0	0.0	0.0	0.0	0.0	0.0	0.0	0.0	0.0	0.0	0.0	0.0	0.0	0.0	0.0	0.0	0.0	0.0	0.0	0.0	0.0	0.0	0.0	0.0
k__Bacteria;p__Chlamydiae;c__Chlamydiae (class);o__Chlamydiales;f__Parachlamydiaceae;g__Candidatus Protochlamydia	0.0	1.0	0.0	0.0	0.0	0.0	1.0	0.0	0.0	0.0	0.0	0.0	0.0	0.0	0.0	0.0	0.0	0.0	0.0	0.0	0.0	0.0	0.0	0.0	0.0	0.0	0.0	0.0	0.0	0.0	0.0	0.0	0.0	0.0	1.0	0.0	0.0	0.0	0.0	0.0	0.0	0.0	0.0	0.0	0.0	0.0	0.0	0.0	0.0
k__Bacteria;p__Chlamydiae;c__Chlamydiae (class);o__Chlamydiales;f__Parachlamydiaceae;g__Parachlamydia	0.0	0.0	0.0	0.0	0.0	0.0	0.0	0.0	0.0	0.0	0.0	0.0	0.0	0.0	0.0	0.0	0.0	0.0	0.0	0.0	0.0	0.0	0.0	0.0	0.0	0.0	0.0	0.0	0.0	0.0	0.0	0.0	0.0	0.0	0.0	0.0	0.0	0.0	0.0	0.0	0.0	0.0	0.0	0.0	0.0	0.0	0.0	0.0	0.0
k__Bacteria;p__Chlamydiae;c__Chlamydiae (class);o__Chlamydiales;f__Rhabdochlamydiaceae;g__Candidatus Rhabdochlamydia	0.0	0.0	0.0	0.0	0.0	0.0	0.0	0.0	0.0	0.0	0.0	0.0	0.0	0.0	0.0	0.0	0.0	0.0	0.0	0.0	0.0	0.0	0.0	0.0	0.0	0.0	0.0	0.0	0.0	0.0	0.0	0.0	0.0	0.0	0.0	0.0	0.0	0.0	0.0	0.0	0.0	0.0	0.0	0.0	0.0	0.0	0.0	0.0	0.0
k__Bacteria;p__Chlamydiae;c__Chlamydiae (class);o__Chlamydiales;f__Simkaniaceae;g__	0.0	0.0	3.0	0.0	0.0	0.0	0.0	0.0	0.0	0.0	0.0	0.0	0.0	0.0	0.0	0.0	0.0	0.0	0.0	0.0	0.0	0.0	0.0	0.0	0.0	0.0	0.0	0.0	0.0	0.0	0.0	0.0	0.0	0.0	0.0	0.0	0.0	0.0	0.0	0.0	0.0	0.0	0.0	0.0	0.0	0.0	0.0	0.0	0.0
k__Bacteria;p__Chlorobi;c__;o__;f__;g__	0.0	0.0	0.0	0.0	0.0	0.0	0.0	0.0	0.0	0.0	0.0	0.0	0.0	0.0	0.0	0.0	0.0	0.0	0.0	0.0	0.0	0.0	0.0	0.0	0.0	0.0	0.0	0.0	0.0	0.0	0.0	0.0	0.0	0.0	0.0	0.0	0.0	0.0	0.0	0.0	0.0	0.0	0.0	0.0	0.0	0.0	0.0	0.0	0.0
k__Bacteria;p__Chlorobi;c__BSV19;o__;f__;g__	0.0	0.0	0.0	0.0	0.0	0.0	0.0	0.0	0.0	0.0	0.0	0.0	0.0	0.0	0.0	0.0	0.0	0.0	0.0	0.0	0.0	0.0	0.0	0.0	0.0	0.0	1.0	0.0	0.0	0.0	0.0	0.0	0.0	0.0	0.0	0.0	0.0	0.0	0.0	0.0	0.0	0.0	0.0	0.0	0.0	0.0	0.0	0.0	0.0
k__Bacteria;p__Chlorobi;c__OPB56;o__;f__;g__	0.0	0.0	0.0	0.0	0.0	0.0	0.0	0.0	0.0	0.0	0.0	0.0	0.0	0.0	0.0	0.0	0.0	0.0	0.0	0.0	0.0	0.0	0.0	0.0	0.0	0.0	0.0	0.0	0.0	0.0	0.0	0.0	0.0	0.0	0.0	0.0	0.0	0.0	0.0	0.0	0.0	0.0	0.0	0.0	0.0	0.0	0.0	0.0	0.0
k__Bacteria;p__Chlorobi;c__SJA-28;o__;f__;g__	0.0	0.0	0.0	0.0	0.0	0.0	0.0	0.0	0.0	0.0	0.0	0.0	0.0	0.0	0.0	0.0	0.0	0.0	0.0	0.0	0.0	0.0	0.0	0.0	0.0	2.0	0.0	1.0	0.0	0.0	0.0	0.0	1.0	0.0	1.0	0.0	0.0	0.0	0.0	0.0	0.0	0.0	0.0	0.0	0.0	0.0	0.0	0.0	0.0
k__Bacteria;p__Chlorobi;c__ZB1;o__;f__;g__	0.0	0.0	0.0	0.0	0.0	0.0	0.0	0.0	0.0	0.0	0.0	0.0	0.0	0.0	0.0	0.0	0.0	0.0	0.0	0.0	0.0	0.0	0.0	0.0	0.0	0.0	0.0	0.0	0.0	0.0	0.0	0.0	0.0	0.0	0.0	0.0	0.0	0.0	0.0	0.0	0.0	0.0	0.0	0.0	0.0	0.0	0.0	0.0	0.0
k__Bacteria;p__Chloroflexi;c__;o__;f__;g__	0.0	0.0	0.0	0.0	0.0	0.0	0.0	0.0	0.0	0.0	0.0	0.0	0.0	0.0	0.0	0.0	0.0	0.0	0.0	0.0	0.0	0.0	0.0	0.0	0.0	0.0	0.0	0.0	0.0	0.0	0.0	0.0	0.0	0.0	0.0	0.0	0.0	0.0	0.0	0.0	0.0	0.0	0.0	0.0	0.0	0.0	0.0	0.0	0.0
k__Bacteria;p__Chloroflexi;c__Anaerolineae;o__;f__;g__	0.0	0.0	0.0	0.0	0.0	0.0	16.0	0.0	0.0	0.0	0.0	0.0	0.0	0.0	0.0	0.0	0.0	0.0	0.0	2.0	0.0	0.0	2.0	0.0	0.0	0.0	0.0	0.0	0.0	0.0	0.0	0.0	0.0	0.0	0.0	0.0	1.0	0.0	1.0	0.0	0.0	0.0	0.0	0.0	0.0	0.0	0.0	0.0	0.0
k__Bacteria;p__Chloroflexi;c__Anaerolineae;o__A31;f__KNA6-EB22;g__	0.0	0.0	0.0	0.0	0.0	0.0	0.0	0.0	0.0	0.0	0.0	0.0	0.0	0.0	0.0	0.0	0.0	0.0	0.0	0.0	0.0	0.0	0.0	0.0	0.0	0.0	0.0	0.0	0.0	0.0	0.0	0.0	0.0	0.0	0.0	0.0	0.0	0.0	0.0	0.0	0.0	0.0	0.0	0.0	0.0	0.0	0.0	0.0	0.0
k__Bacteria;p__Chloroflexi;c__Anaerolineae;o__A31;f__S47;g__	0.0	1.0	0.0	0.0	0.0	0.0	0.0	0.0	0.0	0.0	0.0	0.0	0.0	0.0	0.0	0.0	0.0	1.0	0.0	0.0	0.0	0.0	0.0	0.0	0.0	0.0	0.0	0.0	0.0	0.0	0.0	0.0	0.0	0.0	0.0	0.0	0.0	0.0	0.0	0.0	0.0	0.0	0.0	0.0	0.0	6.0	0.0	0.0	0.0
k__Bacteria;p__Chloroflexi;c__Anaerolineae;o__A4b;f__;g__	0.0	1.0	2.0	0.0	0.0	0.0	9.0	2.0	0.0	2.0	3.0	0.0	0.0	0.0	0.0	4.0	1.0	7.0	0.0	0.0	0.0	0.0	0.0	0.0	1.0	1.0	1.0	2.0	0.0	0.0	0.0	1.0	0.0	0.0	0.0	0.0	6.0	0.0	1.0	6.0	0.0	0.0	0.0	0.0	0.0	3.0	0.0	0.0	0.0
k__Bacteria;p__Chloroflexi;c__Anaerolineae;o__Anaerolineales;f__Anaerolinaceae;g__	0.0	0.0	0.0	0.0	0.0	0.0	0.0	0.0	0.0	0.0	0.0	0.0	0.0	0.0	0.0	0.0	0.0	0.0	0.0	0.0	0.0	0.0	0.0	0.0	0.0	0.0	0.0	0.0	0.0	0.0	0.0	0.0	0.0	0.0	0.0	0.0	0.0	0.0	0.0	0.0	0.0	0.0	0.0	0.0	0.0	0.0	0.0	0.0	0.0
k__Bacteria;p__Chloroflexi;c__Anaerolineae;o__Anaerolineales;f__Anaerolinaceae;g__Anaerolinea	0.0	0.0	0.0	0.0	0.0	0.0	0.0	0.0	0.0	0.0	0.0	0.0	0.0	0.0	0.0	0.0	0.0	0.0	0.0	0.0	0.0	0.0	0.0	0.0	0.0	0.0	2.0	0.0	0.0	0.0	0.0	0.0	0.0	0.0	0.0	0.0	0.0	1.0	0.0	0.0	0.0	0.0	0.0	0.0	0.0	0.0	0.0	0.0	0.0
k__Bacteria;p__Chloroflexi;c__Anaerolineae;o__Anaerolineales;f__Anaerolinaceae;g__C1_B004	0.0	0.0	0.0	0.0	0.0	0.0	0.0	0.0	0.0	0.0	0.0	0.0	0.0	0.0	0.0	0.0	0.0	0.0	0.0	0.0	0.0	0.0	0.0	0.0	0.0	0.0	0.0	0.0	0.0	0.0	0.0	0.0	0.0	0.0	0.0	0.0	0.0	0.0	0.0	0.0	0.0	0.0	0.0	0.0	0.0	0.0	0.0	0.0	0.0
k__Bacteria;p__Chloroflexi;c__Anaerolineae;o__Anaerolineales;f__Anaerolinaceae;g__SHD-231	0.0	0.0	0.0	0.0	0.0	0.0	0.0	0.0	0.0	0.0	0.0	0.0	0.0	0.0	0.0	0.0	0.0	0.0	0.0	0.0	0.0	0.0	0.0	0.0	0.0	0.0	0.0	0.0	0.0	0.0	0.0	0.0	0.0	0.0	0.0	0.0	0.0	0.0	0.0	0.0	0.0	0.0	0.0	0.0	0.0	0.0	0.0	0.0	0.0
k__Bacteria;p__Chloroflexi;c__Anaerolineae;o__Anaerolineales;f__Anaerolinaceae;g__T78	0.0	0.0	0.0	0.0	0.0	0.0	0.0	0.0	0.0	0.0	0.0	0.0	0.0	0.0	0.0	0.0	0.0	1.0	0.0	0.0	0.0	0.0	0.0	0.0	0.0	0.0	0.0	0.0	0.0	0.0	0.0	0.0	0.0	0.0	0.0	0.0	0.0	0.0	0.0	0.0	0.0	0.0	0.0	0.0	0.0	0.0	0.0	0.0	0.0
k__Bacteria;p__Chloroflexi;c__Anaerolineae;o__Anaerolineales;f__Anaerolinaceae;g__WCHB1-05	0.0	0.0	0.0	0.0	0.0	0.0	0.0	0.0	0.0	0.0	0.0	0.0	0.0	0.0	0.0	0.0	0.0	0.0	0.0	0.0	0.0	0.0	0.0	0.0	0.0	0.0	0.0	0.0	0.0	0.0	0.0	0.0	0.0	0.0	0.0	0.0	0.0	0.0	0.0	0.0	0.0	0.0	0.0	0.0	0.0	0.0	0.0	0.0	0.0
k__Bacteria;p__Chloroflexi;c__Anaerolineae;o__CFB-26;f__;g__	0.0	0.0	0.0	0.0	0.0	0.0	0.0	0.0	0.0	0.0	0.0	0.0	0.0	0.0	0.0	0.0	0.0	0.0	0.0	0.0	0.0	0.0	0.0	0.0	0.0	0.0	0.0	0.0	0.0	0.0	0.0	0.0	0.0	0.0	0.0	0.0	0.0	0.0	0.0	0.0	0.0	0.0	0.0	0.0	0.0	0.0	0.0	0.0	0.0
k__Bacteria;p__Chloroflexi;c__Anaerolineae;o__Caldilineales;f__;g__	0.0	0.0	0.0	0.0	0.0	0.0	0.0	0.0	0.0	0.0	0.0	0.0	0.0	0.0	0.0	0.0	0.0	0.0	0.0	0.0	0.0	0.0	0.0	0.0	0.0	0.0	0.0	0.0	0.0	0.0	0.0	0.0	0.0	0.0	0.0	0.0	0.0	0.0	0.0	0.0	0.0	0.0	0.0	0.0	0.0	0.0	0.0	0.0	0.0
k__Bacteria;p__Chloroflexi;c__Anaerolineae;o__Caldilineales;f__Caldilineaceae;g__	0.0	0.0	0.0	0.0	0.0	0.0	0.0	0.0	0.0	0.0	0.0	0.0	0.0	0.0	0.0	0.0	0.0	0.0	0.0	0.0	0.0	0.0	0.0	0.0	0.0	0.0	0.0	0.0	0.0	0.0	0.0	0.0	0.0	0.0	0.0	0.0	0.0	0.0	0.0	0.0	0.0	0.0	0.0	0.0	0.0	0.0	0.0	0.0	0.0
k__Bacteria;p__Chloroflexi;c__Anaerolineae;o__Caldilineales;f__Caldilineaceae;g__Caldilinea	0.0	1.0	0.0	0.0	4.0	0.0	3.0	1.0	3.0	0.0	0.0	0.0	0.0	0.0	2.0	0.0	0.0	3.0	0.0	0.0	0.0	0.0	1.0	2.0	1.0	1.0	1.0	1.0	0.0	0.0	0.0	2.0	0.0	0.0	0.0	0.0	2.0	0.0	0.0	1.0	2.0	7.0	0.0	1.0	0.0	0.0	0.0	0.0	0.0
k__Bacteria;p__Chloroflexi;c__Anaerolineae;o__DRC31;f__;g__	0.0	0.0	0.0	0.0	0.0	1.0	0.0	0.0	0.0	0.0	0.0	0.0	0.0	0.0	0.0	0.0	0.0	0.0	0.0	0.0	0.0	0.0	0.0	0.0	0.0	0.0	0.0	0.0	0.0	1.0	0.0	0.0	0.0	0.0	0.0	0.0	0.0	0.0	0.0	0.0	0.0	1.0	0.0	0.0	0.0	0.0	0.0	0.0	0.0
k__Bacteria;p__Chloroflexi;c__Anaerolineae;o__GCA004;f__;g__	0.0	0.0	0.0	0.0	0.0	0.0	0.0	0.0	0.0	0.0	0.0	0.0	0.0	0.0	0.0	0.0	0.0	0.0	0.0	0.0	0.0	0.0	0.0	0.0	0.0	0.0	0.0	0.0	0.0	0.0	0.0	0.0	0.0	0.0	0.0	0.0	0.0	0.0	0.0	0.0	0.0	0.0	0.0	0.0	0.0	0.0	0.0	0.0	0.0
k__Bacteria;p__Chloroflexi;c__Anaerolineae;o__H39;f__;g__	0.0	0.0	0.0	1.0	0.0	0.0	0.0	0.0	1.0	0.0	0.0	0.0	0.0	0.0	0.0	0.0	0.0	0.0	0.0	0.0	0.0	0.0	0.0	0.0	0.0	0.0	0.0	0.0	0.0	0.0	0.0	0.0	0.0	0.0	0.0	0.0	0.0	0.0	0.0	0.0	0.0	0.0	0.0	0.0	0.0	0.0	0.0	0.0	0.0
k__Bacteria;p__Chloroflexi;c__Anaerolineae;o__S0208;f__;g__	0.0	0.0	0.0	0.0	0.0	1.0	0.0	0.0	0.0	0.0	0.0	0.0	0.0	0.0	0.0	0.0	0.0	0.0	0.0	0.0	0.0	0.0	0.0	0.0	0.0	0.0	0.0	0.0	0.0	0.0	0.0	0.0	0.0	0.0	0.0	0.0	0.0	0.0	0.0	0.0	0.0	0.0	0.0	0.0	0.0	0.0	0.0	0.0	0.0
k__Bacteria;p__Chloroflexi;c__Anaerolineae;o__SB-34;f__;g__	0.0	0.0	0.0	0.0	0.0	0.0	0.0	0.0	0.0	0.0	0.0	0.0	0.0	0.0	0.0	0.0	0.0	0.0	0.0	0.0	0.0	0.0	0.0	0.0	0.0	0.0	0.0	0.0	0.0	0.0	0.0	0.0	0.0	0.0	0.0	0.0	0.0	0.0	0.0	0.0	0.0	0.0	0.0	0.0	0.0	0.0	0.0	0.0	0.0
k__Bacteria;p__Chloroflexi;c__Anaerolineae;o__SJA-101;f__SHA-31;g__	0.0	0.0	0.0	0.0	0.0	0.0	0.0	0.0	0.0	0.0	0.0	0.0	0.0	0.0	1.0	0.0	0.0	0.0	0.0	0.0	0.0	0.0	0.0	0.0	0.0	0.0	0.0	0.0	0.0	0.0	0.0	0.0	0.0	0.0	0.0	0.0	0.0	0.0	0.0	0.0	0.0	0.0	0.0	0.0	0.0	0.0	0.0	0.0	0.0
k__Bacteria;p__Chloroflexi;c__Anaerolineae;o__SJA-15;f__;g__	0.0	0.0	0.0	0.0	0.0	0.0	0.0	0.0	0.0	0.0	0.0	0.0	0.0	0.0	0.0	0.0	0.0	0.0	0.0	0.0	0.0	0.0	0.0	0.0	0.0	0.0	0.0	0.0	0.0	0.0	0.0	0.0	0.0	0.0	0.0	0.0	0.0	0.0	0.0	0.0	0.0	0.0	0.0	0.0	0.0	0.0	0.0	0.0	0.0
k__Bacteria;p__Chloroflexi;c__Anaerolineae;o__WCHB1-50;f__;g__	0.0	0.0	0.0	0.0	0.0	0.0	0.0	0.0	0.0	0.0	0.0	0.0	0.0	0.0	0.0	0.0	0.0	0.0	0.0	0.0	0.0	0.0	0.0	0.0	0.0	0.0	0.0	0.0	0.0	0.0	0.0	0.0	0.0	0.0	0.0	0.0	0.0	0.0	0.0	0.0	0.0	0.0	0.0	0.0	0.0	0.0	0.0	0.0	0.0
k__Bacteria;p__Chloroflexi;c__Anaerolineae;o__envOPS12;f__;g__	0.0	0.0	0.0	0.0	0.0	0.0	0.0	0.0	0.0	0.0	0.0	0.0	0.0	0.0	0.0	0.0	0.0	0.0	0.0	0.0	0.0	0.0	0.0	0.0	0.0	0.0	0.0	0.0	0.0	0.0	0.0	0.0	0.0	0.0	0.0	0.0	0.0	0.0	0.0	0.0	0.0	0.0	0.0	0.0	0.0	0.0	0.0	0.0	0.0
k__Bacteria;p__Chloroflexi;c__Bljii12;o__;f__;g__	2.0	9.0	24.0	2.0	8.0	4.0	0.0	0.0	1.0	1.0	6.0	0.0	0.0	0.0	1.0	0.0	0.0	1.0	4.0	1.0	0.0	0.0	0.0	0.0	3.0	0.0	4.0	1.0	0.0	0.0	0.0	0.0	3.0	0.0	0.0	0.0	3.0	3.0	1.0	5.0	5.0	1.0	1.0	3.0	2.0	1.0	0.0	0.0	0.0
k__Bacteria;p__Chloroflexi;c__Chloroflexi (class);o__Herpetosiphonales;f__Herpetosiphonaceae;g__Herpetosiphon	0.0	0.0	0.0	0.0	0.0	0.0	0.0	0.0	0.0	0.0	0.0	0.0	0.0	0.0	0.0	0.0	0.0	0.0	0.0	0.0	0.0	0.0	0.0	0.0	0.0	0.0	0.0	0.0	0.0	0.0	0.0	0.0	0.0	0.0	0.0	0.0	0.0	0.0	0.0	0.0	0.0	0.0	0.0	0.0	0.0	0.0	0.0	0.0	0.0
k__Bacteria;p__Chloroflexi;c__Chloroflexi (class);o__Roseiflexales;f__;g__	0.0	0.0	0.0	0.0	0.0	0.0	0.0	0.0	0.0	0.0	0.0	0.0	0.0	0.0	0.0	0.0	0.0	0.0	0.0	0.0	0.0	0.0	0.0	0.0	0.0	0.0	0.0	0.0	0.0	0.0	0.0	0.0	0.0	0.0	0.0	0.0	3.0	0.0	0.0	0.0	0.0	0.0	0.0	0.0	0.0	0.0	0.0	0.0	0.0
k__Bacteria;p__Chloroflexi;c__Chloroflexi (class);o__Roseiflexales;f__Kouleothrixaceae;g__	0.0	0.0	0.0	0.0	0.0	0.0	0.0	0.0	0.0	0.0	1.0	0.0	0.0	0.0	0.0	0.0	0.0	0.0	0.0	0.0	0.0	0.0	0.0	0.0	0.0	0.0	0.0	0.0	0.0	0.0	0.0	0.0	0.0	0.0	0.0	0.0	0.0	0.0	0.0	2.0	0.0	3.0	0.0	0.0	1.0	0.0	0.0	0.0	0.0
k__Bacteria;p__Chloroflexi;c__Chloroflexi (class);o__Roseiflexales;f__Kouleothrixaceae;g__Kouleothrix	0.0	0.0	0.0	0.0	0.0	0.0	0.0	0.0	0.0	0.0	0.0	0.0	0.0	0.0	0.0	0.0	0.0	0.0	0.0	0.0	0.0	0.0	0.0	5.0	0.0	0.0	0.0	0.0	0.0	0.0	0.0	0.0	0.0	0.0	0.0	0.0	0.0	0.0	0.0	0.0	0.0	0.0	0.0	0.0	0.0	0.0	0.0	0.0	0.0
k__Bacteria;p__Chloroflexi;c__Chloroflexi-4;o__;f__;g__	0.0	0.0	0.0	0.0	0.0	0.0	0.0	0.0	0.0	0.0	0.0	0.0	0.0	0.0	0.0	0.0	0.0	0.0	0.0	0.0	0.0	0.0	0.0	0.0	0.0	0.0	0.0	0.0	0.0	0.0	0.0	0.0	0.0	0.0	0.0	0.0	0.0	0.0	0.0	0.0	0.0	0.0	0.0	0.0	0.0	0.0	0.0	0.0	0.0
k__Bacteria;p__Chloroflexi;c__Ktedonobacteria;o__;f__;g__	0.0	0.0	0.0	0.0	0.0	0.0	0.0	0.0	0.0	0.0	0.0	0.0	0.0	0.0	0.0	0.0	0.0	0.0	0.0	0.0	0.0	0.0	0.0	0.0	0.0	0.0	0.0	0.0	0.0	0.0	0.0	0.0	0.0	0.0	0.0	0.0	0.0	0.0	0.0	0.0	0.0	1.0	0.0	0.0	0.0	0.0	1.0	0.0	0.0
k__Bacteria;p__Chloroflexi;c__SOGA31;o__;f__;g__	50.0	54.0	29.0	18.0	34.0	29.0	56.0	22.0	8.0	61.0	59.0	13.0	24.0	14.0	9.0	30.0	5.0	36.0	19.0	29.0	14.0	8.0	19.0	30.0	15.0	27.0	35.0	13.0	6.0	8.0	6.0	33.0	31.0	21.0	6.0	6.0	41.0	27.0	41.0	40.0	6.0	19.0	32.0	26.0	18.0	25.0	9.0	12.0	18.0
k__Bacteria;p__Chloroflexi;c__TK17;o__;f__;g__	0.0	0.0	0.0	0.0	0.0	2.0	5.0	0.0	0.0	5.0	0.0	0.0	0.0	0.0	1.0	3.0	0.0	1.0	0.0	4.0	1.0	0.0	1.0	0.0	1.0	3.0	5.0	0.0	1.0	0.0	0.0	0.0	7.0	0.0	2.0	0.0	1.0	1.0	0.0	3.0	0.0	0.0	3.0	1.0	2.0	0.0	0.0	1.0	2.0
k__Bacteria;p__Chloroflexi;c__Thermobacula;o__Thermobaculales;f__Thermobaculaceae;g__Thermobaculum	0.0	0.0	0.0	0.0	0.0	0.0	0.0	0.0	0.0	0.0	0.0	0.0	0.0	0.0	0.0	0.0	0.0	0.0	0.0	0.0	0.0	0.0	0.0	0.0	0.0	0.0	0.0	0.0	0.0	0.0	0.0	0.0	0.0	0.0	0.0	0.0	0.0	0.0	0.0	0.0	0.0	0.0	0.0	0.0	0.0	0.0	0.0	0.0	0.0
k__Bacteria;p__Chloroflexi;c__Thermomicrobia;o__;f__;g__	0.0	0.0	0.0	0.0	0.0	0.0	0.0	0.0	0.0	0.0	0.0	0.0	0.0	0.0	0.0	0.0	0.0	0.0	0.0	1.0	0.0	0.0	0.0	0.0	0.0	0.0	0.0	0.0	0.0	0.0	0.0	0.0	0.0	0.0	0.0	0.0	0.0	0.0	0.0	0.0	0.0	0.0	0.0	0.0	0.0	0.0	0.0	0.0	0.0
k__Bacteria;p__Chloroflexi;c__Thermomicrobia;o__HN1-15;f__;g__	34.0	48.0	62.0	13.0	24.0	6.0	97.0	36.0	16.0	39.0	28.0	7.0	17.0	16.0	31.0	15.0	4.0	59.0	29.0	51.0	14.0	8.0	26.0	4.0	31.0	13.0	67.0	44.0	12.0	22.0	15.0	38.0	18.0	62.0	11.0	8.0	47.0	24.0	20.0	26.0	7.0	28.0	14.0	24.0	22.0	45.0	19.0	15.0	25.0
k__Bacteria;p__Chloroflexi;c__Thermomicrobia;o__Thermomicrobiales;f__;g__	0.0	1.0	0.0	0.0	0.0	0.0	0.0	1.0	0.0	0.0	0.0	0.0	0.0	1.0	0.0	0.0	0.0	0.0	0.0	0.0	0.0	0.0	0.0	0.0	0.0	0.0	0.0	0.0	0.0	1.0	0.0	0.0	0.0	0.0	0.0	0.0	0.0	0.0	0.0	0.0	0.0	0.0	1.0	0.0	0.0	0.0	0.0	0.0	0.0
k__Bacteria;p__Cyanobacteria;c__;o__;f__;g__	1094.0	2296.0	1364.0	458.0	759.0	1866.0	1593.0	4613.0	16984.0	1555.0	2403.0	277.0	4147.0	431.0	662.0	1655.0	160.0	2442.0	406.0	1604.0	407.0	129.0	704.0	611.0	646.0	3505.0	1554.0	462.0	421.0	186.0	373.0	1344.0	1135.0	842.0	524.0	463.0	1766.0	884.0	816.0	4023.0	4877.0	1413.0	2203.0	536.0	911.0	2415.0	407.0	675.0	481.0
k__Bacteria;p__Cyanobacteria;c__;o__;f__;g__Acaryochloris	0.0	0.0	0.0	0.0	0.0	0.0	0.0	0.0	0.0	0.0	0.0	0.0	0.0	0.0	0.0	0.0	0.0	0.0	0.0	0.0	0.0	0.0	0.0	0.0	0.0	0.0	0.0	0.0	0.0	0.0	0.0	0.0	0.0	0.0	0.0	0.0	0.0	0.0	0.0	0.0	0.0	0.0	0.0	0.0	0.0	0.0	0.0	0.0	0.0
k__Bacteria;p__Cyanobacteria;c__;o__Chroococcales;f__;g__	0.0	0.0	0.0	0.0	0.0	0.0	0.0	0.0	0.0	0.0	0.0	0.0	0.0	0.0	0.0	0.0	0.0	0.0	0.0	0.0	0.0	0.0	0.0	0.0	0.0	0.0	0.0	0.0	0.0	0.0	0.0	0.0	0.0	0.0	0.0	0.0	0.0	0.0	0.0	0.0	0.0	0.0	0.0	0.0	0.0	0.0	0.0	0.0	0.0
k__Bacteria;p__Cyanobacteria;c__;o__Chroococcales;f__;g__Cyanobium	0.0	0.0	0.0	0.0	0.0	0.0	0.0	0.0	0.0	0.0	0.0	0.0	0.0	0.0	0.0	0.0	0.0	0.0	1.0	0.0	0.0	0.0	0.0	0.0	0.0	0.0	0.0	0.0	0.0	0.0	0.0	0.0	0.0	0.0	0.0	0.0	0.0	0.0	0.0	0.0	0.0	0.0	0.0	0.0	0.0	0.0	0.0	0.0	0.0
k__Bacteria;p__Cyanobacteria;c__;o__Chroococcales;f__;g__Synechococcus	0.0	0.0	0.0	0.0	0.0	0.0	0.0	0.0	0.0	0.0	0.0	0.0	0.0	0.0	0.0	0.0	0.0	0.0	0.0	0.0	0.0	0.0	0.0	0.0	0.0	0.0	0.0	0.0	0.0	0.0	0.0	0.0	0.0	0.0	0.0	0.0	0.0	0.0	0.0	0.0	0.0	0.0	0.0	0.0	0.0	0.0	0.0	0.0	0.0
k__Bacteria;p__Cyanobacteria;c__;o__Chroococcales;f__Prochlorococcaceae;g__Prochlorococcus	0.0	0.0	0.0	0.0	0.0	0.0	0.0	0.0	0.0	0.0	0.0	0.0	0.0	0.0	0.0	0.0	0.0	0.0	0.0	0.0	0.0	0.0	0.0	0.0	0.0	0.0	0.0	0.0	0.0	0.0	0.0	0.0	0.0	0.0	0.0	0.0	0.0	0.0	0.0	0.0	0.0	0.0	0.0	0.0	0.0	0.0	0.0	0.0	0.0
k__Bacteria;p__Cyanobacteria;c__;o__Nostocales;f__Nostocaceae;g__	0.0	2.0	0.0	0.0	0.0	0.0	0.0	0.0	0.0	0.0	0.0	0.0	0.0	0.0	0.0	1.0	0.0	0.0	0.0	0.0	0.0	0.0	0.0	0.0	0.0	0.0	0.0	0.0	0.0	0.0	0.0	0.0	0.0	0.0	1.0	0.0	0.0	0.0	0.0	0.0	0.0	0.0	0.0	0.0	0.0	0.0	0.0	0.0	0.0
k__Bacteria;p__Cyanobacteria;c__;o__Nostocales;f__Nostocaceae;g__Anabaena	0.0	0.0	0.0	0.0	0.0	0.0	0.0	0.0	0.0	0.0	4.0	0.0	0.0	0.0	0.0	0.0	0.0	0.0	0.0	0.0	0.0	0.0	0.0	0.0	0.0	0.0	0.0	0.0	0.0	0.0	0.0	0.0	0.0	0.0	0.0	0.0	0.0	0.0	0.0	0.0	0.0	0.0	0.0	0.0	0.0	0.0	0.0	0.0	0.0
k__Bacteria;p__Cyanobacteria;c__;o__Nostocales;f__Nostocaceae;g__Aphanizomenon	0.0	0.0	0.0	0.0	0.0	0.0	0.0	0.0	0.0	0.0	0.0	0.0	0.0	0.0	0.0	0.0	0.0	0.0	0.0	0.0	0.0	0.0	0.0	0.0	0.0	0.0	0.0	0.0	0.0	0.0	0.0	0.0	0.0	0.0	0.0	0.0	0.0	0.0	0.0	0.0	0.0	0.0	0.0	0.0	0.0	0.0	0.0	0.0	0.0
k__Bacteria;p__Cyanobacteria;c__;o__Nostocales;f__Nostocaceae;g__Gloeotrichia	0.0	0.0	0.0	0.0	0.0	0.0	0.0	0.0	1.0	0.0	0.0	0.0	0.0	0.0	0.0	0.0	0.0	0.0	0.0	0.0	0.0	0.0	0.0	0.0	0.0	0.0	0.0	0.0	0.0	0.0	0.0	0.0	0.0	0.0	0.0	0.0	0.0	0.0	0.0	0.0	0.0	0.0	0.0	0.0	0.0	0.0	0.0	0.0	0.0
k__Bacteria;p__Cyanobacteria;c__;o__Nostocales;f__Nostocaceae;g__Nodularia	0.0	0.0	0.0	0.0	0.0	0.0	0.0	0.0	0.0	0.0	0.0	0.0	0.0	0.0	0.0	0.0	0.0	0.0	0.0	0.0	0.0	0.0	0.0	0.0	0.0	0.0	0.0	0.0	0.0	0.0	0.0	0.0	0.0	0.0	0.0	0.0	0.0	0.0	0.0	0.0	0.0	0.0	0.0	0.0	0.0	0.0	0.0	0.0	0.0
k__Bacteria;p__Cyanobacteria;c__;o__Nostocales;f__Nostocaceae;g__Nostoc	0.0	0.0	0.0	2.0	0.0	0.0	0.0	0.0	0.0	0.0	0.0	0.0	0.0	0.0	0.0	0.0	0.0	0.0	1.0	0.0	0.0	0.0	0.0	0.0	0.0	0.0	0.0	0.0	0.0	0.0	0.0	0.0	0.0	0.0	0.0	0.0	0.0	0.0	0.0	0.0	0.0	0.0	0.0	0.0	0.0	0.0	0.0	0.0	0.0
k__Bacteria;p__Cyanobacteria;c__;o__Nostocales;f__Nostocaceae;g__Sphaerospermopsis	0.0	0.0	0.0	0.0	0.0	0.0	0.0	0.0	2.0	0.0	0.0	0.0	0.0	0.0	0.0	0.0	0.0	0.0	0.0	0.0	0.0	0.0	0.0	0.0	0.0	0.0	0.0	0.0	0.0	0.0	0.0	0.0	0.0	0.0	0.0	0.0	0.0	0.0	0.0	0.0	0.0	0.0	0.0	0.0	0.0	0.0	0.0	0.0	0.0
k__Bacteria;p__Cyanobacteria;c__;o__Nostocales;f__Nostocaceae;g__Trichormus	0.0	0.0	0.0	0.0	0.0	0.0	0.0	0.0	0.0	0.0	0.0	0.0	0.0	0.0	0.0	0.0	0.0	0.0	0.0	0.0	0.0	0.0	0.0	0.0	0.0	0.0	0.0	0.0	0.0	0.0	0.0	0.0	0.0	0.0	0.0	0.0	0.0	0.0	0.0	0.0	0.0	0.0	0.0	0.0	0.0	0.0	0.0	0.0	0.0
k__Bacteria;p__Cyanobacteria;c__;o__Nostocales;f__Rivulariaceae;g__Calothrix	0.0	0.0	0.0	0.0	0.0	0.0	0.0	0.0	0.0	0.0	0.0	0.0	0.0	0.0	0.0	0.0	0.0	0.0	0.0	0.0	0.0	0.0	0.0	0.0	0.0	0.0	0.0	0.0	0.0	0.0	0.0	0.0	0.0	0.0	0.0	0.0	0.0	0.0	0.0	0.0	0.0	0.0	0.0	0.0	0.0	0.0	0.0	0.0	2.0
k__Bacteria;p__Cyanobacteria;c__;o__Oscillatoriales;f__;g__	0.0	4.0	0.0	0.0	0.0	0.0	0.0	0.0	1.0	0.0	0.0	0.0	0.0	5.0	0.0	0.0	0.0	2.0	0.0	0.0	0.0	0.0	0.0	0.0	0.0	0.0	0.0	3.0	0.0	0.0	0.0	1.0	0.0	5.0	0.0	0.0	1.0	0.0	0.0	2.0	0.0	0.0	1.0	0.0	0.0	0.0	0.0	0.0	1.0
k__Bacteria;p__Cyanobacteria;c__;o__Oscillatoriales;f__;g__Arthrospira	0.0	0.0	0.0	0.0	0.0	0.0	0.0	0.0	0.0	0.0	0.0	0.0	0.0	0.0	0.0	0.0	0.0	0.0	0.0	0.0	0.0	0.0	0.0	0.0	0.0	0.0	0.0	0.0	0.0	0.0	0.0	0.0	0.0	0.0	0.0	0.0	0.0	0.0	0.0	0.0	0.0	0.0	0.0	0.0	0.0	0.0	0.0	0.0	0.0
k__Bacteria;p__Cyanobacteria;c__;o__Oscillatoriales;f__;g__Leptolyngbya	2.0	0.0	0.0	0.0	0.0	0.0	0.0	0.0	0.0	0.0	0.0	0.0	0.0	0.0	0.0	0.0	0.0	0.0	0.0	0.0	0.0	0.0	0.0	0.0	0.0	0.0	0.0	0.0	0.0	0.0	0.0	0.0	0.0	0.0	0.0	0.0	0.0	0.0	0.0	0.0	0.0	0.0	1.0	0.0	0.0	0.0	0.0	0.0	0.0
k__Bacteria;p__Cyanobacteria;c__;o__Oscillatoriales;f__;g__Microcoleus	0.0	3.0	0.0	0.0	26.0	7.0	13.0	0.0	1.0	3.0	1.0	1.0	2.0	3.0	4.0	1.0	0.0	1.0	0.0	0.0	3.0	0.0	5.0	0.0	0.0	7.0	2.0	1.0	0.0	1.0	2.0	2.0	0.0	0.0	0.0	0.0	2.0	9.0	6.0	7.0	0.0	0.0	3.0	0.0	0.0	1.0	0.0	0.0	0.0
k__Bacteria;p__Cyanobacteria;c__;o__Oscillatoriales;f__;g__Phormidium	0.0	2.0	0.0	0.0	0.0	0.0	0.0	0.0	0.0	0.0	0.0	0.0	0.0	0.0	0.0	0.0	0.0	0.0	0.0	0.0	0.0	0.0	0.0	0.0	0.0	0.0	0.0	0.0	0.0	0.0	0.0	0.0	0.0	0.0	0.0	0.0	0.0	0.0	0.0	1.0	0.0	0.0	0.0	0.0	0.0	0.0	0.0	0.0	0.0
k__Bacteria;p__Cyanobacteria;c__;o__Oscillatoriales;f__;g__Planktothricoides	0.0	0.0	0.0	0.0	0.0	0.0	0.0	0.0	0.0	0.0	0.0	0.0	0.0	0.0	0.0	0.0	0.0	0.0	0.0	0.0	0.0	0.0	0.0	0.0	0.0	0.0	0.0	0.0	0.0	0.0	0.0	0.0	0.0	0.0	0.0	0.0	0.0	0.0	0.0	0.0	0.0	0.0	0.0	0.0	0.0	0.0	0.0	0.0	0.0
k__Bacteria;p__Cyanobacteria;c__;o__Oscillatoriales;f__;g__Planktothrix	0.0	0.0	0.0	0.0	0.0	0.0	0.0	0.0	0.0	0.0	0.0	0.0	0.0	0.0	0.0	0.0	0.0	0.0	0.0	0.0	0.0	0.0	0.0	0.0	0.0	0.0	0.0	0.0	0.0	0.0	0.0	0.0	0.0	0.0	0.0	0.0	0.0	0.0	0.0	0.0	0.0	0.0	0.0	0.0	0.0	0.0	0.0	0.0	0.0
k__Bacteria;p__Cyanobacteria;c__;o__Oscillatoriales;f__;g__Pseudanabaena	0.0	0.0	0.0	0.0	0.0	0.0	0.0	0.0	0.0	0.0	0.0	0.0	0.0	0.0	0.0	0.0	0.0	0.0	0.0	0.0	0.0	0.0	0.0	0.0	0.0	0.0	0.0	0.0	0.0	0.0	0.0	0.0	0.0	0.0	0.0	0.0	0.0	0.0	0.0	0.0	0.0	0.0	0.0	0.0	0.0	0.0	0.0	0.0	0.0
k__Bacteria;p__Cyanobacteria;c__;o__Pleurocapsales;f__;g__	0.0	0.0	0.0	0.0	0.0	0.0	0.0	0.0	0.0	0.0	0.0	0.0	0.0	0.0	0.0	0.0	0.0	0.0	0.0	0.0	0.0	0.0	0.0	0.0	0.0	0.0	0.0	0.0	0.0	0.0	0.0	0.0	0.0	0.0	0.0	0.0	0.0	0.0	0.0	0.0	0.0	0.0	0.0	0.0	0.0	0.0	0.0	0.0	0.0
k__Bacteria;p__Cyanobacteria;c__;o__Pleurocapsales;f__;g__Chroococcus	0.0	0.0	0.0	0.0	0.0	0.0	0.0	0.0	0.0	0.0	0.0	0.0	0.0	0.0	0.0	0.0	0.0	0.0	0.0	0.0	0.0	0.0	0.0	0.0	0.0	0.0	0.0	0.0	0.0	0.0	0.0	0.0	0.0	0.0	0.0	0.0	0.0	0.0	0.0	0.0	0.0	0.0	0.0	0.0	0.0	0.0	0.0	0.0	0.0
k__Bacteria;p__Cyanobacteria;c__;o__Pleurocapsales;f__;g__Cyanobacterium	0.0	0.0	0.0	0.0	0.0	0.0	0.0	0.0	0.0	0.0	0.0	0.0	0.0	0.0	0.0	0.0	0.0	0.0	0.0	0.0	0.0	0.0	0.0	0.0	0.0	0.0	0.0	0.0	0.0	0.0	0.0	0.0	0.0	0.0	0.0	0.0	0.0	0.0	0.0	0.0	0.0	0.0	0.0	0.0	0.0	0.0	0.0	0.0	0.0
k__Bacteria;p__Cyanobacteria;c__;o__Pleurocapsales;f__;g__Microcystis	0.0	0.0	0.0	0.0	0.0	0.0	0.0	0.0	0.0	0.0	0.0	0.0	0.0	0.0	0.0	0.0	0.0	0.0	0.0	0.0	0.0	0.0	0.0	0.0	0.0	0.0	0.0	0.0	0.0	0.0	0.0	0.0	0.0	0.0	0.0	0.0	0.0	0.0	0.0	0.0	0.0	0.0	0.0	0.0	0.0	0.0	0.0	0.0	0.0
k__Bacteria;p__Cyanobacteria;c__;o__Pleurocapsales;f__;g__Pleurocapsa	0.0	0.0	0.0	0.0	0.0	0.0	0.0	0.0	0.0	0.0	0.0	0.0	0.0	0.0	0.0	0.0	0.0	0.0	0.0	0.0	0.0	0.0	0.0	0.0	0.0	0.0	0.0	0.0	0.0	0.0	0.0	0.0	0.0	0.0	0.0	0.0	0.0	0.0	0.0	0.0	0.0	0.0	0.0	0.0	0.0	0.0	0.0	0.0	0.0
k__Bacteria;p__Cyanobacteria;c__;o__Pleurocapsales;f__;g__Synechocystis	0.0	0.0	0.0	0.0	0.0	0.0	0.0	0.0	0.0	0.0	0.0	0.0	0.0	0.0	0.0	0.0	0.0	0.0	0.0	0.0	0.0	0.0	0.0	0.0	0.0	0.0	0.0	0.0	0.0	0.0	0.0	0.0	0.0	0.0	0.0	0.0	0.0	0.0	0.0	0.0	0.0	0.0	0.0	0.0	0.0	0.0	0.0	0.0	0.0
k__Bacteria;p__Cyanobacteria;c__;o__Stigonematales;f__;g__Fischerella	0.0	0.0	0.0	0.0	0.0	0.0	0.0	0.0	0.0	0.0	0.0	0.0	0.0	0.0	0.0	0.0	0.0	0.0	0.0	0.0	0.0	0.0	0.0	0.0	0.0	0.0	0.0	0.0	0.0	0.0	0.0	0.0	0.0	0.0	0.0	0.0	0.0	0.0	0.0	0.0	0.0	0.0	0.0	0.0	0.0	0.0	0.0	0.0	0.0
k__Bacteria;p__Cyanobacteria;c__S15B-MN24;o__;f__;g__	0.0	0.0	0.0	0.0	0.0	0.0	0.0	0.0	0.0	0.0	0.0	0.0	0.0	1.0	0.0	3.0	0.0	1.0	0.0	0.0	0.0	0.0	0.0	0.0	0.0	2.0	1.0	0.0	0.0	0.0	0.0	0.0	1.0	0.0	0.0	0.0	0.0	0.0	1.0	0.0	0.0	0.0	0.0	0.0	3.0	0.0	0.0	0.0	0.0
k__Bacteria;p__Cyanobacteria;c__SM1D11;o__;f__;g__	0.0	0.0	0.0	0.0	0.0	0.0	0.0	0.0	0.0	0.0	0.0	0.0	0.0	0.0	0.0	0.0	0.0	0.0	0.0	0.0	0.0	0.0	0.0	0.0	0.0	0.0	0.0	0.0	0.0	0.0	0.0	0.0	0.0	0.0	0.0	0.0	0.0	0.0	0.0	0.0	0.0	0.0	0.0	0.0	0.0	0.0	0.0	0.0	0.0
k__Bacteria;p__Cyanobacteria;c__YS2;o__;f__;g__	0.0	0.0	0.0	0.0	0.0	0.0	0.0	0.0	0.0	0.0	0.0	0.0	0.0	0.0	0.0	0.0	0.0	0.0	0.0	0.0	0.0	0.0	2.0	0.0	4.0	1.0	1.0	0.0	0.0	0.0	0.0	0.0	0.0	0.0	0.0	0.0	0.0	0.0	1.0	4.0	0.0	0.0	0.0	2.0	0.0	0.0	0.0	0.0	0.0
k__Bacteria;p__Cyanobacteria;c__mle1-12;o__;f__;g__	12.0	0.0	9.0	0.0	13.0	2.0	4.0	0.0	1.0	4.0	0.0	0.0	0.0	0.0	1.0	0.0	0.0	0.0	0.0	1.0	0.0	0.0	0.0	0.0	4.0	3.0	0.0	2.0	3.0	3.0	0.0	0.0	0.0	0.0	0.0	0.0	0.0	0.0	0.0	2.0	2.0	0.0	0.0	0.0	0.0	20.0	0.0	0.0	3.0
k__Bacteria;p__Deferribacteres;c__Deferribacteres (class);o__Deferribacterales;f__Deferribacteraceae;g__E4	0.0	0.0	0.0	0.0	0.0	0.0	0.0	0.0	0.0	0.0	0.0	0.0	0.0	0.0	0.0	0.0	0.0	0.0	0.0	0.0	0.0	0.0	0.0	0.0	0.0	0.0	0.0	0.0	0.0	0.0	0.0	0.0	0.0	0.0	0.0	0.0	0.0	0.0	0.0	0.0	0.0	0.0	0.0	0.0	0.0	0.0	0.0	0.0	0.0
k__Bacteria;p__Deferribacteres;c__Deferribacteres (class);o__Deferribacterales;f__Deferribacteraceae;g__Mucispirillum	0.0	0.0	0.0	0.0	0.0	0.0	0.0	0.0	0.0	0.0	2.0	0.0	0.0	0.0	0.0	0.0	0.0	0.0	0.0	0.0	0.0	0.0	0.0	0.0	0.0	0.0	0.0	1.0	0.0	0.0	0.0	0.0	1.0	0.0	0.0	2.0	1.0	0.0	12.0	2.0	0.0	0.0	0.0	1.0	0.0	0.0	0.0	0.0	0.0
k__Bacteria;p__Elusimicrobia;c__Elusimicrobia (class);o__;f__;g__	0.0	0.0	0.0	0.0	0.0	0.0	0.0	0.0	0.0	0.0	0.0	0.0	0.0	0.0	0.0	0.0	0.0	0.0	0.0	0.0	0.0	0.0	0.0	0.0	0.0	1.0	0.0	0.0	0.0	0.0	0.0	0.0	0.0	0.0	0.0	0.0	0.0	0.0	0.0	0.0	0.0	0.0	1.0	0.0	0.0	0.0	0.0	0.0	0.0
k__Bacteria;p__Elusimicrobia;c__Elusimicrobia (class);o__Elusimicrobiales;f__;g__	0.0	0.0	0.0	0.0	0.0	0.0	0.0	0.0	0.0	0.0	0.0	0.0	0.0	0.0	0.0	0.0	0.0	0.0	0.0	0.0	0.0	0.0	0.0	0.0	0.0	0.0	0.0	0.0	0.0	0.0	0.0	0.0	0.0	0.0	0.0	0.0	0.0	0.0	0.0	0.0	0.0	0.0	0.0	0.0	0.0	0.0	0.0	0.0	0.0
k__Bacteria;p__Elusimicrobia;c__Elusimicrobia (class);o__Elusimicrobiales;f__Elusimicrobiaceae;g__	0.0	0.0	0.0	0.0	0.0	0.0	0.0	0.0	0.0	0.0	0.0	0.0	0.0	0.0	0.0	0.0	0.0	0.0	0.0	0.0	0.0	0.0	0.0	0.0	1.0	0.0	0.0	1.0	0.0	0.0	0.0	0.0	0.0	0.0	0.0	0.0	0.0	0.0	0.0	0.0	0.0	0.0	0.0	0.0	0.0	0.0	0.0	0.0	0.0
k__Bacteria;p__Fibrobacteres;c__Fibrobacteres (class);o__Fibrobacterales;f__Fibrobacteraceae;g__Fibrobacter	0.0	0.0	0.0	0.0	0.0	0.0	7.0	0.0	0.0	0.0	0.0	0.0	0.0	0.0	0.0	0.0	0.0	0.0	0.0	0.0	0.0	0.0	0.0	0.0	0.0	0.0	0.0	0.0	0.0	0.0	0.0	0.0	0.0	0.0	0.0	0.0	0.0	0.0	0.0	0.0	0.0	0.0	0.0	0.0	0.0	0.0	0.0	0.0	0.0
k__Bacteria;p__Firmicutes;c__Bacilli;o__;f__;g__	14.0	10.0	24.0	8.0	0.0	13.0	11.0	20.0	8.0	14.0	28.0	23.0	16.0	41.0	11.0	5.0	7.0	8.0	18.0	8.0	11.0	12.0	9.0	13.0	9.0	4.0	11.0	8.0	11.0	30.0	0.0	7.0	6.0	10.0	12.0	2.0	10.0	9.0	4.0	10.0	10.0	10.0	28.0	18.0	12.0	9.0	17.0	17.0	11.0
k__Bacteria;p__Firmicutes;c__Bacilli;o__;f__;g__Thermicanus	0.0	0.0	0.0	0.0	0.0	0.0	0.0	0.0	0.0	3.0	0.0	0.0	8.0	0.0	0.0	0.0	0.0	0.0	0.0	0.0	0.0	0.0	0.0	0.0	0.0	0.0	0.0	0.0	0.0	0.0	0.0	0.0	0.0	0.0	0.0	0.0	0.0	0.0	0.0	0.0	0.0	0.0	0.0	0.0	0.0	0.0	1.0	0.0	0.0
k__Bacteria;p__Firmicutes;c__Bacilli;o__Bacillales;f__;g__	2.0	3.0	3.0	1.0	13.0	5.0	3.0	0.0	3.0	4.0	1.0	1.0	5.0	3.0	4.0	1.0	0.0	3.0	0.0	4.0	3.0	0.0	0.0	7.0	0.0	0.0	2.0	2.0	0.0	1.0	1.0	2.0	0.0	0.0	0.0	0.0	3.0	0.0	3.0	5.0	0.0	0.0	0.0	1.0	1.0	2.0	2.0	3.0	2.0
k__Bacteria;p__Firmicutes;c__Bacilli;o__Bacillales;f__;g__Exiguobacterium	20.0	74.0	18.0	17.0	34.0	35.0	41.0	56.0	11.0	19.0	46.0	1.0	26.0	15.0	20.0	24.0	4.0	18.0	19.0	6.0	14.0	45.0	12.0	2.0	10.0	19.0	11.0	18.0	11.0	12.0	19.0	37.0	18.0	9.0	22.0	8.0	38.0	27.0	24.0	45.0	5.0	22.0	30.0	20.0	17.0	26.0	11.0	6.0	12.0
k__Bacteria;p__Firmicutes;c__Bacilli;o__Bacillales;f__;g__Gemella	936.0	480.0	835.0	534.0	195.0	141.0	185.0	518.0	165.0	344.0	296.0	737.0	357.0	465.0	596.0	149.0	87.0	205.0	196.0	69.0	121.0	127.0	136.0	256.0	112.0	57.0	90.0	136.0	83.0	506.0	41.0	91.0	141.0	132.0	924.0	396.0	277.0	120.0	166.0	276.0	331.0	244.0	148.0	108.0	194.0	73.0	175.0	300.0	194.0
k__Bacteria;p__Firmicutes;c__Bacilli;o__Bacillales;f__;g__Pullulanibacillus	0.0	0.0	0.0	0.0	0.0	0.0	0.0	0.0	0.0	0.0	0.0	1.0	0.0	2.0	0.0	0.0	0.0	0.0	0.0	0.0	0.0	0.0	0.0	0.0	0.0	0.0	0.0	0.0	0.0	0.0	0.0	0.0	0.0	0.0	0.0	0.0	0.0	0.0	0.0	0.0	0.0	0.0	2.0	0.0	0.0	0.0	0.0	0.0	0.0
k__Bacteria;p__Firmicutes;c__Bacilli;o__Bacillales;f__Alicyclobacillaceae;g__Alicyclobacillus	0.0	0.0	0.0	0.0	114.0	18.0	139.0	7.0	7.0	80.0	16.0	6.0	31.0	35.0	12.0	19.0	17.0	14.0	4.0	34.0	5.0	0.0	1.0	159.0	0.0	9.0	60.0	18.0	36.0	0.0	1.0	1.0	0.0	0.0	0.0	0.0	0.0	2.0	1.0	3.0	0.0	23.0	6.0	3.0	2.0	56.0	9.0	6.0	0.0
k__Bacteria;p__Firmicutes;c__Bacilli;o__Bacillales;f__Bacillaceae;g__	8.0	11.0	17.0	12.0	36.0	12.0	16.0	11.0	6.0	15.0	16.0	14.0	13.0	7.0	14.0	10.0	0.0	20.0	7.0	26.0	19.0	40.0	11.0	19.0	11.0	8.0	12.0	12.0	8.0	9.0	3.0	14.0	4.0	21.0	4.0	5.0	11.0	5.0	16.0	34.0	14.0	21.0	12.0	11.0	11.0	11.0	11.0	9.0	7.0
k__Bacteria;p__Firmicutes;c__Bacilli;o__Bacillales;f__Bacillaceae;g__Alkalibacillus	0.0	0.0	0.0	0.0	0.0	0.0	1.0	0.0	0.0	0.0	0.0	0.0	0.0	0.0	0.0	0.0	0.0	0.0	0.0	0.0	0.0	0.0	0.0	0.0	0.0	0.0	0.0	0.0	0.0	0.0	0.0	0.0	0.0	0.0	0.0	0.0	0.0	0.0	0.0	0.0	0.0	0.0	0.0	0.0	0.0	0.0	0.0	0.0	0.0
k__Bacteria;p__Firmicutes;c__Bacilli;o__Bacillales;f__Bacillaceae;g__Anaerobacillus	1.0	4.0	4.0	3.0	37.0	4.0	1.0	6.0	4.0	8.0	2.0	0.0	2.0	11.0	14.0	1.0	1.0	4.0	0.0	6.0	2.0	8.0	2.0	1.0	3.0	0.0	20.0	3.0	2.0	3.0	0.0	6.0	5.0	0.0	0.0	3.0	2.0	1.0	7.0	6.0	2.0	0.0	5.0	1.0	1.0	0.0	5.0	2.0	2.0
k__Bacteria;p__Firmicutes;c__Bacilli;o__Bacillales;f__Bacillaceae;g__Anoxybacillus	0.0	0.0	6.0	1.0	4.0	0.0	2.0	2.0	1.0	3.0	1.0	0.0	3.0	1.0	4.0	1.0	0.0	2.0	2.0	3.0	0.0	1.0	3.0	0.0	0.0	1.0	1.0	1.0	0.0	1.0	4.0	3.0	1.0	0.0	5.0	0.0	0.0	1.0	0.0	3.0	2.0	1.0	1.0	0.0	1.0	0.0	1.0	1.0	2.0
k__Bacteria;p__Firmicutes;c__Bacilli;o__Bacillales;f__Bacillaceae;g__Bacillus	177.0	190.0	352.0	139.0	352.0	200.0	225.0	120.0	227.0	274.0	187.0	108.0	190.0	447.0	200.0	142.0	49.0	158.0	110.0	241.0	104.0	72.0	97.0	98.0	122.0	88.0	140.0	95.0	116.0	111.0	57.0	160.0	99.0	82.0	99.0	66.0	186.0	133.0	93.0	252.0	91.0	145.0	115.0	59.0	89.0	129.0	97.0	48.0	85.0
k__Bacteria;p__Firmicutes;c__Bacilli;o__Bacillales;f__Bacillaceae;g__Geobacillus	4.0	2.0	4.0	3.0	0.0	3.0	5.0	3.0	2.0	12.0	4.0	1.0	4.0	9.0	4.0	2.0	1.0	2.0	5.0	0.0	4.0	2.0	7.0	2.0	0.0	1.0	4.0	2.0	3.0	0.0	3.0	2.0	1.0	0.0	1.0	3.0	2.0	2.0	6.0	2.0	2.0	3.0	1.0	1.0	2.0	5.0	1.0	1.0	2.0
k__Bacteria;p__Firmicutes;c__Bacilli;o__Bacillales;f__Bacillaceae;g__Halobacillus	1.0	0.0	0.0	0.0	0.0	0.0	0.0	0.0	0.0	0.0	0.0	0.0	0.0	0.0	0.0	0.0	0.0	0.0	0.0	0.0	0.0	0.0	0.0	0.0	0.0	0.0	0.0	0.0	0.0	0.0	0.0	0.0	0.0	0.0	0.0	0.0	1.0	0.0	0.0	0.0	0.0	0.0	0.0	0.0	0.0	0.0	0.0	0.0	0.0
k__Bacteria;p__Firmicutes;c__Bacilli;o__Bacillales;f__Bacillaceae;g__Halolactibacillus	0.0	0.0	0.0	0.0	0.0	0.0	0.0	0.0	0.0	0.0	0.0	0.0	0.0	0.0	0.0	0.0	0.0	0.0	0.0	1.0	0.0	0.0	0.0	0.0	0.0	0.0	0.0	0.0	0.0	0.0	0.0	0.0	0.0	13.0	0.0	0.0	0.0	0.0	0.0	0.0	0.0	0.0	0.0	0.0	0.0	0.0	0.0	0.0	0.0
k__Bacteria;p__Firmicutes;c__Bacilli;o__Bacillales;f__Bacillaceae;g__Lentibacillus	0.0	0.0	0.0	0.0	0.0	0.0	0.0	0.0	0.0	0.0	0.0	0.0	0.0	0.0	0.0	0.0	0.0	0.0	0.0	0.0	1.0	0.0	0.0	0.0	0.0	0.0	2.0	0.0	0.0	0.0	0.0	2.0	0.0	0.0	0.0	0.0	0.0	0.0	0.0	0.0	0.0	0.0	0.0	0.0	0.0	3.0	0.0	0.0	0.0
k__Bacteria;p__Firmicutes;c__Bacilli;o__Bacillales;f__Bacillaceae;g__Natronobacillus	0.0	0.0	0.0	0.0	0.0	0.0	0.0	0.0	0.0	0.0	0.0	0.0	0.0	1.0	0.0	0.0	0.0	0.0	0.0	1.0	0.0	0.0	0.0	0.0	0.0	0.0	0.0	0.0	0.0	0.0	0.0	0.0	0.0	0.0	0.0	0.0	0.0	1.0	0.0	0.0	0.0	0.0	0.0	0.0	1.0	1.0	0.0	1.0	0.0
k__Bacteria;p__Firmicutes;c__Bacilli;o__Bacillales;f__Bacillaceae;g__Oceanobacillus	1.0	2.0	0.0	0.0	0.0	2.0	19.0	0.0	3.0	3.0	5.0	3.0	3.0	2.0	1.0	0.0	0.0	0.0	0.0	5.0	7.0	6.0	0.0	0.0	2.0	1.0	4.0	0.0	0.0	1.0	0.0	0.0	1.0	0.0	3.0	0.0	3.0	0.0	0.0	4.0	0.0	5.0	2.0	2.0	4.0	9.0	0.0	0.0	4.0
k__Bacteria;p__Firmicutes;c__Bacilli;o__Bacillales;f__Bacillaceae;g__Piscibacillus	0.0	0.0	0.0	0.0	0.0	0.0	0.0	0.0	0.0	0.0	0.0	0.0	0.0	0.0	0.0	0.0	0.0	0.0	0.0	0.0	0.0	0.0	0.0	0.0	0.0	0.0	0.0	0.0	0.0	0.0	0.0	0.0	0.0	0.0	0.0	0.0	0.0	0.0	0.0	0.0	0.0	0.0	0.0	0.0	0.0	0.0	0.0	0.0	0.0
k__Bacteria;p__Firmicutes;c__Bacilli;o__Bacillales;f__Bacillaceae;g__Pontibacillus	1.0	0.0	1.0	1.0	0.0	2.0	1.0	0.0	2.0	1.0	0.0	1.0	0.0	1.0	0.0	0.0	0.0	0.0	0.0	0.0	0.0	0.0	0.0	0.0	0.0	1.0	1.0	0.0	1.0	0.0	0.0	0.0	0.0	1.0	1.0	1.0	1.0	0.0	1.0	0.0	1.0	1.0	0.0	1.0	0.0	0.0	1.0	1.0	0.0
k__Bacteria;p__Firmicutes;c__Bacilli;o__Bacillales;f__Bacillaceae;g__Salimicrobium	0.0	0.0	0.0	0.0	0.0	0.0	0.0	0.0	0.0	0.0	0.0	0.0	0.0	0.0	0.0	0.0	0.0	0.0	0.0	0.0	0.0	0.0	0.0	0.0	0.0	0.0	0.0	0.0	0.0	0.0	0.0	0.0	0.0	0.0	0.0	0.0	0.0	0.0	0.0	0.0	0.0	0.0	0.0	0.0	0.0	0.0	0.0	0.0	0.0
k__Bacteria;p__Firmicutes;c__Bacilli;o__Bacillales;f__Bacillaceae;g__Salinibacillus	0.0	0.0	0.0	1.0	1.0	2.0	0.0	0.0	0.0	0.0	0.0	0.0	0.0	0.0	2.0	0.0	0.0	1.0	0.0	0.0	1.0	0.0	1.0	0.0	1.0	0.0	0.0	0.0	0.0	0.0	0.0	0.0	0.0	0.0	1.0	0.0	0.0	3.0	0.0	0.0	0.0	0.0	0.0	0.0	0.0	0.0	0.0	1.0	0.0
k__Bacteria;p__Firmicutes;c__Bacilli;o__Bacillales;f__Bacillaceae;g__Sediminibacillus	0.0	0.0	0.0	0.0	0.0	0.0	0.0	0.0	0.0	0.0	0.0	0.0	0.0	0.0	0.0	0.0	0.0	0.0	0.0	0.0	0.0	0.0	0.0	0.0	0.0	0.0	0.0	0.0	0.0	0.0	0.0	0.0	0.0	0.0	0.0	0.0	0.0	0.0	0.0	0.0	0.0	0.0	0.0	0.0	0.0	0.0	0.0	0.0	0.0
k__Bacteria;p__Firmicutes;c__Bacilli;o__Bacillales;f__Bacillaceae;g__Terribacillus	0.0	0.0	0.0	0.0	0.0	0.0	0.0	0.0	1.0	0.0	0.0	0.0	0.0	7.0	0.0	0.0	0.0	1.0	1.0	5.0	0.0	0.0	0.0	0.0	0.0	0.0	0.0	0.0	0.0	0.0	0.0	0.0	1.0	0.0	0.0	0.0	0.0	0.0	0.0	0.0	0.0	1.0	0.0	0.0	0.0	0.0	0.0	0.0	0.0
k__Bacteria;p__Firmicutes;c__Bacilli;o__Bacillales;f__Bacillaceae;g__Thalassobacillus	0.0	0.0	0.0	0.0	0.0	1.0	0.0	0.0	0.0	0.0	0.0	0.0	0.0	0.0	0.0	0.0	0.0	0.0	0.0	0.0	0.0	0.0	0.0	0.0	0.0	0.0	0.0	0.0	0.0	0.0	0.0	0.0	0.0	0.0	0.0	0.0	0.0	0.0	0.0	0.0	0.0	0.0	0.0	0.0	0.0	0.0	0.0	0.0	0.0
k__Bacteria;p__Firmicutes;c__Bacilli;o__Bacillales;f__Bacillaceae;g__Virgibacillus	1.0	3.0	1.0	0.0	26.0	3.0	0.0	0.0	0.0	0.0	2.0	1.0	1.0	0.0	5.0	1.0	0.0	4.0	0.0	4.0	3.0	3.0	0.0	0.0	3.0	0.0	0.0	1.0	0.0	1.0	0.0	3.0	4.0	0.0	0.0	0.0	0.0	0.0	5.0	5.0	0.0	5.0	1.0	1.0	2.0	4.0	0.0	2.0	1.0
k__Bacteria;p__Firmicutes;c__Bacilli;o__Bacillales;f__Listeriaceae;g__	0.0	0.0	1.0	0.0	0.0	2.0	0.0	1.0	0.0	1.0	0.0	0.0	0.0	0.0	0.0	0.0	0.0	1.0	0.0	0.0	0.0	0.0	0.0	0.0	0.0	0.0	0.0	0.0	0.0	0.0	0.0	0.0	0.0	0.0	0.0	0.0	0.0	0.0	0.0	0.0	0.0	0.0	0.0	0.0	0.0	0.0	0.0	0.0	0.0
k__Bacteria;p__Firmicutes;c__Bacilli;o__Bacillales;f__Listeriaceae;g__Brochothrix	0.0	0.0	6.0	0.0	0.0	1.0	0.0	1.0	4.0	1.0	1.0	0.0	1.0	2.0	0.0	2.0	0.0	0.0	0.0	0.0	0.0	0.0	0.0	0.0	0.0	0.0	0.0	0.0	0.0	1.0	0.0	0.0	0.0	0.0	0.0	0.0	0.0	0.0	1.0	1.0	0.0	0.0	0.0	0.0	0.0	0.0	1.0	0.0	0.0
k__Bacteria;p__Firmicutes;c__Bacilli;o__Bacillales;f__Listeriaceae;g__Listeria	0.0	0.0	0.0	0.0	0.0	0.0	0.0	0.0	0.0	0.0	0.0	0.0	0.0	0.0	0.0	1.0	0.0	1.0	0.0	0.0	0.0	0.0	0.0	0.0	0.0	0.0	0.0	0.0	0.0	0.0	0.0	0.0	1.0	0.0	0.0	0.0	0.0	0.0	0.0	0.0	0.0	0.0	0.0	0.0	0.0	0.0	1.0	0.0	1.0
k__Bacteria;p__Firmicutes;c__Bacilli;o__Bacillales;f__Paenibacillaceae;g__	0.0	0.0	0.0	0.0	0.0	0.0	0.0	0.0	0.0	0.0	4.0	0.0	2.0	0.0	0.0	0.0	0.0	0.0	0.0	2.0	0.0	0.0	0.0	0.0	0.0	0.0	0.0	1.0	0.0	0.0	0.0	0.0	0.0	0.0	0.0	0.0	0.0	0.0	0.0	0.0	0.0	0.0	0.0	0.0	0.0	0.0	0.0	0.0	0.0
k__Bacteria;p__Firmicutes;c__Bacilli;o__Bacillales;f__Paenibacillaceae;g__Ammoniphilus	0.0	0.0	0.0	0.0	0.0	0.0	0.0	2.0	0.0	0.0	3.0	0.0	5.0	0.0	0.0	1.0	0.0	0.0	0.0	2.0	1.0	0.0	0.0	0.0	1.0	1.0	5.0	0.0	0.0	0.0	0.0	0.0	0.0	0.0	0.0	0.0	0.0	0.0	0.0	0.0	0.0	0.0	0.0	0.0	1.0	0.0	0.0	0.0	0.0
k__Bacteria;p__Firmicutes;c__Bacilli;o__Bacillales;f__Paenibacillaceae;g__Aneurinibacillus	0.0	0.0	0.0	0.0	0.0	0.0	0.0	0.0	0.0	0.0	0.0	0.0	0.0	0.0	0.0	0.0	0.0	0.0	0.0	0.0	0.0	0.0	0.0	0.0	0.0	0.0	0.0	0.0	0.0	0.0	0.0	0.0	0.0	0.0	0.0	0.0	0.0	0.0	0.0	0.0	0.0	0.0	0.0	0.0	0.0	0.0	0.0	0.0	0.0
k__Bacteria;p__Firmicutes;c__Bacilli;o__Bacillales;f__Paenibacillaceae;g__Brevibacillus	0.0	5.0	1.0	0.0	0.0	2.0	11.0	0.0	1.0	2.0	2.0	0.0	0.0	0.0	5.0	1.0	0.0	0.0	0.0	1.0	0.0	0.0	0.0	0.0	0.0	0.0	0.0	1.0	1.0	1.0	0.0	0.0	0.0	0.0	0.0	0.0	1.0	0.0	8.0	0.0	0.0	4.0	0.0	3.0	0.0	0.0	1.0	0.0	0.0
k__Bacteria;p__Firmicutes;c__Bacilli;o__Bacillales;f__Paenibacillaceae;g__Cohnella	0.0	1.0	0.0	1.0	0.0	0.0	0.0	0.0	1.0	0.0	0.0	0.0	0.0	0.0	1.0	0.0	0.0	1.0	0.0	0.0	0.0	0.0	0.0	0.0	0.0	0.0	0.0	0.0	0.0	0.0	0.0	0.0	0.0	0.0	0.0	0.0	0.0	1.0	0.0	2.0	4.0	0.0	0.0	0.0	0.0	0.0	0.0	0.0	0.0
k__Bacteria;p__Firmicutes;c__Bacilli;o__Bacillales;f__Paenibacillaceae;g__Paenibacillus	15.0	11.0	23.0	3.0	84.0	15.0	23.0	14.0	8.0	29.0	19.0	1.0	5.0	11.0	7.0	3.0	0.0	18.0	8.0	9.0	4.0	2.0	9.0	6.0	3.0	2.0	1.0	3.0	5.0	4.0	0.0	1.0	4.0	0.0	4.0	4.0	15.0	7.0	6.0	78.0	10.0	3.0	12.0	6.0	9.0	11.0	3.0	2.0	9.0
k__Bacteria;p__Firmicutes;c__Bacilli;o__Bacillales;f__Paenibacillaceae;g__Thermobacillus	0.0	0.0	0.0	0.0	0.0	0.0	0.0	0.0	0.0	2.0	0.0	0.0	0.0	0.0	0.0	0.0	0.0	1.0	0.0	0.0	0.0	0.0	0.0	0.0	1.0	0.0	0.0	0.0	0.0	0.0	0.0	0.0	0.0	0.0	0.0	0.0	0.0	0.0	0.0	0.0	0.0	2.0	0.0	0.0	0.0	11.0	0.0	0.0	0.0
k__Bacteria;p__Firmicutes;c__Bacilli;o__Bacillales;f__Pasteuriaceae;g__	0.0	0.0	0.0	0.0	0.0	0.0	0.0	0.0	0.0	0.0	0.0	0.0	0.0	0.0	0.0	0.0	0.0	0.0	0.0	0.0	0.0	0.0	0.0	0.0	0.0	0.0	0.0	0.0	0.0	0.0	0.0	0.0	0.0	0.0	0.0	0.0	0.0	0.0	0.0	0.0	0.0	0.0	0.0	0.0	0.0	0.0	0.0	0.0	0.0
k__Bacteria;p__Firmicutes;c__Bacilli;o__Bacillales;f__Pasteuriaceae;g__Pasteuria	0.0	0.0	0.0	0.0	0.0	0.0	0.0	0.0	0.0	0.0	0.0	0.0	0.0	0.0	0.0	0.0	0.0	0.0	0.0	0.0	0.0	0.0	0.0	0.0	0.0	0.0	0.0	0.0	0.0	0.0	0.0	0.0	0.0	0.0	0.0	0.0	0.0	0.0	0.0	0.0	0.0	0.0	0.0	0.0	0.0	0.0	0.0	0.0	0.0
k__Bacteria;p__Firmicutes;c__Bacilli;o__Bacillales;f__Planococcaceae;g__	42.0	93.0	44.0	29.0	33.0	55.0	23.0	33.0	115.0	52.0	69.0	9.0	27.0	19.0	34.0	44.0	11.0	39.0	33.0	43.0	20.0	5.0	10.0	29.0	37.0	3.0	22.0	12.0	7.0	5.0	14.0	29.0	16.0	11.0	11.0	15.0	30.0	18.0	24.0	34.0	8.0	18.0	18.0	9.0	29.0	52.0	21.0	9.0	18.0
k__Bacteria;p__Firmicutes;c__Bacilli;o__Bacillales;f__Planococcaceae;g__Bacillus	0.0	0.0	0.0	0.0	0.0	0.0	0.0	0.0	0.0	0.0	0.0	0.0	0.0	0.0	0.0	0.0	0.0	0.0	0.0	0.0	0.0	0.0	0.0	0.0	0.0	0.0	0.0	0.0	0.0	0.0	0.0	0.0	0.0	0.0	0.0	0.0	0.0	0.0	0.0	0.0	0.0	0.0	0.0	0.0	0.0	0.0	0.0	0.0	0.0
k__Bacteria;p__Firmicutes;c__Bacilli;o__Bacillales;f__Planococcaceae;g__Kurthia	2.0	4.0	3.0	5.0	0.0	5.0	1.0	5.0	20.0	4.0	8.0	0.0	3.0	1.0	0.0	5.0	1.0	1.0	6.0	2.0	0.0	0.0	0.0	0.0	2.0	0.0	1.0	1.0	0.0	0.0	1.0	0.0	0.0	0.0	2.0	0.0	0.0	0.0	3.0	4.0	0.0	0.0	0.0	1.0	1.0	1.0	0.0	1.0	0.0
k__Bacteria;p__Firmicutes;c__Bacilli;o__Bacillales;f__Planococcaceae;g__Lysinibacillus	0.0	0.0	0.0	0.0	1.0	2.0	0.0	0.0	0.0	0.0	0.0	0.0	0.0	0.0	0.0	0.0	0.0	2.0	0.0	0.0	0.0	0.0	0.0	0.0	0.0	0.0	0.0	0.0	0.0	0.0	0.0	0.0	0.0	0.0	0.0	0.0	1.0	0.0	0.0	0.0	0.0	0.0	0.0	0.0	0.0	0.0	1.0	0.0	0.0
k__Bacteria;p__Firmicutes;c__Bacilli;o__Bacillales;f__Planococcaceae;g__Marinibacillus	0.0	0.0	0.0	0.0	0.0	1.0	0.0	0.0	3.0	0.0	1.0	0.0	0.0	1.0	0.0	0.0	0.0	0.0	0.0	0.0	0.0	1.0	0.0	0.0	0.0	0.0	0.0	0.0	0.0	0.0	0.0	0.0	0.0	0.0	0.0	0.0	1.0	0.0	0.0	1.0	1.0	1.0	0.0	0.0	0.0	1.0	0.0	0.0	2.0
k__Bacteria;p__Firmicutes;c__Bacilli;o__Bacillales;f__Planococcaceae;g__Paenisporosarcina	2.0	0.0	0.0	0.0	1.0	0.0	0.0	0.0	0.0	1.0	0.0	0.0	0.0	0.0	0.0	0.0	0.0	0.0	0.0	0.0	0.0	0.0	0.0	0.0	0.0	0.0	0.0	0.0	0.0	0.0	0.0	0.0	0.0	0.0	0.0	0.0	1.0	0.0	0.0	0.0	0.0	0.0	0.0	0.0	0.0	0.0	0.0	0.0	0.0
k__Bacteria;p__Firmicutes;c__Bacilli;o__Bacillales;f__Planococcaceae;g__Planococcus	8.0	5.0	4.0	0.0	13.0	12.0	8.0	6.0	3.0	7.0	15.0	3.0	7.0	14.0	16.0	3.0	3.0	8.0	8.0	28.0	7.0	5.0	6.0	5.0	5.0	3.0	9.0	4.0	3.0	3.0	6.0	7.0	1.0	4.0	3.0	3.0	14.0	2.0	5.0	16.0	11.0	9.0	3.0	4.0	3.0	9.0	10.0	4.0	6.0
k__Bacteria;p__Firmicutes;c__Bacilli;o__Bacillales;f__Planococcaceae;g__Planomicrobium	34.0	21.0	23.0	12.0	23.0	15.0	84.0	41.0	20.0	25.0	62.0	4.0	15.0	13.0	37.0	23.0	11.0	49.0	16.0	87.0	28.0	16.0	20.0	13.0	20.0	20.0	52.0	18.0	25.0	11.0	15.0	51.0	8.0	17.0	11.0	16.0	44.0	26.0	22.0	96.0	67.0	12.0	18.0	13.0	19.0	22.0	27.0	13.0	23.0
k__Bacteria;p__Firmicutes;c__Bacilli;o__Bacillales;f__Planococcaceae;g__Rummeliibacillus	0.0	1.0	0.0	0.0	0.0	1.0	1.0	0.0	0.0	0.0	0.0	0.0	1.0	0.0	0.0	0.0	0.0	0.0	0.0	0.0	0.0	0.0	0.0	0.0	0.0	0.0	1.0	1.0	0.0	0.0	0.0	0.0	0.0	0.0	0.0	0.0	0.0	0.0	0.0	1.0	0.0	0.0	0.0	0.0	0.0	0.0	0.0	0.0	0.0
k__Bacteria;p__Firmicutes;c__Bacilli;o__Bacillales;f__Planococcaceae;g__Solibacillus	1.0	1.0	2.0	2.0	1.0	2.0	0.0	1.0	8.0	7.0	4.0	2.0	4.0	2.0	4.0	0.0	0.0	1.0	1.0	1.0	1.0	1.0	0.0	0.0	1.0	1.0	0.0	2.0	4.0	0.0	0.0	0.0	0.0	0.0	6.0	3.0	3.0	2.0	1.0	0.0	2.0	1.0	1.0	1.0	3.0	3.0	2.0	0.0	1.0
k__Bacteria;p__Firmicutes;c__Bacilli;o__Bacillales;f__Planococcaceae;g__Sporosarcina	20.0	22.0	0.0	8.0	44.0	22.0	13.0	11.0	3.0	9.0	28.0	7.0	9.0	10.0	7.0	10.0	8.0	14.0	2.0	4.0	11.0	24.0	8.0	12.0	9.0	6.0	14.0	7.0	2.0	3.0	15.0	8.0	7.0	6.0	3.0	6.0	9.0	18.0	13.0	20.0	1.0	4.0	15.0	13.0	5.0	9.0	7.0	2.0	7.0
k__Bacteria;p__Firmicutes;c__Bacilli;o__Bacillales;f__Planococcaceae;g__Ureibacillus	0.0	0.0	0.0	0.0	0.0	2.0	1.0	0.0	5.0	1.0	2.0	0.0	1.0	21.0	0.0	1.0	0.0	0.0	1.0	1.0	1.0	0.0	0.0	0.0	0.0	0.0	0.0	0.0	0.0	0.0	5.0	8.0	0.0	0.0	1.0	0.0	84.0	31.0	21.0	7.0	0.0	4.0	3.0	3.0	2.0	1.0	2.0	2.0	2.0
k__Bacteria;p__Firmicutes;c__Bacilli;o__Bacillales;f__Planococcaceae;g__Viridibacillus	0.0	0.0	0.0	0.0	0.0	0.0	1.0	0.0	0.0	0.0	0.0	0.0	0.0	0.0	0.0	0.0	0.0	0.0	0.0	0.0	0.0	0.0	0.0	0.0	0.0	0.0	0.0	0.0	0.0	0.0	0.0	0.0	0.0	0.0	0.0	0.0	0.0	0.0	0.0	0.0	0.0	0.0	0.0	0.0	0.0	0.0	0.0	0.0	0.0
k__Bacteria;p__Firmicutes;c__Bacilli;o__Bacillales;f__Sporolactobacillaceae;g__Sporolactobacillus	0.0	0.0	0.0	0.0	0.0	0.0	0.0	0.0	0.0	0.0	0.0	0.0	0.0	0.0	0.0	4.0	0.0	0.0	0.0	0.0	0.0	0.0	0.0	0.0	0.0	0.0	0.0	0.0	0.0	0.0	0.0	0.0	0.0	0.0	0.0	0.0	0.0	0.0	0.0	0.0	0.0	0.0	0.0	0.0	0.0	1.0	0.0	0.0	0.0
k__Bacteria;p__Firmicutes;c__Bacilli;o__Bacillales;f__Staphylococcaceae;g__	0.0	1.0	0.0	0.0	0.0	0.0	0.0	0.0	0.0	1.0	6.0	0.0	0.0	2.0	0.0	1.0	0.0	0.0	1.0	1.0	0.0	0.0	0.0	0.0	1.0	0.0	1.0	0.0	1.0	0.0	0.0	0.0	0.0	2.0	0.0	0.0	1.0	0.0	0.0	0.0	0.0	0.0	0.0	0.0	0.0	7.0	0.0	0.0	5.0
k__Bacteria;p__Firmicutes;c__Bacilli;o__Bacillales;f__Staphylococcaceae;g__Jeotgalicoccus	140.0	85.0	26.0	94.0	209.0	77.0	31.0	26.0	10.0	54.0	124.0	65.0	45.0	60.0	38.0	34.0	21.0	149.0	67.0	21.0	167.0	255.0	36.0	75.0	102.0	17.0	119.0	102.0	30.0	25.0	14.0	115.0	53.0	70.0	46.0	49.0	88.0	52.0	106.0	224.0	7.0	27.0	110.0	64.0	43.0	27.0	44.0	35.0	57.0
k__Bacteria;p__Firmicutes;c__Bacilli;o__Bacillales;f__Staphylococcaceae;g__Macrococcus	10.0	2.0	9.0	2.0	15.0	33.0	16.0	23.0	568.0	99.0	18.0	16.0	7.0	15.0	17.0	137.0	15.0	21.0	42.0	8.0	13.0	3.0	3.0	1.0	18.0	2.0	9.0	5.0	9.0	4.0	0.0	64.0	9.0	0.0	4.0	1.0	7.0	3.0	12.0	1.0	0.0	1.0	3.0	4.0	3.0	3.0	6.0	6.0	10.0
k__Bacteria;p__Firmicutes;c__Bacilli;o__Bacillales;f__Staphylococcaceae;g__Salinicoccus	99.0	155.0	217.0	135.0	136.0	144.0	310.0	111.0	124.0	157.0	189.0	104.0	196.0	264.0	177.0	285.0	72.0	132.0	239.0	89.0	222.0	63.0	210.0	112.0	138.0	61.0	134.0	170.0	362.0	371.0	155.0	120.0	189.0	83.0	117.0	100.0	81.0	236.0	68.0	128.0	138.0	34.0	116.0	52.0	146.0	91.0	29.0	51.0	95.0
k__Bacteria;p__Firmicutes;c__Bacilli;o__Bacillales;f__Staphylococcaceae;g__Staphylococcus	1937.0	2750.0	2819.0	2680.0	2831.0	3068.0	2716.0	1909.0	1553.0	2500.0	2635.0	1614.0	3731.0	3394.0	3339.0	5214.0	1723.0	2001.0	3803.0	1346.0	4091.0	770.0	3639.0	1978.0	2712.0	696.0	2162.0	2258.0	7952.0	2053.0	3438.0	2125.0	2937.0	1466.0	2385.0	1840.0	1375.0	4037.0	1620.0	2027.0	2595.0	659.0	1957.0	722.0	3346.0	1481.0	682.0	1194.0	1314.0
k__Bacteria;p__Firmicutes;c__Bacilli;o__Bacillales;f__Thermoactinomycetaceae;g__	4.0	0.0	0.0	0.0	0.0	1.0	5.0	0.0	0.0	2.0	4.0	0.0	0.0	0.0	1.0	0.0	0.0	0.0	0.0	3.0	1.0	0.0	0.0	0.0	0.0	0.0	0.0	0.0	1.0	2.0	0.0	0.0	0.0	14.0	0.0	0.0	2.0	0.0	0.0	1.0	1.0	1.0	0.0	1.0	0.0	0.0	0.0	0.0	0.0
k__Bacteria;p__Firmicutes;c__Bacilli;o__Bacillales;f__Thermoactinomycetaceae;g__Laceyella	0.0	0.0	0.0	0.0	0.0	0.0	0.0	0.0	0.0	0.0	0.0	0.0	0.0	0.0	0.0	0.0	0.0	0.0	0.0	3.0	0.0	0.0	0.0	0.0	0.0	0.0	1.0	0.0	0.0	0.0	0.0	0.0	0.0	0.0	0.0	0.0	0.0	0.0	0.0	0.0	0.0	0.0	0.0	0.0	0.0	0.0	1.0	0.0	0.0
k__Bacteria;p__Firmicutes;c__Bacilli;o__Bacillales;f__Thermoactinomycetaceae;g__Mechercharimyces	0.0	0.0	0.0	0.0	0.0	0.0	0.0	0.0	0.0	0.0	0.0	0.0	0.0	0.0	0.0	0.0	0.0	0.0	0.0	0.0	0.0	0.0	0.0	0.0	0.0	0.0	0.0	0.0	0.0	0.0	0.0	0.0	0.0	0.0	0.0	0.0	0.0	0.0	0.0	0.0	0.0	0.0	0.0	0.0	0.0	0.0	0.0	0.0	0.0
k__Bacteria;p__Firmicutes;c__Bacilli;o__Bacillales;f__Thermoactinomycetaceae;g__Planifilum	0.0	0.0	0.0	0.0	0.0	1.0	3.0	0.0	0.0	8.0	0.0	0.0	0.0	2.0	3.0	1.0	0.0	1.0	1.0	1.0	0.0	0.0	0.0	3.0	2.0	0.0	1.0	0.0	2.0	2.0	0.0	0.0	0.0	0.0	2.0	0.0	1.0	1.0	2.0	0.0	2.0	0.0	0.0	0.0	1.0	0.0	3.0	1.0	3.0
k__Bacteria;p__Firmicutes;c__Bacilli;o__Bacillales;f__Thermoactinomycetaceae;g__Shimazuella	0.0	0.0	0.0	0.0	0.0	0.0	0.0	0.0	0.0	9.0	0.0	0.0	0.0	0.0	0.0	0.0	0.0	0.0	0.0	0.0	0.0	0.0	0.0	0.0	0.0	0.0	0.0	0.0	0.0	0.0	0.0	0.0	0.0	0.0	0.0	0.0	0.0	0.0	0.0	0.0	0.0	0.0	0.0	0.0	0.0	0.0	0.0	0.0	0.0
k__Bacteria;p__Firmicutes;c__Bacilli;o__Bacillales;f__Thermoactinomycetaceae;g__Thermoactinomyces	0.0	0.0	0.0	0.0	16.0	0.0	4.0	1.0	0.0	0.0	0.0	0.0	0.0	3.0	0.0	0.0	0.0	1.0	0.0	1.0	2.0	0.0	1.0	0.0	0.0	0.0	0.0	0.0	0.0	0.0	0.0	0.0	0.0	6.0	0.0	1.0	1.0	0.0	1.0	0.0	0.0	0.0	0.0	0.0	1.0	0.0	0.0	0.0	1.0
k__Bacteria;p__Firmicutes;c__Bacilli;o__Erysipelotrichales;f__Erysipelotrichaceae;g__	12.0	4.0	3.0	1.0	42.0	25.0	13.0	5.0	0.0	8.0	14.0	4.0	7.0	0.0	4.0	13.0	5.0	8.0	6.0	5.0	9.0	42.0	3.0	1.0	2.0	2.0	9.0	9.0	1.0	1.0	0.0	15.0	14.0	9.0	2.0	5.0	7.0	10.0	3.0	13.0	0.0	4.0	7.0	9.0	19.0	12.0	28.0	6.0	18.0
k__Bacteria;p__Firmicutes;c__Bacilli;o__Erysipelotrichales;f__Erysipelotrichaceae;g__Haloplasma	0.0	0.0	0.0	0.0	0.0	0.0	0.0	0.0	0.0	0.0	0.0	0.0	0.0	0.0	0.0	0.0	0.0	0.0	0.0	0.0	0.0	0.0	0.0	0.0	0.0	0.0	0.0	0.0	0.0	0.0	0.0	0.0	0.0	0.0	0.0	0.0	0.0	0.0	0.0	0.0	0.0	0.0	0.0	0.0	0.0	0.0	0.0	0.0	0.0
k__Bacteria;p__Firmicutes;c__Bacilli;o__Erysipelotrichales;f__Erysipelotrichaceae;g__Turicibacter	37.0	26.0	1.0	9.0	72.0	41.0	5.0	1.0	10.0	14.0	21.0	7.0	13.0	40.0	41.0	5.0	0.0	13.0	11.0	24.0	12.0	39.0	2.0	8.0	11.0	7.0	8.0	8.0	2.0	4.0	6.0	7.0	11.0	0.0	18.0	7.0	13.0	7.0	15.0	21.0	6.0	24.0	8.0	6.0	14.0	2.0	34.0	10.0	4.0
k__Bacteria;p__Firmicutes;c__Bacilli;o__Lactobacillales;f__;g__	1.0	2.0	1.0	12.0	0.0	20.0	2.0	19.0	16.0	3.0	9.0	4.0	8.0	3.0	3.0	7.0	0.0	5.0	1.0	1.0	2.0	3.0	3.0	0.0	0.0	1.0	2.0	2.0	0.0	3.0	2.0	0.0	0.0	0.0	1.0	2.0	3.0	2.0	5.0	5.0	1.0	1.0	1.0	0.0	2.0	0.0	2.0	2.0	3.0
k__Bacteria;p__Firmicutes;c__Bacilli;o__Lactobacillales;f__Aerococcaceae;g__	2.0	3.0	10.0	1.0	2.0	6.0	5.0	3.0	0.0	6.0	1.0	14.0	4.0	11.0	2.0	10.0	5.0	3.0	11.0	14.0	8.0	7.0	8.0	12.0	1.0	1.0	12.0	3.0	16.0	1.0	10.0	9.0	10.0	9.0	4.0	17.0	5.0	6.0	1.0	6.0	2.0	3.0	0.0	3.0	3.0	8.0	2.0	2.0	2.0
k__Bacteria;p__Firmicutes;c__Bacilli;o__Lactobacillales;f__Aerococcaceae;g__Abiotrophia	20.0	82.0	24.0	45.0	41.0	63.0	41.0	50.0	61.0	195.0	96.0	92.0	109.0	113.0	80.0	61.0	34.0	103.0	119.0	44.0	85.0	89.0	151.0	59.0	149.0	25.0	35.0	106.0	70.0	96.0	17.0	85.0	39.0	140.0	715.0	96.0	378.0	153.0	119.0	223.0	171.0	338.0	125.0	130.0	118.0	58.0	214.0	245.0	170.0
k__Bacteria;p__Firmicutes;c__Bacilli;o__Lactobacillales;f__Aerococcaceae;g__Aerococcus	4.0	18.0	3.0	12.0	0.0	13.0	4.0	8.0	12.0	6.0	1.0	3.0	8.0	70.0	0.0	6.0	2.0	5.0	2.0	2.0	9.0	4.0	0.0	7.0	7.0	0.0	0.0	7.0	3.0	2.0	4.0	7.0	3.0	32.0	4.0	52.0	15.0	10.0	7.0	18.0	9.0	1.0	3.0	12.0	9.0	4.0	6.0	4.0	3.0
k__Bacteria;p__Firmicutes;c__Bacilli;o__Lactobacillales;f__Aerococcaceae;g__Facklamia	25.0	31.0	13.0	8.0	13.0	30.0	15.0	5.0	9.0	15.0	14.0	35.0	28.0	71.0	27.0	70.0	31.0	83.0	188.0	42.0	78.0	65.0	58.0	64.0	42.0	2.0	31.0	83.0	191.0	27.0	109.0	71.0	99.0	29.0	13.0	141.0	23.0	283.0	37.0	73.0	33.0	34.0	15.0	15.0	45.0	49.0	13.0	40.0	43.0
k__Bacteria;p__Firmicutes;c__Bacilli;o__Lactobacillales;f__Carnobacteriaceae;g__	4.0	119.0	7.0	11.0	74.0	19.0	83.0	13.0	11.0	28.0	56.0	29.0	21.0	40.0	23.0	27.0	10.0	54.0	16.0	27.0	15.0	142.0	25.0	27.0	36.0	10.0	52.0	31.0	9.0	18.0	11.0	69.0	15.0	70.0	37.0	20.0	35.0	21.0	44.0	78.0	35.0	12.0	81.0	32.0	35.0	17.0	13.0	18.0	35.0
k__Bacteria;p__Firmicutes;c__Bacilli;o__Lactobacillales;f__Carnobacteriaceae;g__Alkalibacterium	0.0	0.0	3.0	0.0	0.0	0.0	0.0	0.0	0.0	0.0	0.0	0.0	0.0	0.0	0.0	2.0	0.0	0.0	0.0	3.0	2.0	4.0	1.0	0.0	0.0	0.0	0.0	3.0	0.0	0.0	0.0	2.0	0.0	0.0	0.0	0.0	3.0	0.0	1.0	1.0	0.0	0.0	0.0	0.0	2.0	2.0	0.0	0.0	0.0
k__Bacteria;p__Firmicutes;c__Bacilli;o__Lactobacillales;f__Carnobacteriaceae;g__Alloiococcus	0.0	0.0	0.0	0.0	0.0	1.0	0.0	3.0	0.0	0.0	0.0	0.0	0.0	0.0	0.0	1.0	0.0	0.0	0.0	0.0	0.0	0.0	0.0	33.0	9.0	0.0	0.0	0.0	0.0	0.0	0.0	0.0	0.0	0.0	0.0	0.0	0.0	0.0	2.0	0.0	0.0	7.0	0.0	0.0	0.0	0.0	0.0	0.0	0.0
k__Bacteria;p__Firmicutes;c__Bacilli;o__Lactobacillales;f__Carnobacteriaceae;g__Carnobacterium	0.0	5.0	0.0	1.0	0.0	1.0	0.0	0.0	0.0	0.0	1.0	2.0	0.0	3.0	0.0	0.0	0.0	1.0	2.0	1.0	1.0	3.0	0.0	1.0	7.0	0.0	3.0	2.0	0.0	0.0	0.0	0.0	0.0	0.0	0.0	0.0	2.0	1.0	0.0	5.0	0.0	0.0	0.0	3.0	3.0	1.0	4.0	1.0	3.0
k__Bacteria;p__Firmicutes;c__Bacilli;o__Lactobacillales;f__Carnobacteriaceae;g__Desemzia	6.0	3.0	0.0	0.0	0.0	5.0	3.0	17.0	1.0	0.0	7.0	0.0	3.0	4.0	10.0	1.0	0.0	6.0	0.0	0.0	0.0	2.0	0.0	1.0	8.0	0.0	0.0	1.0	0.0	0.0	0.0	1.0	1.0	0.0	4.0	3.0	9.0	4.0	4.0	9.0	14.0	1.0	1.0	5.0	6.0	2.0	2.0	3.0	2.0
k__Bacteria;p__Firmicutes;c__Bacilli;o__Lactobacillales;f__Carnobacteriaceae;g__Granulicatella	155.0	129.0	103.0	64.0	7.0	52.0	146.0	594.0	220.0	179.0	301.0	496.0	188.0	518.0	502.0	83.0	67.0	97.0	150.0	39.0	52.0	66.0	117.0	122.0	41.0	35.0	50.0	43.0	47.0	309.0	56.0	20.0	66.0	116.0	781.0	169.0	121.0	112.0	74.0	128.0	157.0	46.0	95.0	26.0	68.0	44.0	34.0	82.0	54.0
k__Bacteria;p__Firmicutes;c__Bacilli;o__Lactobacillales;f__Carnobacteriaceae;g__Marinilactibacillus	0.0	3.0	0.0	0.0	0.0	1.0	0.0	0.0	0.0	0.0	3.0	1.0	1.0	0.0	6.0	1.0	0.0	2.0	0.0	1.0	2.0	1.0	0.0	0.0	0.0	0.0	0.0	1.0	0.0	1.0	0.0	1.0	0.0	0.0	0.0	0.0	2.0	0.0	0.0	3.0	0.0	0.0	0.0	1.0	1.0	4.0	3.0	0.0	2.0
k__Bacteria;p__Firmicutes;c__Bacilli;o__Lactobacillales;f__Carnobacteriaceae;g__Trichococcus	1.0	0.0	1.0	4.0	0.0	5.0	0.0	6.0	6.0	4.0	4.0	2.0	1.0	0.0	7.0	4.0	2.0	2.0	3.0	0.0	0.0	7.0	3.0	2.0	1.0	1.0	2.0	3.0	1.0	1.0	0.0	8.0	0.0	0.0	0.0	0.0	1.0	3.0	0.0	1.0	0.0	0.0	13.0	1.0	0.0	0.0	2.0	0.0	0.0
k__Bacteria;p__Firmicutes;c__Bacilli;o__Lactobacillales;f__Enterococcaceae;g__	0.0	0.0	0.0	2.0	1.0	1.0	0.0	3.0	0.0	2.0	0.0	4.0	0.0	2.0	0.0	0.0	0.0	2.0	2.0	0.0	1.0	1.0	1.0	2.0	0.0	1.0	0.0	1.0	0.0	0.0	0.0	1.0	0.0	0.0	3.0	1.0	0.0	1.0	0.0	2.0	0.0	0.0	0.0	0.0	0.0	0.0	0.0	0.0	1.0
k__Bacteria;p__Firmicutes;c__Bacilli;o__Lactobacillales;f__Enterococcaceae;g__Enterococcus	34.0	51.0	901.0	460.0	94.0	138.0	62.0	132.0	78.0	42.0	202.0	59.0	46.0	86.0	126.0	42.0	33.0	80.0	65.0	22.0	47.0	34.0	23.0	25.0	41.0	5.0	33.0	39.0	17.0	12.0	32.0	40.0	27.0	24.0	20.0	12.0	34.0	11.0	25.0	58.0	6.0	13.0	20.0	20.0	24.0	24.0	15.0	19.0	29.0
k__Bacteria;p__Firmicutes;c__Bacilli;o__Lactobacillales;f__Enterococcaceae;g__Melissococcus	0.0	0.0	2.0	5.0	0.0	0.0	0.0	1.0	0.0	1.0	0.0	1.0	0.0	1.0	1.0	3.0	1.0	1.0	1.0	0.0	0.0	0.0	0.0	0.0	0.0	0.0	0.0	0.0	0.0	0.0	0.0	0.0	0.0	0.0	0.0	0.0	0.0	0.0	1.0	0.0	0.0	0.0	0.0	0.0	0.0	0.0	0.0	0.0	0.0
k__Bacteria;p__Firmicutes;c__Bacilli;o__Lactobacillales;f__Enterococcaceae;g__Tetragenococcus	0.0	0.0	0.0	0.0	0.0	0.0	0.0	0.0	0.0	0.0	0.0	0.0	0.0	0.0	0.0	0.0	0.0	0.0	0.0	1.0	0.0	0.0	1.0	0.0	0.0	2.0	0.0	0.0	0.0	0.0	0.0	0.0	0.0	0.0	1.0	0.0	0.0	8.0	0.0	1.0	0.0	0.0	0.0	0.0	0.0	0.0	0.0	0.0	0.0
k__Bacteria;p__Firmicutes;c__Bacilli;o__Lactobacillales;f__Enterococcaceae;g__Vagococcus	13.0	32.0	122.0	57.0	31.0	77.0	28.0	102.0	171.0	83.0	50.0	10.0	19.0	24.0	10.0	35.0	5.0	23.0	17.0	11.0	11.0	12.0	7.0	6.0	17.0	7.0	8.0	6.0	2.0	4.0	9.0	32.0	8.0	13.0	19.0	6.0	18.0	7.0	12.0	11.0	4.0	4.0	4.0	8.0	6.0	17.0	2.0	4.0	4.0
k__Bacteria;p__Firmicutes;c__Bacilli;o__Lactobacillales;f__Lactobacillaceae;g__	0.0	0.0	0.0	0.0	0.0	3.0	0.0	3.0	5.0	1.0	1.0	0.0	1.0	0.0	0.0	1.0	0.0	0.0	0.0	0.0	0.0	0.0	0.0	0.0	0.0	0.0	0.0	0.0	0.0	0.0	0.0	0.0	0.0	0.0	0.0	0.0	0.0	0.0	0.0	0.0	0.0	0.0	1.0	0.0	0.0	0.0	0.0	0.0	0.0
k__Bacteria;p__Firmicutes;c__Bacilli;o__Lactobacillales;f__Lactobacillaceae;g__Lactobacillus	276.0	504.0	1204.0	6862.0	554.0	6900.0	1058.0	5795.0	3604.0	3374.0	1204.0	6638.0	2012.0	890.0	874.0	818.0	796.0	1325.0	2393.0	326.0	1089.0	294.0	1047.0	1305.0	235.0	489.0	381.0	810.0	1162.0	530.0	277.0	323.0	477.0	238.0	135.0	1417.0	164.0	611.0	173.0	264.0	155.0	92.0	270.0	210.0	224.0	360.0	166.0	336.0	307.0
k__Bacteria;p__Firmicutes;c__Bacilli;o__Lactobacillales;f__Lactobacillaceae;g__Pediococcus	0.0	0.0	4.0	0.0	0.0	15.0	1.0	11.0	16.0	10.0	0.0	0.0	2.0	1.0	5.0	3.0	0.0	1.0	0.0	0.0	0.0	1.0	0.0	0.0	0.0	0.0	0.0	0.0	0.0	0.0	0.0	0.0	0.0	0.0	0.0	0.0	0.0	0.0	0.0	1.0	0.0	0.0	0.0	0.0	0.0	0.0	1.0	0.0	0.0
k__Bacteria;p__Firmicutes;c__Bacilli;o__Lactobacillales;f__Leuconostocaceae;g__	0.0	0.0	0.0	0.0	0.0	0.0	0.0	3.0	0.0	0.0	0.0	0.0	4.0	0.0	0.0	2.0	0.0	0.0	0.0	1.0	0.0	0.0	0.0	0.0	0.0	0.0	0.0	0.0	0.0	0.0	0.0	0.0	0.0	0.0	2.0	0.0	0.0	0.0	0.0	0.0	2.0	0.0	0.0	0.0	0.0	0.0	0.0	0.0	0.0
k__Bacteria;p__Firmicutes;c__Bacilli;o__Lactobacillales;f__Leuconostocaceae;g__Fructobacillus	0.0	0.0	0.0	0.0	0.0	0.0	0.0	1.0	0.0	0.0	0.0	0.0	0.0	0.0	0.0	0.0	0.0	0.0	0.0	0.0	0.0	0.0	0.0	0.0	0.0	0.0	0.0	0.0	0.0	0.0	0.0	0.0	0.0	0.0	0.0	0.0	0.0	0.0	0.0	0.0	0.0	0.0	0.0	0.0	0.0	0.0	0.0	0.0	0.0
k__Bacteria;p__Firmicutes;c__Bacilli;o__Lactobacillales;f__Leuconostocaceae;g__Leuconostoc	18.0	9.0	14.0	3.0	8.0	45.0	0.0	59.0	33.0	31.0	5.0	1.0	28.0	37.0	6.0	14.0	2.0	2.0	2.0	0.0	1.0	2.0	0.0	6.0	1.0	15.0	9.0	1.0	1.0	7.0	4.0	1.0	0.0	0.0	1.0	0.0	3.0	0.0	0.0	12.0	0.0	0.0	8.0	4.0	4.0	3.0	5.0	0.0	5.0
k__Bacteria;p__Firmicutes;c__Bacilli;o__Lactobacillales;f__Leuconostocaceae;g__Oenococcus	0.0	0.0	0.0	0.0	0.0	0.0	0.0	0.0	0.0	0.0	0.0	0.0	0.0	0.0	0.0	0.0	0.0	0.0	0.0	0.0	0.0	0.0	0.0	0.0	0.0	0.0	0.0	0.0	0.0	0.0	0.0	1.0	0.0	0.0	0.0	0.0	0.0	0.0	0.0	0.0	0.0	0.0	0.0	0.0	0.0	0.0	0.0	0.0	0.0
k__Bacteria;p__Firmicutes;c__Bacilli;o__Lactobacillales;f__Leuconostocaceae;g__Weissella	57.0	42.0	73.0	7.0	22.0	19.0	35.0	28.0	19.0	21.0	64.0	4.0	18.0	14.0	9.0	2.0	50.0	16.0	14.0	2.0	6.0	30.0	10.0	11.0	27.0	59.0	3.0	57.0	19.0	12.0	16.0	31.0	31.0	34.0	11.0	12.0	81.0	48.0	30.0	40.0	11.0	2.0	50.0	40.0	69.0	18.0	37.0	40.0	23.0
k__Bacteria;p__Firmicutes;c__Bacilli;o__Lactobacillales;f__Streptococcaceae;g__	0.0	0.0	0.0	0.0	0.0	0.0	0.0	0.0	0.0	0.0	0.0	0.0	0.0	0.0	0.0	0.0	0.0	0.0	0.0	0.0	0.0	0.0	0.0	0.0	0.0	0.0	0.0	0.0	0.0	0.0	0.0	0.0	0.0	0.0	0.0	0.0	0.0	0.0	0.0	0.0	0.0	0.0	0.0	0.0	0.0	0.0	0.0	0.0	0.0
k__Bacteria;p__Firmicutes;c__Bacilli;o__Lactobacillales;f__Streptococcaceae;g__Lactococcus	20.0	9.0	5.0	3.0	11.0	26.0	12.0	38.0	86.0	233.0	12.0	5.0	40.0	18.0	10.0	30.0	6.0	30.0	18.0	44.0	15.0	40.0	13.0	6.0	160.0	3476.0	122.0	47.0	28.0	17.0	45.0	31.0	92.0	28.0	39.0	14.0	34.0	785.0	147.0	208.0	74.0	49.0	135.0	38.0	34.0	19.0	30.0	29.0	32.0
k__Bacteria;p__Firmicutes;c__Bacilli;o__Lactobacillales;f__Streptococcaceae;g__Streptococcus	8413.0	3565.0	5377.0	5429.0	1254.0	1852.0	1524.0	4225.0	2315.0	2680.0	3885.0	6819.0	3242.0	5225.0	6645.0	1250.0	986.0	1712.0	2287.0	739.0	1014.0	1998.0	1766.0	2049.0	983.0	723.0	689.0	1037.0	773.0	4722.0	693.0	1072.0	992.0	1176.0	5981.0	2943.0	2002.0	1493.0	1452.0	2219.0	3779.0	1450.0	1754.0	1009.0	1478.0	718.0	2987.0	6489.0	2755.0
k__Bacteria;p__Firmicutes;c__Clostridia;o__1B07;f__;g__	0.0	0.0	0.0	0.0	0.0	0.0	0.0	0.0	0.0	0.0	0.0	0.0	0.0	0.0	0.0	0.0	0.0	0.0	0.0	0.0	0.0	0.0	0.0	0.0	0.0	0.0	0.0	0.0	0.0	0.0	0.0	0.0	0.0	0.0	0.0	0.0	0.0	0.0	0.0	0.0	0.0	0.0	0.0	0.0	0.0	0.0	0.0	0.0	0.0
k__Bacteria;p__Firmicutes;c__Clostridia;o__;f__;g__	0.0	0.0	0.0	0.0	0.0	0.0	0.0	0.0	0.0	0.0	0.0	0.0	0.0	0.0	0.0	0.0	0.0	0.0	0.0	0.0	0.0	0.0	0.0	0.0	0.0	0.0	0.0	0.0	0.0	0.0	0.0	0.0	0.0	0.0	0.0	0.0	0.0	0.0	0.0	0.0	0.0	0.0	0.0	0.0	0.0	0.0	0.0	0.0	0.0
k__Bacteria;p__Firmicutes;c__Clostridia;o__BSA2B-08;f__;g__	0.0	0.0	0.0	0.0	0.0	0.0	0.0	0.0	0.0	0.0	0.0	0.0	0.0	0.0	0.0	0.0	0.0	0.0	0.0	0.0	0.0	0.0	0.0	0.0	0.0	0.0	1.0	0.0	0.0	0.0	0.0	0.0	0.0	0.0	0.0	0.0	0.0	0.0	0.0	0.0	0.0	0.0	0.0	0.0	0.0	0.0	0.0	0.0	0.0
k__Bacteria;p__Firmicutes;c__Clostridia;o__Clostridiales;f__;g__	68.0	65.0	129.0	48.0	103.0	78.0	54.0	76.0	56.0	56.0	201.0	48.0	55.0	106.0	58.0	33.0	27.0	71.0	66.0	28.0	83.0	100.0	37.0	33.0	104.0	6.0	33.0	86.0	99.0	115.0	50.0	77.0	65.0	25.0	20.0	80.0	57.0	87.0	46.0	109.0	10.0	39.0	116.0	100.0	62.0	65.0	151.0	74.0	114.0
k__Bacteria;p__Firmicutes;c__Clostridia;o__Clostridiales;f__BSV43;g__	0.0	0.0	0.0	0.0	0.0	0.0	0.0	0.0	0.0	0.0	0.0	0.0	0.0	0.0	0.0	0.0	0.0	0.0	0.0	0.0	0.0	0.0	0.0	0.0	0.0	0.0	0.0	0.0	0.0	0.0	0.0	0.0	0.0	0.0	0.0	0.0	0.0	0.0	0.0	0.0	0.0	0.0	0.0	0.0	0.0	0.0	0.0	0.0	0.0
k__Bacteria;p__Firmicutes;c__Clostridia;o__Clostridiales;f__Catabacteriaceae;g__	0.0	0.0	14.0	0.0	0.0	0.0	0.0	0.0	0.0	0.0	0.0	0.0	0.0	0.0	0.0	0.0	0.0	1.0	0.0	0.0	0.0	0.0	0.0	0.0	0.0	0.0	0.0	0.0	0.0	0.0	0.0	0.0	0.0	0.0	0.0	0.0	2.0	0.0	0.0	1.0	0.0	0.0	0.0	0.0	0.0	1.0	0.0	0.0	0.0
k__Bacteria;p__Firmicutes;c__Clostridia;o__Clostridiales;f__Clostridiaceae;g__	34.0	43.0	41.0	49.0	49.0	42.0	22.0	7.0	7.0	20.0	41.0	80.0	9.0	15.0	8.0	15.0	6.0	43.0	22.0	4.0	12.0	204.0	7.0	2.0	6.0	0.0	11.0	32.0	23.0	8.0	7.0	20.0	14.0	24.0	3.0	20.0	22.0	10.0	11.0	83.0	1.0	32.0	22.0	13.0	16.0	32.0	85.0	31.0	108.0
k__Bacteria;p__Firmicutes;c__Clostridia;o__Clostridiales;f__Clostridiaceae;g__Alkaliphilus	0.0	5.0	0.0	0.0	7.0	1.0	0.0	0.0	0.0	0.0	0.0	0.0	0.0	0.0	0.0	0.0	0.0	0.0	1.0	9.0	0.0	0.0	0.0	0.0	0.0	0.0	2.0	0.0	0.0	0.0	0.0	0.0	0.0	0.0	0.0	0.0	0.0	0.0	0.0	0.0	0.0	0.0	0.0	0.0	0.0	0.0	0.0	1.0	0.0
k__Bacteria;p__Firmicutes;c__Clostridia;o__Clostridiales;f__Clostridiaceae;g__Caloramator	0.0	0.0	0.0	0.0	0.0	0.0	0.0	0.0	0.0	0.0	0.0	0.0	0.0	0.0	0.0	0.0	0.0	0.0	0.0	0.0	0.0	0.0	0.0	0.0	0.0	0.0	0.0	0.0	0.0	0.0	0.0	0.0	0.0	0.0	0.0	0.0	1.0	0.0	0.0	0.0	0.0	0.0	0.0	0.0	0.0	0.0	0.0	0.0	0.0
k__Bacteria;p__Firmicutes;c__Clostridia;o__Clostridiales;f__Clostridiaceae;g__Clostridium	451.0	586.0	359.0	191.0	421.0	197.0	265.0	75.0	58.0	120.0	284.0	62.0	208.0	123.0	106.0	68.0	41.0	267.0	116.0	47.0	260.0	479.0	44.0	132.0	129.0	49.0	98.0	465.0	99.0	70.0	64.0	341.0	87.0	122.0	91.0	100.0	317.0	197.0	374.0	388.0	16.0	107.0	153.0	431.0	186.0	164.0	913.0	438.0	468.0
k__Bacteria;p__Firmicutes;c__Clostridia;o__Clostridiales;f__Clostridiaceae;g__Natronincola	0.0	0.0	0.0	0.0	0.0	0.0	0.0	0.0	0.0	0.0	0.0	0.0	0.0	0.0	0.0	0.0	0.0	0.0	0.0	0.0	1.0	0.0	0.0	0.0	0.0	0.0	0.0	0.0	0.0	0.0	0.0	0.0	0.0	0.0	0.0	0.0	0.0	0.0	0.0	0.0	0.0	0.0	0.0	0.0	0.0	0.0	0.0	0.0	0.0
k__Bacteria;p__Firmicutes;c__Clostridia;o__Clostridiales;f__Clostridiaceae;g__Sarcina	0.0	3.0	0.0	0.0	0.0	3.0	2.0	0.0	0.0	4.0	1.0	2.0	2.0	0.0	0.0	3.0	3.0	2.0	0.0	1.0	3.0	4.0	1.0	0.0	9.0	2.0	1.0	4.0	0.0	0.0	0.0	1.0	0.0	0.0	2.0	1.0	2.0	0.0	0.0	4.0	0.0	1.0	7.0	7.0	1.0	1.0	0.0	0.0	3.0
k__Bacteria;p__Firmicutes;c__Clostridia;o__Clostridiales;f__Clostridiales Family XI. Incertae Sedis;g__	65.0	45.0	4.0	13.0	4.0	36.0	14.0	35.0	37.0	40.0	23.0	25.0	74.0	124.0	38.0	31.0	18.0	31.0	85.0	43.0	28.0	341.0	57.0	102.0	30.0	16.0	18.0	38.0	65.0	100.0	55.0	36.0	326.0	49.0	9.0	1200.0	97.0	356.0	286.0	148.0	95.0	119.0	92.0	232.0	203.0	217.0	94.0	230.0	231.0
k__Bacteria;p__Firmicutes;c__Clostridia;o__Clostridiales;f__Clostridiales Family XI. Incertae Sedis;g__Anaerococcus	414.0	342.0	381.0	299.0	155.0	409.0	256.0	373.0	248.0	357.0	516.0	629.0	779.0	1703.0	442.0	622.0	407.0	519.0	1595.0	1100.0	713.0	104.0	462.0	444.0	356.0	133.0	198.0	298.0	1206.0	649.0	573.0	315.0	1104.0	118.0	205.0	1797.0	163.0	1175.0	159.0	236.0	791.0	65.0	209.0	112.0	400.0	493.0	72.0	232.0	170.0
k__Bacteria;p__Firmicutes;c__Clostridia;o__Clostridiales;f__Clostridiales Family XI. Incertae Sedis;g__Clostridium	0.0	0.0	0.0	0.0	0.0	2.0	0.0	0.0	0.0	0.0	0.0	0.0	0.0	0.0	0.0	1.0	0.0	0.0	0.0	0.0	0.0	0.0	0.0	0.0	0.0	0.0	0.0	0.0	0.0	0.0	0.0	0.0	0.0	0.0	0.0	0.0	0.0	0.0	1.0	0.0	0.0	0.0	0.0	0.0	1.0	0.0	0.0	0.0	0.0
k__Bacteria;p__Firmicutes;c__Clostridia;o__Clostridiales;f__Clostridiales Family XI. Incertae Sedis;g__Finegoldia	62.0	71.0	69.0	840.0	99.0	174.0	51.0	94.0	54.0	136.0	410.0	421.0	155.0	545.0	275.0	480.0	837.0	471.0	1522.0	1523.0	516.0	28.0	401.0	369.0	184.0	110.0	126.0	220.0	641.0	131.0	129.0	120.0	2059.0	107.0	47.0	4142.0	117.0	520.0	74.0	143.0	64.0	47.0	37.0	124.0	47.0	396.0	12.0	192.0	56.0
k__Bacteria;p__Firmicutes;c__Clostridia;o__Clostridiales;f__Clostridiales Family XI. Incertae Sedis;g__Helcococcus	0.0	0.0	0.0	1.0	23.0	0.0	0.0	0.0	1.0	0.0	0.0	1.0	0.0	0.0	0.0	0.0	0.0	0.0	0.0	0.0	0.0	34.0	0.0	0.0	1.0	0.0	0.0	0.0	4.0	0.0	1.0	0.0	4.0	0.0	1.0	39.0	0.0	28.0	2.0	4.0	4.0	6.0	2.0	14.0	11.0	6.0	3.0	6.0	4.0
k__Bacteria;p__Firmicutes;c__Clostridia;o__Clostridiales;f__Clostridiales Family XI. Incertae Sedis;g__Peptoniphilus	52.0	68.0	178.0	106.0	65.0	63.0	59.0	71.0	60.0	148.0	308.0	245.0	158.0	406.0	323.0	390.0	409.0	409.0	1151.0	836.0	342.0	41.0	310.0	300.0	169.0	87.0	101.0	201.0	663.0	150.0	319.0	174.0	957.0	85.0	59.0	3011.0	109.0	673.0	78.0	102.0	246.0	44.0	54.0	76.0	80.0	291.0	18.0	126.0	93.0
k__Bacteria;p__Firmicutes;c__Clostridia;o__Clostridiales;f__Clostridiales Family XI. Incertae Sedis;g__Sedimentibacter	0.0	0.0	0.0	0.0	0.0	0.0	0.0	0.0	0.0	0.0	0.0	0.0	0.0	0.0	0.0	0.0	2.0	0.0	0.0	0.0	0.0	0.0	0.0	0.0	0.0	0.0	0.0	0.0	0.0	0.0	0.0	0.0	0.0	0.0	0.0	0.0	0.0	0.0	0.0	1.0	0.0	0.0	0.0	0.0	0.0	0.0	0.0	0.0	0.0
k__Bacteria;p__Firmicutes;c__Clostridia;o__Clostridiales;f__Clostridiales Family XI. Incertae Sedis;g__Soehngenia	0.0	0.0	0.0	0.0	0.0	0.0	0.0	0.0	0.0	0.0	0.0	0.0	0.0	0.0	0.0	0.0	0.0	0.0	0.0	0.0	0.0	0.0	0.0	0.0	0.0	0.0	0.0	0.0	0.0	0.0	0.0	0.0	0.0	0.0	0.0	0.0	0.0	0.0	0.0	0.0	0.0	0.0	0.0	0.0	0.0	0.0	0.0	0.0	0.0
k__Bacteria;p__Firmicutes;c__Clostridia;o__Clostridiales;f__Clostridiales Family XI. Incertae Sedis;g__Sporanaerobacter	0.0	0.0	0.0	0.0	0.0	0.0	0.0	0.0	0.0	0.0	0.0	0.0	0.0	0.0	0.0	0.0	0.0	0.0	0.0	0.0	0.0	0.0	0.0	0.0	0.0	0.0	0.0	0.0	0.0	0.0	0.0	0.0	0.0	0.0	0.0	0.0	0.0	0.0	0.0	0.0	0.0	1.0	0.0	0.0	0.0	0.0	0.0	0.0	0.0
k__Bacteria;p__Firmicutes;c__Clostridia;o__Clostridiales;f__Clostridiales Family XI. Incertae Sedis;g__Tepidimicrobium	0.0	0.0	0.0	0.0	0.0	0.0	0.0	0.0	0.0	0.0	0.0	0.0	1.0	0.0	0.0	0.0	0.0	0.0	0.0	0.0	0.0	0.0	0.0	0.0	0.0	0.0	0.0	0.0	0.0	0.0	0.0	0.0	0.0	0.0	0.0	0.0	0.0	0.0	0.0	0.0	0.0	0.0	0.0	0.0	0.0	0.0	0.0	0.0	0.0
k__Bacteria;p__Firmicutes;c__Clostridia;o__Clostridiales;f__Clostridiales Family XI. Incertae Sedis;g__Tissierella	0.0	0.0	0.0	0.0	0.0	0.0	0.0	0.0	0.0	0.0	0.0	0.0	0.0	0.0	0.0	0.0	0.0	2.0	1.0	1.0	0.0	0.0	0.0	0.0	0.0	0.0	2.0	0.0	0.0	0.0	0.0	0.0	0.0	0.0	0.0	0.0	0.0	0.0	1.0	0.0	1.0	0.0	0.0	0.0	0.0	0.0	0.0	0.0	0.0
k__Bacteria;p__Firmicutes;c__Clostridia;o__Clostridiales;f__Clostridiales Family XII. Incertae Sedis;g__	0.0	0.0	0.0	0.0	0.0	0.0	0.0	0.0	0.0	0.0	0.0	0.0	0.0	0.0	0.0	0.0	0.0	0.0	0.0	0.0	0.0	0.0	0.0	0.0	0.0	0.0	0.0	0.0	0.0	0.0	0.0	0.0	0.0	0.0	0.0	0.0	0.0	0.0	0.0	0.0	0.0	0.0	0.0	0.0	0.0	0.0	0.0	0.0	0.0
k__Bacteria;p__Firmicutes;c__Clostridia;o__Clostridiales;f__Clostridiales Family XII. Incertae Sedis;g__Fusibacter	0.0	0.0	0.0	0.0	0.0	0.0	0.0	0.0	0.0	0.0	0.0	0.0	0.0	0.0	0.0	0.0	0.0	0.0	0.0	0.0	0.0	0.0	0.0	0.0	0.0	0.0	0.0	0.0	0.0	0.0	0.0	0.0	0.0	0.0	0.0	0.0	0.0	0.0	0.0	0.0	0.0	0.0	0.0	0.0	0.0	0.0	0.0	0.0	0.0
k__Bacteria;p__Firmicutes;c__Clostridia;o__Clostridiales;f__Clostridiales Family XIII. Incertae Sedis;g__	0.0	1.0	0.0	1.0	21.0	0.0	0.0	1.0	0.0	1.0	0.0	4.0	4.0	3.0	2.0	3.0	3.0	0.0	4.0	0.0	0.0	0.0	2.0	4.0	2.0	0.0	0.0	1.0	0.0	2.0	0.0	1.0	0.0	0.0	2.0	3.0	5.0	0.0	1.0	1.0	0.0	0.0	0.0	0.0	0.0	0.0	23.0	18.0	11.0
k__Bacteria;p__Firmicutes;c__Clostridia;o__Clostridiales;f__Clostridiales Family XIII. Incertae Sedis;g__Anaerovorax	0.0	0.0	0.0	0.0	0.0	0.0	0.0	0.0	0.0	0.0	0.0	0.0	1.0	0.0	2.0	4.0	2.0	1.0	1.0	0.0	1.0	0.0	2.0	7.0	0.0	0.0	0.0	0.0	1.0	0.0	9.0	1.0	14.0	4.0	0.0	11.0	0.0	6.0	0.0	1.0	2.0	0.0	0.0	1.0	0.0	2.0	0.0	4.0	0.0
k__Bacteria;p__Firmicutes;c__Clostridia;o__Clostridiales;f__Clostridiales Family XIII. Incertae Sedis;g__Eubacterium	6.0	5.0	0.0	0.0	0.0	4.0	0.0	6.0	2.0	1.0	2.0	2.0	6.0	15.0	7.0	0.0	4.0	1.0	0.0	0.0	0.0	4.0	1.0	0.0	0.0	0.0	0.0	0.0	0.0	17.0	15.0	2.0	4.0	0.0	2.0	2.0	0.0	1.0	2.0	2.0	8.0	3.0	0.0	0.0	0.0	5.0	30.0	0.0	4.0
k__Bacteria;p__Firmicutes;c__Clostridia;o__Clostridiales;f__Clostridiales Family XIII. Incertae Sedis;g__Mogibacterium	3.0	16.0	0.0	2.0	0.0	0.0	0.0	8.0	12.0	2.0	2.0	6.0	21.0	25.0	14.0	2.0	2.0	1.0	11.0	2.0	3.0	1.0	2.0	3.0	0.0	0.0	0.0	0.0	4.0	16.0	7.0	1.0	3.0	22.0	6.0	2.0	0.0	7.0	1.0	4.0	1.0	1.0	0.0	0.0	4.0	0.0	0.0	0.0	1.0
k__Bacteria;p__Firmicutes;c__Clostridia;o__Clostridiales;f__D2;g__	0.0	0.0	0.0	0.0	0.0	0.0	0.0	0.0	0.0	0.0	0.0	0.0	0.0	0.0	0.0	0.0	0.0	0.0	0.0	0.0	0.0	0.0	0.0	0.0	0.0	0.0	0.0	0.0	0.0	0.0	0.0	0.0	0.0	0.0	0.0	0.0	0.0	0.0	0.0	0.0	0.0	0.0	0.0	1.0	0.0	0.0	0.0	0.0	0.0
k__Bacteria;p__Firmicutes;c__Clostridia;o__Clostridiales;f__Dehalobacteriaceae;g__Dehalobacterium	0.0	0.0	0.0	0.0	0.0	0.0	0.0	0.0	0.0	0.0	0.0	0.0	0.0	0.0	0.0	0.0	0.0	0.0	0.0	0.0	0.0	0.0	0.0	0.0	0.0	0.0	0.0	0.0	0.0	0.0	0.0	0.0	0.0	0.0	0.0	0.0	0.0	1.0	0.0	0.0	0.0	0.0	0.0	0.0	0.0	0.0	0.0	0.0	0.0
k__Bacteria;p__Firmicutes;c__Clostridia;o__Clostridiales;f__Eubacteriaceae;g__	0.0	0.0	0.0	0.0	0.0	0.0	0.0	0.0	0.0	0.0	0.0	0.0	0.0	0.0	0.0	0.0	0.0	0.0	0.0	1.0	0.0	0.0	0.0	0.0	0.0	0.0	0.0	0.0	0.0	0.0	0.0	0.0	0.0	0.0	0.0	0.0	0.0	0.0	0.0	0.0	0.0	0.0	0.0	0.0	0.0	0.0	0.0	0.0	0.0
k__Bacteria;p__Firmicutes;c__Clostridia;o__Clostridiales;f__Eubacteriaceae;g__Acetobacterium	0.0	0.0	0.0	0.0	0.0	0.0	0.0	0.0	0.0	2.0	0.0	0.0	0.0	1.0	0.0	0.0	0.0	0.0	0.0	0.0	0.0	0.0	0.0	0.0	0.0	0.0	0.0	0.0	0.0	0.0	0.0	0.0	0.0	0.0	0.0	0.0	0.0	0.0	0.0	0.0	0.0	0.0	0.0	0.0	0.0	0.0	0.0	0.0	0.0
k__Bacteria;p__Firmicutes;c__Clostridia;o__Clostridiales;f__Eubacteriaceae;g__Anaerofustis	0.0	0.0	0.0	0.0	0.0	0.0	0.0	0.0	0.0	0.0	0.0	0.0	0.0	0.0	0.0	0.0	0.0	0.0	0.0	0.0	0.0	0.0	0.0	0.0	0.0	0.0	0.0	0.0	0.0	0.0	0.0	0.0	0.0	0.0	0.0	0.0	0.0	0.0	0.0	0.0	0.0	0.0	0.0	0.0	0.0	0.0	0.0	0.0	0.0
k__Bacteria;p__Firmicutes;c__Clostridia;o__Clostridiales;f__Eubacteriaceae;g__Eubacterium	1.0	5.0	0.0	3.0	1.0	0.0	3.0	0.0	6.0	3.0	12.0	4.0	1.0	4.0	3.0	1.0	0.0	9.0	6.0	1.0	4.0	8.0	1.0	12.0	9.0	0.0	0.0	9.0	1.0	17.0	2.0	18.0	8.0	14.0	1.0	8.0	9.0	6.0	4.0	17.0	1.0	17.0	12.0	12.0	5.0	1.0	5.0	11.0	13.0
k__Bacteria;p__Firmicutes;c__Clostridia;o__Clostridiales;f__Lachnospiraceae;g__	241.0	352.0	121.0	73.0	48.0	47.0	74.0	81.0	32.0	83.0	89.0	47.0	62.0	111.0	92.0	43.0	36.0	137.0	72.0	32.0	229.0	257.0	51.0	73.0	151.0	29.0	109.0	344.0	77.0	122.0	75.0	222.0	61.0	76.0	35.0	73.0	161.0	96.0	188.0	256.0	52.0	22.0	96.0	425.0	135.0	105.0	671.0	249.0	284.0
k__Bacteria;p__Firmicutes;c__Clostridia;o__Clostridiales;f__Lachnospiraceae;g__Anaerostipes	0.0	0.0	0.0	0.0	0.0	0.0	0.0	0.0	0.0	0.0	0.0	0.0	0.0	0.0	0.0	0.0	0.0	0.0	0.0	1.0	0.0	0.0	0.0	0.0	0.0	0.0	0.0	0.0	0.0	0.0	0.0	0.0	0.0	0.0	0.0	0.0	0.0	0.0	0.0	0.0	0.0	0.0	0.0	0.0	0.0	0.0	0.0	1.0	0.0
k__Bacteria;p__Firmicutes;c__Clostridia;o__Clostridiales;f__Lachnospiraceae;g__Bacteroides	0.0	0.0	0.0	0.0	0.0	0.0	0.0	0.0	0.0	0.0	0.0	0.0	0.0	0.0	0.0	0.0	0.0	0.0	0.0	0.0	0.0	0.0	0.0	0.0	0.0	0.0	0.0	0.0	0.0	0.0	0.0	0.0	0.0	0.0	0.0	0.0	0.0	0.0	0.0	0.0	0.0	0.0	0.0	0.0	0.0	0.0	0.0	0.0	0.0
k__Bacteria;p__Firmicutes;c__Clostridia;o__Clostridiales;f__Lachnospiraceae;g__Blautia	111.0	254.0	79.0	158.0	33.0	68.0	42.0	39.0	14.0	47.0	114.0	22.0	51.0	74.0	36.0	11.0	15.0	189.0	86.0	20.0	138.0	348.0	48.0	60.0	94.0	13.0	84.0	432.0	92.0	31.0	52.0	194.0	68.0	45.0	76.0	53.0	134.0	108.0	144.0	247.0	16.0	21.0	128.0	198.0	110.0	85.0	604.0	258.0	283.0
k__Bacteria;p__Firmicutes;c__Clostridia;o__Clostridiales;f__Lachnospiraceae;g__Butyrivibrio	0.0	1.0	0.0	0.0	17.0	0.0	0.0	0.0	0.0	0.0	0.0	0.0	0.0	0.0	0.0	0.0	0.0	0.0	1.0	0.0	0.0	0.0	0.0	0.0	0.0	0.0	0.0	1.0	0.0	0.0	0.0	0.0	0.0	0.0	1.0	0.0	0.0	0.0	0.0	0.0	0.0	0.0	0.0	0.0	0.0	0.0	1.0	0.0	0.0
k__Bacteria;p__Firmicutes;c__Clostridia;o__Clostridiales;f__Lachnospiraceae;g__Catonella	44.0	24.0	12.0	3.0	17.0	4.0	7.0	4.0	15.0	11.0	12.0	4.0	12.0	29.0	12.0	4.0	0.0	2.0	4.0	2.0	2.0	4.0	6.0	1.0	3.0	0.0	1.0	2.0	3.0	22.0	9.0	6.0	4.0	0.0	1.0	3.0	3.0	2.0	0.0	6.0	12.0	3.0	14.0	12.0	8.0	0.0	15.0	9.0	13.0
k__Bacteria;p__Firmicutes;c__Clostridia;o__Clostridiales;f__Lachnospiraceae;g__Clostridium	35.0	44.0	36.0	30.0	34.0	18.0	40.0	19.0	9.0	32.0	297.0	27.0	25.0	24.0	14.0	18.0	7.0	51.0	27.0	14.0	49.0	74.0	12.0	27.0	109.0	11.0	29.0	130.0	27.0	19.0	18.0	60.0	8.0	53.0	11.0	19.0	64.0	34.0	57.0	123.0	5.0	14.0	77.0	117.0	55.0	26.0	129.0	63.0	43.0
k__Bacteria;p__Firmicutes;c__Clostridia;o__Clostridiales;f__Lachnospiraceae;g__Coprococcus	2.0	6.0	1.0	5.0	20.0	7.0	5.0	1.0	0.0	6.0	2.0	0.0	7.0	20.0	2.0	0.0	0.0	7.0	2.0	10.0	11.0	14.0	9.0	4.0	28.0	5.0	9.0	13.0	2.0	1.0	10.0	9.0	13.0	0.0	7.0	1.0	6.0	16.0	10.0	13.0	1.0	0.0	2.0	19.0	7.0	9.0	60.0	19.0	14.0
k__Bacteria;p__Firmicutes;c__Clostridia;o__Clostridiales;f__Lachnospiraceae;g__Dorea	0.0	0.0	0.0	0.0	0.0	0.0	0.0	0.0	0.0	0.0	0.0	0.0	2.0	0.0	0.0	0.0	3.0	1.0	0.0	0.0	0.0	0.0	0.0	4.0	0.0	0.0	0.0	0.0	0.0	0.0	0.0	1.0	0.0	0.0	0.0	0.0	0.0	1.0	0.0	0.0	0.0	0.0	0.0	4.0	0.0	0.0	1.0	0.0	0.0
k__Bacteria;p__Firmicutes;c__Clostridia;o__Clostridiales;f__Lachnospiraceae;g__Epulopiscium	3.0	0.0	34.0	28.0	113.0	10.0	7.0	4.0	0.0	10.0	6.0	5.0	8.0	13.0	0.0	1.0	1.0	1.0	0.0	0.0	3.0	5.0	0.0	0.0	0.0	0.0	0.0	2.0	2.0	3.0	0.0	0.0	0.0	0.0	0.0	0.0	3.0	2.0	5.0	1.0	0.0	1.0	1.0	2.0	2.0	0.0	2.0	1.0	0.0
k__Bacteria;p__Firmicutes;c__Clostridia;o__Clostridiales;f__Lachnospiraceae;g__Eubacterium	0.0	0.0	15.0	6.0	0.0	0.0	0.0	0.0	0.0	2.0	0.0	0.0	0.0	1.0	0.0	0.0	2.0	0.0	3.0	0.0	1.0	0.0	0.0	0.0	0.0	0.0	1.0	0.0	0.0	1.0	0.0	2.0	0.0	0.0	1.0	3.0	1.0	4.0	2.0	2.0	2.0	0.0	0.0	5.0	3.0	1.0	2.0	1.0	2.0
k__Bacteria;p__Firmicutes;c__Clostridia;o__Clostridiales;f__Lachnospiraceae;g__Johnsonella	4.0	33.0	0.0	7.0	0.0	0.0	4.0	4.0	3.0	5.0	3.0	0.0	0.0	5.0	5.0	1.0	0.0	1.0	0.0	0.0	0.0	0.0	0.0	0.0	0.0	0.0	0.0	0.0	0.0	10.0	0.0	0.0	0.0	0.0	0.0	1.0	4.0	1.0	0.0	0.0	0.0	3.0	0.0	0.0	0.0	2.0	0.0	0.0	0.0
k__Bacteria;p__Firmicutes;c__Clostridia;o__Clostridiales;f__Lachnospiraceae;g__Lachnobacterium	1.0	0.0	0.0	0.0	0.0	0.0	0.0	0.0	0.0	0.0	0.0	0.0	0.0	0.0	0.0	0.0	0.0	0.0	0.0	0.0	0.0	0.0	0.0	0.0	0.0	0.0	0.0	0.0	0.0	0.0	0.0	0.0	0.0	0.0	0.0	0.0	0.0	0.0	0.0	0.0	0.0	0.0	0.0	0.0	0.0	0.0	0.0	1.0	0.0
k__Bacteria;p__Firmicutes;c__Clostridia;o__Clostridiales;f__Lachnospiraceae;g__Lachnospira	0.0	2.0	0.0	0.0	17.0	0.0	0.0	0.0	0.0	5.0	2.0	0.0	4.0	23.0	0.0	0.0	0.0	4.0	3.0	2.0	0.0	3.0	1.0	0.0	0.0	1.0	0.0	15.0	1.0	0.0	32.0	0.0	1.0	27.0	0.0	1.0	1.0	3.0	4.0	3.0	0.0	0.0	3.0	11.0	2.0	0.0	4.0	4.0	0.0
k__Bacteria;p__Firmicutes;c__Clostridia;o__Clostridiales;f__Lachnospiraceae;g__Moryella	27.0	27.0	11.0	3.0	0.0	0.0	0.0	2.0	0.0	0.0	1.0	0.0	3.0	6.0	3.0	4.0	0.0	0.0	1.0	0.0	0.0	3.0	0.0	1.0	1.0	0.0	1.0	2.0	0.0	32.0	1.0	0.0	0.0	0.0	4.0	0.0	1.0	0.0	0.0	1.0	6.0	0.0	0.0	0.0	2.0	1.0	1.0	1.0	2.0
k__Bacteria;p__Firmicutes;c__Clostridia;o__Clostridiales;f__Lachnospiraceae;g__Oribacterium	54.0	53.0	26.0	16.0	0.0	2.0	14.0	3.0	3.0	7.0	2.0	20.0	14.0	56.0	16.0	4.0	1.0	2.0	7.0	1.0	4.0	2.0	0.0	8.0	2.0	1.0	0.0	0.0	6.0	22.0	0.0	1.0	0.0	0.0	1.0	3.0	8.0	3.0	1.0	1.0	45.0	7.0	1.0	0.0	9.0	5.0	1.0	0.0	0.0
k__Bacteria;p__Firmicutes;c__Clostridia;o__Clostridiales;f__Lachnospiraceae;g__Pseudobutyrivibrio	0.0	0.0	0.0	0.0	0.0	0.0	0.0	0.0	0.0	0.0	0.0	0.0	0.0	0.0	0.0	0.0	0.0	0.0	0.0	0.0	0.0	0.0	0.0	0.0	0.0	0.0	0.0	0.0	0.0	0.0	0.0	0.0	0.0	0.0	0.0	0.0	0.0	1.0	0.0	0.0	0.0	0.0	0.0	0.0	0.0	0.0	0.0	0.0	0.0
k__Bacteria;p__Firmicutes;c__Clostridia;o__Clostridiales;f__Lachnospiraceae;g__Roseburia	2.0	1.0	6.0	1.0	0.0	11.0	8.0	1.0	2.0	6.0	7.0	0.0	4.0	10.0	8.0	4.0	2.0	0.0	5.0	2.0	4.0	2.0	6.0	1.0	1.0	0.0	0.0	2.0	4.0	1.0	15.0	0.0	4.0	0.0	9.0	4.0	3.0	34.0	9.0	8.0	0.0	0.0	2.0	94.0	11.0	4.0	21.0	10.0	11.0
k__Bacteria;p__Firmicutes;c__Clostridia;o__Clostridiales;f__Lachnospiraceae;g__Ruminococcus	47.0	80.0	1.0	44.0	31.0	24.0	46.0	6.0	4.0	24.0	40.0	13.0	21.0	18.0	23.0	5.0	3.0	43.0	15.0	8.0	62.0	94.0	10.0	14.0	40.0	8.0	35.0	152.0	33.0	7.0	43.0	48.0	22.0	5.0	18.0	22.0	31.0	19.0	46.0	47.0	0.0	7.0	36.0	273.0	43.0	58.0	241.0	72.0	86.0
k__Bacteria;p__Firmicutes;c__Clostridia;o__Clostridiales;f__Lachnospiraceae;g__Shuttleworthia	9.0	0.0	1.0	0.0	0.0	0.0	0.0	4.0	1.0	0.0	0.0	3.0	2.0	6.0	1.0	0.0	0.0	0.0	0.0	0.0	0.0	0.0	0.0	0.0	0.0	0.0	0.0	0.0	0.0	2.0	0.0	3.0	0.0	0.0	0.0	0.0	0.0	0.0	0.0	0.0	10.0	2.0	0.0	0.0	0.0	0.0	0.0	0.0	0.0
k__Bacteria;p__Firmicutes;c__Clostridia;o__Clostridiales;f__Peptococcaceae;g__	0.0	0.0	0.0	0.0	0.0	0.0	0.0	0.0	0.0	0.0	0.0	0.0	0.0	0.0	0.0	0.0	0.0	0.0	0.0	0.0	0.0	0.0	0.0	0.0	0.0	0.0	0.0	0.0	0.0	0.0	0.0	0.0	0.0	0.0	0.0	0.0	1.0	0.0	0.0	2.0	0.0	0.0	0.0	0.0	0.0	0.0	0.0	0.0	1.0
k__Bacteria;p__Firmicutes;c__Clostridia;o__Clostridiales;f__Peptococcaceae;g__Dehalobacter	0.0	0.0	0.0	0.0	0.0	0.0	0.0	0.0	0.0	0.0	0.0	0.0	0.0	0.0	0.0	0.0	0.0	0.0	0.0	0.0	0.0	0.0	0.0	0.0	0.0	0.0	0.0	0.0	0.0	0.0	0.0	0.0	0.0	0.0	0.0	0.0	0.0	0.0	0.0	0.0	0.0	0.0	0.0	0.0	0.0	0.0	0.0	0.0	0.0
k__Bacteria;p__Firmicutes;c__Clostridia;o__Clostridiales;f__Peptococcaceae;g__Desulfitobacterium	0.0	0.0	0.0	0.0	0.0	0.0	0.0	0.0	0.0	0.0	0.0	0.0	0.0	0.0	0.0	0.0	0.0	0.0	0.0	0.0	0.0	0.0	0.0	0.0	0.0	0.0	0.0	0.0	0.0	0.0	0.0	0.0	0.0	0.0	0.0	0.0	0.0	0.0	0.0	0.0	0.0	0.0	0.0	0.0	0.0	0.0	0.0	0.0	0.0
k__Bacteria;p__Firmicutes;c__Clostridia;o__Clostridiales;f__Peptococcaceae;g__Desulfosporosinus	0.0	0.0	0.0	0.0	0.0	0.0	0.0	0.0	0.0	0.0	0.0	0.0	0.0	0.0	0.0	0.0	0.0	0.0	0.0	2.0	0.0	0.0	0.0	0.0	0.0	0.0	0.0	0.0	0.0	0.0	0.0	0.0	0.0	0.0	0.0	0.0	0.0	0.0	0.0	0.0	0.0	0.0	0.0	0.0	0.0	0.0	0.0	0.0	0.0
k__Bacteria;p__Firmicutes;c__Clostridia;o__Clostridiales;f__Peptococcaceae;g__Desulfotomaculum	0.0	0.0	0.0	0.0	0.0	0.0	0.0	0.0	0.0	0.0	0.0	0.0	0.0	0.0	1.0	0.0	0.0	0.0	0.0	0.0	0.0	0.0	0.0	0.0	0.0	0.0	0.0	0.0	0.0	0.0	0.0	0.0	0.0	0.0	0.0	0.0	0.0	0.0	0.0	0.0	0.0	0.0	0.0	0.0	0.0	0.0	0.0	0.0	0.0
k__Bacteria;p__Firmicutes;c__Clostridia;o__Clostridiales;f__Peptococcaceae;g__Pelotomaculum	0.0	0.0	0.0	0.0	10.0	0.0	0.0	0.0	0.0	0.0	0.0	0.0	0.0	0.0	0.0	0.0	0.0	0.0	0.0	0.0	0.0	0.0	0.0	0.0	0.0	0.0	0.0	0.0	0.0	0.0	0.0	0.0	0.0	0.0	0.0	0.0	0.0	0.0	0.0	0.0	0.0	0.0	0.0	0.0	0.0	0.0	0.0	0.0	0.0
k__Bacteria;p__Firmicutes;c__Clostridia;o__Clostridiales;f__Peptococcaceae;g__Peptococcus	39.0	23.0	11.0	11.0	0.0	5.0	8.0	5.0	11.0	8.0	21.0	13.0	11.0	9.0	5.0	12.0	1.0	17.0	17.0	7.0	12.0	23.0	1.0	11.0	35.0	2.0	15.0	23.0	17.0	6.0	9.0	48.0	43.0	11.0	3.0	30.0	16.0	14.0	31.0	21.0	3.0	9.0	22.0	23.0	21.0	8.0	96.0	45.0	25.0
k__Bacteria;p__Firmicutes;c__Clostridia;o__Clostridiales;f__Peptococcaceae;g__Thermincola	0.0	0.0	0.0	0.0	0.0	0.0	0.0	0.0	0.0	0.0	0.0	0.0	0.0	0.0	0.0	0.0	0.0	0.0	0.0	0.0	0.0	0.0	0.0	0.0	0.0	0.0	0.0	2.0	0.0	0.0	0.0	0.0	0.0	0.0	0.0	0.0	0.0	0.0	0.0	0.0	0.0	0.0	0.0	0.0	0.0	0.0	0.0	0.0	0.0
k__Bacteria;p__Firmicutes;c__Clostridia;o__Clostridiales;f__Peptostreptococcaceae;g__Filifactor	4.0	5.0	0.0	7.0	11.0	3.0	0.0	4.0	3.0	3.0	79.0	3.0	5.0	11.0	6.0	7.0	5.0	16.0	7.0	2.0	6.0	23.0	4.0	6.0	39.0	2.0	9.0	15.0	8.0	21.0	3.0	16.0	0.0	0.0	4.0	7.0	27.0	5.0	19.0	17.0	0.0	3.0	28.0	19.0	11.0	15.0	18.0	26.0	17.0
k__Bacteria;p__Firmicutes;c__Clostridia;o__Clostridiales;f__Peptostreptococcaceae;g__Peptostreptococcus	15.0	22.0	10.0	0.0	17.0	2.0	10.0	9.0	5.0	15.0	0.0	7.0	14.0	23.0	12.0	9.0	2.0	4.0	2.0	0.0	6.0	3.0	2.0	0.0	13.0	1.0	1.0	1.0	6.0	9.0	2.0	3.0	0.0	0.0	4.0	2.0	1.0	5.0	2.0	11.0	7.0	6.0	5.0	1.0	6.0	5.0	2.0	14.0	36.0
k__Bacteria;p__Firmicutes;c__Clostridia;o__Clostridiales;f__Peptostreptococcaceae;g__Tepidibacter	0.0	0.0	0.0	0.0	12.0	0.0	0.0	0.0	0.0	0.0	0.0	0.0	0.0	0.0	0.0	0.0	0.0	0.0	0.0	0.0	0.0	0.0	0.0	0.0	0.0	0.0	0.0	0.0	0.0	0.0	0.0	0.0	0.0	0.0	0.0	0.0	0.0	0.0	0.0	0.0	0.0	0.0	0.0	0.0	0.0	0.0	0.0	0.0	0.0
k__Bacteria;p__Firmicutes;c__Clostridia;o__Clostridiales;f__Ruminococcaceae;g__	21.0	42.0	11.0	30.0	14.0	11.0	60.0	10.0	4.0	22.0	34.0	5.0	12.0	17.0	13.0	4.0	4.0	16.0	4.0	13.0	69.0	33.0	13.0	32.0	24.0	2.0	35.0	62.0	19.0	7.0	26.0	27.0	16.0	8.0	13.0	5.0	21.0	20.0	30.0	39.0	2.0	0.0	18.0	183.0	29.0	8.0	373.0	184.0	75.0
k__Bacteria;p__Firmicutes;c__Clostridia;o__Clostridiales;f__Ruminococcaceae;g__Acetivibrio	0.0	0.0	0.0	0.0	0.0	0.0	0.0	0.0	0.0	0.0	0.0	0.0	0.0	0.0	0.0	0.0	0.0	0.0	0.0	0.0	0.0	0.0	0.0	0.0	0.0	0.0	0.0	0.0	0.0	0.0	0.0	0.0	0.0	0.0	0.0	0.0	0.0	0.0	0.0	0.0	0.0	0.0	0.0	0.0	0.0	0.0	0.0	0.0	0.0
k__Bacteria;p__Firmicutes;c__Clostridia;o__Clostridiales;f__Ruminococcaceae;g__Anaerofilum	0.0	0.0	0.0	0.0	0.0	0.0	0.0	0.0	0.0	0.0	0.0	0.0	0.0	0.0	0.0	0.0	0.0	0.0	0.0	0.0	0.0	0.0	0.0	0.0	0.0	0.0	0.0	0.0	0.0	0.0	0.0	0.0	0.0	0.0	0.0	0.0	0.0	0.0	0.0	0.0	0.0	0.0	0.0	0.0	0.0	0.0	0.0	0.0	0.0
k__Bacteria;p__Firmicutes;c__Clostridia;o__Clostridiales;f__Ruminococcaceae;g__Anaerotruncus	0.0	0.0	0.0	0.0	0.0	0.0	0.0	0.0	0.0	0.0	0.0	0.0	0.0	0.0	0.0	0.0	0.0	0.0	0.0	0.0	0.0	0.0	0.0	0.0	0.0	0.0	0.0	0.0	0.0	0.0	0.0	0.0	0.0	0.0	0.0	0.0	0.0	0.0	0.0	0.0	0.0	0.0	0.0	0.0	0.0	0.0	0.0	0.0	0.0
k__Bacteria;p__Firmicutes;c__Clostridia;o__Clostridiales;f__Ruminococcaceae;g__Bacteroides	0.0	4.0	0.0	0.0	0.0	0.0	0.0	0.0	0.0	0.0	0.0	0.0	0.0	0.0	0.0	0.0	0.0	0.0	0.0	0.0	1.0	0.0	0.0	0.0	0.0	0.0	0.0	0.0	0.0	0.0	0.0	0.0	0.0	0.0	0.0	0.0	0.0	0.0	0.0	0.0	0.0	0.0	0.0	0.0	0.0	0.0	0.0	0.0	0.0
k__Bacteria;p__Firmicutes;c__Clostridia;o__Clostridiales;f__Ruminococcaceae;g__Clostridium	0.0	1.0	1.0	0.0	0.0	0.0	1.0	0.0	0.0	1.0	3.0	0.0	1.0	0.0	1.0	0.0	0.0	0.0	0.0	1.0	1.0	0.0	0.0	0.0	0.0	0.0	0.0	1.0	0.0	0.0	0.0	2.0	0.0	0.0	0.0	0.0	0.0	2.0	0.0	0.0	0.0	0.0	0.0	1.0	0.0	0.0	6.0	1.0	5.0
k__Bacteria;p__Firmicutes;c__Clostridia;o__Clostridiales;f__Ruminococcaceae;g__Ethanoligenens	0.0	0.0	0.0	0.0	0.0	0.0	0.0	0.0	0.0	0.0	0.0	0.0	0.0	0.0	0.0	0.0	0.0	0.0	0.0	0.0	0.0	0.0	0.0	0.0	0.0	0.0	0.0	0.0	0.0	0.0	0.0	0.0	0.0	0.0	0.0	0.0	0.0	0.0	0.0	0.0	0.0	0.0	0.0	0.0	0.0	0.0	0.0	0.0	0.0
k__Bacteria;p__Firmicutes;c__Clostridia;o__Clostridiales;f__Ruminococcaceae;g__Eubacterium	0.0	0.0	0.0	0.0	0.0	0.0	0.0	0.0	0.0	1.0	0.0	0.0	0.0	0.0	0.0	0.0	0.0	0.0	0.0	1.0	2.0	1.0	0.0	0.0	1.0	0.0	0.0	0.0	6.0	0.0	0.0	0.0	2.0	0.0	3.0	1.0	2.0	7.0	0.0	0.0	0.0	0.0	0.0	0.0	0.0	0.0	21.0	5.0	0.0
k__Bacteria;p__Firmicutes;c__Clostridia;o__Clostridiales;f__Ruminococcaceae;g__Faecalibacterium	63.0	29.0	3.0	39.0	54.0	40.0	47.0	11.0	9.0	15.0	46.0	8.0	16.0	51.0	19.0	5.0	5.0	52.0	12.0	10.0	22.0	60.0	6.0	24.0	69.0	4.0	33.0	214.0	23.0	6.0	55.0	34.0	17.0	11.0	16.0	10.0	29.0	33.0	29.0	94.0	13.0	11.0	17.0	116.0	42.0	63.0	43.0	27.0	24.0
k__Bacteria;p__Firmicutes;c__Clostridia;o__Clostridiales;f__Ruminococcaceae;g__Oscillospira	0.0	0.0	19.0	0.0	0.0	0.0	0.0	0.0	0.0	0.0	0.0	0.0	0.0	2.0	0.0	0.0	0.0	0.0	0.0	0.0	2.0	0.0	0.0	2.0	1.0	0.0	4.0	0.0	5.0	1.0	0.0	1.0	0.0	0.0	0.0	1.0	1.0	2.0	3.0	2.0	0.0	0.0	0.0	0.0	2.0	0.0	6.0	3.0	7.0
k__Bacteria;p__Firmicutes;c__Clostridia;o__Clostridiales;f__Ruminococcaceae;g__Ruminococcus	7.0	5.0	0.0	0.0	0.0	0.0	6.0	1.0	0.0	6.0	4.0	0.0	3.0	9.0	2.0	0.0	0.0	4.0	2.0	3.0	3.0	1.0	3.0	9.0	2.0	3.0	2.0	4.0	0.0	2.0	0.0	0.0	0.0	0.0	6.0	2.0	4.0	14.0	1.0	4.0	0.0	1.0	1.0	2.0	0.0	0.0	0.0	7.0	2.0
k__Bacteria;p__Firmicutes;c__Clostridia;o__Clostridiales;f__Sulfobacillaceae;g__Thermaerobacter	0.0	0.0	0.0	0.0	0.0	1.0	0.0	0.0	0.0	0.0	0.0	0.0	0.0	0.0	0.0	0.0	0.0	0.0	0.0	0.0	0.0	0.0	0.0	0.0	0.0	0.0	0.0	0.0	0.0	0.0	0.0	0.0	0.0	0.0	0.0	0.0	0.0	0.0	0.0	0.0	0.0	0.0	0.0	0.0	0.0	0.0	0.0	0.0	0.0
k__Bacteria;p__Firmicutes;c__Clostridia;o__Clostridiales;f__Symbiobacteriaceae;g__	0.0	0.0	0.0	0.0	0.0	0.0	0.0	0.0	0.0	0.0	0.0	0.0	0.0	0.0	0.0	0.0	0.0	0.0	0.0	0.0	0.0	0.0	0.0	0.0	0.0	0.0	0.0	0.0	0.0	0.0	0.0	0.0	0.0	0.0	0.0	0.0	0.0	0.0	0.0	0.0	0.0	0.0	0.0	0.0	0.0	0.0	0.0	0.0	0.0
k__Bacteria;p__Firmicutes;c__Clostridia;o__Clostridiales;f__Symbiobacteriaceae;g__Symbiobacterium	0.0	0.0	0.0	0.0	0.0	0.0	0.0	1.0	0.0	4.0	2.0	0.0	0.0	0.0	0.0	0.0	0.0	0.0	0.0	0.0	0.0	0.0	1.0	0.0	0.0	0.0	0.0	0.0	0.0	0.0	0.0	0.0	0.0	0.0	0.0	0.0	0.0	0.0	0.0	0.0	0.0	0.0	0.0	0.0	0.0	0.0	0.0	0.0	0.0
k__Bacteria;p__Firmicutes;c__Clostridia;o__Clostridiales;f__Syntrophomonadaceae;g__	0.0	0.0	0.0	0.0	0.0	0.0	0.0	0.0	0.0	0.0	0.0	0.0	0.0	0.0	0.0	0.0	0.0	0.0	0.0	0.0	0.0	0.0	0.0	0.0	0.0	0.0	0.0	0.0	0.0	0.0	0.0	0.0	0.0	0.0	0.0	0.0	0.0	0.0	0.0	0.0	0.0	0.0	0.0	0.0	0.0	0.0	0.0	0.0	0.0
k__Bacteria;p__Firmicutes;c__Clostridia;o__Clostridiales;f__Syntrophomonadaceae;g__Syntrophomonas	0.0	0.0	0.0	0.0	0.0	0.0	0.0	0.0	0.0	0.0	0.0	0.0	0.0	0.0	0.0	0.0	0.0	0.0	0.0	0.0	0.0	0.0	0.0	0.0	0.0	0.0	0.0	0.0	0.0	0.0	0.0	0.0	0.0	0.0	2.0	0.0	0.0	0.0	0.0	0.0	0.0	0.0	0.0	0.0	0.0	0.0	0.0	0.0	0.0
k__Bacteria;p__Firmicutes;c__Clostridia;o__Clostridiales;f__Thermoanaerobacterales Family III. Incertae Sedis;g__Thermoanaerobacterium	0.0	0.0	0.0	0.0	0.0	0.0	0.0	0.0	0.0	0.0	0.0	0.0	0.0	0.0	0.0	0.0	0.0	0.0	0.0	0.0	0.0	0.0	0.0	0.0	0.0	0.0	0.0	0.0	0.0	0.0	0.0	0.0	0.0	0.0	0.0	0.0	0.0	0.0	0.0	0.0	0.0	0.0	0.0	0.0	0.0	0.0	0.0	0.0	0.0
k__Bacteria;p__Firmicutes;c__Clostridia;o__Clostridiales;f__Veillonellaceae;g__	37.0	74.0	14.0	15.0	6.0	11.0	46.0	4.0	3.0	12.0	26.0	18.0	22.0	15.0	28.0	1.0	4.0	46.0	18.0	4.0	27.0	42.0	8.0	4.0	26.0	4.0	11.0	94.0	26.0	17.0	11.0	23.0	7.0	0.0	16.0	13.0	16.0	17.0	14.0	34.0	11.0	6.0	16.0	36.0	9.0	16.0	63.0	13.0	8.0
k__Bacteria;p__Firmicutes;c__Clostridia;o__Clostridiales;f__Veillonellaceae;g__Acidaminococcus	8.0	17.0	2.0	2.0	26.0	1.0	7.0	0.0	1.0	2.0	0.0	0.0	12.0	0.0	0.0	1.0	0.0	2.0	2.0	1.0	1.0	0.0	0.0	0.0	0.0	0.0	0.0	2.0	0.0	0.0	0.0	2.0	1.0	0.0	0.0	0.0	0.0	0.0	1.0	2.0	0.0	0.0	0.0	0.0	0.0	0.0	18.0	7.0	2.0
k__Bacteria;p__Firmicutes;c__Clostridia;o__Clostridiales;f__Veillonellaceae;g__Anaeroglobus	0.0	0.0	0.0	0.0	0.0	0.0	0.0	0.0	0.0	0.0	0.0	0.0	5.0	0.0	0.0	0.0	0.0	0.0	0.0	0.0	0.0	0.0	0.0	0.0	0.0	0.0	0.0	0.0	0.0	0.0	0.0	0.0	0.0	0.0	0.0	0.0	0.0	0.0	0.0	0.0	0.0	0.0	0.0	0.0	0.0	0.0	0.0	0.0	0.0
k__Bacteria;p__Firmicutes;c__Clostridia;o__Clostridiales;f__Veillonellaceae;g__Anaerospora	0.0	0.0	0.0	0.0	0.0	1.0	0.0	0.0	0.0	0.0	0.0	0.0	0.0	0.0	0.0	0.0	0.0	0.0	0.0	0.0	0.0	0.0	0.0	0.0	0.0	0.0	0.0	0.0	0.0	0.0	0.0	0.0	0.0	0.0	0.0	0.0	0.0	0.0	0.0	0.0	0.0	0.0	0.0	0.0	0.0	0.0	0.0	0.0	0.0
k__Bacteria;p__Firmicutes;c__Clostridia;o__Clostridiales;f__Veillonellaceae;g__Desulfosporomusa	0.0	0.0	0.0	0.0	0.0	0.0	0.0	0.0	0.0	0.0	0.0	0.0	0.0	0.0	0.0	0.0	0.0	0.0	0.0	0.0	0.0	0.0	0.0	0.0	0.0	0.0	0.0	0.0	0.0	0.0	0.0	0.0	0.0	0.0	0.0	0.0	0.0	0.0	0.0	0.0	0.0	0.0	0.0	0.0	0.0	0.0	1.0	0.0	0.0
k__Bacteria;p__Firmicutes;c__Clostridia;o__Clostridiales;f__Veillonellaceae;g__Dialister	47.0	35.0	38.0	34.0	48.0	20.0	13.0	23.0	27.0	22.0	68.0	52.0	38.0	65.0	136.0	40.0	62.0	77.0	139.0	74.0	28.0	14.0	52.0	65.0	21.0	11.0	12.0	39.0	127.0	84.0	0.0	17.0	73.0	0.0	4.0	319.0	12.0	40.0	10.0	9.0	11.0	9.0	7.0	14.0	9.0	29.0	8.0	10.0	18.0
k__Bacteria;p__Firmicutes;c__Clostridia;o__Clostridiales;f__Veillonellaceae;g__Megamonas	71.0	95.0	18.0	78.0	70.0	34.0	59.0	6.0	10.0	19.0	75.0	3.0	16.0	32.0	28.0	10.0	5.0	80.0	31.0	3.0	43.0	247.0	14.0	38.0	100.0	4.0	54.0	161.0	34.0	15.0	15.0	63.0	18.0	58.0	8.0	20.0	29.0	21.0	30.0	169.0	2.0	11.0	57.0	116.0	27.0	29.0	243.0	28.0	36.0
k__Bacteria;p__Firmicutes;c__Clostridia;o__Clostridiales;f__Veillonellaceae;g__Megasphaera	194.0	190.0	211.0	55.0	73.0	22.0	0.0	12.0	4.0	28.0	27.0	6.0	22.0	16.0	5.0	8.0	5.0	8.0	5.0	0.0	1.0	1.0	0.0	3.0	3.0	3.0	2.0	1.0	0.0	0.0	3.0	6.0	8.0	0.0	0.0	2.0	4.0	5.0	4.0	9.0	6.0	0.0	0.0	9.0	0.0	3.0	138.0	72.0	41.0
k__Bacteria;p__Firmicutes;c__Clostridia;o__Clostridiales;f__Veillonellaceae;g__Phascolarctobacterium	0.0	1.0	36.0	1.0	0.0	1.0	0.0	0.0	0.0	1.0	3.0	2.0	2.0	1.0	1.0	0.0	1.0	3.0	1.0	0.0	2.0	0.0	1.0	0.0	7.0	0.0	0.0	0.0	3.0	1.0	9.0	0.0	0.0	0.0	4.0	1.0	1.0	11.0	0.0	3.0	0.0	0.0	0.0	0.0	0.0	5.0	0.0	4.0	0.0
k__Bacteria;p__Firmicutes;c__Clostridia;o__Clostridiales;f__Veillonellaceae;g__Propionispora	0.0	0.0	0.0	0.0	0.0	0.0	0.0	0.0	0.0	0.0	0.0	0.0	0.0	0.0	0.0	0.0	0.0	0.0	0.0	0.0	0.0	0.0	0.0	0.0	0.0	0.0	0.0	0.0	0.0	0.0	0.0	0.0	0.0	0.0	0.0	0.0	0.0	0.0	0.0	0.0	0.0	0.0	0.0	0.0	0.0	0.0	0.0	0.0	0.0
k__Bacteria;p__Firmicutes;c__Clostridia;o__Clostridiales;f__Veillonellaceae;g__Selenomonas	42.0	136.0	65.0	22.0	22.0	3.0	40.0	13.0	55.0	49.0	15.0	9.0	33.0	89.0	93.0	21.0	7.0	10.0	16.0	2.0	16.0	7.0	6.0	0.0	3.0	5.0	0.0	2.0	6.0	115.0	8.0	3.0	3.0	11.0	5.0	6.0	6.0	8.0	4.0	8.0	34.0	32.0	3.0	3.0	12.0	6.0	2.0	1.0	2.0
k__Bacteria;p__Firmicutes;c__Clostridia;o__Clostridiales;f__Veillonellaceae;g__Sporotalea	0.0	0.0	0.0	0.0	0.0	0.0	0.0	0.0	0.0	0.0	0.0	0.0	0.0	0.0	0.0	0.0	0.0	0.0	0.0	0.0	0.0	0.0	0.0	0.0	0.0	0.0	0.0	0.0	0.0	0.0	0.0	0.0	0.0	0.0	0.0	0.0	0.0	0.0	0.0	0.0	0.0	0.0	0.0	0.0	0.0	0.0	0.0	0.0	0.0
k__Bacteria;p__Firmicutes;c__Clostridia;o__Clostridiales;f__Veillonellaceae;g__Thermosinus	0.0	0.0	0.0	0.0	0.0	0.0	9.0	0.0	0.0	0.0	0.0	0.0	0.0	0.0	0.0	1.0	0.0	0.0	0.0	0.0	0.0	0.0	0.0	0.0	0.0	0.0	0.0	0.0	0.0	0.0	0.0	0.0	0.0	0.0	0.0	0.0	0.0	0.0	0.0	0.0	0.0	0.0	0.0	0.0	0.0	0.0	0.0	0.0	0.0
k__Bacteria;p__Firmicutes;c__Clostridia;o__Clostridiales;f__Veillonellaceae;g__Veillonella	1499.0	1064.0	621.0	122.0	118.0	75.0	133.0	392.0	258.0	419.0	440.0	1132.0	281.0	744.0	1209.0	94.0	89.0	160.0	218.0	65.0	78.0	63.0	108.0	334.0	49.0	30.0	67.0	55.0	102.0	603.0	84.0	69.0	47.0	104.0	457.0	204.0	147.0	168.0	53.0	108.0	440.0	196.0	73.0	48.0	63.0	78.0	22.0	69.0	104.0
k__Bacteria;p__Firmicutes;c__Clostridia;o__Desulfitobacterales;f__Desulfitobacteraceae;g__	0.0	0.0	0.0	0.0	0.0	0.0	0.0	0.0	0.0	0.0	0.0	0.0	0.0	2.0	0.0	0.0	0.0	0.0	0.0	0.0	0.0	0.0	0.0	0.0	0.0	0.0	0.0	0.0	0.0	0.0	0.0	0.0	0.0	0.0	0.0	0.0	0.0	0.0	0.0	0.0	0.0	0.0	0.0	0.0	0.0	0.0	0.0	0.0	0.0
k__Bacteria;p__Firmicutes;c__Clostridia;o__Halanaerobiales;f__Halanaerobiaceae;g__	0.0	0.0	0.0	0.0	3.0	0.0	0.0	0.0	0.0	0.0	0.0	0.0	0.0	0.0	0.0	0.0	0.0	0.0	0.0	0.0	0.0	0.0	0.0	2.0	0.0	0.0	0.0	0.0	0.0	0.0	0.0	0.0	0.0	0.0	0.0	0.0	0.0	1.0	0.0	0.0	0.0	0.0	0.0	0.0	0.0	0.0	0.0	0.0	0.0
k__Bacteria;p__Firmicutes;c__Clostridia;o__Halanaerobiales;f__Halanaerobiaceae;g__Halanaerobium	0.0	0.0	0.0	0.0	0.0	0.0	0.0	0.0	0.0	0.0	0.0	0.0	0.0	0.0	0.0	0.0	0.0	0.0	0.0	0.0	0.0	0.0	0.0	0.0	0.0	0.0	0.0	0.0	0.0	0.0	0.0	0.0	5.0	0.0	3.0	0.0	0.0	23.0	0.0	0.0	0.0	0.0	0.0	0.0	0.0	0.0	0.0	0.0	0.0
k__Bacteria;p__Firmicutes;c__Clostridia;o__Halanaerobiales;f__Halobacteroidaceae;g__Halanaerobacter	0.0	0.0	0.0	0.0	0.0	0.0	0.0	0.0	0.0	0.0	0.0	0.0	0.0	0.0	0.0	0.0	0.0	0.0	0.0	0.0	0.0	0.0	0.0	0.0	0.0	0.0	0.0	0.0	0.0	0.0	0.0	0.0	0.0	0.0	0.0	0.0	0.0	0.0	0.0	0.0	0.0	0.0	0.0	0.0	0.0	0.0	0.0	0.0	0.0
k__Bacteria;p__Firmicutes;c__Clostridia;o__MBA08;f__;g__	0.0	0.0	0.0	0.0	0.0	1.0	0.0	0.0	0.0	0.0	0.0	0.0	0.0	0.0	0.0	0.0	0.0	1.0	0.0	0.0	0.0	0.0	0.0	0.0	0.0	0.0	0.0	0.0	0.0	0.0	0.0	0.0	0.0	0.0	0.0	0.0	0.0	0.0	0.0	0.0	0.0	0.0	0.0	0.0	0.0	0.0	0.0	1.0	0.0
k__Bacteria;p__Firmicutes;c__Clostridia;o__Natranaerobiales;f__Anaerobrancaceae;g__A55_D21	0.0	0.0	0.0	0.0	0.0	0.0	0.0	0.0	0.0	0.0	0.0	0.0	0.0	0.0	0.0	0.0	0.0	0.0	0.0	0.0	1.0	0.0	0.0	0.0	0.0	0.0	0.0	0.0	0.0	0.0	0.0	0.0	0.0	0.0	0.0	0.0	0.0	0.0	0.0	0.0	0.0	0.0	0.0	0.0	0.0	0.0	0.0	0.0	0.0
k__Bacteria;p__Firmicutes;c__Clostridia;o__Natranaerobiales;f__Anaerobrancaceae;g__Dethiobacter	0.0	0.0	0.0	0.0	0.0	0.0	0.0	0.0	0.0	0.0	0.0	0.0	0.0	0.0	0.0	0.0	0.0	0.0	0.0	0.0	0.0	0.0	0.0	0.0	0.0	0.0	0.0	0.0	0.0	0.0	0.0	0.0	0.0	0.0	0.0	0.0	0.0	0.0	0.0	0.0	0.0	0.0	0.0	0.0	0.0	0.0	0.0	0.0	0.0
k__Bacteria;p__Firmicutes;c__Clostridia;o__Natranaerobiales;f__ML1228J-1;g__	0.0	0.0	0.0	0.0	0.0	0.0	0.0	0.0	0.0	0.0	0.0	0.0	0.0	0.0	0.0	0.0	0.0	0.0	0.0	0.0	0.0	0.0	0.0	0.0	0.0	0.0	0.0	0.0	0.0	0.0	0.0	0.0	0.0	0.0	0.0	0.0	0.0	0.0	0.0	0.0	0.0	0.0	0.0	0.0	0.0	0.0	0.0	0.0	0.0
k__Bacteria;p__Firmicutes;c__Clostridia;o__Natranaerobiales;f__YAB3B13;g__	0.0	0.0	0.0	0.0	0.0	0.0	0.0	0.0	0.0	0.0	0.0	0.0	0.0	0.0	0.0	0.0	0.0	0.0	0.0	0.0	0.0	0.0	0.0	0.0	0.0	0.0	0.0	0.0	0.0	0.0	0.0	0.0	0.0	0.0	0.0	0.0	0.0	0.0	0.0	0.0	0.0	0.0	0.0	0.0	0.0	0.0	0.0	0.0	0.0
k__Bacteria;p__Firmicutes;c__Clostridia;o__OPB54;f__;g__	0.0	0.0	0.0	0.0	0.0	3.0	0.0	0.0	0.0	0.0	3.0	0.0	0.0	0.0	0.0	0.0	0.0	0.0	0.0	6.0	2.0	0.0	0.0	5.0	0.0	0.0	0.0	0.0	0.0	0.0	0.0	0.0	0.0	0.0	0.0	0.0	0.0	0.0	0.0	0.0	0.0	0.0	0.0	3.0	0.0	11.0	0.0	0.0	0.0
k__Bacteria;p__Firmicutes;c__Clostridia;o__Thermoanaerobacterales;f__Caldicellulosiruptoraceae;g__Caldicellulosiruptor	0.0	0.0	0.0	0.0	0.0	0.0	0.0	0.0	0.0	0.0	0.0	0.0	0.0	0.0	0.0	0.0	0.0	0.0	0.0	0.0	0.0	0.0	0.0	0.0	0.0	0.0	0.0	0.0	0.0	0.0	0.0	0.0	0.0	0.0	0.0	0.0	0.0	0.0	0.0	0.0	0.0	0.0	0.0	0.0	0.0	0.0	0.0	0.0	0.0
k__Bacteria;p__Firmicutes;c__Clostridia;o__Thermoanaerobacterales;f__Thermoanaerobacteraceae;g__	0.0	0.0	0.0	0.0	0.0	0.0	0.0	0.0	0.0	2.0	0.0	0.0	0.0	0.0	0.0	0.0	0.0	0.0	0.0	0.0	0.0	0.0	0.0	0.0	0.0	0.0	0.0	0.0	0.0	0.0	0.0	0.0	0.0	0.0	0.0	0.0	0.0	0.0	0.0	0.0	0.0	0.0	0.0	0.0	0.0	0.0	0.0	1.0	0.0
k__Bacteria;p__Firmicutes;c__Clostridia;o__Thermoanaerobacterales;f__Thermoanaerobacteraceae;g__Tepidanaerobacter	0.0	0.0	0.0	0.0	0.0	0.0	0.0	0.0	0.0	0.0	0.0	0.0	0.0	0.0	0.0	0.0	0.0	0.0	0.0	0.0	0.0	0.0	0.0	0.0	0.0	0.0	0.0	0.0	0.0	0.0	0.0	0.0	0.0	0.0	0.0	0.0	0.0	0.0	0.0	0.0	0.0	0.0	0.0	0.0	0.0	0.0	0.0	0.0	0.0
k__Bacteria;p__Firmicutes;c__Clostridia;o__Thermoanaerobacterales;f__Thermoanaerobacteraceae;g__Thermacetogenium	0.0	0.0	0.0	0.0	0.0	0.0	0.0	0.0	0.0	0.0	0.0	0.0	0.0	0.0	0.0	0.0	0.0	0.0	0.0	0.0	0.0	0.0	0.0	0.0	0.0	0.0	0.0	0.0	0.0	0.0	0.0	0.0	0.0	0.0	0.0	0.0	0.0	0.0	0.0	0.0	0.0	0.0	0.0	0.0	0.0	0.0	0.0	0.0	0.0
k__Bacteria;p__Firmicutes;c__Clostridia;o__Thermoanaerobacterales;f__Thermoanaerobacteraceae;g__Thermoanaerobacter	0.0	0.0	0.0	0.0	0.0	0.0	0.0	0.0	0.0	0.0	0.0	0.0	0.0	0.0	0.0	0.0	0.0	0.0	0.0	0.0	0.0	0.0	0.0	0.0	0.0	0.0	0.0	0.0	0.0	0.0	0.0	0.0	0.0	0.0	0.0	0.0	0.0	0.0	0.0	0.0	0.0	0.0	0.0	0.0	0.0	0.0	0.0	0.0	0.0
k__Bacteria;p__Fusobacteria;c__Fusobacteria (class);o__Fusobacteriales;f__Fusobacteriaceae;g__Cetobacterium	0.0	2.0	1.0	4.0	0.0	0.0	0.0	0.0	0.0	2.0	3.0	1.0	0.0	4.0	3.0	1.0	0.0	4.0	3.0	0.0	51.0	6.0	7.0	1.0	0.0	0.0	2.0	7.0	1.0	2.0	0.0	2.0	9.0	0.0	0.0	1.0	9.0	2.0	4.0	5.0	0.0	1.0	2.0	1.0	6.0	5.0	1.0	3.0	2.0
k__Bacteria;p__Fusobacteria;c__Fusobacteria (class);o__Fusobacteriales;f__Fusobacteriaceae;g__Fusobacterium	1191.0	1131.0	314.0	324.0	222.0	103.0	243.0	316.0	530.0	245.0	676.0	164.0	416.0	914.0	690.0	128.0	73.0	254.0	137.0	86.0	137.0	7381.0	168.0	264.0	295.0	43.0	171.0	860.0	170.0	1075.0	172.0	207.0	120.0	114.0	272.0	275.0	2187.0	1432.0	5655.0	1864.0	663.0	1154.0	2580.0	4334.0	3347.0	1350.0	1481.0	3290.0	3285.0
k__Bacteria;p__Fusobacteria;c__Fusobacteria (class);o__Fusobacteriales;f__Fusobacteriaceae;g__J2-29	137.0	93.0	27.0	44.0	251.0	55.0	166.0	22.0	8.0	52.0	95.0	16.0	25.0	35.0	52.0	27.0	7.0	156.0	57.0	12.0	170.0	229.0	25.0	89.0	107.0	23.0	68.0	1165.0	170.0	40.0	94.0	173.0	49.0	80.0	29.0	34.0	146.0	63.0	146.0	198.0	9.0	15.0	91.0	963.0	87.0	27.0	151.0	78.0	66.0
k__Bacteria;p__Fusobacteria;c__Fusobacteria (class);o__Fusobacteriales;f__Fusobacteriaceae;g__Leptotrichia	936.0	836.0	368.0	150.0	3.0	31.0	50.0	228.0	175.0	201.0	336.0	75.0	132.0	266.0	213.0	72.0	32.0	98.0	60.0	41.0	35.0	21.0	82.0	194.0	45.0	22.0	15.0	25.0	12.0	268.0	53.0	37.0	7.0	6.0	46.0	15.0	35.0	40.0	26.0	58.0	199.0	131.0	29.0	64.0	69.0	22.0	14.0	149.0	24.0
k__Bacteria;p__Fusobacteria;c__Fusobacteria (class);o__Fusobacteriales;f__Fusobacteriaceae;g__Propionigenium	0.0	0.0	0.0	0.0	0.0	0.0	0.0	0.0	0.0	0.0	0.0	0.0	0.0	0.0	0.0	1.0	0.0	0.0	0.0	0.0	0.0	0.0	0.0	0.0	0.0	0.0	0.0	0.0	0.0	0.0	0.0	0.0	0.0	0.0	0.0	0.0	0.0	0.0	0.0	0.0	0.0	0.0	0.0	0.0	0.0	0.0	0.0	0.0	0.0
k__Bacteria;p__Fusobacteria;c__Fusobacteria (class);o__Fusobacteriales;f__Fusobacteriaceae;g__Sneathia	0.0	0.0	9.0	0.0	0.0	0.0	0.0	0.0	0.0	0.0	0.0	0.0	0.0	0.0	0.0	0.0	0.0	0.0	0.0	0.0	0.0	1.0	0.0	0.0	0.0	0.0	5.0	0.0	0.0	0.0	10.0	0.0	0.0	0.0	0.0	0.0	2.0	1.0	0.0	1.0	0.0	0.0	1.0	1.0	2.0	0.0	1.0	0.0	0.0
k__Bacteria;p__Fusobacteria;c__Fusobacteria (class);o__Fusobacteriales;f__Fusobacteriaceae;g__Streptobacillus	0.0	6.0	0.0	2.0	14.0	2.0	0.0	2.0	0.0	8.0	19.0	31.0	5.0	24.0	1.0	0.0	0.0	5.0	7.0	7.0	11.0	20.0	3.0	7.0	15.0	0.0	3.0	1.0	5.0	2.0	0.0	6.0	6.0	0.0	0.0	2.0	5.0	6.0	7.0	10.0	0.0	13.0	2.0	9.0	8.0	0.0	24.0	16.0	35.0
k__Bacteria;p__Fusobacteria;c__Fusobacteria (class);o__Fusobacteriales;f__Fusobacteriaceae;g__u114	0.0	0.0	0.0	0.0	0.0	0.0	0.0	0.0	0.0	0.0	0.0	0.0	0.0	0.0	0.0	0.0	0.0	0.0	0.0	0.0	0.0	0.0	0.0	0.0	0.0	0.0	0.0	0.0	0.0	0.0	0.0	0.0	0.0	0.0	0.0	0.0	0.0	0.0	0.0	0.0	0.0	0.0	0.0	0.0	0.0	0.0	0.0	0.0	0.0
k__Bacteria;p__GN02;c__;o__;f__;g__	0.0	0.0	0.0	0.0	0.0	0.0	0.0	0.0	0.0	0.0	0.0	0.0	0.0	0.0	0.0	0.0	0.0	0.0	0.0	0.0	0.0	0.0	0.0	0.0	0.0	0.0	0.0	0.0	0.0	0.0	0.0	0.0	0.0	0.0	0.0	0.0	0.0	0.0	0.0	0.0	0.0	0.0	0.0	0.0	0.0	0.0	0.0	0.0	0.0
k__Bacteria;p__GN02;c__VC12-cl04;o__;f__;g__	0.0	0.0	0.0	0.0	0.0	0.0	0.0	0.0	0.0	0.0	0.0	0.0	0.0	0.0	0.0	0.0	0.0	0.0	0.0	0.0	0.0	0.0	0.0	0.0	0.0	0.0	0.0	0.0	0.0	0.0	0.0	0.0	0.0	0.0	0.0	0.0	0.0	0.0	0.0	0.0	0.0	0.0	0.0	0.0	0.0	0.0	0.0	0.0	0.0
k__Bacteria;p__Gemmatimonadetes;c__Gemmatimonadetes (class);o__;f__;g__	1.0	4.0	1.0	0.0	3.0	1.0	7.0	2.0	0.0	4.0	2.0	0.0	4.0	5.0	1.0	1.0	0.0	4.0	1.0	12.0	1.0	0.0	1.0	0.0	4.0	3.0	1.0	3.0	1.0	1.0	0.0	0.0	0.0	0.0	0.0	1.0	0.0	3.0	0.0	3.0	3.0	2.0	1.0	0.0	0.0	3.0	0.0	0.0	1.0
k__Bacteria;p__Gemmatimonadetes;c__Gemmatimonadetes (class);o__Gemmatimonadales;f__;g__	15.0	6.0	0.0	0.0	41.0	4.0	12.0	4.0	1.0	10.0	3.0	1.0	0.0	5.0	1.0	3.0	3.0	6.0	1.0	7.0	2.0	1.0	3.0	0.0	5.0	3.0	10.0	1.0	0.0	1.0	2.0	10.0	1.0	0.0	3.0	0.0	1.0	4.0	8.0	1.0	0.0	8.0	5.0	4.0	2.0	7.0	5.0	0.0	2.0
k__Bacteria;p__Gemmatimonadetes;c__Gemmatimonadetes (class);o__Gemmatimonadales;f__Gemmatimonadaceae;g__	5.0	7.0	1.0	2.0	1.0	4.0	28.0	3.0	3.0	10.0	5.0	0.0	3.0	4.0	3.0	3.0	1.0	12.0	5.0	2.0	3.0	1.0	1.0	1.0	6.0	1.0	6.0	15.0	3.0	4.0	1.0	1.0	0.0	10.0	2.0	1.0	6.0	2.0	7.0	5.0	0.0	11.0	9.0	2.0	4.0	7.0	6.0	3.0	7.0
k__Bacteria;p__Gemmatimonadetes;c__Gemmatimonadetes (class);o__Gemmatimonadales;f__Gemmatimonadaceae;g__Gemmatimonas	4.0	1.0	1.0	2.0	0.0	2.0	4.0	0.0	1.0	2.0	3.0	0.0	1.0	2.0	0.0	3.0	0.0	5.0	1.0	3.0	1.0	0.0	0.0	5.0	3.0	4.0	1.0	4.0	1.0	2.0	4.0	3.0	1.0	0.0	0.0	0.0	1.0	1.0	5.0	0.0	0.0	0.0	1.0	2.0	2.0	0.0	0.0	0.0	0.0
k__Bacteria;p__Lentisphaerae;c__;o__;f__;g__	0.0	0.0	0.0	0.0	0.0	0.0	0.0	0.0	0.0	0.0	0.0	0.0	0.0	0.0	0.0	0.0	0.0	0.0	0.0	0.0	0.0	0.0	0.0	0.0	0.0	0.0	0.0	0.0	0.0	0.0	0.0	0.0	0.0	0.0	0.0	0.0	0.0	0.0	0.0	0.0	0.0	0.0	0.0	0.0	0.0	0.0	0.0	0.0	0.0
k__Bacteria;p__Lentisphaerae;c__Lentisphaerae (class);o__Victivallales;f__Victivallaceae;g__	0.0	0.0	0.0	0.0	0.0	0.0	0.0	0.0	0.0	0.0	0.0	0.0	0.0	0.0	0.0	0.0	0.0	0.0	0.0	0.0	0.0	0.0	0.0	0.0	0.0	0.0	0.0	0.0	0.0	0.0	0.0	0.0	0.0	0.0	0.0	0.0	0.0	0.0	0.0	0.0	0.0	0.0	0.0	0.0	0.0	0.0	0.0	0.0	0.0
k__Bacteria;p__MVP-15;c__;o__;f__;g__	0.0	0.0	0.0	0.0	0.0	0.0	0.0	0.0	0.0	0.0	0.0	0.0	0.0	0.0	0.0	0.0	0.0	0.0	0.0	0.0	0.0	0.0	0.0	0.0	0.0	0.0	0.0	0.0	0.0	0.0	0.0	0.0	0.0	0.0	0.0	0.0	0.0	0.0	0.0	0.0	0.0	0.0	0.0	0.0	0.0	0.0	0.0	0.0	0.0
k__Bacteria;p__NC10;c__;o__;f__;g__	0.0	0.0	0.0	0.0	0.0	0.0	0.0	0.0	0.0	0.0	0.0	0.0	0.0	0.0	0.0	0.0	0.0	0.0	0.0	0.0	0.0	0.0	0.0	0.0	0.0	0.0	0.0	0.0	0.0	0.0	0.0	0.0	0.0	0.0	0.0	0.0	0.0	0.0	0.0	0.0	0.0	0.0	0.0	0.0	0.0	0.0	0.0	0.0	0.0
k__Bacteria;p__NKB19;c__;o__;f__;g__	0.0	0.0	0.0	0.0	0.0	0.0	0.0	0.0	0.0	0.0	0.0	0.0	0.0	0.0	0.0	0.0	0.0	0.0	0.0	0.0	0.0	0.0	0.0	0.0	0.0	0.0	0.0	0.0	0.0	0.0	0.0	0.0	0.0	0.0	0.0	0.0	0.0	0.0	0.0	0.0	0.0	0.0	0.0	0.0	0.0	0.0	0.0	0.0	0.0
k__Bacteria;p__Nitrospirae;c__Nitrospira (class);o__Nitrospirales;f__Nitrospiraceae;g__Nitrospira	0.0	5.0	8.0	0.0	38.0	7.0	0.0	0.0	5.0	3.0	3.0	0.0	2.0	8.0	3.0	0.0	0.0	5.0	3.0	0.0	0.0	0.0	0.0	0.0	0.0	5.0	1.0	1.0	2.0	0.0	0.0	1.0	1.0	0.0	0.0	0.0	4.0	6.0	1.0	3.0	0.0	8.0	13.0	4.0	2.0	7.0	1.0	2.0	0.0
k__Bacteria;p__Nitrospirae;c__Nitrospira (class);o__Nitrospirales;f__Thermodesulfovibrionaceae;g__Thermodesulfovibrio	0.0	0.0	0.0	0.0	0.0	0.0	0.0	0.0	0.0	0.0	0.0	0.0	0.0	0.0	0.0	0.0	0.0	0.0	0.0	0.0	0.0	0.0	0.0	0.0	0.0	0.0	0.0	0.0	0.0	0.0	0.0	0.0	0.0	0.0	0.0	0.0	0.0	0.0	0.0	0.0	0.0	0.0	0.0	0.0	0.0	0.0	0.0	0.0	0.0
k__Bacteria;p__OP10;c__5B-18;o__;f__;g__	0.0	0.0	0.0	0.0	0.0	0.0	0.0	0.0	1.0	0.0	0.0	0.0	0.0	0.0	0.0	0.0	0.0	0.0	0.0	0.0	0.0	0.0	1.0	0.0	0.0	0.0	0.0	0.0	0.0	2.0	0.0	0.0	0.0	0.0	0.0	0.0	0.0	0.0	0.0	0.0	0.0	0.0	0.0	0.0	0.0	0.0	0.0	0.0	0.0
k__Bacteria;p__OP10;c__;o__;f__;g__	0.0	0.0	0.0	0.0	0.0	0.0	0.0	0.0	0.0	0.0	0.0	0.0	0.0	0.0	0.0	0.0	0.0	0.0	0.0	0.0	0.0	0.0	0.0	0.0	0.0	0.0	0.0	0.0	0.0	0.0	0.0	0.0	0.0	0.0	0.0	0.0	0.0	0.0	0.0	0.0	0.0	0.0	0.0	0.0	0.0	0.0	0.0	0.0	0.0
k__Bacteria;p__OP10;c__CH21;o__;f__;g__	0.0	0.0	0.0	0.0	0.0	0.0	0.0	0.0	1.0	4.0	0.0	0.0	0.0	0.0	2.0	0.0	0.0	0.0	0.0	3.0	0.0	0.0	0.0	0.0	0.0	2.0	0.0	0.0	0.0	0.0	0.0	0.0	0.0	0.0	0.0	0.0	0.0	0.0	0.0	1.0	0.0	0.0	0.0	2.0	0.0	7.0	0.0	0.0	0.0
k__Bacteria;p__OP10;c__CL500-48;o__;f__;g__	1.0	0.0	0.0	2.0	0.0	0.0	0.0	3.0	0.0	1.0	2.0	0.0	0.0	4.0	0.0	4.0	0.0	3.0	0.0	1.0	0.0	0.0	0.0	0.0	1.0	0.0	4.0	1.0	0.0	1.0	0.0	0.0	0.0	0.0	1.0	0.0	2.0	1.0	0.0	2.0	0.0	1.0	1.0	0.0	1.0	0.0	0.0	0.0	0.0
k__Bacteria;p__OP10;c__OS-L;o__;f__;g__	0.0	0.0	0.0	0.0	0.0	0.0	0.0	0.0	0.0	0.0	0.0	0.0	0.0	0.0	0.0	0.0	0.0	0.0	0.0	0.0	0.0	0.0	0.0	0.0	0.0	0.0	0.0	0.0	0.0	0.0	0.0	0.0	0.0	0.0	0.0	0.0	0.0	0.0	0.0	0.0	0.0	0.0	0.0	0.0	0.0	0.0	0.0	0.0	0.0
k__Bacteria;p__OP10;c__S1a-1H;o__;f__;g__	0.0	0.0	0.0	0.0	0.0	0.0	0.0	0.0	0.0	0.0	0.0	0.0	0.0	0.0	0.0	0.0	0.0	0.0	0.0	0.0	0.0	0.0	0.0	0.0	0.0	0.0	0.0	0.0	0.0	0.0	0.0	0.0	0.0	0.0	0.0	0.0	0.0	0.0	0.0	0.0	0.0	0.0	0.0	0.0	0.0	0.0	0.0	0.0	1.0
k__Bacteria;p__OP10;c__SJA-176;o__;f__;g__	0.0	0.0	0.0	0.0	0.0	0.0	0.0	0.0	0.0	0.0	0.0	0.0	0.0	0.0	0.0	0.0	0.0	0.0	0.0	0.0	0.0	0.0	0.0	0.0	0.0	0.0	0.0	0.0	0.0	0.0	0.0	0.0	0.0	0.0	0.0	0.0	0.0	0.0	0.0	0.0	0.0	0.0	0.0	0.0	0.0	0.0	0.0	0.0	0.0
k__Bacteria;p__OP10;c__SJA-22;o__;f__;g__	0.0	0.0	0.0	0.0	0.0	0.0	0.0	0.0	0.0	0.0	0.0	0.0	0.0	0.0	0.0	0.0	0.0	0.0	0.0	0.0	0.0	0.0	0.0	0.0	0.0	0.0	0.0	0.0	0.0	0.0	0.0	0.0	0.0	0.0	0.0	0.0	0.0	0.0	0.0	0.0	0.0	0.0	0.0	0.0	0.0	0.0	0.0	0.0	0.0
k__Bacteria;p__OP11;c__;o__;f__;g__	0.0	0.0	0.0	0.0	0.0	0.0	0.0	0.0	0.0	0.0	0.0	0.0	0.0	0.0	0.0	0.0	0.0	0.0	0.0	0.0	0.0	0.0	0.0	0.0	0.0	0.0	0.0	0.0	0.0	0.0	0.0	0.0	0.0	0.0	0.0	0.0	0.0	0.0	0.0	0.0	0.0	0.0	0.0	0.0	0.0	0.0	0.0	0.0	0.0
k__Bacteria;p__OP3;c__;o__;f__;g__	0.0	0.0	0.0	0.0	0.0	0.0	0.0	0.0	0.0	0.0	0.0	0.0	0.0	0.0	0.0	0.0	0.0	0.0	0.0	0.0	0.0	0.0	0.0	0.0	0.0	0.0	0.0	0.0	0.0	0.0	0.0	0.0	0.0	0.0	0.0	0.0	0.0	0.0	0.0	0.0	0.0	0.0	0.0	0.0	0.0	0.0	0.0	0.0	0.0
k__Bacteria;p__OP8;c__OP8;o__;f__;g__	0.0	0.0	0.0	0.0	0.0	0.0	0.0	0.0	0.0	0.0	0.0	0.0	0.0	0.0	0.0	0.0	0.0	0.0	0.0	0.0	0.0	0.0	0.0	0.0	0.0	0.0	0.0	0.0	0.0	0.0	0.0	0.0	0.0	0.0	0.0	0.0	0.0	0.0	0.0	0.0	0.0	0.0	0.0	0.0	0.0	0.0	0.0	0.0	0.0
k__Bacteria;p__Planctomycetes;c__FFCH393;o__;f__;g__	0.0	0.0	0.0	0.0	0.0	2.0	0.0	0.0	0.0	0.0	0.0	0.0	0.0	0.0	0.0	0.0	0.0	0.0	0.0	0.0	0.0	0.0	0.0	0.0	0.0	0.0	0.0	2.0	0.0	0.0	0.0	0.0	0.0	0.0	0.0	0.0	1.0	2.0	0.0	4.0	0.0	3.0	0.0	0.0	0.0	0.0	4.0	2.0	0.0
k__Bacteria;p__Planctomycetes;c__Kueneniae;o__Kueneniales;f__Kueneniaceae;g__Candidatus Brocadia	0.0	0.0	0.0	0.0	0.0	0.0	0.0	0.0	0.0	0.0	0.0	0.0	0.0	0.0	0.0	0.0	0.0	0.0	0.0	0.0	0.0	0.0	0.0	0.0	0.0	0.0	0.0	0.0	0.0	0.0	0.0	0.0	0.0	0.0	0.0	0.0	0.0	0.0	0.0	0.0	0.0	0.0	0.0	0.0	0.0	0.0	0.0	0.0	0.0
k__Bacteria;p__Planctomycetes;c__PW285;o__;f__;g__	0.0	0.0	0.0	0.0	0.0	0.0	0.0	0.0	0.0	0.0	0.0	0.0	0.0	0.0	0.0	0.0	0.0	0.0	0.0	0.0	0.0	0.0	0.0	0.0	0.0	0.0	0.0	0.0	0.0	0.0	0.0	0.0	0.0	0.0	0.0	0.0	0.0	0.0	0.0	0.0	0.0	0.0	0.0	0.0	0.0	0.0	0.0	0.0	0.0
k__Bacteria;p__Planctomycetes;c__Phycisphaerae;o__;f__;g__	16.0	19.0	0.0	6.0	36.0	14.0	15.0	7.0	1.0	18.0	16.0	4.0	2.0	10.0	4.0	7.0	1.0	18.0	5.0	13.0	0.0	2.0	1.0	2.0	2.0	4.0	6.0	6.0	0.0	7.0	0.0	11.0	7.0	0.0	2.0	1.0	8.0	5.0	7.0	3.0	3.0	10.0	13.0	0.0	4.0	9.0	2.0	2.0	3.0
k__Bacteria;p__Planctomycetes;c__Phycisphaerae;o__Phycisphaerales;f__;g__	0.0	0.0	0.0	0.0	0.0	0.0	0.0	0.0	0.0	0.0	0.0	0.0	0.0	0.0	0.0	0.0	0.0	0.0	0.0	0.0	0.0	0.0	0.0	0.0	0.0	0.0	0.0	0.0	0.0	0.0	0.0	0.0	0.0	0.0	0.0	0.0	0.0	0.0	0.0	0.0	0.0	0.0	0.0	0.0	0.0	0.0	0.0	0.0	2.0
k__Bacteria;p__Planctomycetes;c__Planctomycea;o__Gemmatales;f__Gemmataceae;g__	0.0	0.0	0.0	0.0	0.0	1.0	0.0	0.0	0.0	0.0	0.0	0.0	0.0	0.0	0.0	0.0	0.0	1.0	1.0	0.0	0.0	0.0	0.0	0.0	0.0	0.0	0.0	0.0	0.0	0.0	0.0	0.0	0.0	0.0	0.0	0.0	0.0	0.0	1.0	0.0	0.0	0.0	0.0	0.0	0.0	0.0	0.0	0.0	0.0
k__Bacteria;p__Planctomycetes;c__Planctomycea;o__Gemmatales;f__Gemmataceae;g__Gemmata	7.0	3.0	0.0	1.0	2.0	8.0	4.0	1.0	0.0	3.0	3.0	1.0	2.0	7.0	0.0	1.0	2.0	1.0	1.0	3.0	0.0	0.0	1.0	4.0	3.0	11.0	3.0	6.0	0.0	2.0	1.0	3.0	2.0	0.0	1.0	0.0	2.0	1.0	5.0	2.0	0.0	9.0	1.0	1.0	1.0	5.0	0.0	0.0	2.0
k__Bacteria;p__Planctomycetes;c__Planctomycea;o__Gemmatales;f__Isosphaeraceae;g__	0.0	5.0	19.0	2.0	0.0	1.0	0.0	0.0	0.0	7.0	2.0	0.0	0.0	0.0	1.0	0.0	0.0	0.0	0.0	0.0	0.0	0.0	0.0	0.0	0.0	1.0	2.0	3.0	0.0	2.0	0.0	3.0	0.0	0.0	0.0	0.0	1.0	2.0	0.0	1.0	1.0	4.0	0.0	1.0	0.0	0.0	0.0	2.0	1.0
k__Bacteria;p__Planctomycetes;c__Planctomycea;o__Gemmatales;f__Isosphaeraceae;g__Singulisphaera	0.0	0.0	0.0	0.0	0.0	0.0	0.0	0.0	0.0	0.0	0.0	0.0	0.0	0.0	0.0	0.0	0.0	0.0	0.0	0.0	0.0	0.0	0.0	0.0	0.0	0.0	0.0	0.0	0.0	0.0	0.0	0.0	1.0	0.0	0.0	0.0	0.0	0.0	0.0	0.0	0.0	0.0	0.0	0.0	0.0	3.0	0.0	0.0	0.0
k__Bacteria;p__Planctomycetes;c__Planctomycea;o__Pirellulales;f__;g__	0.0	0.0	1.0	2.0	1.0	4.0	0.0	0.0	1.0	0.0	0.0	0.0	0.0	0.0	0.0	1.0	0.0	3.0	0.0	1.0	0.0	0.0	0.0	0.0	1.0	2.0	0.0	2.0	0.0	1.0	4.0	1.0	0.0	0.0	0.0	0.0	1.0	0.0	1.0	0.0	5.0	0.0	5.0	4.0	1.0	5.0	3.0	0.0	0.0
k__Bacteria;p__Planctomycetes;c__Planctomycea;o__Pirellulales;f__;g__Blastopirellula	0.0	0.0	0.0	0.0	0.0	0.0	0.0	0.0	0.0	0.0	0.0	0.0	0.0	0.0	0.0	0.0	0.0	0.0	0.0	0.0	0.0	0.0	0.0	0.0	0.0	0.0	0.0	0.0	0.0	0.0	0.0	0.0	0.0	0.0	0.0	0.0	0.0	0.0	0.0	0.0	0.0	0.0	0.0	0.0	0.0	0.0	0.0	0.0	0.0
k__Bacteria;p__Planctomycetes;c__Planctomycea;o__Pirellulales;f__;g__Rhodopirellula	0.0	0.0	0.0	0.0	0.0	0.0	0.0	0.0	0.0	2.0	0.0	1.0	0.0	0.0	0.0	0.0	0.0	5.0	0.0	4.0	0.0	1.0	0.0	0.0	0.0	0.0	1.0	0.0	0.0	0.0	0.0	0.0	0.0	0.0	0.0	1.0	0.0	0.0	3.0	1.0	0.0	0.0	0.0	0.0	0.0	0.0	2.0	0.0	0.0
k__Bacteria;p__Planctomycetes;c__Planctomycea;o__Pirellulales;f__Pirellulaceae;g__	0.0	0.0	0.0	0.0	0.0	0.0	0.0	0.0	2.0	0.0	0.0	0.0	0.0	0.0	0.0	0.0	0.0	0.0	0.0	0.0	0.0	0.0	0.0	0.0	0.0	0.0	0.0	0.0	0.0	0.0	0.0	0.0	0.0	0.0	0.0	0.0	0.0	0.0	0.0	0.0	0.0	0.0	0.0	0.0	0.0	0.0	0.0	0.0	0.0
k__Bacteria;p__Planctomycetes;c__Planctomycea;o__Pirellulales;f__Pirellulaceae;g__A17	0.0	1.0	0.0	0.0	4.0	0.0	0.0	0.0	0.0	2.0	0.0	0.0	0.0	0.0	0.0	3.0	1.0	2.0	0.0	0.0	0.0	0.0	0.0	0.0	0.0	2.0	0.0	0.0	0.0	4.0	0.0	0.0	0.0	0.0	0.0	0.0	1.0	2.0	0.0	2.0	0.0	0.0	4.0	0.0	0.0	1.0	1.0	0.0	0.0
k__Bacteria;p__Planctomycetes;c__Planctomycea;o__Pirellulales;f__Pirellulaceae;g__Pirellula	0.0	0.0	0.0	0.0	10.0	1.0	0.0	0.0	0.0	0.0	3.0	0.0	1.0	0.0	0.0	1.0	0.0	0.0	1.0	0.0	0.0	0.0	0.0	0.0	0.0	1.0	0.0	0.0	0.0	0.0	0.0	0.0	0.0	0.0	0.0	0.0	0.0	0.0	2.0	2.0	0.0	0.0	3.0	0.0	0.0	10.0	0.0	0.0	0.0
k__Bacteria;p__Planctomycetes;c__Planctomycea;o__Planctomycetales;f__Planctomycetaceae;g__Planctomyces	5.0	11.0	1.0	1.0	4.0	4.0	0.0	1.0	0.0	3.0	3.0	0.0	4.0	3.0	0.0	0.0	0.0	4.0	2.0	3.0	0.0	0.0	0.0	0.0	4.0	1.0	1.0	1.0	0.0	1.0	0.0	0.0	0.0	14.0	3.0	0.0	2.0	1.0	0.0	8.0	2.0	4.0	1.0	0.0	1.0	10.0	1.0	2.0	2.0
k__Bacteria;p__Planctomycetes;c__agg27;o__CL500-15;f__;g__	0.0	0.0	0.0	0.0	0.0	0.0	0.0	0.0	0.0	0.0	0.0	0.0	0.0	0.0	0.0	0.0	0.0	0.0	0.0	0.0	0.0	0.0	0.0	0.0	0.0	0.0	0.0	0.0	0.0	0.0	0.0	0.0	0.0	0.0	0.0	0.0	0.0	0.0	0.0	0.0	0.0	0.0	0.0	0.0	0.0	0.0	0.0	0.0	0.0
k__Bacteria;p__Planctomycetes;c__agg27;o__OM190;f__;g__	0.0	1.0	0.0	0.0	0.0	1.0	0.0	0.0	0.0	0.0	0.0	0.0	0.0	0.0	0.0	0.0	0.0	2.0	0.0	0.0	0.0	0.0	0.0	0.0	0.0	0.0	0.0	0.0	0.0	0.0	0.0	0.0	0.0	0.0	0.0	0.0	0.0	0.0	0.0	0.0	0.0	0.0	0.0	1.0	0.0	0.0	0.0	0.0	0.0
k__Bacteria;p__Planctomycetes;c__vadinHA49;o__;f__;g__	0.0	0.0	0.0	0.0	0.0	0.0	0.0	0.0	0.0	0.0	0.0	0.0	0.0	0.0	0.0	0.0	0.0	0.0	0.0	0.0	0.0	0.0	0.0	0.0	1.0	0.0	0.0	0.0	0.0	0.0	0.0	0.0	0.0	0.0	0.0	0.0	0.0	0.0	0.0	0.0	0.0	0.0	0.0	0.0	0.0	0.0	0.0	0.0	0.0
k__Bacteria;p__Proteobacteria;c__Alphaproteobacteria;o__;f__;g__	4.0	13.0	0.0	2.0	16.0	1.0	0.0	1.0	1.0	2.0	5.0	2.0	1.0	4.0	0.0	1.0	0.0	5.0	2.0	3.0	2.0	0.0	2.0	4.0	2.0	14.0	0.0	1.0	5.0	1.0	0.0	1.0	0.0	0.0	0.0	1.0	1.0	0.0	5.0	1.0	11.0	3.0	0.0	0.0	1.0	3.0	0.0	0.0	1.0
k__Bacteria;p__Proteobacteria;c__Alphaproteobacteria;o__Caulobacterales;f__Caulobacteraceae;g__	11.0	8.0	21.0	1.0	43.0	6.0	9.0	4.0	4.0	13.0	8.0	3.0	4.0	8.0	11.0	4.0	13.0	14.0	7.0	31.0	6.0	7.0	8.0	5.0	24.0	10.0	34.0	7.0	6.0	9.0	5.0	24.0	14.0	28.0	12.0	5.0	13.0	13.0	8.0	8.0	22.0	22.0	13.0	2.0	1.0	8.0	24.0	2.0	4.0
k__Bacteria;p__Proteobacteria;c__Alphaproteobacteria;o__Caulobacterales;f__Caulobacteraceae;g__Asticcacaulis	0.0	0.0	0.0	0.0	15.0	0.0	0.0	0.0	0.0	0.0	0.0	0.0	0.0	0.0	0.0	0.0	1.0	2.0	0.0	0.0	0.0	0.0	0.0	0.0	0.0	1.0	0.0	1.0	0.0	0.0	0.0	0.0	0.0	0.0	0.0	0.0	0.0	0.0	0.0	0.0	0.0	0.0	0.0	0.0	0.0	0.0	0.0	0.0	0.0
k__Bacteria;p__Proteobacteria;c__Alphaproteobacteria;o__Caulobacterales;f__Caulobacteraceae;g__Brevundimonas	18.0	151.0	117.0	48.0	153.0	52.0	28.0	46.0	9.0	59.0	42.0	12.0	70.0	55.0	24.0	107.0	33.0	52.0	13.0	81.0	36.0	21.0	53.0	21.0	30.0	115.0	54.0	42.0	21.0	74.0	101.0	55.0	38.0	43.0	59.0	12.0	45.0	29.0	30.0	70.0	238.0	41.0	66.0	24.0	29.0	27.0	47.0	6.0	43.0
k__Bacteria;p__Proteobacteria;c__Alphaproteobacteria;o__Caulobacterales;f__Caulobacteraceae;g__Caulobacter	19.0	32.0	0.0	2.0	30.0	20.0	47.0	39.0	1.0	32.0	10.0	4.0	79.0	29.0	133.0	20.0	0.0	10.0	5.0	4.0	2.0	4.0	7.0	2.0	17.0	14.0	9.0	15.0	4.0	22.0	10.0	0.0	6.0	12.0	13.0	2.0	9.0	7.0	1.0	8.0	27.0	0.0	7.0	2.0	8.0	36.0	3.0	2.0	0.0
k__Bacteria;p__Proteobacteria;c__Alphaproteobacteria;o__Caulobacterales;f__Caulobacteraceae;g__Mycoplana	8.0	7.0	20.0	1.0	30.0	7.0	30.0	10.0	0.0	8.0	10.0	4.0	2.0	3.0	0.0	8.0	0.0	5.0	1.0	13.0	0.0	3.0	4.0	3.0	2.0	19.0	3.0	3.0	2.0	3.0	7.0	8.0	3.0	9.0	3.0	3.0	10.0	4.0	4.0	13.0	16.0	4.0	1.0	5.0	2.0	14.0	4.0	1.0	3.0
k__Bacteria;p__Proteobacteria;c__Alphaproteobacteria;o__Caulobacterales;f__Caulobacteraceae;g__Phenylobacterium	3.0	13.0	3.0	4.0	5.0	11.0	5.0	11.0	0.0	1.0	12.0	0.0	1.0	5.0	3.0	1.0	5.0	3.0	2.0	0.0	3.0	0.0	4.0	6.0	1.0	10.0	15.0	3.0	3.0	1.0	5.0	1.0	2.0	0.0	0.0	0.0	3.0	2.0	2.0	2.0	1.0	3.0	2.0	1.0	2.0	11.0	3.0	2.0	0.0
k__Bacteria;p__Proteobacteria;c__Alphaproteobacteria;o__Rhizobiales;f__;g__	8.0	58.0	38.0	13.0	16.0	49.0	85.0	46.0	12.0	27.0	90.0	11.0	20.0	23.0	15.0	66.0	6.0	54.0	27.0	31.0	25.0	14.0	19.0	19.0	19.0	110.0	49.0	31.0	33.0	13.0	13.0	54.0	25.0	6.0	13.0	14.0	32.0	35.0	25.0	43.0	20.0	203.0	45.0	12.0	17.0	49.0	15.0	9.0	30.0
k__Bacteria;p__Proteobacteria;c__Alphaproteobacteria;o__Rhizobiales;f__;g__Nordella	0.0	0.0	0.0	2.0	0.0	0.0	0.0	0.0	0.0	0.0	0.0	0.0	2.0	0.0	0.0	0.0	0.0	0.0	0.0	0.0	0.0	0.0	1.0	2.0	0.0	0.0	0.0	0.0	0.0	0.0	0.0	0.0	0.0	0.0	0.0	0.0	0.0	0.0	0.0	0.0	0.0	0.0	0.0	0.0	0.0	0.0	0.0	0.0	0.0
k__Bacteria;p__Proteobacteria;c__Alphaproteobacteria;o__Rhizobiales;f__Aurantimonadaceae;g__	36.0	40.0	18.0	7.0	8.0	16.0	20.0	19.0	10.0	14.0	49.0	6.0	15.0	20.0	9.0	41.0	1.0	27.0	13.0	27.0	10.0	8.0	10.0	24.0	15.0	67.0	26.0	12.0	12.0	3.0	3.0	50.0	10.0	1.0	7.0	11.0	17.0	24.0	23.0	15.0	4.0	13.0	7.0	14.0	9.0	42.0	4.0	8.0	8.0
k__Bacteria;p__Proteobacteria;c__Alphaproteobacteria;o__Rhizobiales;f__Aurantimonadaceae;g__Aurantimonas	0.0	0.0	2.0	0.0	3.0	3.0	1.0	5.0	0.0	1.0	4.0	0.0	5.0	4.0	2.0	8.0	0.0	0.0	1.0	6.0	1.0	0.0	1.0	1.0	0.0	1.0	1.0	0.0	1.0	1.0	0.0	3.0	1.0	0.0	0.0	1.0	0.0	1.0	1.0	0.0	2.0	2.0	1.0	0.0	0.0	10.0	1.0	1.0	1.0
k__Bacteria;p__Proteobacteria;c__Alphaproteobacteria;o__Rhizobiales;f__Aurantimonadaceae;g__Fulvimarina	0.0	0.0	0.0	0.0	0.0	0.0	0.0	0.0	0.0	0.0	0.0	0.0	0.0	0.0	0.0	0.0	0.0	0.0	0.0	0.0	0.0	0.0	0.0	0.0	0.0	0.0	0.0	0.0	0.0	0.0	0.0	0.0	0.0	0.0	0.0	1.0	0.0	0.0	0.0	0.0	0.0	0.0	0.0	0.0	0.0	0.0	0.0	0.0	0.0
k__Bacteria;p__Proteobacteria;c__Alphaproteobacteria;o__Rhizobiales;f__Bartonellaceae;g__Bartonella	0.0	0.0	0.0	0.0	0.0	0.0	0.0	2.0	0.0	0.0	0.0	0.0	0.0	0.0	0.0	1.0	0.0	0.0	0.0	0.0	0.0	0.0	0.0	0.0	0.0	0.0	0.0	0.0	0.0	0.0	0.0	0.0	0.0	0.0	0.0	0.0	0.0	0.0	0.0	0.0	0.0	0.0	0.0	0.0	0.0	0.0	0.0	0.0	0.0
k__Bacteria;p__Proteobacteria;c__Alphaproteobacteria;o__Rhizobiales;f__Beijerinckiaceae;g__	4.0	0.0	8.0	0.0	0.0	0.0	3.0	6.0	0.0	5.0	1.0	0.0	0.0	0.0	2.0	0.0	0.0	1.0	0.0	6.0	0.0	0.0	4.0	0.0	0.0	0.0	9.0	1.0	0.0	0.0	11.0	10.0	2.0	0.0	0.0	1.0	0.0	0.0	0.0	1.0	4.0	15.0	6.0	0.0	0.0	0.0	3.0	0.0	0.0
k__Bacteria;p__Proteobacteria;c__Alphaproteobacteria;o__Rhizobiales;f__Beijerinckiaceae;g__Beijerinckia	0.0	0.0	1.0	0.0	0.0	0.0	0.0	1.0	0.0	0.0	0.0	0.0	0.0	0.0	0.0	0.0	0.0	0.0	0.0	1.0	1.0	1.0	0.0	0.0	0.0	0.0	0.0	0.0	0.0	1.0	0.0	0.0	0.0	0.0	0.0	1.0	1.0	0.0	0.0	0.0	0.0	0.0	3.0	0.0	0.0	0.0	0.0	0.0	0.0
k__Bacteria;p__Proteobacteria;c__Alphaproteobacteria;o__Rhizobiales;f__Beijerinckiaceae;g__Chelatococcus	0.0	0.0	0.0	0.0	0.0	0.0	0.0	0.0	0.0	0.0	0.0	0.0	0.0	0.0	0.0	0.0	0.0	0.0	0.0	0.0	0.0	0.0	0.0	0.0	0.0	0.0	0.0	0.0	0.0	0.0	0.0	0.0	0.0	0.0	2.0	0.0	0.0	0.0	0.0	0.0	0.0	0.0	0.0	1.0	0.0	0.0	0.0	0.0	0.0
k__Bacteria;p__Proteobacteria;c__Alphaproteobacteria;o__Rhizobiales;f__Bradyrhizobiaceae;g__	10.0	19.0	3.0	3.0	27.0	10.0	48.0	19.0	5.0	20.0	33.0	2.0	9.0	4.0	11.0	15.0	9.0	36.0	6.0	20.0	6.0	1.0	2.0	7.0	12.0	21.0	30.0	7.0	5.0	6.0	0.0	11.0	9.0	10.0	6.0	5.0	7.0	5.0	9.0	11.0	10.0	13.0	19.0	12.0	19.0	33.0	9.0	4.0	4.0
k__Bacteria;p__Proteobacteria;c__Alphaproteobacteria;o__Rhizobiales;f__Bradyrhizobiaceae;g__Afipia	15.0	9.0	32.0	5.0	34.0	3.0	58.0	14.0	2.0	14.0	10.0	3.0	14.0	6.0	30.0	8.0	7.0	8.0	4.0	20.0	1.0	1.0	11.0	41.0	6.0	7.0	4.0	1.0	8.0	35.0	6.0	12.0	9.0	11.0	12.0	1.0	8.0	5.0	2.0	17.0	25.0	5.0	6.0	4.0	4.0	5.0	2.0	1.0	3.0
k__Bacteria;p__Proteobacteria;c__Alphaproteobacteria;o__Rhizobiales;f__Bradyrhizobiaceae;g__Balneimonas	4.0	19.0	38.0	9.0	0.0	13.0	96.0	23.0	5.0	56.0	63.0	8.0	21.0	17.0	14.0	14.0	4.0	42.0	15.0	27.0	15.0	5.0	11.0	7.0	14.0	15.0	29.0	20.0	15.0	16.0	15.0	8.0	1.0	5.0	12.0	2.0	22.0	9.0	15.0	26.0	24.0	9.0	30.0	9.0	21.0	15.0	7.0	5.0	15.0
k__Bacteria;p__Proteobacteria;c__Alphaproteobacteria;o__Rhizobiales;f__Bradyrhizobiaceae;g__Bosea	15.0	31.0	0.0	2.0	11.0	11.0	0.0	2.0	2.0	0.0	4.0	1.0	15.0	1.0	3.0	6.0	5.0	13.0	6.0	10.0	3.0	7.0	14.0	16.0	23.0	29.0	18.0	2.0	1.0	9.0	1.0	15.0	12.0	2.0	7.0	7.0	17.0	10.0	7.0	6.0	17.0	9.0	28.0	3.0	10.0	5.0	3.0	0.0	3.0
k__Bacteria;p__Proteobacteria;c__Alphaproteobacteria;o__Rhizobiales;f__Bradyrhizobiaceae;g__Bradyrhizobium	2.0	14.0	1.0	1.0	18.0	1.0	62.0	14.0	1.0	19.0	8.0	2.0	16.0	5.0	14.0	3.0	9.0	9.0	4.0	6.0	3.0	2.0	4.0	11.0	2.0	6.0	1.0	1.0	3.0	3.0	0.0	17.0	2.0	27.0	4.0	1.0	4.0	3.0	1.0	2.0	21.0	1.0	6.0	2.0	3.0	11.0	1.0	1.0	6.0
k__Bacteria;p__Proteobacteria;c__Alphaproteobacteria;o__Rhizobiales;f__Bradyrhizobiaceae;g__Nitrobacter	0.0	0.0	0.0	0.0	0.0	0.0	0.0	0.0	0.0	0.0	0.0	0.0	0.0	0.0	0.0	0.0	0.0	0.0	0.0	0.0	0.0	0.0	0.0	0.0	0.0	0.0	0.0	0.0	0.0	0.0	0.0	1.0	0.0	0.0	2.0	0.0	0.0	0.0	0.0	0.0	0.0	0.0	0.0	0.0	0.0	0.0	0.0	0.0	0.0
k__Bacteria;p__Proteobacteria;c__Alphaproteobacteria;o__Rhizobiales;f__Bradyrhizobiaceae;g__Rhodopseudomonas	0.0	11.0	0.0	2.0	34.0	9.0	2.0	6.0	3.0	6.0	12.0	1.0	2.0	1.0	2.0	24.0	0.0	8.0	1.0	8.0	2.0	0.0	1.0	3.0	0.0	15.0	1.0	1.0	5.0	1.0	1.0	19.0	2.0	4.0	0.0	1.0	5.0	5.0	4.0	5.0	0.0	3.0	1.0	1.0	2.0	5.0	1.0	1.0	3.0
k__Bacteria;p__Proteobacteria;c__Alphaproteobacteria;o__Rhizobiales;f__Brucellaceae;g__	2.0	9.0	0.0	1.0	0.0	2.0	0.0	1.0	2.0	2.0	7.0	2.0	0.0	1.0	0.0	2.0	0.0	8.0	3.0	0.0	5.0	11.0	0.0	1.0	4.0	1.0	1.0	2.0	3.0	1.0	0.0	6.0	2.0	0.0	0.0	0.0	1.0	0.0	3.0	3.0	0.0	0.0	10.0	2.0	3.0	7.0	8.0	1.0	1.0
k__Bacteria;p__Proteobacteria;c__Alphaproteobacteria;o__Rhizobiales;f__Brucellaceae;g__Ochrobactrum	0.0	0.0	2.0	0.0	0.0	0.0	1.0	0.0	0.0	2.0	0.0	0.0	0.0	4.0	0.0	0.0	0.0	2.0	1.0	1.0	0.0	3.0	0.0	0.0	0.0	0.0	3.0	0.0	0.0	0.0	1.0	2.0	0.0	0.0	0.0	2.0	0.0	1.0	0.0	2.0	0.0	0.0	1.0	0.0	0.0	0.0	0.0	1.0	0.0
k__Bacteria;p__Proteobacteria;c__Alphaproteobacteria;o__Rhizobiales;f__Brucellaceae;g__Pseudochrobactrum	0.0	0.0	1.0	0.0	0.0	0.0	1.0	1.0	0.0	2.0	12.0	3.0	1.0	8.0	2.0	3.0	0.0	3.0	1.0	0.0	1.0	11.0	1.0	8.0	0.0	0.0	0.0	1.0	1.0	7.0	1.0	1.0	0.0	0.0	4.0	0.0	3.0	1.0	2.0	17.0	0.0	0.0	1.0	3.0	5.0	0.0	1.0	0.0	0.0
k__Bacteria;p__Proteobacteria;c__Alphaproteobacteria;o__Rhizobiales;f__Cohaesibacteraceae;g__Cohaesibacter	0.0	0.0	0.0	0.0	0.0	0.0	0.0	0.0	0.0	0.0	0.0	0.0	0.0	0.0	0.0	0.0	0.0	0.0	0.0	0.0	0.0	0.0	0.0	0.0	0.0	0.0	0.0	0.0	0.0	0.0	0.0	0.0	0.0	0.0	0.0	0.0	0.0	0.0	0.0	0.0	0.0	0.0	0.0	0.0	0.0	0.0	1.0	0.0	0.0
k__Bacteria;p__Proteobacteria;c__Alphaproteobacteria;o__Rhizobiales;f__Hyphomicrobiaceae;g__	1.0	4.0	5.0	1.0	22.0	2.0	2.0	0.0	0.0	0.0	2.0	1.0	0.0	0.0	0.0	2.0	0.0	3.0	0.0	3.0	0.0	0.0	0.0	0.0	0.0	1.0	1.0	4.0	0.0	0.0	0.0	1.0	1.0	0.0	2.0	0.0	2.0	0.0	1.0	0.0	0.0	2.0	0.0	2.0	0.0	0.0	0.0	2.0	1.0
k__Bacteria;p__Proteobacteria;c__Alphaproteobacteria;o__Rhizobiales;f__Hyphomicrobiaceae;g__Blastochloris	0.0	0.0	0.0	0.0	0.0	0.0	0.0	0.0	0.0	0.0	0.0	0.0	0.0	0.0	0.0	0.0	0.0	0.0	0.0	0.0	0.0	0.0	0.0	0.0	0.0	0.0	0.0	0.0	0.0	0.0	0.0	0.0	0.0	0.0	0.0	0.0	0.0	0.0	0.0	0.0	0.0	0.0	0.0	0.0	0.0	0.0	0.0	0.0	0.0
k__Bacteria;p__Proteobacteria;c__Alphaproteobacteria;o__Rhizobiales;f__Hyphomicrobiaceae;g__Devosia	42.0	46.0	23.0	20.0	49.0	30.0	97.0	23.0	6.0	45.0	60.0	16.0	43.0	31.0	12.0	50.0	13.0	51.0	12.0	85.0	26.0	52.0	29.0	39.0	43.0	138.0	65.0	29.0	24.0	25.0	5.0	52.0	46.0	0.0	12.0	11.0	50.0	26.0	25.0	59.0	30.0	30.0	36.0	11.0	21.0	68.0	29.0	13.0	25.0
k__Bacteria;p__Proteobacteria;c__Alphaproteobacteria;o__Rhizobiales;f__Hyphomicrobiaceae;g__Hyphomicrobium	0.0	1.0	0.0	0.0	0.0	2.0	3.0	2.0	0.0	6.0	4.0	0.0	1.0	0.0	1.0	5.0	2.0	2.0	0.0	3.0	1.0	0.0	1.0	0.0	10.0	2.0	9.0	0.0	0.0	2.0	0.0	2.0	1.0	0.0	5.0	1.0	8.0	1.0	4.0	4.0	4.0	8.0	47.0	2.0	0.0	1.0	4.0	2.0	2.0
k__Bacteria;p__Proteobacteria;c__Alphaproteobacteria;o__Rhizobiales;f__Hyphomicrobiaceae;g__Pedomicrobium	0.0	1.0	0.0	0.0	0.0	3.0	0.0	0.0	0.0	2.0	0.0	1.0	1.0	0.0	0.0	3.0	0.0	4.0	1.0	3.0	0.0	1.0	0.0	0.0	0.0	2.0	0.0	0.0	1.0	0.0	0.0	5.0	1.0	0.0	0.0	0.0	1.0	2.0	1.0	0.0	0.0	4.0	0.0	0.0	1.0	2.0	0.0	0.0	0.0
k__Bacteria;p__Proteobacteria;c__Alphaproteobacteria;o__Rhizobiales;f__Hyphomicrobiaceae;g__Rhodomicrobium	0.0	1.0	0.0	0.0	0.0	0.0	0.0	0.0	0.0	0.0	0.0	0.0	0.0	0.0	0.0	0.0	0.0	0.0	0.0	0.0	0.0	0.0	0.0	0.0	0.0	0.0	0.0	0.0	0.0	0.0	0.0	0.0	0.0	0.0	0.0	0.0	0.0	0.0	0.0	0.0	0.0	0.0	0.0	0.0	0.0	0.0	0.0	0.0	0.0
k__Bacteria;p__Proteobacteria;c__Alphaproteobacteria;o__Rhizobiales;f__Hyphomicrobiaceae;g__Rhodoplanes	29.0	33.0	27.0	13.0	59.0	17.0	30.0	19.0	7.0	15.0	40.0	2.0	14.0	7.0	5.0	8.0	9.0	25.0	3.0	20.0	7.0	5.0	4.0	6.0	5.0	38.0	15.0	10.0	12.0	5.0	11.0	9.0	2.0	0.0	12.0	4.0	28.0	15.0	14.0	15.0	0.0	28.0	17.0	20.0	23.0	30.0	3.0	9.0	18.0
k__Bacteria;p__Proteobacteria;c__Alphaproteobacteria;o__Rhizobiales;f__Methylobacteriaceae;g__	5.0	0.0	13.0	2.0	1.0	4.0	14.0	23.0	5.0	6.0	2.0	1.0	2.0	0.0	4.0	5.0	2.0	4.0	4.0	11.0	3.0	3.0	2.0	0.0	2.0	1.0	5.0	10.0	0.0	4.0	0.0	3.0	3.0	3.0	2.0	1.0	7.0	0.0	4.0	4.0	1.0	5.0	1.0	2.0	3.0	15.0	2.0	1.0	2.0
k__Bacteria;p__Proteobacteria;c__Alphaproteobacteria;o__Rhizobiales;f__Methylobacteriaceae;g__Methylobacterium	118.0	209.0	97.0	49.0	151.0	106.0	209.0	149.0	70.0	144.0	209.0	26.0	85.0	45.0	57.0	357.0	31.0	159.0	62.0	117.0	50.0	12.0	71.0	107.0	124.0	272.0	173.0	93.0	49.0	33.0	48.0	257.0	70.0	36.0	52.0	38.0	99.0	99.0	72.0	147.0	425.0	287.0	135.0	39.0	69.0	174.0	44.0	43.0	90.0
k__Bacteria;p__Proteobacteria;c__Alphaproteobacteria;o__Rhizobiales;f__Methylocystaceae;g__	0.0	0.0	1.0	0.0	0.0	1.0	0.0	2.0	0.0	0.0	0.0	0.0	0.0	0.0	0.0	1.0	0.0	2.0	0.0	1.0	0.0	0.0	0.0	0.0	0.0	2.0	5.0	2.0	1.0	0.0	0.0	0.0	0.0	0.0	0.0	0.0	1.0	2.0	2.0	0.0	2.0	14.0	1.0	0.0	0.0	0.0	0.0	0.0	0.0
k__Bacteria;p__Proteobacteria;c__Alphaproteobacteria;o__Rhizobiales;f__Methylocystaceae;g__Methylopila	2.0	0.0	0.0	0.0	0.0	0.0	6.0	9.0	0.0	0.0	0.0	0.0	0.0	0.0	1.0	1.0	1.0	3.0	1.0	4.0	1.0	0.0	0.0	0.0	0.0	5.0	0.0	6.0	1.0	1.0	0.0	2.0	7.0	5.0	0.0	0.0	0.0	0.0	0.0	1.0	0.0	0.0	0.0	0.0	0.0	7.0	0.0	0.0	0.0
k__Bacteria;p__Proteobacteria;c__Alphaproteobacteria;o__Rhizobiales;f__Methylocystaceae;g__Methylosinus	0.0	0.0	0.0	0.0	0.0	0.0	0.0	0.0	0.0	0.0	0.0	0.0	0.0	0.0	0.0	0.0	0.0	0.0	0.0	0.0	0.0	0.0	0.0	0.0	0.0	2.0	0.0	0.0	0.0	0.0	0.0	0.0	0.0	0.0	0.0	0.0	0.0	0.0	1.0	0.0	0.0	0.0	0.0	0.0	0.0	2.0	0.0	0.0	0.0
k__Bacteria;p__Proteobacteria;c__Alphaproteobacteria;o__Rhizobiales;f__Methylocystaceae;g__Pleomorphomonas	0.0	2.0	0.0	0.0	0.0	0.0	0.0	0.0	0.0	0.0	2.0	0.0	0.0	0.0	0.0	0.0	0.0	0.0	0.0	0.0	0.0	0.0	0.0	0.0	0.0	0.0	0.0	0.0	0.0	0.0	0.0	0.0	0.0	0.0	0.0	0.0	0.0	0.0	0.0	0.0	0.0	0.0	0.0	0.0	0.0	0.0	0.0	0.0	0.0
k__Bacteria;p__Proteobacteria;c__Alphaproteobacteria;o__Rhizobiales;f__Phyllobacteriaceae;g__	12.0	17.0	10.0	10.0	46.0	17.0	33.0	25.0	4.0	18.0	21.0	5.0	6.0	14.0	22.0	42.0	4.0	28.0	9.0	27.0	16.0	30.0	14.0	2.0	9.0	51.0	22.0	12.0	9.0	49.0	31.0	30.0	6.0	1.0	6.0	7.0	33.0	15.0	14.0	29.0	23.0	20.0	15.0	8.0	14.0	46.0	14.0	11.0	6.0
k__Bacteria;p__Proteobacteria;c__Alphaproteobacteria;o__Rhizobiales;f__Phyllobacteriaceae;g__Aminobacter	3.0	0.0	0.0	0.0	0.0	0.0	0.0	0.0	1.0	0.0	0.0	0.0	1.0	0.0	1.0	0.0	0.0	0.0	0.0	0.0	1.0	0.0	0.0	0.0	0.0	4.0	0.0	0.0	1.0	0.0	1.0	1.0	0.0	0.0	2.0	0.0	0.0	1.0	0.0	0.0	0.0	0.0	4.0	2.0	0.0	1.0	0.0	0.0	0.0
k__Bacteria;p__Proteobacteria;c__Alphaproteobacteria;o__Rhizobiales;f__Phyllobacteriaceae;g__Aquamicrobium	0.0	0.0	0.0	0.0	0.0	0.0	0.0	0.0	0.0	0.0	0.0	0.0	0.0	0.0	0.0	0.0	1.0	0.0	0.0	1.0	1.0	0.0	1.0	0.0	0.0	1.0	0.0	0.0	0.0	0.0	0.0	0.0	1.0	0.0	0.0	0.0	0.0	0.0	0.0	0.0	0.0	0.0	0.0	0.0	0.0	0.0	0.0	0.0	0.0
k__Bacteria;p__Proteobacteria;c__Alphaproteobacteria;o__Rhizobiales;f__Phyllobacteriaceae;g__Chelativorans	0.0	0.0	0.0	0.0	0.0	2.0	3.0	0.0	0.0	1.0	0.0	0.0	0.0	1.0	0.0	0.0	0.0	0.0	1.0	2.0	0.0	2.0	0.0	0.0	0.0	1.0	3.0	0.0	0.0	0.0	0.0	0.0	0.0	0.0	0.0	0.0	0.0	0.0	2.0	0.0	0.0	0.0	0.0	0.0	0.0	5.0	1.0	0.0	3.0
k__Bacteria;p__Proteobacteria;c__Alphaproteobacteria;o__Rhizobiales;f__Phyllobacteriaceae;g__Mesorhizobium	0.0	0.0	0.0	0.0	0.0	0.0	0.0	4.0	0.0	0.0	0.0	0.0	0.0	1.0	1.0	0.0	0.0	1.0	1.0	0.0	1.0	1.0	1.0	0.0	2.0	0.0	1.0	1.0	3.0	1.0	0.0	4.0	1.0	0.0	1.0	0.0	2.0	0.0	2.0	2.0	0.0	1.0	0.0	3.0	0.0	2.0	0.0	1.0	0.0
k__Bacteria;p__Proteobacteria;c__Alphaproteobacteria;o__Rhizobiales;f__Phyllobacteriaceae;g__Nitratireductor	0.0	0.0	0.0	0.0	0.0	0.0	0.0	0.0	1.0	0.0	1.0	0.0	1.0	0.0	1.0	0.0	0.0	3.0	0.0	0.0	0.0	11.0	0.0	0.0	1.0	0.0	1.0	1.0	0.0	0.0	0.0	0.0	1.0	0.0	0.0	0.0	0.0	0.0	0.0	1.0	0.0	0.0	0.0	1.0	0.0	0.0	0.0	0.0	1.0
k__Bacteria;p__Proteobacteria;c__Alphaproteobacteria;o__Rhizobiales;f__Phyllobacteriaceae;g__Parvibaculum	0.0	0.0	0.0	0.0	0.0	0.0	0.0	0.0	0.0	0.0	0.0	0.0	0.0	0.0	0.0	0.0	0.0	0.0	0.0	0.0	0.0	0.0	0.0	0.0	0.0	0.0	0.0	0.0	0.0	0.0	0.0	0.0	0.0	0.0	0.0	0.0	0.0	0.0	0.0	0.0	0.0	0.0	0.0	0.0	0.0	0.0	0.0	0.0	0.0
k__Bacteria;p__Proteobacteria;c__Alphaproteobacteria;o__Rhizobiales;f__Phyllobacteriaceae;g__Phyllobacterium	23.0	5.0	15.0	1.0	0.0	7.0	14.0	8.0	1.0	1.0	13.0	2.0	10.0	4.0	1.0	0.0	1.0	11.0	4.0	1.0	4.0	31.0	1.0	0.0	13.0	4.0	14.0	4.0	4.0	0.0	9.0	9.0	1.0	0.0	1.0	2.0	6.0	4.0	6.0	18.0	0.0	1.0	9.0	6.0	6.0	6.0	2.0	1.0	8.0
k__Bacteria;p__Proteobacteria;c__Alphaproteobacteria;o__Rhizobiales;f__Phyllobacteriaceae;g__Pseudaminobacter	1.0	0.0	0.0	1.0	0.0	2.0	0.0	0.0	0.0	0.0	6.0	0.0	0.0	0.0	4.0	0.0	0.0	0.0	4.0	5.0	1.0	3.0	0.0	0.0	1.0	0.0	0.0	1.0	0.0	0.0	0.0	0.0	0.0	0.0	0.0	0.0	0.0	0.0	1.0	3.0	2.0	0.0	0.0	1.0	0.0	0.0	6.0	0.0	1.0
k__Bacteria;p__Proteobacteria;c__Alphaproteobacteria;o__Rhizobiales;f__Rhizobiaceae;g__	9.0	20.0	25.0	3.0	6.0	16.0	37.0	11.0	12.0	20.0	27.0	3.0	12.0	12.0	6.0	35.0	1.0	14.0	13.0	4.0	11.0	4.0	11.0	1.0	12.0	63.0	22.0	16.0	14.0	1.0	6.0	29.0	17.0	3.0	5.0	2.0	14.0	11.0	8.0	21.0	6.0	6.0	7.0	7.0	12.0	30.0	4.0	2.0	11.0
k__Bacteria;p__Proteobacteria;c__Alphaproteobacteria;o__Rhizobiales;f__Rhizobiaceae;g__Agrobacterium	2.0	25.0	36.0	5.0	19.0	7.0	35.0	31.0	3.0	9.0	22.0	1.0	20.0	12.0	11.0	35.0	0.0	11.0	2.0	2.0	0.0	0.0	4.0	0.0	1.0	24.0	6.0	3.0	4.0	0.0	6.0	14.0	5.0	8.0	3.0	7.0	7.0	3.0	6.0	7.0	14.0	1.0	6.0	3.0	5.0	16.0	7.0	1.0	2.0
k__Bacteria;p__Proteobacteria;c__Alphaproteobacteria;o__Rhizobiales;f__Rhizobiaceae;g__Ensifer	0.0	1.0	0.0	1.0	0.0	0.0	0.0	2.0	0.0	0.0	1.0	0.0	0.0	0.0	0.0	3.0	0.0	1.0	0.0	0.0	0.0	0.0	0.0	0.0	0.0	4.0	0.0	1.0	0.0	0.0	0.0	1.0	0.0	0.0	2.0	2.0	0.0	1.0	1.0	1.0	0.0	3.0	0.0	0.0	0.0	1.0	0.0	0.0	1.0
k__Bacteria;p__Proteobacteria;c__Alphaproteobacteria;o__Rhizobiales;f__Rhizobiaceae;g__Kaistia	0.0	1.0	0.0	0.0	0.0	1.0	0.0	2.0	0.0	0.0	0.0	1.0	0.0	0.0	0.0	0.0	0.0	0.0	1.0	0.0	0.0	1.0	0.0	0.0	0.0	1.0	0.0	0.0	0.0	0.0	0.0	0.0	0.0	0.0	0.0	0.0	1.0	1.0	0.0	2.0	0.0	0.0	5.0	0.0	0.0	0.0	0.0	0.0	0.0
k__Bacteria;p__Proteobacteria;c__Alphaproteobacteria;o__Rhizobiales;f__Rhizobiaceae;g__Martelella	0.0	0.0	0.0	0.0	0.0	0.0	0.0	0.0	0.0	0.0	0.0	0.0	0.0	0.0	0.0	0.0	0.0	0.0	0.0	0.0	0.0	0.0	0.0	0.0	0.0	0.0	0.0	0.0	0.0	0.0	0.0	0.0	0.0	0.0	0.0	0.0	0.0	0.0	0.0	0.0	0.0	0.0	0.0	0.0	0.0	0.0	0.0	0.0	0.0
k__Bacteria;p__Proteobacteria;c__Alphaproteobacteria;o__Rhizobiales;f__Rhizobiaceae;g__Mycoplana	0.0	0.0	0.0	0.0	0.0	0.0	0.0	0.0	0.0	0.0	0.0	0.0	0.0	1.0	0.0	0.0	0.0	0.0	0.0	0.0	0.0	0.0	0.0	0.0	0.0	0.0	0.0	0.0	0.0	0.0	0.0	0.0	0.0	0.0	0.0	0.0	0.0	0.0	0.0	0.0	0.0	0.0	0.0	0.0	0.0	0.0	0.0	0.0	0.0
k__Bacteria;p__Proteobacteria;c__Alphaproteobacteria;o__Rhizobiales;f__Rhizobiaceae;g__Rhizobium	9.0	5.0	26.0	1.0	30.0	13.0	25.0	27.0	8.0	9.0	18.0	1.0	5.0	5.0	1.0	27.0	2.0	9.0	9.0	2.0	1.0	1.0	1.0	1.0	6.0	43.0	11.0	6.0	5.0	5.0	4.0	10.0	9.0	0.0	2.0	2.0	10.0	6.0	9.0	5.0	6.0	11.0	2.0	1.0	2.0	21.0	13.0	9.0	11.0
k__Bacteria;p__Proteobacteria;c__Alphaproteobacteria;o__Rhizobiales;f__Rhizobiaceae;g__Shinella	1.0	0.0	0.0	0.0	0.0	5.0	0.0	12.0	2.0	1.0	0.0	0.0	15.0	3.0	0.0	1.0	1.0	7.0	2.0	0.0	0.0	1.0	0.0	1.0	0.0	1.0	1.0	1.0	1.0	0.0	0.0	2.0	2.0	0.0	1.0	0.0	1.0	0.0	1.0	6.0	1.0	0.0	1.0	0.0	5.0	5.0	9.0	0.0	2.0
k__Bacteria;p__Proteobacteria;c__Alphaproteobacteria;o__Rhizobiales;f__Rhizobiaceae;g__Sinorhizobium	1.0	0.0	0.0	0.0	0.0	0.0	0.0	0.0	1.0	0.0	0.0	0.0	2.0	0.0	0.0	0.0	0.0	0.0	0.0	0.0	0.0	0.0	0.0	0.0	0.0	0.0	0.0	0.0	0.0	0.0	0.0	0.0	0.0	0.0	0.0	0.0	0.0	0.0	0.0	0.0	0.0	0.0	0.0	0.0	0.0	0.0	0.0	0.0	0.0
k__Bacteria;p__Proteobacteria;c__Alphaproteobacteria;o__Rhizobiales;f__Rhodobacteraceae;g__	0.0	1.0	0.0	1.0	0.0	0.0	0.0	0.0	0.0	2.0	0.0	0.0	0.0	0.0	0.0	0.0	0.0	0.0	0.0	0.0	0.0	0.0	1.0	0.0	0.0	0.0	0.0	0.0	0.0	0.0	0.0	0.0	0.0	0.0	0.0	0.0	0.0	0.0	0.0	0.0	0.0	0.0	0.0	0.0	1.0	0.0	0.0	0.0	0.0
k__Bacteria;p__Proteobacteria;c__Alphaproteobacteria;o__Rhizobiales;f__Rhodobacteraceae;g__Pannonibacter	0.0	0.0	0.0	0.0	0.0	0.0	0.0	0.0	0.0	0.0	0.0	0.0	0.0	0.0	0.0	0.0	0.0	0.0	0.0	0.0	0.0	0.0	0.0	1.0	0.0	0.0	0.0	0.0	0.0	0.0	0.0	0.0	0.0	0.0	0.0	0.0	0.0	0.0	0.0	0.0	0.0	0.0	0.0	0.0	0.0	0.0	0.0	0.0	0.0
k__Bacteria;p__Proteobacteria;c__Alphaproteobacteria;o__Rhizobiales;f__Rhodobacteraceae;g__Pseudovibrio	0.0	0.0	0.0	0.0	0.0	0.0	0.0	0.0	0.0	0.0	0.0	0.0	0.0	0.0	0.0	0.0	0.0	0.0	0.0	0.0	0.0	0.0	0.0	0.0	0.0	0.0	0.0	0.0	0.0	0.0	0.0	0.0	0.0	0.0	0.0	0.0	0.0	0.0	0.0	0.0	0.0	0.0	0.0	0.0	0.0	0.0	0.0	0.0	0.0
k__Bacteria;p__Proteobacteria;c__Alphaproteobacteria;o__Rhizobiales;f__Rhodobiaceae;g__	0.0	6.0	4.0	0.0	0.0	4.0	5.0	0.0	3.0	0.0	1.0	0.0	3.0	0.0	1.0	3.0	0.0	2.0	0.0	0.0	1.0	2.0	0.0	0.0	2.0	1.0	0.0	3.0	0.0	0.0	0.0	0.0	0.0	0.0	2.0	0.0	0.0	2.0	0.0	2.0	1.0	8.0	0.0	1.0	0.0	0.0	2.0	0.0	2.0
k__Bacteria;p__Proteobacteria;c__Alphaproteobacteria;o__Rhizobiales;f__Rhodobiaceae;g__Afifella	0.0	0.0	0.0	0.0	0.0	0.0	0.0	0.0	0.0	0.0	0.0	0.0	0.0	0.0	0.0	0.0	0.0	0.0	0.0	0.0	0.0	0.0	0.0	0.0	0.0	0.0	0.0	0.0	0.0	0.0	0.0	0.0	0.0	0.0	0.0	0.0	0.0	0.0	0.0	0.0	0.0	0.0	0.0	0.0	0.0	0.0	0.0	0.0	0.0
k__Bacteria;p__Proteobacteria;c__Alphaproteobacteria;o__Rhizobiales;f__Rhodobiaceae;g__Rhodobium	0.0	0.0	0.0	0.0	0.0	0.0	0.0	0.0	0.0	0.0	0.0	0.0	0.0	0.0	0.0	0.0	0.0	0.0	0.0	0.0	0.0	0.0	0.0	0.0	0.0	0.0	0.0	0.0	0.0	0.0	0.0	0.0	0.0	0.0	0.0	0.0	0.0	0.0	0.0	1.0	0.0	0.0	0.0	0.0	0.0	0.0	0.0	0.0	0.0
k__Bacteria;p__Proteobacteria;c__Alphaproteobacteria;o__Rhizobiales;f__Xanthobacteraceae;g__	2.0	0.0	0.0	2.0	0.0	0.0	0.0	0.0	0.0	0.0	0.0	0.0	0.0	0.0	0.0	0.0	0.0	5.0	0.0	0.0	1.0	0.0	0.0	0.0	2.0	3.0	0.0	0.0	0.0	0.0	0.0	6.0	0.0	0.0	4.0	0.0	0.0	0.0	1.0	0.0	1.0	0.0	0.0	0.0	0.0	0.0	0.0	0.0	0.0
k__Bacteria;p__Proteobacteria;c__Alphaproteobacteria;o__Rhizobiales;f__Xanthobacteraceae;g__Ancylobacter	0.0	0.0	0.0	0.0	0.0	0.0	0.0	0.0	0.0	0.0	0.0	0.0	0.0	0.0	0.0	0.0	0.0	0.0	0.0	0.0	0.0	0.0	0.0	0.0	0.0	1.0	0.0	0.0	0.0	0.0	0.0	0.0	0.0	0.0	0.0	0.0	0.0	0.0	0.0	0.0	0.0	0.0	0.0	0.0	0.0	0.0	0.0	0.0	0.0
k__Bacteria;p__Proteobacteria;c__Alphaproteobacteria;o__Rhizobiales;f__Xanthobacteraceae;g__Azorhizobium	0.0	0.0	0.0	0.0	0.0	0.0	0.0	0.0	0.0	0.0	0.0	0.0	0.0	0.0	0.0	0.0	0.0	0.0	0.0	0.0	0.0	0.0	0.0	0.0	0.0	0.0	0.0	0.0	0.0	0.0	0.0	0.0	0.0	0.0	0.0	0.0	0.0	0.0	0.0	0.0	0.0	0.0	0.0	0.0	0.0	0.0	0.0	0.0	0.0
k__Bacteria;p__Proteobacteria;c__Alphaproteobacteria;o__Rhizobiales;f__Xanthobacteraceae;g__Labrys	0.0	0.0	0.0	0.0	0.0	0.0	0.0	1.0	1.0	0.0	0.0	0.0	2.0	0.0	0.0	0.0	0.0	0.0	0.0	1.0	0.0	0.0	0.0	0.0	3.0	0.0	0.0	0.0	0.0	0.0	0.0	0.0	0.0	0.0	0.0	1.0	0.0	0.0	0.0	4.0	0.0	0.0	0.0	0.0	0.0	0.0	0.0	0.0	0.0
k__Bacteria;p__Proteobacteria;c__Alphaproteobacteria;o__Rhizobiales;f__Xanthobacteraceae;g__Xanthobacter	0.0	0.0	0.0	0.0	0.0	2.0	0.0	0.0	0.0	0.0	0.0	0.0	0.0	2.0	0.0	0.0	0.0	1.0	0.0	0.0	0.0	0.0	0.0	0.0	0.0	0.0	0.0	0.0	0.0	0.0	0.0	0.0	0.0	0.0	0.0	0.0	0.0	0.0	0.0	0.0	0.0	0.0	0.0	0.0	0.0	0.0	0.0	0.0	1.0
k__Bacteria;p__Proteobacteria;c__Alphaproteobacteria;o__Rhodobacterales;f__;g__	0.0	0.0	0.0	0.0	0.0	0.0	0.0	0.0	0.0	0.0	1.0	0.0	0.0	0.0	0.0	1.0	0.0	0.0	0.0	1.0	0.0	0.0	0.0	0.0	0.0	0.0	1.0	0.0	0.0	0.0	0.0	1.0	0.0	0.0	0.0	0.0	0.0	1.0	0.0	0.0	0.0	0.0	0.0	0.0	0.0	0.0	0.0	0.0	0.0
k__Bacteria;p__Proteobacteria;c__Alphaproteobacteria;o__Rhodobacterales;f__Hyphomonadaceae;g__	0.0	0.0	0.0	0.0	0.0	4.0	0.0	0.0	0.0	0.0	0.0	1.0	0.0	4.0	0.0	4.0	1.0	0.0	0.0	0.0	0.0	0.0	0.0	0.0	2.0	3.0	4.0	1.0	2.0	0.0	7.0	3.0	0.0	0.0	1.0	0.0	4.0	0.0	0.0	1.0	0.0	0.0	0.0	1.0	0.0	3.0	0.0	0.0	0.0
k__Bacteria;p__Proteobacteria;c__Alphaproteobacteria;o__Rhodobacterales;f__Hyphomonadaceae;g__Hyphomonas	0.0	0.0	0.0	0.0	3.0	0.0	0.0	0.0	0.0	0.0	0.0	0.0	0.0	0.0	0.0	1.0	0.0	0.0	0.0	1.0	0.0	0.0	0.0	0.0	0.0	0.0	0.0	0.0	0.0	0.0	0.0	0.0	0.0	0.0	0.0	0.0	0.0	0.0	0.0	0.0	0.0	0.0	0.0	0.0	0.0	0.0	0.0	0.0	0.0
k__Bacteria;p__Proteobacteria;c__Alphaproteobacteria;o__Rhodobacterales;f__Hyphomonadaceae;g__Oceanicaulis	0.0	0.0	0.0	0.0	0.0	0.0	0.0	0.0	0.0	0.0	0.0	0.0	0.0	0.0	0.0	0.0	0.0	0.0	0.0	0.0	0.0	0.0	0.0	0.0	0.0	0.0	0.0	0.0	0.0	0.0	0.0	0.0	0.0	0.0	0.0	0.0	0.0	0.0	0.0	0.0	0.0	0.0	0.0	0.0	0.0	0.0	0.0	0.0	0.0
k__Bacteria;p__Proteobacteria;c__Alphaproteobacteria;o__Rhodobacterales;f__Rhodobacteraceae;g__	15.0	26.0	15.0	7.0	27.0	11.0	40.0	21.0	5.0	33.0	26.0	6.0	14.0	17.0	11.0	10.0	22.0	24.0	14.0	20.0	7.0	18.0	6.0	8.0	17.0	26.0	31.0	19.0	5.0	9.0	9.0	19.0	20.0	4.0	7.0	3.0	18.0	11.0	9.0	34.0	4.0	18.0	7.0	8.0	11.0	44.0	3.0	14.0	15.0
k__Bacteria;p__Proteobacteria;c__Alphaproteobacteria;o__Rhodobacterales;f__Rhodobacteraceae;g__Amaricoccus	9.0	32.0	17.0	8.0	5.0	25.0	25.0	5.0	2.0	8.0	24.0	5.0	15.0	14.0	11.0	27.0	4.0	5.0	8.0	8.0	6.0	4.0	4.0	17.0	13.0	29.0	19.0	13.0	7.0	6.0	2.0	12.0	6.0	0.0	9.0	5.0	29.0	17.0	16.0	10.0	0.0	6.0	16.0	7.0	15.0	17.0	3.0	5.0	13.0
k__Bacteria;p__Proteobacteria;c__Alphaproteobacteria;o__Rhodobacterales;f__Rhodobacteraceae;g__Catellibacterium	0.0	10.0	3.0	4.0	0.0	3.0	41.0	0.0	4.0	5.0	2.0	2.0	3.0	0.0	3.0	2.0	3.0	2.0	4.0	5.0	2.0	2.0	0.0	2.0	2.0	1.0	10.0	1.0	2.0	4.0	0.0	0.0	5.0	0.0	2.0	0.0	3.0	3.0	6.0	5.0	7.0	2.0	5.0	3.0	3.0	10.0	6.0	1.0	6.0
k__Bacteria;p__Proteobacteria;c__Alphaproteobacteria;o__Rhodobacterales;f__Rhodobacteraceae;g__Dinoroseobacter	0.0	0.0	0.0	0.0	0.0	0.0	0.0	0.0	0.0	0.0	0.0	0.0	0.0	0.0	0.0	0.0	0.0	0.0	0.0	0.0	0.0	0.0	0.0	0.0	0.0	0.0	0.0	0.0	0.0	0.0	0.0	0.0	0.0	0.0	0.0	0.0	0.0	0.0	0.0	0.0	0.0	0.0	0.0	0.0	0.0	0.0	0.0	0.0	0.0
k__Bacteria;p__Proteobacteria;c__Alphaproteobacteria;o__Rhodobacterales;f__Rhodobacteraceae;g__Haematobacter	1.0	0.0	28.0	0.0	1.0	0.0	0.0	0.0	0.0	0.0	0.0	0.0	0.0	0.0	0.0	1.0	1.0	3.0	0.0	2.0	0.0	0.0	0.0	1.0	0.0	0.0	1.0	1.0	1.0	0.0	0.0	0.0	2.0	0.0	0.0	0.0	0.0	1.0	0.0	1.0	0.0	0.0	0.0	0.0	0.0	1.0	0.0	0.0	1.0
k__Bacteria;p__Proteobacteria;c__Alphaproteobacteria;o__Rhodobacterales;f__Rhodobacteraceae;g__Jannaschia	0.0	0.0	0.0	0.0	0.0	0.0	0.0	0.0	0.0	0.0	0.0	0.0	0.0	0.0	0.0	0.0	0.0	0.0	0.0	0.0	0.0	0.0	0.0	0.0	0.0	0.0	0.0	0.0	0.0	0.0	0.0	0.0	0.0	0.0	0.0	0.0	0.0	0.0	0.0	0.0	0.0	0.0	0.0	0.0	0.0	0.0	0.0	0.0	0.0
k__Bacteria;p__Proteobacteria;c__Alphaproteobacteria;o__Rhodobacterales;f__Rhodobacteraceae;g__Ketogulonicigenium	0.0	0.0	0.0	0.0	0.0	0.0	0.0	0.0	0.0	0.0	0.0	0.0	0.0	0.0	0.0	0.0	0.0	0.0	0.0	0.0	0.0	0.0	0.0	0.0	0.0	0.0	0.0	0.0	0.0	0.0	0.0	0.0	0.0	0.0	0.0	0.0	0.0	0.0	0.0	0.0	0.0	0.0	0.0	0.0	0.0	0.0	0.0	0.0	0.0
k__Bacteria;p__Proteobacteria;c__Alphaproteobacteria;o__Rhodobacterales;f__Rhodobacteraceae;g__Loktanella	0.0	1.0	0.0	0.0	0.0	0.0	0.0	0.0	0.0	0.0	0.0	0.0	0.0	0.0	0.0	0.0	0.0	1.0	0.0	1.0	0.0	0.0	0.0	0.0	0.0	0.0	0.0	1.0	0.0	0.0	0.0	0.0	0.0	0.0	0.0	0.0	1.0	0.0	1.0	0.0	0.0	0.0	0.0	0.0	0.0	0.0	0.0	0.0	0.0
k__Bacteria;p__Proteobacteria;c__Alphaproteobacteria;o__Rhodobacterales;f__Rhodobacteraceae;g__Marivita	0.0	0.0	0.0	0.0	0.0	0.0	1.0	0.0	0.0	0.0	0.0	0.0	0.0	0.0	0.0	0.0	0.0	0.0	0.0	0.0	0.0	0.0	0.0	0.0	0.0	0.0	0.0	0.0	0.0	0.0	0.0	0.0	0.0	0.0	0.0	0.0	0.0	0.0	0.0	0.0	0.0	0.0	0.0	0.0	0.0	0.0	0.0	0.0	0.0
k__Bacteria;p__Proteobacteria;c__Alphaproteobacteria;o__Rhodobacterales;f__Rhodobacteraceae;g__Methylarcula	0.0	0.0	0.0	0.0	0.0	0.0	0.0	0.0	0.0	0.0	0.0	0.0	0.0	0.0	0.0	0.0	0.0	0.0	0.0	0.0	0.0	0.0	0.0	0.0	0.0	0.0	0.0	0.0	0.0	0.0	0.0	0.0	0.0	0.0	0.0	0.0	0.0	0.0	0.0	0.0	0.0	0.0	0.0	0.0	0.0	0.0	0.0	0.0	0.0
k__Bacteria;p__Proteobacteria;c__Alphaproteobacteria;o__Rhodobacterales;f__Rhodobacteraceae;g__Nautella	0.0	0.0	0.0	0.0	0.0	0.0	0.0	0.0	0.0	0.0	0.0	0.0	0.0	0.0	0.0	0.0	0.0	0.0	0.0	0.0	0.0	0.0	0.0	0.0	0.0	0.0	0.0	0.0	0.0	0.0	0.0	0.0	0.0	0.0	0.0	0.0	0.0	0.0	0.0	0.0	0.0	0.0	0.0	0.0	0.0	0.0	0.0	0.0	0.0
k__Bacteria;p__Proteobacteria;c__Alphaproteobacteria;o__Rhodobacterales;f__Rhodobacteraceae;g__Nereida	0.0	0.0	0.0	0.0	0.0	0.0	0.0	0.0	0.0	0.0	0.0	0.0	0.0	0.0	0.0	0.0	0.0	0.0	0.0	0.0	0.0	0.0	0.0	0.0	0.0	0.0	0.0	0.0	0.0	0.0	0.0	0.0	0.0	0.0	0.0	0.0	0.0	0.0	0.0	0.0	0.0	0.0	0.0	0.0	0.0	0.0	0.0	0.0	0.0
k__Bacteria;p__Proteobacteria;c__Alphaproteobacteria;o__Rhodobacterales;f__Rhodobacteraceae;g__Oceanicola	0.0	0.0	0.0	1.0	0.0	0.0	0.0	0.0	0.0	0.0	0.0	0.0	0.0	0.0	0.0	0.0	0.0	0.0	0.0	0.0	0.0	0.0	0.0	0.0	0.0	0.0	0.0	0.0	0.0	0.0	0.0	0.0	0.0	0.0	0.0	0.0	0.0	0.0	0.0	0.0	0.0	0.0	0.0	0.0	0.0	0.0	0.0	0.0	0.0
k__Bacteria;p__Proteobacteria;c__Alphaproteobacteria;o__Rhodobacterales;f__Rhodobacteraceae;g__Octadecabacter	0.0	0.0	0.0	0.0	0.0	0.0	0.0	0.0	0.0	0.0	0.0	0.0	0.0	0.0	0.0	0.0	0.0	0.0	0.0	0.0	0.0	0.0	0.0	0.0	0.0	0.0	0.0	0.0	0.0	0.0	0.0	0.0	0.0	0.0	0.0	0.0	0.0	0.0	0.0	0.0	0.0	0.0	0.0	0.0	0.0	0.0	0.0	0.0	0.0
k__Bacteria;p__Proteobacteria;c__Alphaproteobacteria;o__Rhodobacterales;f__Rhodobacteraceae;g__Paracoccus	140.0	406.0	174.0	209.0	212.0	165.0	342.0	183.0	66.0	192.0	153.0	31.0	121.0	65.0	93.0	115.0	38.0	117.0	55.0	229.0	63.0	41.0	172.0	67.0	104.0	66.0	131.0	118.0	89.0	50.0	48.0	92.0	38.0	120.0	54.0	45.0	98.0	53.0	69.0	119.0	85.0	43.0	93.0	48.0	48.0	347.0	37.0	39.0	69.0
k__Bacteria;p__Proteobacteria;c__Alphaproteobacteria;o__Rhodobacterales;f__Rhodobacteraceae;g__Pelagibaca	0.0	0.0	0.0	0.0	0.0	0.0	0.0	0.0	0.0	0.0	0.0	0.0	0.0	1.0	0.0	0.0	0.0	0.0	0.0	0.0	0.0	0.0	0.0	0.0	0.0	0.0	0.0	0.0	0.0	0.0	0.0	0.0	0.0	0.0	0.0	0.0	0.0	0.0	0.0	0.0	0.0	0.0	0.0	0.0	0.0	0.0	0.0	0.0	0.0
k__Bacteria;p__Proteobacteria;c__Alphaproteobacteria;o__Rhodobacterales;f__Rhodobacteraceae;g__Pseudoruegeria	0.0	0.0	0.0	0.0	0.0	0.0	0.0	0.0	0.0	0.0	0.0	0.0	0.0	0.0	0.0	0.0	0.0	0.0	0.0	0.0	0.0	0.0	0.0	0.0	0.0	0.0	0.0	0.0	0.0	0.0	0.0	0.0	0.0	0.0	0.0	0.0	0.0	0.0	0.0	0.0	0.0	0.0	0.0	0.0	0.0	0.0	0.0	0.0	0.0
k__Bacteria;p__Proteobacteria;c__Alphaproteobacteria;o__Rhodobacterales;f__Rhodobacteraceae;g__Rhodobaca	0.0	2.0	0.0	0.0	0.0	0.0	4.0	0.0	0.0	0.0	0.0	0.0	0.0	0.0	0.0	0.0	0.0	0.0	0.0	0.0	0.0	0.0	0.0	0.0	1.0	0.0	0.0	0.0	2.0	0.0	0.0	0.0	0.0	0.0	0.0	0.0	0.0	0.0	0.0	0.0	0.0	0.0	0.0	0.0	0.0	1.0	0.0	0.0	0.0
k__Bacteria;p__Proteobacteria;c__Alphaproteobacteria;o__Rhodobacterales;f__Rhodobacteraceae;g__Rhodobacter	19.0	41.0	25.0	28.0	59.0	38.0	30.0	37.0	5.0	22.0	26.0	5.0	14.0	5.0	7.0	11.0	18.0	22.0	11.0	14.0	7.0	3.0	18.0	7.0	22.0	61.0	43.0	14.0	13.0	15.0	2.0	11.0	13.0	3.0	2.0	4.0	11.0	3.0	6.0	13.0	13.0	18.0	7.0	5.0	7.0	55.0	2.0	6.0	11.0
k__Bacteria;p__Proteobacteria;c__Alphaproteobacteria;o__Rhodobacterales;f__Rhodobacteraceae;g__Rhodovulum	0.0	1.0	0.0	1.0	0.0	0.0	0.0	0.0	2.0	0.0	0.0	0.0	0.0	0.0	0.0	0.0	0.0	0.0	1.0	0.0	0.0	0.0	0.0	0.0	0.0	0.0	0.0	0.0	0.0	0.0	0.0	0.0	0.0	0.0	0.0	0.0	0.0	0.0	0.0	0.0	0.0	0.0	1.0	0.0	0.0	0.0	0.0	0.0	0.0
k__Bacteria;p__Proteobacteria;c__Alphaproteobacteria;o__Rhodobacterales;f__Rhodobacteraceae;g__Roseisalinus	0.0	0.0	0.0	0.0	0.0	0.0	0.0	0.0	0.0	0.0	0.0	0.0	0.0	0.0	0.0	0.0	0.0	0.0	0.0	0.0	0.0	0.0	0.0	0.0	0.0	0.0	0.0	0.0	0.0	0.0	0.0	0.0	0.0	0.0	0.0	0.0	0.0	0.0	0.0	0.0	0.0	0.0	0.0	0.0	0.0	0.0	0.0	0.0	0.0
k__Bacteria;p__Proteobacteria;c__Alphaproteobacteria;o__Rhodobacterales;f__Rhodobacteraceae;g__Roseivivax	0.0	0.0	0.0	0.0	1.0	0.0	1.0	1.0	0.0	0.0	0.0	0.0	0.0	0.0	0.0	0.0	0.0	0.0	0.0	0.0	0.0	0.0	0.0	0.0	0.0	0.0	1.0	0.0	0.0	0.0	0.0	0.0	0.0	0.0	0.0	0.0	1.0	0.0	0.0	0.0	0.0	0.0	0.0	0.0	0.0	0.0	0.0	0.0	1.0
k__Bacteria;p__Proteobacteria;c__Alphaproteobacteria;o__Rhodobacterales;f__Rhodobacteraceae;g__Roseovarius	0.0	0.0	0.0	0.0	0.0	0.0	0.0	0.0	0.0	0.0	0.0	0.0	0.0	0.0	0.0	0.0	0.0	0.0	0.0	1.0	0.0	0.0	0.0	0.0	0.0	0.0	0.0	0.0	0.0	0.0	0.0	0.0	0.0	0.0	1.0	0.0	0.0	0.0	0.0	0.0	0.0	0.0	0.0	0.0	0.0	0.0	0.0	0.0	0.0
k__Bacteria;p__Proteobacteria;c__Alphaproteobacteria;o__Rhodobacterales;f__Rhodobacteraceae;g__Rubellimicrobium	64.0	58.0	121.0	24.0	93.0	45.0	246.0	154.0	22.0	217.0	119.0	32.0	69.0	64.0	97.0	26.0	11.0	96.0	63.0	95.0	48.0	35.0	27.0	23.0	54.0	32.0	172.0	101.0	13.0	49.0	16.0	36.0	37.0	24.0	33.0	9.0	116.0	46.0	35.0	122.0	124.0	52.0	64.0	49.0	48.0	120.0	46.0	27.0	83.0
k__Bacteria;p__Proteobacteria;c__Alphaproteobacteria;o__Rhodobacterales;f__Rhodobacteraceae;g__Ruegeria	0.0	0.0	0.0	0.0	0.0	0.0	0.0	0.0	0.0	0.0	0.0	0.0	0.0	0.0	0.0	0.0	0.0	0.0	0.0	0.0	0.0	0.0	0.0	0.0	0.0	0.0	0.0	0.0	0.0	0.0	0.0	0.0	0.0	0.0	0.0	0.0	0.0	0.0	0.0	0.0	0.0	0.0	0.0	0.0	0.0	0.0	0.0	0.0	0.0
k__Bacteria;p__Proteobacteria;c__Alphaproteobacteria;o__Rhodobacterales;f__Rhodobacteraceae;g__Sulfitobacter	0.0	0.0	0.0	1.0	0.0	0.0	0.0	0.0	0.0	0.0	0.0	0.0	0.0	0.0	0.0	0.0	0.0	0.0	0.0	0.0	0.0	0.0	0.0	0.0	0.0	0.0	0.0	0.0	0.0	0.0	0.0	0.0	0.0	0.0	0.0	0.0	0.0	0.0	0.0	0.0	0.0	0.0	0.0	0.0	0.0	0.0	0.0	0.0	0.0
k__Bacteria;p__Proteobacteria;c__Alphaproteobacteria;o__Rhodobacterales;f__Rhodobacteraceae;g__Thalassobacter	0.0	0.0	0.0	0.0	0.0	0.0	0.0	0.0	0.0	0.0	0.0	0.0	0.0	0.0	0.0	0.0	0.0	0.0	0.0	0.0	0.0	0.0	0.0	0.0	0.0	0.0	0.0	0.0	0.0	0.0	0.0	0.0	0.0	0.0	0.0	0.0	0.0	0.0	0.0	0.0	0.0	0.0	0.0	0.0	0.0	0.0	0.0	0.0	0.0
k__Bacteria;p__Proteobacteria;c__Alphaproteobacteria;o__Rhodobacterales;f__Rhodobacteraceae;g__Thalassobius	0.0	0.0	0.0	0.0	0.0	0.0	0.0	0.0	0.0	0.0	0.0	0.0	0.0	0.0	0.0	0.0	0.0	0.0	0.0	0.0	0.0	0.0	0.0	0.0	0.0	0.0	0.0	0.0	0.0	0.0	0.0	0.0	0.0	0.0	0.0	0.0	0.0	0.0	0.0	0.0	0.0	0.0	0.0	0.0	0.0	0.0	0.0	0.0	0.0
k__Bacteria;p__Proteobacteria;c__Alphaproteobacteria;o__Rhodobacterales;f__Rhodobacteraceae;g__Thioclava	47.0	84.0	29.0	56.0	60.0	70.0	120.0	92.0	13.0	69.0	44.0	5.0	31.0	14.0	24.0	41.0	3.0	29.0	27.0	48.0	20.0	13.0	49.0	25.0	27.0	20.0	58.0	36.0	29.0	14.0	6.0	30.0	17.0	27.0	19.0	9.0	52.0	17.0	21.0	48.0	21.0	8.0	15.0	25.0	18.0	49.0	14.0	9.0	21.0
k__Bacteria;p__Proteobacteria;c__Alphaproteobacteria;o__Rhodospirillales;f__Acetobacteraceae;g__	13.0	27.0	20.0	7.0	40.0	34.0	203.0	24.0	6.0	114.0	35.0	11.0	16.0	10.0	11.0	21.0	12.0	34.0	8.0	6.0	12.0	3.0	7.0	4.0	33.0	7.0	23.0	18.0	2.0	5.0	7.0	14.0	1.0	32.0	5.0	4.0	34.0	22.0	14.0	38.0	12.0	153.0	49.0	18.0	12.0	67.0	25.0	6.0	25.0
k__Bacteria;p__Proteobacteria;c__Alphaproteobacteria;o__Rhodospirillales;f__Acetobacteraceae;g__Acetobacter	0.0	1.0	4.0	0.0	26.0	1.0	11.0	1.0	0.0	3.0	0.0	1.0	0.0	0.0	0.0	0.0	1.0	1.0	0.0	1.0	0.0	1.0	0.0	0.0	5.0	0.0	2.0	0.0	0.0	0.0	20.0	2.0	0.0	18.0	0.0	0.0	0.0	0.0	1.0	0.0	0.0	0.0	0.0	0.0	0.0	5.0	1.0	0.0	1.0
k__Bacteria;p__Proteobacteria;c__Alphaproteobacteria;o__Rhodospirillales;f__Acetobacteraceae;g__Acidiphilium	0.0	0.0	0.0	0.0	0.0	0.0	1.0	0.0	0.0	0.0	0.0	0.0	0.0	0.0	0.0	0.0	0.0	0.0	0.0	0.0	0.0	0.0	0.0	0.0	0.0	0.0	0.0	0.0	0.0	0.0	0.0	0.0	0.0	0.0	0.0	0.0	0.0	0.0	0.0	0.0	0.0	2.0	0.0	0.0	0.0	0.0	0.0	0.0	0.0
k__Bacteria;p__Proteobacteria;c__Alphaproteobacteria;o__Rhodospirillales;f__Acetobacteraceae;g__Acidisoma	0.0	0.0	0.0	0.0	0.0	0.0	0.0	0.0	0.0	0.0	0.0	0.0	0.0	0.0	0.0	0.0	0.0	0.0	0.0	0.0	0.0	0.0	0.0	0.0	0.0	0.0	0.0	0.0	0.0	0.0	0.0	0.0	0.0	0.0	0.0	0.0	0.0	0.0	0.0	0.0	0.0	0.0	0.0	0.0	0.0	0.0	0.0	0.0	0.0
k__Bacteria;p__Proteobacteria;c__Alphaproteobacteria;o__Rhodospirillales;f__Acetobacteraceae;g__Acidocella	0.0	0.0	0.0	0.0	0.0	0.0	0.0	1.0	7.0	0.0	0.0	0.0	0.0	3.0	0.0	0.0	0.0	6.0	1.0	2.0	0.0	0.0	0.0	0.0	0.0	0.0	0.0	0.0	0.0	0.0	0.0	0.0	0.0	0.0	0.0	0.0	0.0	0.0	0.0	0.0	14.0	0.0	0.0	0.0	0.0	0.0	0.0	0.0	0.0
k__Bacteria;p__Proteobacteria;c__Alphaproteobacteria;o__Rhodospirillales;f__Acetobacteraceae;g__Acidomonas	0.0	0.0	0.0	0.0	0.0	0.0	0.0	0.0	0.0	0.0	0.0	0.0	0.0	0.0	0.0	0.0	0.0	0.0	0.0	0.0	0.0	0.0	0.0	0.0	0.0	0.0	0.0	0.0	0.0	0.0	0.0	0.0	0.0	0.0	0.0	0.0	0.0	0.0	0.0	0.0	0.0	0.0	0.0	0.0	0.0	0.0	0.0	0.0	0.0
k__Bacteria;p__Proteobacteria;c__Alphaproteobacteria;o__Rhodospirillales;f__Acetobacteraceae;g__Asaia	0.0	0.0	0.0	0.0	0.0	0.0	0.0	0.0	0.0	0.0	0.0	0.0	0.0	0.0	0.0	0.0	0.0	0.0	0.0	0.0	0.0	0.0	0.0	0.0	0.0	0.0	0.0	0.0	0.0	0.0	0.0	0.0	0.0	0.0	0.0	0.0	0.0	0.0	0.0	0.0	0.0	0.0	0.0	0.0	0.0	0.0	0.0	0.0	0.0
k__Bacteria;p__Proteobacteria;c__Alphaproteobacteria;o__Rhodospirillales;f__Acetobacteraceae;g__Gluconacetobacter	0.0	0.0	0.0	0.0	0.0	0.0	0.0	0.0	0.0	0.0	0.0	0.0	0.0	0.0	0.0	0.0	0.0	0.0	0.0	0.0	2.0	0.0	0.0	0.0	0.0	0.0	0.0	0.0	0.0	0.0	0.0	0.0	0.0	0.0	0.0	0.0	0.0	0.0	0.0	0.0	0.0	0.0	0.0	0.0	0.0	0.0	0.0	0.0	0.0
k__Bacteria;p__Proteobacteria;c__Alphaproteobacteria;o__Rhodospirillales;f__Acetobacteraceae;g__Gluconobacter	0.0	2.0	0.0	0.0	0.0	0.0	0.0	0.0	0.0	0.0	0.0	0.0	0.0	0.0	0.0	2.0	0.0	0.0	1.0	0.0	0.0	0.0	0.0	0.0	0.0	0.0	0.0	0.0	0.0	0.0	0.0	0.0	0.0	0.0	0.0	0.0	0.0	0.0	0.0	0.0	0.0	0.0	0.0	0.0	0.0	0.0	0.0	1.0	0.0
k__Bacteria;p__Proteobacteria;c__Alphaproteobacteria;o__Rhodospirillales;f__Acetobacteraceae;g__Roseococcus	0.0	0.0	0.0	0.0	0.0	0.0	1.0	1.0	0.0	1.0	0.0	0.0	3.0	0.0	0.0	0.0	0.0	0.0	1.0	1.0	0.0	0.0	1.0	0.0	0.0	0.0	0.0	0.0	0.0	1.0	0.0	1.0	5.0	0.0	0.0	0.0	1.0	0.0	0.0	1.0	2.0	0.0	2.0	0.0	0.0	0.0	0.0	1.0	1.0
k__Bacteria;p__Proteobacteria;c__Alphaproteobacteria;o__Rhodospirillales;f__Acetobacteraceae;g__Roseomonas	43.0	62.0	44.0	21.0	129.0	67.0	161.0	53.0	12.0	100.0	81.0	21.0	39.0	36.0	32.0	36.0	27.0	67.0	31.0	123.0	15.0	16.0	23.0	26.0	40.0	48.0	84.0	31.0	11.0	26.0	41.0	17.0	15.0	1.0	7.0	11.0	52.0	46.0	27.0	103.0	54.0	102.0	37.0	25.0	35.0	145.0	55.0	33.0	65.0
k__Bacteria;p__Proteobacteria;c__Alphaproteobacteria;o__Rhodospirillales;f__Acetobacteraceae;g__Swaminathania	0.0	0.0	0.0	0.0	0.0	0.0	0.0	0.0	0.0	0.0	0.0	0.0	0.0	0.0	0.0	0.0	0.0	0.0	0.0	0.0	0.0	0.0	0.0	0.0	0.0	0.0	0.0	0.0	0.0	0.0	0.0	0.0	0.0	0.0	0.0	0.0	0.0	0.0	0.0	0.0	0.0	0.0	0.0	0.0	0.0	0.0	0.0	0.0	0.0
k__Bacteria;p__Proteobacteria;c__Alphaproteobacteria;o__Rhodospirillales;f__Acetobacteraceae;g__Tanticharoenia	0.0	0.0	0.0	0.0	0.0	0.0	0.0	0.0	0.0	0.0	0.0	0.0	0.0	0.0	0.0	0.0	0.0	0.0	0.0	0.0	0.0	0.0	0.0	0.0	0.0	0.0	0.0	0.0	0.0	0.0	0.0	0.0	0.0	0.0	0.0	0.0	0.0	0.0	0.0	0.0	0.0	0.0	0.0	0.0	0.0	0.0	0.0	0.0	0.0
k__Bacteria;p__Proteobacteria;c__Alphaproteobacteria;o__Rhodospirillales;f__Rhodospirillaceae;g__	13.0	8.0	16.0	6.0	25.0	6.0	59.0	9.0	6.0	15.0	20.0	2.0	5.0	4.0	4.0	8.0	1.0	9.0	7.0	11.0	4.0	1.0	4.0	3.0	3.0	5.0	21.0	13.0	6.0	4.0	0.0	15.0	4.0	2.0	5.0	1.0	8.0	9.0	9.0	7.0	5.0	12.0	6.0	8.0	3.0	30.0	3.0	0.0	7.0
k__Bacteria;p__Proteobacteria;c__Alphaproteobacteria;o__Rhodospirillales;f__Rhodospirillaceae;g__Azospirillum	2.0	0.0	0.0	0.0	0.0	3.0	1.0	5.0	0.0	2.0	0.0	0.0	0.0	0.0	0.0	0.0	0.0	0.0	0.0	1.0	1.0	0.0	0.0	3.0	1.0	1.0	0.0	2.0	0.0	0.0	0.0	0.0	0.0	0.0	0.0	0.0	0.0	0.0	0.0	0.0	4.0	0.0	0.0	0.0	2.0	1.0	0.0	0.0	0.0
k__Bacteria;p__Proteobacteria;c__Alphaproteobacteria;o__Rhodospirillales;f__Rhodospirillaceae;g__Inquilinus	0.0	0.0	0.0	0.0	0.0	0.0	0.0	0.0	0.0	1.0	0.0	0.0	0.0	0.0	0.0	0.0	0.0	0.0	0.0	0.0	0.0	0.0	0.0	0.0	0.0	0.0	0.0	0.0	0.0	0.0	0.0	0.0	0.0	0.0	0.0	0.0	0.0	0.0	0.0	0.0	0.0	0.0	0.0	0.0	0.0	0.0	0.0	0.0	0.0
k__Bacteria;p__Proteobacteria;c__Alphaproteobacteria;o__Rhodospirillales;f__Rhodospirillaceae;g__Insolitispirillum	0.0	0.0	0.0	0.0	0.0	0.0	0.0	0.0	0.0	0.0	0.0	0.0	0.0	0.0	0.0	0.0	0.0	0.0	0.0	0.0	0.0	0.0	0.0	0.0	0.0	0.0	0.0	0.0	0.0	0.0	0.0	0.0	0.0	0.0	0.0	0.0	0.0	0.0	0.0	0.0	0.0	0.0	0.0	0.0	0.0	0.0	0.0	0.0	0.0
k__Bacteria;p__Proteobacteria;c__Alphaproteobacteria;o__Rhodospirillales;f__Rhodospirillaceae;g__Magnetospirillum	0.0	0.0	0.0	0.0	0.0	0.0	0.0	0.0	0.0	0.0	4.0	0.0	0.0	0.0	0.0	0.0	0.0	0.0	0.0	0.0	0.0	0.0	0.0	0.0	0.0	0.0	0.0	0.0	0.0	0.0	0.0	0.0	0.0	0.0	0.0	0.0	0.0	0.0	0.0	0.0	0.0	0.0	0.0	0.0	0.0	0.0	0.0	0.0	3.0
k__Bacteria;p__Proteobacteria;c__Alphaproteobacteria;o__Rhodospirillales;f__Rhodospirillaceae;g__Novispirillum	0.0	0.0	0.0	0.0	0.0	0.0	0.0	0.0	0.0	0.0	0.0	0.0	0.0	0.0	0.0	0.0	0.0	0.0	0.0	0.0	0.0	0.0	0.0	0.0	0.0	0.0	0.0	0.0	0.0	0.0	0.0	0.0	0.0	0.0	0.0	0.0	1.0	0.0	0.0	0.0	0.0	0.0	0.0	0.0	0.0	0.0	0.0	0.0	0.0
k__Bacteria;p__Proteobacteria;c__Alphaproteobacteria;o__Rhodospirillales;f__Rhodospirillaceae;g__Phaeospirillum	0.0	0.0	0.0	0.0	0.0	0.0	0.0	0.0	0.0	0.0	0.0	0.0	0.0	0.0	0.0	0.0	0.0	0.0	0.0	0.0	0.0	0.0	0.0	0.0	0.0	0.0	0.0	0.0	0.0	0.0	0.0	0.0	0.0	0.0	0.0	0.0	0.0	0.0	0.0	0.0	0.0	0.0	0.0	0.0	0.0	0.0	0.0	0.0	0.0
k__Bacteria;p__Proteobacteria;c__Alphaproteobacteria;o__Rhodospirillales;f__Rhodospirillaceae;g__Rhodospirillum	0.0	0.0	0.0	0.0	0.0	0.0	0.0	0.0	0.0	0.0	1.0	0.0	0.0	0.0	1.0	0.0	0.0	0.0	0.0	0.0	0.0	0.0	0.0	0.0	0.0	0.0	0.0	0.0	0.0	0.0	0.0	0.0	0.0	0.0	0.0	0.0	0.0	0.0	0.0	2.0	0.0	0.0	0.0	0.0	0.0	0.0	0.0	1.0	0.0
k__Bacteria;p__Proteobacteria;c__Alphaproteobacteria;o__Rhodospirillales;f__Rhodospirillaceae;g__Rhodothalassium	0.0	0.0	0.0	0.0	0.0	0.0	0.0	0.0	0.0	0.0	1.0	0.0	0.0	0.0	0.0	0.0	0.0	0.0	0.0	0.0	0.0	0.0	0.0	0.0	0.0	0.0	0.0	0.0	0.0	0.0	0.0	0.0	0.0	0.0	0.0	0.0	0.0	0.0	0.0	0.0	0.0	0.0	0.0	0.0	0.0	0.0	0.0	0.0	0.0
k__Bacteria;p__Proteobacteria;c__Alphaproteobacteria;o__Rhodospirillales;f__Rhodospirillaceae;g__Skermanella	15.0	51.0	24.0	26.0	74.0	16.0	99.0	21.0	7.0	20.0	48.0	3.0	85.0	13.0	8.0	39.0	4.0	41.0	14.0	20.0	18.0	6.0	5.0	3.0	6.0	38.0	20.0	32.0	12.0	17.0	11.0	19.0	9.0	4.0	2.0	8.0	27.0	14.0	29.0	40.0	13.0	19.0	32.0	14.0	13.0	58.0	13.0	7.0	32.0
k__Bacteria;p__Proteobacteria;c__Alphaproteobacteria;o__Rhodospirillales;f__Rhodospirillaceae;g__Telmatospirillum	0.0	0.0	0.0	0.0	0.0	0.0	0.0	0.0	0.0	0.0	0.0	0.0	0.0	0.0	0.0	0.0	0.0	0.0	0.0	0.0	0.0	0.0	0.0	0.0	0.0	0.0	0.0	0.0	0.0	0.0	0.0	0.0	0.0	0.0	0.0	0.0	0.0	0.0	0.0	0.0	0.0	0.0	0.0	0.0	0.0	0.0	0.0	0.0	0.0
k__Bacteria;p__Proteobacteria;c__Alphaproteobacteria;o__Rhodospirillales;f__Rhodospirillaceae;g__Thalassospira	0.0	0.0	0.0	0.0	0.0	0.0	0.0	0.0	0.0	0.0	0.0	0.0	0.0	0.0	0.0	0.0	0.0	0.0	0.0	0.0	0.0	0.0	0.0	0.0	0.0	0.0	0.0	0.0	0.0	0.0	0.0	0.0	0.0	0.0	0.0	0.0	0.0	0.0	0.0	0.0	0.0	0.0	0.0	0.0	0.0	0.0	0.0	0.0	0.0
k__Bacteria;p__Proteobacteria;c__Alphaproteobacteria;o__Rickettsiales;f__;g__	0.0	0.0	0.0	0.0	0.0	0.0	0.0	0.0	0.0	0.0	0.0	0.0	0.0	0.0	0.0	0.0	0.0	0.0	0.0	0.0	0.0	0.0	0.0	0.0	0.0	0.0	0.0	0.0	0.0	3.0	0.0	0.0	0.0	0.0	1.0	0.0	0.0	0.0	0.0	0.0	0.0	0.0	0.0	0.0	0.0	2.0	0.0	0.0	0.0
k__Bacteria;p__Proteobacteria;c__Alphaproteobacteria;o__Rickettsiales;f__;g__Caedibacter	1.0	0.0	0.0	0.0	0.0	0.0	0.0	0.0	0.0	0.0	0.0	0.0	0.0	0.0	0.0	0.0	0.0	0.0	0.0	0.0	0.0	0.0	0.0	0.0	0.0	0.0	0.0	0.0	0.0	0.0	0.0	0.0	0.0	0.0	0.0	0.0	0.0	0.0	0.0	0.0	0.0	0.0	0.0	0.0	0.0	0.0	0.0	0.0	0.0
k__Bacteria;p__Proteobacteria;c__Alphaproteobacteria;o__Rickettsiales;f__;g__Candidatus Odyssella	0.0	0.0	0.0	0.0	1.0	0.0	0.0	0.0	0.0	0.0	0.0	0.0	3.0	0.0	0.0	0.0	0.0	0.0	0.0	0.0	1.0	0.0	0.0	0.0	0.0	0.0	3.0	0.0	0.0	0.0	0.0	0.0	2.0	0.0	0.0	0.0	0.0	0.0	0.0	1.0	0.0	0.0	0.0	0.0	0.0	0.0	0.0	1.0	0.0
k__Bacteria;p__Proteobacteria;c__Alphaproteobacteria;o__Rickettsiales;f__Rickettsiaceae;g__	0.0	0.0	0.0	0.0	0.0	0.0	0.0	0.0	0.0	0.0	0.0	0.0	0.0	0.0	0.0	2.0	0.0	0.0	0.0	0.0	1.0	0.0	0.0	0.0	0.0	0.0	0.0	0.0	0.0	0.0	0.0	0.0	0.0	0.0	0.0	0.0	0.0	0.0	0.0	0.0	0.0	0.0	0.0	0.0	0.0	0.0	0.0	0.0	0.0
k__Bacteria;p__Proteobacteria;c__Alphaproteobacteria;o__Rickettsiales;f__Rickettsiaceae;g__Rickettsia	0.0	1.0	0.0	0.0	0.0	0.0	0.0	0.0	0.0	0.0	0.0	0.0	0.0	0.0	0.0	0.0	0.0	1.0	1.0	0.0	0.0	0.0	0.0	2.0	0.0	1.0	0.0	0.0	0.0	0.0	0.0	0.0	0.0	0.0	0.0	0.0	0.0	0.0	0.0	0.0	0.0	0.0	0.0	0.0	0.0	0.0	0.0	0.0	0.0
k__Bacteria;p__Proteobacteria;c__Alphaproteobacteria;o__Rickettsiales;f__Rickettsiaceae;g__Wolbachia	0.0	0.0	0.0	0.0	0.0	0.0	0.0	0.0	1.0	1.0	0.0	0.0	2.0	0.0	0.0	0.0	0.0	0.0	0.0	0.0	0.0	0.0	0.0	0.0	0.0	0.0	0.0	0.0	0.0	0.0	0.0	0.0	0.0	0.0	0.0	0.0	1.0	0.0	0.0	0.0	5.0	0.0	0.0	0.0	0.0	0.0	0.0	0.0	0.0
k__Bacteria;p__Proteobacteria;c__Alphaproteobacteria;o__Sphingomonadales;f__;g__	30.0	68.0	28.0	20.0	97.0	49.0	152.0	49.0	7.0	67.0	67.0	13.0	36.0	30.0	25.0	62.0	3.0	42.0	29.0	45.0	13.0	5.0	20.0	39.0	37.0	60.0	42.0	23.0	7.0	9.0	26.0	38.0	24.0	45.0	6.0	6.0	38.0	18.0	21.0	30.0	25.0	45.0	17.0	11.0	14.0	57.0	7.0	8.0	20.0
k__Bacteria;p__Proteobacteria;c__Alphaproteobacteria;o__Sphingomonadales;f__Erythrobacteraceae;g__	0.0	0.0	0.0	0.0	0.0	0.0	0.0	0.0	0.0	0.0	0.0	0.0	0.0	0.0	0.0	0.0	0.0	1.0	0.0	0.0	0.0	0.0	0.0	0.0	0.0	0.0	0.0	0.0	0.0	0.0	0.0	0.0	0.0	0.0	0.0	0.0	0.0	0.0	0.0	0.0	0.0	0.0	0.0	0.0	0.0	0.0	0.0	0.0	0.0
k__Bacteria;p__Proteobacteria;c__Alphaproteobacteria;o__Sphingomonadales;f__Erythrobacteraceae;g__Citromicrobium	0.0	0.0	0.0	0.0	0.0	0.0	0.0	0.0	0.0	0.0	0.0	0.0	0.0	0.0	0.0	0.0	0.0	0.0	0.0	1.0	0.0	0.0	0.0	0.0	0.0	0.0	0.0	0.0	0.0	0.0	0.0	0.0	0.0	0.0	0.0	0.0	0.0	0.0	0.0	0.0	0.0	0.0	0.0	0.0	0.0	0.0	0.0	0.0	0.0
k__Bacteria;p__Proteobacteria;c__Alphaproteobacteria;o__Sphingomonadales;f__Erythrobacteraceae;g__Erythrobacter	0.0	0.0	0.0	0.0	0.0	0.0	0.0	0.0	0.0	0.0	0.0	0.0	0.0	0.0	0.0	0.0	0.0	0.0	0.0	0.0	0.0	0.0	0.0	0.0	0.0	0.0	0.0	0.0	0.0	0.0	0.0	0.0	0.0	0.0	0.0	0.0	1.0	0.0	0.0	0.0	0.0	0.0	0.0	0.0	0.0	0.0	0.0	0.0	0.0
k__Bacteria;p__Proteobacteria;c__Alphaproteobacteria;o__Sphingomonadales;f__Erythrobacteraceae;g__Erythromicrobium	8.0	0.0	0.0	0.0	0.0	0.0	4.0	0.0	1.0	1.0	1.0	0.0	3.0	6.0	0.0	1.0	0.0	1.0	0.0	2.0	3.0	1.0	4.0	0.0	0.0	1.0	10.0	2.0	0.0	3.0	0.0	6.0	0.0	0.0	2.0	0.0	1.0	0.0	1.0	1.0	0.0	0.0	0.0	0.0	2.0	0.0	2.0	0.0	0.0
k__Bacteria;p__Proteobacteria;c__Alphaproteobacteria;o__Sphingomonadales;f__Erythrobacteraceae;g__Lutibacterium	2.0	12.0	0.0	0.0	11.0	5.0	3.0	6.0	1.0	15.0	12.0	2.0	1.0	5.0	2.0	5.0	0.0	8.0	2.0	15.0	8.0	0.0	3.0	0.0	4.0	3.0	8.0	7.0	0.0	0.0	4.0	7.0	1.0	0.0	1.0	1.0	9.0	3.0	0.0	3.0	0.0	0.0	0.0	2.0	5.0	12.0	2.0	0.0	0.0
k__Bacteria;p__Proteobacteria;c__Alphaproteobacteria;o__Sphingomonadales;f__Sphingomonadaceae;g__	42.0	23.0	42.0	10.0	84.0	28.0	80.0	25.0	3.0	28.0	39.0	6.0	38.0	1.0	23.0	36.0	17.0	40.0	20.0	57.0	16.0	14.0	23.0	17.0	22.0	48.0	67.0	21.0	18.0	27.0	11.0	27.0	15.0	5.0	20.0	3.0	36.0	26.0	12.0	24.0	27.0	41.0	29.0	18.0	16.0	40.0	6.0	6.0	28.0
k__Bacteria;p__Proteobacteria;c__Alphaproteobacteria;o__Sphingomonadales;f__Sphingomonadaceae;g__Blastomonas	4.0	1.0	7.0	1.0	8.0	0.0	31.0	9.0	2.0	7.0	3.0	1.0	14.0	6.0	8.0	3.0	3.0	2.0	6.0	7.0	3.0	2.0	5.0	11.0	8.0	2.0	7.0	1.0	0.0	13.0	2.0	17.0	6.0	7.0	1.0	5.0	3.0	1.0	2.0	3.0	9.0	1.0	1.0	1.0	3.0	6.0	1.0	0.0	5.0
k__Bacteria;p__Proteobacteria;c__Alphaproteobacteria;o__Sphingomonadales;f__Sphingomonadaceae;g__Kaistobacter	112.0	137.0	95.0	25.0	190.0	96.0	300.0	128.0	36.0	137.0	160.0	17.0	119.0	84.0	116.0	140.0	24.0	181.0	75.0	132.0	53.0	20.0	24.0	39.0	76.0	74.0	154.0	96.0	48.0	65.0	57.0	91.0	64.0	24.0	37.0	22.0	89.0	40.0	68.0	51.0	34.0	105.0	104.0	40.0	73.0	200.0	30.0	33.0	43.0
k__Bacteria;p__Proteobacteria;c__Alphaproteobacteria;o__Sphingomonadales;f__Sphingomonadaceae;g__Novosphingobium	9.0	8.0	38.0	13.0	18.0	26.0	87.0	26.0	6.0	11.0	30.0	3.0	24.0	17.0	25.0	77.0	8.0	21.0	10.0	50.0	18.0	6.0	62.0	68.0	31.0	48.0	29.0	22.0	25.0	7.0	19.0	29.0	15.0	9.0	13.0	6.0	22.0	8.0	8.0	17.0	12.0	15.0	12.0	15.0	13.0	39.0	4.0	16.0	8.0
k__Bacteria;p__Proteobacteria;c__Alphaproteobacteria;o__Sphingomonadales;f__Sphingomonadaceae;g__Sphingobium	5.0	18.0	30.0	5.0	37.0	22.0	41.0	40.0	9.0	27.0	27.0	3.0	39.0	51.0	13.0	13.0	17.0	7.0	8.0	12.0	5.0	2.0	5.0	28.0	23.0	19.0	27.0	8.0	5.0	8.0	6.0	34.0	8.0	8.0	9.0	4.0	7.0	3.0	11.0	11.0	0.0	20.0	11.0	10.0	4.0	11.0	0.0	1.0	1.0
k__Bacteria;p__Proteobacteria;c__Alphaproteobacteria;o__Sphingomonadales;f__Sphingomonadaceae;g__Sphingomonas	239.0	386.0	318.0	93.0	422.0	279.0	633.0	461.0	121.0	436.0	562.0	73.0	679.0	161.0	815.0	1652.0	117.0	419.0	153.0	414.0	174.0	48.0	187.0	291.0	243.0	1148.0	436.0	266.0	167.0	859.0	495.0	809.0	203.0	120.0	201.0	88.0	302.0	375.0	232.0	283.0	903.0	507.0	259.0	122.0	130.0	541.0	77.0	83.0	138.0
k__Bacteria;p__Proteobacteria;c__Alphaproteobacteria;o__Sphingomonadales;f__Sphingomonadaceae;g__Sphingopyxis	10.0	13.0	1.0	7.0	27.0	8.0	2.0	5.0	1.0	0.0	3.0	0.0	11.0	0.0	6.0	9.0	5.0	5.0	7.0	6.0	6.0	1.0	9.0	0.0	18.0	23.0	21.0	4.0	0.0	22.0	1.0	25.0	14.0	17.0	6.0	4.0	10.0	17.0	10.0	27.0	64.0	0.0	123.0	8.0	9.0	5.0	7.0	5.0	8.0
k__Bacteria;p__Proteobacteria;c__Alphaproteobacteria;o__Sphingomonadales;f__Sphingomonadaceae;g__Sphingosinicella	0.0	1.0	0.0	0.0	2.0	0.0	0.0	0.0	0.0	0.0	0.0	0.0	2.0	0.0	1.0	0.0	5.0	0.0	0.0	0.0	1.0	0.0	0.0	11.0	3.0	0.0	0.0	1.0	0.0	0.0	5.0	1.0	0.0	0.0	0.0	0.0	0.0	0.0	0.0	2.0	0.0	0.0	0.0	0.0	0.0	0.0	0.0	0.0	0.0
k__Bacteria;p__Proteobacteria;c__Alphaproteobacteria;o__Sphingomonadales;f__Sphingomonadaceae;g__Zymomonas	0.0	0.0	0.0	0.0	0.0	0.0	0.0	0.0	0.0	0.0	2.0	1.0	0.0	0.0	0.0	0.0	0.0	1.0	0.0	0.0	0.0	0.0	0.0	0.0	0.0	0.0	0.0	0.0	0.0	0.0	0.0	0.0	0.0	0.0	0.0	0.0	0.0	0.0	0.0	0.0	0.0	0.0	0.0	0.0	0.0	0.0	0.0	0.0	0.0
k__Bacteria;p__Proteobacteria;c__Betaproteobacteria;o__;f__;g__	2.0	1.0	10.0	1.0	49.0	14.0	26.0	7.0	1.0	16.0	3.0	2.0	3.0	0.0	8.0	8.0	7.0	16.0	5.0	9.0	0.0	2.0	5.0	1.0	10.0	11.0	9.0	3.0	3.0	3.0	5.0	12.0	9.0	7.0	5.0	4.0	4.0	11.0	1.0	9.0	8.0	20.0	13.0	5.0	2.0	12.0	6.0	6.0	4.0
k__Bacteria;p__Proteobacteria;c__Betaproteobacteria;o__;f__;g__Candidatus Tremblaya	0.0	0.0	0.0	1.0	0.0	0.0	0.0	0.0	0.0	0.0	0.0	0.0	2.0	0.0	0.0	0.0	0.0	1.0	0.0	0.0	0.0	0.0	0.0	0.0	1.0	1.0	0.0	0.0	0.0	0.0	0.0	1.0	0.0	0.0	0.0	0.0	0.0	0.0	0.0	0.0	0.0	0.0	0.0	0.0	0.0	0.0	0.0	0.0	0.0
k__Bacteria;p__Proteobacteria;c__Betaproteobacteria;o__Burkholderiales;f__;g__	19.0	28.0	31.0	17.0	29.0	15.0	22.0	22.0	7.0	15.0	27.0	22.0	28.0	9.0	58.0	16.0	7.0	15.0	8.0	17.0	11.0	3.0	54.0	16.0	18.0	16.0	20.0	15.0	16.0	35.0	43.0	31.0	11.0	30.0	42.0	3.0	21.0	7.0	3.0	12.0	61.0	33.0	19.0	8.0	8.0	32.0	6.0	5.0	7.0
k__Bacteria;p__Proteobacteria;c__Betaproteobacteria;o__Burkholderiales;f__;g__Aquabacterium	30.0	64.0	100.0	5.0	187.0	20.0	87.0	24.0	8.0	30.0	41.0	5.0	94.0	41.0	93.0	60.0	79.0	20.0	17.0	92.0	32.0	6.0	40.0	73.0	84.0	16.0	105.0	24.0	25.0	62.0	72.0	38.0	80.0	171.0	65.0	19.0	30.0	33.0	24.0	42.0	152.0	18.0	59.0	17.0	23.0	137.0	20.0	8.0	38.0
k__Bacteria;p__Proteobacteria;c__Betaproteobacteria;o__Burkholderiales;f__;g__Ideonella	0.0	0.0	0.0	0.0	0.0	0.0	0.0	0.0	0.0	0.0	1.0	0.0	1.0	0.0	0.0	0.0	1.0	2.0	0.0	0.0	0.0	0.0	1.0	0.0	0.0	0.0	1.0	0.0	0.0	0.0	0.0	0.0	0.0	0.0	0.0	0.0	0.0	0.0	0.0	0.0	0.0	0.0	0.0	0.0	0.0	0.0	0.0	0.0	0.0
k__Bacteria;p__Proteobacteria;c__Betaproteobacteria;o__Burkholderiales;f__;g__Leptothrix	0.0	0.0	0.0	0.0	0.0	0.0	0.0	0.0	0.0	0.0	0.0	0.0	0.0	0.0	0.0	0.0	0.0	0.0	0.0	0.0	0.0	0.0	0.0	0.0	0.0	0.0	0.0	0.0	0.0	0.0	0.0	0.0	0.0	0.0	0.0	0.0	0.0	0.0	0.0	0.0	0.0	0.0	0.0	0.0	0.0	0.0	0.0	0.0	0.0
k__Bacteria;p__Proteobacteria;c__Betaproteobacteria;o__Burkholderiales;f__;g__Methylibium	19.0	20.0	10.0	7.0	28.0	13.0	51.0	24.0	6.0	21.0	30.0	16.0	23.0	29.0	12.0	29.0	8.0	37.0	8.0	29.0	3.0	1.0	12.0	19.0	14.0	24.0	20.0	23.0	10.0	7.0	2.0	18.0	4.0	8.0	9.0	3.0	20.0	10.0	18.0	16.0	7.0	81.0	25.0	13.0	10.0	19.0	7.0	3.0	12.0
k__Bacteria;p__Proteobacteria;c__Betaproteobacteria;o__Burkholderiales;f__;g__Mitsuaria	0.0	0.0	0.0	0.0	0.0	0.0	0.0	0.0	0.0	0.0	0.0	0.0	0.0	0.0	0.0	0.0	0.0	0.0	0.0	0.0	0.0	0.0	0.0	0.0	0.0	0.0	0.0	0.0	0.0	0.0	0.0	0.0	0.0	0.0	0.0	0.0	0.0	0.0	0.0	0.0	0.0	0.0	0.0	0.0	0.0	0.0	0.0	0.0	0.0
k__Bacteria;p__Proteobacteria;c__Betaproteobacteria;o__Burkholderiales;f__;g__Paucibacter	11.0	4.0	7.0	3.0	26.0	15.0	4.0	3.0	1.0	2.0	8.0	2.0	8.0	1.0	4.0	3.0	0.0	4.0	1.0	2.0	4.0	2.0	1.0	4.0	2.0	11.0	7.0	1.0	5.0	0.0	5.0	0.0	2.0	10.0	0.0	0.0	2.0	8.0	3.0	0.0	5.0	10.0	2.0	2.0	2.0	6.0	2.0	0.0	5.0
k__Bacteria;p__Proteobacteria;c__Betaproteobacteria;o__Burkholderiales;f__;g__Rubrivivax	3.0	17.0	0.0	3.0	18.0	4.0	5.0	2.0	0.0	0.0	4.0	6.0	4.0	0.0	37.0	1.0	2.0	5.0	2.0	0.0	4.0	0.0	25.0	0.0	2.0	0.0	1.0	7.0	4.0	19.0	10.0	7.0	1.0	2.0	22.0	0.0	5.0	1.0	2.0	6.0	35.0	0.0	3.0	2.0	6.0	1.0	1.0	1.0	3.0
k__Bacteria;p__Proteobacteria;c__Betaproteobacteria;o__Burkholderiales;f__;g__Sphaerotilus	0.0	9.0	0.0	5.0	0.0	8.0	0.0	1.0	1.0	1.0	0.0	1.0	1.0	0.0	4.0	2.0	0.0	1.0	0.0	0.0	1.0	0.0	4.0	0.0	0.0	0.0	0.0	2.0	0.0	0.0	0.0	0.0	0.0	7.0	0.0	0.0	0.0	0.0	0.0	0.0	0.0	8.0	0.0	1.0	1.0	0.0	0.0	0.0	1.0
k__Bacteria;p__Proteobacteria;c__Betaproteobacteria;o__Burkholderiales;f__;g__Tepidimonas	82.0	72.0	114.0	3.0	426.0	20.0	213.0	101.0	37.0	73.0	36.0	9.0	79.0	2.0	33.0	45.0	37.0	8.0	23.0	68.0	15.0	4.0	41.0	485.0	49.0	6.0	66.0	39.0	24.0	20.0	31.0	36.0	37.0	41.0	50.0	4.0	10.0	25.0	14.0	11.0	38.0	83.0	16.0	7.0	9.0	61.0	5.0	5.0	3.0
k__Bacteria;p__Proteobacteria;c__Betaproteobacteria;o__Burkholderiales;f__;g__Thiomonas	0.0	0.0	0.0	0.0	0.0	0.0	0.0	0.0	0.0	0.0	0.0	0.0	0.0	0.0	0.0	0.0	0.0	0.0	0.0	0.0	0.0	0.0	0.0	0.0	0.0	0.0	0.0	0.0	0.0	0.0	0.0	0.0	0.0	0.0	0.0	0.0	0.0	0.0	0.0	0.0	0.0	0.0	0.0	0.0	0.0	0.0	0.0	0.0	0.0
k__Bacteria;p__Proteobacteria;c__Betaproteobacteria;o__Burkholderiales;f__Alcaligenaceae;g__	0.0	6.0	5.0	1.0	1.0	9.0	7.0	13.0	3.0	4.0	17.0	42.0	6.0	4.0	3.0	7.0	3.0	24.0	20.0	8.0	8.0	46.0	9.0	9.0	19.0	1.0	6.0	14.0	2.0	3.0	6.0	12.0	2.0	42.0	1.0	1.0	22.0	7.0	10.0	18.0	18.0	23.0	10.0	16.0	15.0	12.0	14.0	10.0	36.0
k__Bacteria;p__Proteobacteria;c__Betaproteobacteria;o__Burkholderiales;f__Alcaligenaceae;g__Achromobacter	3.0	0.0	36.0	0.0	0.0	3.0	14.0	19.0	2.0	0.0	6.0	2.0	9.0	5.0	0.0	2.0	2.0	6.0	1.0	1.0	1.0	5.0	2.0	0.0	0.0	0.0	0.0	1.0	0.0	0.0	9.0	2.0	1.0	14.0	1.0	0.0	0.0	1.0	0.0	2.0	6.0	0.0	3.0	1.0	0.0	0.0	3.0	0.0	6.0
k__Bacteria;p__Proteobacteria;c__Betaproteobacteria;o__Burkholderiales;f__Alcaligenaceae;g__Alcaligenes	13.0	3.0	1.0	2.0	0.0	4.0	0.0	4.0	3.0	5.0	22.0	12.0	1.0	8.0	2.0	6.0	0.0	37.0	7.0	8.0	9.0	180.0	3.0	4.0	20.0	3.0	19.0	11.0	3.0	2.0	1.0	29.0	0.0	10.0	15.0	5.0	13.0	9.0	19.0	32.0	6.0	11.0	49.0	22.0	10.0	16.0	15.0	14.0	9.0
k__Bacteria;p__Proteobacteria;c__Betaproteobacteria;o__Burkholderiales;f__Alcaligenaceae;g__Azohydromonas	8.0	13.0	13.0	3.0	36.0	9.0	68.0	8.0	5.0	12.0	8.0	2.0	8.0	1.0	4.0	14.0	8.0	12.0	8.0	16.0	5.0	1.0	6.0	47.0	11.0	7.0	12.0	5.0	3.0	9.0	3.0	4.0	8.0	11.0	8.0	1.0	5.0	7.0	6.0	4.0	1.0	18.0	6.0	2.0	4.0	4.0	0.0	0.0	0.0
k__Bacteria;p__Proteobacteria;c__Betaproteobacteria;o__Burkholderiales;f__Alcaligenaceae;g__Bordetella	0.0	0.0	0.0	0.0	0.0	0.0	0.0	2.0	0.0	0.0	0.0	0.0	0.0	2.0	0.0	0.0	1.0	0.0	0.0	0.0	1.0	5.0	0.0	2.0	1.0	0.0	0.0	0.0	0.0	0.0	0.0	0.0	1.0	3.0	0.0	0.0	0.0	0.0	0.0	2.0	0.0	0.0	1.0	0.0	0.0	0.0	2.0	0.0	0.0
k__Bacteria;p__Proteobacteria;c__Betaproteobacteria;o__Burkholderiales;f__Alcaligenaceae;g__Oligella	0.0	0.0	0.0	0.0	0.0	0.0	0.0	0.0	0.0	0.0	0.0	0.0	0.0	0.0	0.0	0.0	0.0	0.0	0.0	0.0	0.0	0.0	0.0	0.0	0.0	0.0	0.0	0.0	0.0	0.0	0.0	0.0	0.0	0.0	0.0	0.0	0.0	0.0	0.0	0.0	0.0	0.0	0.0	0.0	0.0	0.0	0.0	0.0	0.0
k__Bacteria;p__Proteobacteria;c__Betaproteobacteria;o__Burkholderiales;f__Alcaligenaceae;g__Pelistega	0.0	0.0	0.0	0.0	0.0	0.0	0.0	0.0	0.0	0.0	0.0	0.0	0.0	0.0	0.0	0.0	0.0	0.0	0.0	0.0	0.0	0.0	0.0	0.0	0.0	0.0	0.0	0.0	0.0	0.0	0.0	0.0	0.0	0.0	0.0	0.0	0.0	0.0	0.0	0.0	0.0	0.0	0.0	0.0	0.0	0.0	0.0	0.0	0.0
k__Bacteria;p__Proteobacteria;c__Betaproteobacteria;o__Burkholderiales;f__Alcaligenaceae;g__Pigmentiphaga	0.0	4.0	0.0	0.0	0.0	0.0	5.0	4.0	1.0	4.0	8.0	0.0	0.0	6.0	2.0	12.0	1.0	0.0	4.0	6.0	0.0	0.0	5.0	0.0	1.0	8.0	0.0	1.0	1.0	0.0	0.0	3.0	0.0	5.0	1.0	1.0	1.0	4.0	0.0	4.0	3.0	3.0	3.0	0.0	4.0	8.0	4.0	0.0	14.0
k__Bacteria;p__Proteobacteria;c__Betaproteobacteria;o__Burkholderiales;f__Alcaligenaceae;g__Sutterella	30.0	22.0	20.0	16.0	55.0	17.0	25.0	13.0	2.0	9.0	16.0	3.0	14.0	3.0	3.0	4.0	3.0	21.0	8.0	1.0	26.0	42.0	3.0	17.0	23.0	6.0	10.0	44.0	6.0	10.0	11.0	31.0	2.0	0.0	8.0	7.0	13.0	13.0	22.0	29.0	3.0	11.0	24.0	72.0	11.0	43.0	51.0	20.0	12.0
k__Bacteria;p__Proteobacteria;c__Betaproteobacteria;o__Burkholderiales;f__Alcaligenaceae;g__Taylorella	0.0	0.0	0.0	0.0	0.0	0.0	0.0	0.0	0.0	0.0	0.0	0.0	0.0	0.0	0.0	0.0	0.0	0.0	0.0	0.0	0.0	0.0	0.0	0.0	0.0	0.0	0.0	0.0	0.0	0.0	0.0	0.0	0.0	0.0	0.0	0.0	0.0	0.0	0.0	0.0	0.0	0.0	0.0	0.0	0.0	0.0	0.0	0.0	0.0
k__Bacteria;p__Proteobacteria;c__Betaproteobacteria;o__Burkholderiales;f__Alcaligenaceae;g__Tetrathiobacter	0.0	0.0	0.0	0.0	0.0	0.0	0.0	0.0	0.0	0.0	0.0	0.0	0.0	0.0	0.0	0.0	0.0	0.0	0.0	0.0	0.0	1.0	1.0	0.0	0.0	0.0	0.0	0.0	0.0	2.0	0.0	0.0	0.0	0.0	0.0	0.0	0.0	1.0	0.0	0.0	0.0	0.0	0.0	0.0	0.0	1.0	0.0	0.0	3.0
k__Bacteria;p__Proteobacteria;c__Betaproteobacteria;o__Burkholderiales;f__Burkholderiaceae;g__	12.0	28.0	14.0	3.0	34.0	9.0	24.0	4.0	5.0	11.0	17.0	4.0	7.0	11.0	3.0	6.0	1.0	9.0	7.0	0.0	3.0	3.0	5.0	4.0	10.0	3.0	4.0	7.0	3.0	3.0	1.0	4.0	3.0	5.0	6.0	1.0	5.0	3.0	3.0	6.0	1.0	4.0	7.0	7.0	9.0	18.0	2.0	6.0	5.0
k__Bacteria;p__Proteobacteria;c__Betaproteobacteria;o__Burkholderiales;f__Burkholderiaceae;g__Burkholderia	3.0	1.0	0.0	0.0	8.0	5.0	0.0	0.0	4.0	2.0	0.0	0.0	2.0	2.0	3.0	12.0	0.0	16.0	0.0	12.0	1.0	0.0	0.0	1.0	0.0	0.0	5.0	2.0	0.0	0.0	0.0	0.0	1.0	0.0	1.0	0.0	6.0	4.0	0.0	4.0	26.0	9.0	1.0	3.0	0.0	2.0	0.0	1.0	2.0
k__Bacteria;p__Proteobacteria;c__Betaproteobacteria;o__Burkholderiales;f__Burkholderiaceae;g__Chitinimonas	0.0	0.0	0.0	0.0	0.0	0.0	0.0	0.0	0.0	0.0	0.0	0.0	0.0	0.0	0.0	0.0	0.0	0.0	0.0	0.0	0.0	0.0	0.0	0.0	0.0	0.0	0.0	0.0	0.0	0.0	0.0	0.0	0.0	0.0	0.0	0.0	0.0	0.0	0.0	0.0	0.0	0.0	0.0	0.0	0.0	0.0	0.0	0.0	0.0
k__Bacteria;p__Proteobacteria;c__Betaproteobacteria;o__Burkholderiales;f__Burkholderiaceae;g__Cupriavidus	0.0	7.0	7.0	0.0	0.0	0.0	9.0	6.0	1.0	0.0	2.0	0.0	4.0	1.0	1.0	0.0	4.0	0.0	0.0	0.0	0.0	1.0	0.0	9.0	0.0	1.0	4.0	3.0	2.0	1.0	2.0	0.0	3.0	0.0	2.0	2.0	1.0	0.0	1.0	0.0	10.0	5.0	6.0	3.0	1.0	16.0	1.0	0.0	1.0
k__Bacteria;p__Proteobacteria;c__Betaproteobacteria;o__Burkholderiales;f__Burkholderiaceae;g__Lautropia	59.0	74.0	21.0	47.0	16.0	58.0	38.0	8.0	11.0	67.0	93.0	30.0	8.0	21.0	6.0	43.0	10.0	82.0	42.0	12.0	28.0	93.0	16.0	17.0	54.0	16.0	9.0	91.0	28.0	93.0	10.0	60.0	10.0	76.0	63.0	64.0	167.0	66.0	75.0	103.0	88.0	75.0	67.0	109.0	81.0	30.0	110.0	116.0	102.0
k__Bacteria;p__Proteobacteria;c__Betaproteobacteria;o__Burkholderiales;f__Burkholderiaceae;g__Limnobacter	0.0	0.0	0.0	0.0	0.0	0.0	0.0	0.0	1.0	0.0	0.0	0.0	0.0	0.0	0.0	0.0	0.0	0.0	0.0	0.0	0.0	0.0	0.0	0.0	0.0	1.0	0.0	0.0	0.0	0.0	0.0	0.0	3.0	0.0	0.0	0.0	0.0	0.0	0.0	0.0	0.0	0.0	0.0	0.0	0.0	0.0	0.0	0.0	0.0
k__Bacteria;p__Proteobacteria;c__Betaproteobacteria;o__Burkholderiales;f__Burkholderiaceae;g__Pandoraea	0.0	0.0	0.0	0.0	0.0	0.0	0.0	0.0	0.0	0.0	0.0	0.0	0.0	0.0	0.0	0.0	0.0	0.0	0.0	0.0	0.0	0.0	0.0	0.0	0.0	0.0	0.0	0.0	0.0	0.0	0.0	0.0	0.0	0.0	0.0	0.0	0.0	0.0	0.0	0.0	0.0	0.0	0.0	0.0	0.0	0.0	0.0	0.0	1.0
k__Bacteria;p__Proteobacteria;c__Betaproteobacteria;o__Burkholderiales;f__Burkholderiaceae;g__Polynucleobacter	0.0	0.0	0.0	1.0	1.0	0.0	1.0	0.0	0.0	0.0	0.0	0.0	0.0	0.0	0.0	0.0	0.0	0.0	0.0	0.0	0.0	0.0	0.0	0.0	0.0	1.0	1.0	0.0	0.0	0.0	0.0	0.0	0.0	0.0	0.0	0.0	0.0	0.0	1.0	0.0	0.0	0.0	1.0	0.0	0.0	0.0	0.0	0.0	0.0
k__Bacteria;p__Proteobacteria;c__Betaproteobacteria;o__Burkholderiales;f__Burkholderiaceae;g__Ralstonia	9.0	43.0	1.0	6.0	20.0	5.0	37.0	10.0	7.0	22.0	17.0	8.0	11.0	3.0	10.0	2.0	6.0	22.0	7.0	37.0	8.0	5.0	5.0	20.0	5.0	3.0	11.0	13.0	1.0	7.0	0.0	1.0	14.0	17.0	2.0	1.0	20.0	4.0	3.0	16.0	19.0	29.0	21.0	10.0	9.0	16.0	12.0	5.0	11.0
k__Bacteria;p__Proteobacteria;c__Betaproteobacteria;o__Burkholderiales;f__Comamonadaceae;g__	42.0	69.0	53.0	18.0	119.0	45.0	98.0	40.0	25.0	45.0	76.0	30.0	54.0	64.0	45.0	100.0	54.0	73.0	41.0	93.0	21.0	53.0	31.0	52.0	96.0	81.0	103.0	53.0	25.0	43.0	20.0	109.0	66.0	48.0	56.0	18.0	62.0	49.0	51.0	65.0	24.0	64.0	59.0	23.0	36.0	54.0	20.0	18.0	39.0
k__Bacteria;p__Proteobacteria;c__Betaproteobacteria;o__Burkholderiales;f__Comamonadaceae;g__Acidovorax	6.0	10.0	25.0	8.0	12.0	2.0	5.0	2.0	0.0	11.0	6.0	2.0	2.0	3.0	5.0	12.0	2.0	9.0	0.0	5.0	3.0	2.0	9.0	7.0	5.0	14.0	6.0	7.0	2.0	1.0	4.0	12.0	6.0	4.0	10.0	1.0	2.0	3.0	2.0	5.0	1.0	10.0	5.0	3.0	1.0	18.0	1.0	4.0	5.0
k__Bacteria;p__Proteobacteria;c__Betaproteobacteria;o__Burkholderiales;f__Comamonadaceae;g__Alicycliphilus	0.0	0.0	0.0	0.0	0.0	0.0	0.0	0.0	0.0	0.0	0.0	0.0	0.0	0.0	0.0	0.0	0.0	0.0	0.0	0.0	0.0	0.0	0.0	0.0	0.0	0.0	0.0	0.0	0.0	0.0	0.0	0.0	0.0	0.0	0.0	0.0	0.0	0.0	0.0	0.0	0.0	1.0	2.0	0.0	0.0	0.0	0.0	0.0	1.0
k__Bacteria;p__Proteobacteria;c__Betaproteobacteria;o__Burkholderiales;f__Comamonadaceae;g__Aquamonas	1.0	0.0	11.0	5.0	8.0	3.0	6.0	2.0	0.0	9.0	3.0	3.0	5.0	1.0	0.0	15.0	1.0	9.0	6.0	2.0	0.0	0.0	2.0	3.0	1.0	7.0	4.0	0.0	0.0	3.0	4.0	5.0	3.0	2.0	2.0	0.0	2.0	2.0	4.0	3.0	0.0	5.0	3.0	0.0	2.0	12.0	1.0	0.0	0.0
k__Bacteria;p__Proteobacteria;c__Betaproteobacteria;o__Burkholderiales;f__Comamonadaceae;g__Brachymonas	10.0	17.0	6.0	2.0	4.0	4.0	3.0	4.0	2.0	46.0	31.0	4.0	6.0	13.0	12.0	20.0	25.0	16.0	9.0	16.0	7.0	18.0	24.0	29.0	34.0	4.0	23.0	15.0	5.0	13.0	7.0	22.0	16.0	17.0	12.0	6.0	16.0	15.0	18.0	20.0	9.0	15.0	170.0	59.0	46.0	25.0	60.0	43.0	103.0
k__Bacteria;p__Proteobacteria;c__Betaproteobacteria;o__Burkholderiales;f__Comamonadaceae;g__Caldimonas	0.0	0.0	0.0	0.0	0.0	0.0	0.0	0.0	0.0	0.0	0.0	0.0	0.0	0.0	0.0	0.0	0.0	0.0	0.0	0.0	0.0	0.0	0.0	0.0	0.0	0.0	0.0	0.0	0.0	0.0	0.0	0.0	0.0	0.0	0.0	0.0	0.0	0.0	0.0	0.0	0.0	0.0	0.0	0.0	0.0	0.0	0.0	0.0	0.0
k__Bacteria;p__Proteobacteria;c__Betaproteobacteria;o__Burkholderiales;f__Comamonadaceae;g__Comamonas	14.0	15.0	52.0	1.0	2.0	4.0	19.0	5.0	11.0	13.0	12.0	1.0	19.0	33.0	17.0	22.0	36.0	28.0	18.0	38.0	8.0	9.0	27.0	37.0	36.0	2.0	20.0	19.0	6.0	7.0	11.0	32.0	30.0	18.0	25.0	4.0	20.0	19.0	20.0	11.0	15.0	5.0	150.0	61.0	33.0	30.0	54.0	24.0	83.0
k__Bacteria;p__Proteobacteria;c__Betaproteobacteria;o__Burkholderiales;f__Comamonadaceae;g__Curvibacter	0.0	2.0	0.0	0.0	0.0	0.0	1.0	0.0	0.0	2.0	0.0	0.0	0.0	0.0	0.0	0.0	0.0	0.0	0.0	0.0	0.0	0.0	0.0	0.0	0.0	0.0	0.0	0.0	1.0	0.0	0.0	1.0	0.0	0.0	0.0	0.0	0.0	0.0	0.0	1.0	0.0	1.0	1.0	0.0	0.0	1.0	0.0	0.0	1.0
k__Bacteria;p__Proteobacteria;c__Betaproteobacteria;o__Burkholderiales;f__Comamonadaceae;g__Delftia	14.0	2.0	2.0	2.0	25.0	6.0	6.0	5.0	0.0	9.0	0.0	1.0	2.0	11.0	1.0	1.0	2.0	3.0	1.0	0.0	2.0	0.0	3.0	23.0	1.0	0.0	0.0	5.0	0.0	1.0	2.0	3.0	3.0	7.0	0.0	0.0	2.0	0.0	1.0	0.0	15.0	8.0	0.0	1.0	1.0	4.0	2.0	1.0	2.0
k__Bacteria;p__Proteobacteria;c__Betaproteobacteria;o__Burkholderiales;f__Comamonadaceae;g__Diaphorobacter	0.0	0.0	0.0	0.0	0.0	0.0	0.0	0.0	0.0	0.0	0.0	0.0	0.0	0.0	0.0	0.0	0.0	0.0	0.0	1.0	0.0	0.0	0.0	2.0	2.0	0.0	1.0	0.0	0.0	0.0	0.0	1.0	0.0	0.0	0.0	0.0	0.0	0.0	0.0	1.0	1.0	1.0	0.0	0.0	0.0	0.0	0.0	1.0	0.0
k__Bacteria;p__Proteobacteria;c__Betaproteobacteria;o__Burkholderiales;f__Comamonadaceae;g__Giesbergeria	0.0	0.0	0.0	0.0	0.0	0.0	0.0	0.0	0.0	0.0	0.0	0.0	0.0	0.0	0.0	0.0	0.0	0.0	0.0	0.0	0.0	0.0	0.0	0.0	0.0	0.0	0.0	0.0	0.0	0.0	0.0	0.0	0.0	0.0	0.0	0.0	0.0	0.0	0.0	0.0	0.0	0.0	0.0	0.0	0.0	0.0	0.0	0.0	0.0
k__Bacteria;p__Proteobacteria;c__Betaproteobacteria;o__Burkholderiales;f__Comamonadaceae;g__Hydrogenophaga	1.0	0.0	0.0	0.0	0.0	0.0	1.0	0.0	0.0	0.0	0.0	0.0	1.0	0.0	0.0	0.0	0.0	1.0	0.0	0.0	0.0	0.0	0.0	0.0	0.0	1.0	0.0	0.0	0.0	1.0	0.0	0.0	1.0	1.0	0.0	0.0	0.0	1.0	1.0	0.0	0.0	1.0	1.0	0.0	0.0	0.0	0.0	0.0	0.0
k__Bacteria;p__Proteobacteria;c__Betaproteobacteria;o__Burkholderiales;f__Comamonadaceae;g__Hylemonella	33.0	57.0	32.0	12.0	61.0	20.0	48.0	29.0	11.0	14.0	36.0	8.0	83.0	16.0	85.0	188.0	194.0	54.0	45.0	219.0	62.0	22.0	163.0	114.0	220.0	39.0	216.0	25.0	59.0	73.0	76.0	117.0	145.0	185.0	176.0	21.0	66.0	76.0	48.0	73.0	32.0	51.0	62.0	26.0	38.0	87.0	19.0	13.0	47.0
k__Bacteria;p__Proteobacteria;c__Betaproteobacteria;o__Burkholderiales;f__Comamonadaceae;g__Lampropedia	3.0	21.0	19.0	6.0	0.0	3.0	0.0	0.0	3.0	9.0	34.0	9.0	3.0	1.0	3.0	2.0	3.0	19.0	6.0	2.0	9.0	22.0	6.0	14.0	20.0	2.0	6.0	10.0	3.0	8.0	14.0	28.0	4.0	0.0	2.0	6.0	32.0	16.0	17.0	18.0	0.0	10.0	22.0	20.0	26.0	0.0	39.0	18.0	23.0
k__Bacteria;p__Proteobacteria;c__Betaproteobacteria;o__Burkholderiales;f__Comamonadaceae;g__Limnohabitans	19.0	9.0	31.0	10.0	110.0	11.0	17.0	33.0	10.0	57.0	35.0	3.0	114.0	7.0	59.0	107.0	77.0	24.0	34.0	124.0	30.0	17.0	70.0	31.0	116.0	19.0	97.0	11.0	10.0	40.0	58.0	80.0	94.0	118.0	90.0	19.0	31.0	37.0	31.0	38.0	30.0	10.0	45.0	9.0	18.0	42.0	6.0	8.0	13.0
k__Bacteria;p__Proteobacteria;c__Betaproteobacteria;o__Burkholderiales;f__Comamonadaceae;g__Malikia	0.0	0.0	0.0	0.0	0.0	0.0	28.0	7.0	0.0	1.0	1.0	0.0	0.0	0.0	3.0	0.0	0.0	1.0	1.0	0.0	0.0	0.0	0.0	0.0	0.0	1.0	0.0	0.0	0.0	0.0	0.0	0.0	0.0	0.0	0.0	0.0	1.0	3.0	1.0	0.0	10.0	0.0	0.0	1.0	0.0	0.0	0.0	0.0	0.0
k__Bacteria;p__Proteobacteria;c__Betaproteobacteria;o__Burkholderiales;f__Comamonadaceae;g__Polaromonas	16.0	27.0	6.0	5.0	29.0	15.0	33.0	17.0	11.0	19.0	34.0	13.0	16.0	8.0	3.0	70.0	2.0	26.0	12.0	36.0	11.0	7.0	21.0	6.0	26.0	66.0	15.0	25.0	10.0	4.0	0.0	22.0	10.0	0.0	10.0	6.0	27.0	23.0	21.0	24.0	6.0	39.0	14.0	10.0	7.0	20.0	7.0	8.0	12.0
k__Bacteria;p__Proteobacteria;c__Betaproteobacteria;o__Burkholderiales;f__Comamonadaceae;g__Ramlibacter	0.0	1.0	0.0	3.0	5.0	5.0	2.0	3.0	1.0	1.0	1.0	5.0	1.0	0.0	0.0	4.0	1.0	4.0	3.0	4.0	0.0	1.0	1.0	0.0	1.0	1.0	0.0	1.0	0.0	1.0	4.0	0.0	0.0	0.0	4.0	0.0	1.0	0.0	1.0	0.0	0.0	2.0	0.0	3.0	2.0	0.0	1.0	0.0	1.0
k__Bacteria;p__Proteobacteria;c__Betaproteobacteria;o__Burkholderiales;f__Comamonadaceae;g__Rhodoferax	8.0	6.0	10.0	0.0	37.0	4.0	4.0	4.0	1.0	8.0	10.0	5.0	0.0	4.0	1.0	8.0	12.0	4.0	6.0	7.0	3.0	2.0	0.0	3.0	1.0	49.0	11.0	9.0	7.0	2.0	0.0	9.0	0.0	0.0	3.0	1.0	11.0	3.0	0.0	6.0	0.0	3.0	4.0	2.0	5.0	8.0	1.0	1.0	1.0
k__Bacteria;p__Proteobacteria;c__Betaproteobacteria;o__Burkholderiales;f__Comamonadaceae;g__Schlegelella	36.0	64.0	60.0	6.0	197.0	28.0	241.0	44.0	28.0	45.0	40.0	6.0	45.0	1.0	24.0	28.0	33.0	10.0	12.0	38.0	13.0	3.0	24.0	281.0	44.0	9.0	51.0	30.0	21.0	26.0	7.0	21.0	37.0	10.0	31.0	3.0	7.0	16.0	13.0	8.0	10.0	88.0	21.0	1.0	13.0	1.0	2.0	0.0	3.0
k__Bacteria;p__Proteobacteria;c__Betaproteobacteria;o__Burkholderiales;f__Comamonadaceae;g__Simplicispira	0.0	0.0	0.0	0.0	0.0	0.0	0.0	0.0	0.0	0.0	0.0	0.0	1.0	0.0	0.0	1.0	1.0	0.0	0.0	0.0	0.0	4.0	0.0	0.0	0.0	0.0	0.0	2.0	0.0	0.0	0.0	1.0	0.0	0.0	0.0	0.0	0.0	0.0	2.0	1.0	0.0	0.0	0.0	2.0	4.0	0.0	1.0	0.0	1.0
k__Bacteria;p__Proteobacteria;c__Betaproteobacteria;o__Burkholderiales;f__Comamonadaceae;g__Variovorax	0.0	9.0	0.0	1.0	5.0	3.0	15.0	1.0	2.0	5.0	10.0	3.0	6.0	0.0	0.0	0.0	3.0	7.0	2.0	2.0	5.0	7.0	4.0	0.0	7.0	4.0	3.0	2.0	0.0	3.0	0.0	5.0	10.0	8.0	1.0	0.0	3.0	2.0	2.0	3.0	0.0	1.0	9.0	3.0	2.0	3.0	6.0	2.0	2.0
k__Bacteria;p__Proteobacteria;c__Betaproteobacteria;o__Burkholderiales;f__Comamonadaceae;g__Verminephrobacter	0.0	0.0	0.0	0.0	0.0	0.0	0.0	0.0	0.0	0.0	1.0	0.0	0.0	0.0	0.0	0.0	0.0	0.0	0.0	0.0	0.0	0.0	0.0	0.0	0.0	0.0	1.0	0.0	0.0	0.0	0.0	0.0	0.0	0.0	0.0	0.0	0.0	0.0	0.0	0.0	0.0	0.0	0.0	0.0	0.0	0.0	0.0	0.0	0.0
k__Bacteria;p__Proteobacteria;c__Betaproteobacteria;o__Burkholderiales;f__Comamonadaceae;g__Xenophilus	1.0	0.0	0.0	0.0	0.0	0.0	1.0	0.0	0.0	0.0	1.0	2.0	0.0	0.0	1.0	0.0	0.0	0.0	0.0	0.0	1.0	0.0	1.0	0.0	0.0	0.0	0.0	0.0	0.0	0.0	0.0	1.0	1.0	0.0	0.0	0.0	0.0	0.0	1.0	0.0	0.0	0.0	0.0	0.0	0.0	1.0	0.0	0.0	0.0
k__Bacteria;p__Proteobacteria;c__Betaproteobacteria;o__Burkholderiales;f__Oxalobacteraceae;g__	84.0	217.0	376.0	62.0	93.0	79.0	197.0	85.0	20.0	100.0	106.0	20.0	46.0	43.0	45.0	44.0	15.0	133.0	32.0	107.0	29.0	104.0	27.0	62.0	39.0	34.0	89.0	97.0	27.0	70.0	32.0	51.0	25.0	46.0	25.0	12.0	82.0	27.0	42.0	63.0	89.0	129.0	48.0	30.0	37.0	90.0	28.0	33.0	40.0
k__Bacteria;p__Proteobacteria;c__Betaproteobacteria;o__Burkholderiales;f__Oxalobacteraceae;g__Collimonas	0.0	0.0	0.0	0.0	0.0	0.0	0.0	1.0	0.0	0.0	1.0	0.0	0.0	0.0	0.0	0.0	0.0	0.0	0.0	0.0	0.0	0.0	0.0	0.0	0.0	0.0	0.0	0.0	0.0	0.0	0.0	0.0	0.0	0.0	0.0	0.0	0.0	0.0	0.0	0.0	0.0	0.0	0.0	0.0	0.0	0.0	0.0	0.0	0.0
k__Bacteria;p__Proteobacteria;c__Betaproteobacteria;o__Burkholderiales;f__Oxalobacteraceae;g__Herbaspirillum	0.0	0.0	0.0	0.0	0.0	0.0	0.0	0.0	0.0	0.0	0.0	0.0	0.0	0.0	0.0	0.0	0.0	0.0	0.0	0.0	0.0	0.0	0.0	0.0	0.0	0.0	0.0	0.0	0.0	0.0	0.0	0.0	0.0	17.0	0.0	0.0	0.0	0.0	0.0	0.0	0.0	0.0	0.0	0.0	0.0	0.0	0.0	0.0	0.0
k__Bacteria;p__Proteobacteria;c__Betaproteobacteria;o__Burkholderiales;f__Oxalobacteraceae;g__Janthinobacterium	31.0	13.0	3.0	12.0	32.0	16.0	2.0	22.0	7.0	14.0	14.0	2.0	33.0	15.0	8.0	9.0	4.0	24.0	7.0	14.0	5.0	10.0	6.0	11.0	6.0	17.0	5.0	16.0	1.0	5.0	14.0	12.0	17.0	0.0	3.0	4.0	23.0	4.0	5.0	41.0	10.0	24.0	12.0	8.0	4.0	29.0	6.0	4.0	11.0
k__Bacteria;p__Proteobacteria;c__Betaproteobacteria;o__Burkholderiales;f__Oxalobacteraceae;g__Massilia	180.0	307.0	131.0	73.0	229.0	241.0	603.0	248.0	53.0	324.0	465.0	68.0	204.0	101.0	139.0	249.0	78.0	376.0	116.0	868.0	121.0	57.0	212.0	138.0	127.0	211.0	234.0	167.0	91.0	163.0	57.0	164.0	87.0	102.0	99.0	34.0	194.0	44.0	77.0	198.0	159.0	222.0	145.0	96.0	78.0	411.0	70.0	60.0	79.0
k__Bacteria;p__Proteobacteria;c__Betaproteobacteria;o__Burkholderiales;f__Oxalobacteraceae;g__Oxalobacter	0.0	0.0	0.0	2.0	0.0	0.0	0.0	0.0	0.0	0.0	0.0	0.0	0.0	0.0	0.0	0.0	1.0	0.0	0.0	0.0	0.0	0.0	0.0	5.0	0.0	0.0	0.0	0.0	0.0	0.0	0.0	0.0	0.0	0.0	0.0	0.0	0.0	0.0	0.0	0.0	0.0	0.0	0.0	0.0	1.0	0.0	0.0	0.0	0.0
k__Bacteria;p__Proteobacteria;c__Betaproteobacteria;o__Burkholderiales;f__Oxalobacteraceae;g__Paucimonas	0.0	0.0	0.0	0.0	0.0	0.0	0.0	0.0	0.0	0.0	0.0	0.0	0.0	0.0	0.0	0.0	0.0	0.0	0.0	0.0	0.0	0.0	0.0	0.0	0.0	0.0	0.0	0.0	0.0	0.0	0.0	0.0	0.0	0.0	0.0	0.0	0.0	0.0	0.0	0.0	0.0	0.0	0.0	0.0	0.0	0.0	0.0	0.0	0.0
k__Bacteria;p__Proteobacteria;c__Betaproteobacteria;o__Gallionellales;f__Gallionellaceae;g__	8.0	1.0	0.0	0.0	0.0	0.0	7.0	2.0	0.0	5.0	3.0	1.0	0.0	0.0	1.0	0.0	1.0	0.0	0.0	1.0	0.0	1.0	0.0	1.0	0.0	1.0	0.0	0.0	0.0	0.0	8.0	4.0	0.0	0.0	0.0	0.0	2.0	0.0	0.0	2.0	0.0	1.0	2.0	2.0	1.0	0.0	0.0	0.0	0.0
k__Bacteria;p__Proteobacteria;c__Betaproteobacteria;o__Gallionellales;f__Gallionellaceae;g__Gallionella	5.0	0.0	0.0	0.0	0.0	1.0	0.0	0.0	0.0	0.0	0.0	0.0	0.0	0.0	0.0	0.0	1.0	0.0	0.0	0.0	0.0	0.0	0.0	2.0	0.0	0.0	1.0	0.0	0.0	0.0	0.0	0.0	0.0	0.0	0.0	0.0	2.0	0.0	0.0	0.0	0.0	1.0	1.0	0.0	0.0	0.0	0.0	0.0	0.0
k__Bacteria;p__Proteobacteria;c__Betaproteobacteria;o__Hydrogenophilales;f__Hydrogenophilaceae;g__	0.0	1.0	0.0	0.0	1.0	0.0	0.0	0.0	0.0	0.0	0.0	0.0	2.0	0.0	0.0	0.0	0.0	0.0	0.0	0.0	0.0	1.0	0.0	8.0	1.0	1.0	0.0	1.0	0.0	0.0	4.0	0.0	1.0	4.0	4.0	0.0	0.0	2.0	0.0	3.0	0.0	4.0	21.0	6.0	4.0	2.0	6.0	9.0	12.0
k__Bacteria;p__Proteobacteria;c__Betaproteobacteria;o__Hydrogenophilales;f__Hydrogenophilaceae;g__Hydrogenophilus	13.0	10.0	35.0	2.0	201.0	17.0	49.0	11.0	4.0	22.0	3.0	1.0	24.0	16.0	1.0	2.0	1.0	0.0	4.0	18.0	3.0	1.0	1.0	64.0	16.0	0.0	4.0	2.0	1.0	4.0	10.0	0.0	6.0	22.0	5.0	0.0	3.0	2.0	4.0	5.0	7.0	28.0	0.0	1.0	0.0	22.0	0.0	0.0	5.0
k__Bacteria;p__Proteobacteria;c__Betaproteobacteria;o__Hydrogenophilales;f__Hydrogenophilaceae;g__Thiobacillus	0.0	0.0	0.0	0.0	0.0	0.0	0.0	0.0	0.0	0.0	0.0	0.0	0.0	0.0	0.0	0.0	0.0	0.0	0.0	0.0	0.0	0.0	0.0	0.0	0.0	0.0	0.0	0.0	0.0	0.0	0.0	0.0	0.0	0.0	0.0	0.0	0.0	1.0	0.0	0.0	0.0	2.0	0.0	0.0	0.0	0.0	0.0	0.0	0.0
k__Bacteria;p__Proteobacteria;c__Betaproteobacteria;o__Methylophilales;f__;g__	0.0	3.0	0.0	0.0	8.0	1.0	0.0	2.0	0.0	0.0	1.0	0.0	0.0	0.0	0.0	0.0	0.0	0.0	0.0	0.0	1.0	0.0	0.0	0.0	0.0	1.0	0.0	0.0	1.0	0.0	0.0	0.0	0.0	0.0	0.0	0.0	0.0	0.0	0.0	5.0	1.0	0.0	0.0	0.0	0.0	0.0	0.0	0.0	0.0
k__Bacteria;p__Proteobacteria;c__Betaproteobacteria;o__Methylophilales;f__Methylophilaceae;g__	4.0	2.0	4.0	0.0	30.0	1.0	2.0	11.0	0.0	1.0	7.0	0.0	0.0	0.0	0.0	3.0	0.0	1.0	1.0	3.0	0.0	0.0	3.0	1.0	3.0	1.0	0.0	1.0	0.0	1.0	0.0	2.0	1.0	4.0	1.0	1.0	5.0	0.0	1.0	1.0	1.0	3.0	1.0	3.0	2.0	1.0	0.0	2.0	0.0
k__Bacteria;p__Proteobacteria;c__Betaproteobacteria;o__Methylophilales;f__Methylophilaceae;g__Methylobacillus	8.0	0.0	0.0	0.0	0.0	0.0	0.0	0.0	0.0	0.0	0.0	0.0	2.0	0.0	0.0	3.0	1.0	0.0	2.0	4.0	1.0	1.0	2.0	0.0	2.0	1.0	5.0	0.0	0.0	0.0	0.0	4.0	7.0	2.0	2.0	0.0	4.0	4.0	1.0	2.0	0.0	0.0	0.0	0.0	1.0	3.0	0.0	1.0	0.0
k__Bacteria;p__Proteobacteria;c__Betaproteobacteria;o__Methylophilales;f__Methylophilaceae;g__Methylophilus	0.0	0.0	0.0	1.0	0.0	0.0	0.0	1.0	0.0	2.0	5.0	0.0	5.0	0.0	2.0	2.0	5.0	3.0	3.0	4.0	1.0	1.0	0.0	1.0	5.0	3.0	10.0	0.0	1.0	0.0	8.0	0.0	1.0	0.0	1.0	1.0	1.0	0.0	0.0	1.0	1.0	0.0	3.0	0.0	0.0	4.0	0.0	1.0	2.0
k__Bacteria;p__Proteobacteria;c__Betaproteobacteria;o__Methylophilales;f__Methylophilaceae;g__Methylotenera	15.0	5.0	2.0	4.0	24.0	2.0	4.0	9.0	0.0	3.0	9.0	8.0	6.0	0.0	0.0	6.0	0.0	4.0	1.0	0.0	0.0	0.0	5.0	9.0	7.0	19.0	3.0	4.0	4.0	3.0	0.0	11.0	6.0	9.0	0.0	1.0	7.0	1.0	4.0	4.0	3.0	8.0	0.0	1.0	1.0	3.0	0.0	3.0	6.0
k__Bacteria;p__Proteobacteria;c__Betaproteobacteria;o__Methylophilales;f__Methylophilaceae;g__Methylovorus	0.0	0.0	0.0	0.0	0.0	0.0	0.0	0.0	0.0	0.0	0.0	0.0	0.0	0.0	0.0	0.0	0.0	0.0	0.0	1.0	0.0	0.0	0.0	0.0	0.0	0.0	0.0	0.0	0.0	0.0	0.0	0.0	0.0	0.0	0.0	1.0	0.0	0.0	0.0	2.0	0.0	0.0	0.0	0.0	0.0	0.0	0.0	0.0	0.0
k__Bacteria;p__Proteobacteria;c__Betaproteobacteria;o__Neisseriales;f__Neisseriaceae;g__	154.0	304.0	76.0	171.0	191.0	234.0	200.0	65.0	62.0	340.0	561.0	218.0	243.0	186.0	64.0	93.0	67.0	284.0	226.0	47.0	125.0	384.0	122.0	52.0	299.0	32.0	114.0	375.0	166.0	66.0	120.0	325.0	187.0	119.0	70.0	170.0	449.0	132.0	287.0	303.0	111.0	2659.0	341.0	315.0	283.0	105.0	898.0	410.0	615.0
k__Bacteria;p__Proteobacteria;c__Betaproteobacteria;o__Neisseriales;f__Neisseriaceae;g__Alysiella	0.0	0.0	0.0	0.0	0.0	0.0	0.0	0.0	0.0	0.0	0.0	0.0	0.0	0.0	0.0	0.0	0.0	0.0	0.0	0.0	0.0	0.0	0.0	0.0	0.0	0.0	0.0	0.0	0.0	0.0	0.0	0.0	0.0	0.0	0.0	0.0	0.0	0.0	0.0	0.0	0.0	1.0	0.0	0.0	0.0	0.0	0.0	0.0	0.0
k__Bacteria;p__Proteobacteria;c__Betaproteobacteria;o__Neisseriales;f__Neisseriaceae;g__Aquitalea	0.0	0.0	0.0	0.0	0.0	0.0	0.0	0.0	0.0	0.0	0.0	0.0	0.0	2.0	0.0	0.0	0.0	0.0	0.0	0.0	0.0	0.0	0.0	0.0	0.0	0.0	0.0	0.0	0.0	0.0	0.0	0.0	0.0	0.0	0.0	0.0	0.0	0.0	0.0	0.0	0.0	0.0	0.0	0.0	0.0	0.0	0.0	0.0	0.0
k__Bacteria;p__Proteobacteria;c__Betaproteobacteria;o__Neisseriales;f__Neisseriaceae;g__Bergeriella	0.0	0.0	0.0	0.0	0.0	0.0	0.0	0.0	0.0	0.0	0.0	0.0	0.0	0.0	0.0	0.0	0.0	0.0	0.0	0.0	0.0	0.0	0.0	0.0	0.0	0.0	0.0	0.0	0.0	0.0	0.0	0.0	0.0	0.0	0.0	0.0	0.0	0.0	0.0	0.0	0.0	0.0	0.0	0.0	0.0	0.0	0.0	0.0	0.0
k__Bacteria;p__Proteobacteria;c__Betaproteobacteria;o__Neisseriales;f__Neisseriaceae;g__Chromobacterium	0.0	0.0	0.0	0.0	0.0	0.0	0.0	0.0	0.0	0.0	0.0	0.0	0.0	0.0	0.0	0.0	0.0	0.0	0.0	0.0	0.0	0.0	0.0	0.0	0.0	0.0	0.0	0.0	0.0	0.0	0.0	0.0	0.0	0.0	0.0	0.0	0.0	0.0	0.0	0.0	0.0	0.0	0.0	0.0	0.0	0.0	0.0	0.0	0.0
k__Bacteria;p__Proteobacteria;c__Betaproteobacteria;o__Neisseriales;f__Neisseriaceae;g__Conchiformibius	175.0	257.0	102.0	182.0	374.0	232.0	129.0	67.0	51.0	480.0	359.0	227.0	67.0	188.0	52.0	97.0	29.0	223.0	237.0	49.0	128.0	406.0	113.0	66.0	451.0	25.0	86.0	306.0	138.0	57.0	36.0	324.0	70.0	72.0	56.0	159.0	446.0	233.0	303.0	344.0	10.0	5187.0	354.0	353.0	239.0	79.0	1666.0	569.0	623.0
k__Bacteria;p__Proteobacteria;c__Betaproteobacteria;o__Neisseriales;f__Neisseriaceae;g__Deefgea	0.0	0.0	0.0	0.0	0.0	0.0	0.0	0.0	0.0	0.0	0.0	0.0	0.0	0.0	0.0	0.0	0.0	0.0	0.0	0.0	0.0	0.0	0.0	0.0	0.0	0.0	0.0	0.0	0.0	0.0	0.0	0.0	0.0	0.0	0.0	0.0	0.0	0.0	0.0	0.0	0.0	0.0	0.0	0.0	0.0	0.0	0.0	0.0	0.0
k__Bacteria;p__Proteobacteria;c__Betaproteobacteria;o__Neisseriales;f__Neisseriaceae;g__Eikenella	0.0	0.0	0.0	0.0	0.0	0.0	0.0	0.0	3.0	2.0	0.0	3.0	3.0	3.0	2.0	1.0	0.0	3.0	5.0	3.0	2.0	15.0	12.0	1.0	1.0	0.0	0.0	0.0	0.0	27.0	4.0	4.0	1.0	0.0	5.0	10.0	28.0	5.0	11.0	21.0	41.0	6.0	8.0	5.0	8.0	4.0	3.0	46.0	4.0
k__Bacteria;p__Proteobacteria;c__Betaproteobacteria;o__Neisseriales;f__Neisseriaceae;g__Iodobacter	0.0	0.0	0.0	0.0	0.0	0.0	0.0	0.0	0.0	0.0	0.0	0.0	0.0	0.0	0.0	0.0	0.0	0.0	0.0	0.0	0.0	0.0	0.0	0.0	0.0	0.0	0.0	0.0	0.0	0.0	0.0	0.0	0.0	0.0	0.0	0.0	0.0	0.0	0.0	0.0	0.0	0.0	0.0	0.0	0.0	0.0	0.0	0.0	0.0
k__Bacteria;p__Proteobacteria;c__Betaproteobacteria;o__Neisseriales;f__Neisseriaceae;g__Kingella	3.0	19.0	0.0	2.0	1.0	0.0	2.0	1.0	1.0	10.0	15.0	2.0	4.0	1.0	4.0	4.0	2.0	10.0	9.0	1.0	0.0	4.0	9.0	2.0	8.0	0.0	4.0	8.0	6.0	0.0	2.0	4.0	1.0	0.0	2.0	4.0	10.0	5.0	2.0	3.0	10.0	40.0	2.0	3.0	5.0	0.0	13.0	7.0	10.0
k__Bacteria;p__Proteobacteria;c__Betaproteobacteria;o__Neisseriales;f__Neisseriaceae;g__Microvirgula	0.0	0.0	0.0	0.0	0.0	0.0	0.0	0.0	0.0	0.0	0.0	0.0	0.0	0.0	0.0	0.0	0.0	0.0	0.0	0.0	0.0	0.0	0.0	0.0	0.0	0.0	0.0	0.0	0.0	0.0	0.0	0.0	0.0	0.0	0.0	0.0	0.0	0.0	0.0	0.0	0.0	0.0	0.0	0.0	0.0	0.0	0.0	0.0	0.0
k__Bacteria;p__Proteobacteria;c__Betaproteobacteria;o__Neisseriales;f__Neisseriaceae;g__Neisseria	909.0	764.0	166.0	319.0	68.0	82.0	106.0	522.0	423.0	306.0	370.0	1032.0	328.0	826.0	923.0	130.0	120.0	188.0	244.0	87.0	144.0	218.0	518.0	438.0	101.0	152.0	87.0	131.0	91.0	404.0	75.0	117.0	276.0	98.0	1355.0	313.0	904.0	520.0	252.0	381.0	1604.0	254.0	188.0	235.0	172.0	128.0	74.0	1025.0	220.0
k__Bacteria;p__Proteobacteria;c__Betaproteobacteria;o__Neisseriales;f__Neisseriaceae;g__Silvimonas	0.0	0.0	0.0	0.0	0.0	0.0	0.0	0.0	0.0	0.0	0.0	0.0	0.0	0.0	0.0	0.0	0.0	0.0	0.0	0.0	0.0	0.0	0.0	0.0	0.0	0.0	0.0	0.0	0.0	0.0	0.0	0.0	0.0	0.0	0.0	0.0	0.0	0.0	0.0	0.0	0.0	0.0	0.0	0.0	0.0	0.0	0.0	0.0	0.0
k__Bacteria;p__Proteobacteria;c__Betaproteobacteria;o__Neisseriales;f__Neisseriaceae;g__Simonsiella	0.0	0.0	0.0	0.0	0.0	0.0	0.0	0.0	0.0	0.0	1.0	0.0	0.0	0.0	0.0	0.0	0.0	0.0	0.0	0.0	0.0	0.0	0.0	0.0	0.0	0.0	0.0	0.0	0.0	0.0	0.0	0.0	0.0	0.0	0.0	0.0	0.0	0.0	0.0	0.0	0.0	0.0	0.0	0.0	0.0	0.0	0.0	1.0	0.0
k__Bacteria;p__Proteobacteria;c__Betaproteobacteria;o__Neisseriales;f__Neisseriaceae;g__Stenoxybacter	0.0	0.0	0.0	0.0	0.0	0.0	12.0	0.0	2.0	0.0	0.0	0.0	0.0	0.0	0.0	0.0	0.0	0.0	0.0	0.0	0.0	0.0	0.0	0.0	0.0	0.0	0.0	0.0	0.0	0.0	0.0	3.0	0.0	0.0	0.0	0.0	0.0	0.0	0.0	0.0	0.0	0.0	0.0	0.0	0.0	0.0	0.0	0.0	0.0
k__Bacteria;p__Proteobacteria;c__Betaproteobacteria;o__Neisseriales;f__Neisseriaceae;g__Vitreoscilla	0.0	0.0	0.0	0.0	0.0	1.0	0.0	1.0	4.0	0.0	0.0	0.0	0.0	0.0	0.0	1.0	0.0	0.0	0.0	0.0	0.0	0.0	0.0	0.0	0.0	0.0	0.0	0.0	0.0	0.0	0.0	0.0	0.0	0.0	0.0	0.0	1.0	0.0	1.0	0.0	0.0	0.0	0.0	0.0	0.0	0.0	0.0	0.0	0.0
k__Bacteria;p__Proteobacteria;c__Betaproteobacteria;o__Neisseriales;f__Neisseriaceae;g__Vogesella	0.0	0.0	0.0	0.0	0.0	1.0	0.0	0.0	2.0	1.0	0.0	3.0	1.0	0.0	0.0	0.0	0.0	1.0	0.0	4.0	0.0	1.0	0.0	0.0	0.0	1.0	0.0	8.0	0.0	0.0	0.0	2.0	0.0	0.0	0.0	0.0	1.0	0.0	0.0	0.0	0.0	0.0	0.0	1.0	0.0	0.0	0.0	0.0	0.0
k__Bacteria;p__Proteobacteria;c__Betaproteobacteria;o__Nitrosomonadales;f__Nitrosomonadaceae;g__	0.0	4.0	0.0	0.0	14.0	0.0	0.0	5.0	0.0	0.0	7.0	0.0	0.0	0.0	0.0	1.0	1.0	0.0	2.0	0.0	0.0	0.0	0.0	1.0	2.0	2.0	0.0	1.0	0.0	0.0	0.0	0.0	0.0	0.0	0.0	0.0	0.0	1.0	0.0	0.0	0.0	0.0	0.0	0.0	0.0	0.0	0.0	0.0	0.0
k__Bacteria;p__Proteobacteria;c__Betaproteobacteria;o__Nitrosomonadales;f__Nitrosomonadaceae;g__Nitrosomonas	2.0	0.0	5.0	2.0	0.0	0.0	0.0	3.0	0.0	0.0	3.0	0.0	0.0	1.0	0.0	0.0	0.0	0.0	0.0	0.0	0.0	0.0	1.0	0.0	4.0	2.0	0.0	2.0	0.0	1.0	0.0	0.0	1.0	0.0	0.0	0.0	0.0	1.0	2.0	0.0	1.0	2.0	0.0	1.0	0.0	0.0	0.0	0.0	0.0
k__Bacteria;p__Proteobacteria;c__Betaproteobacteria;o__Procabacteriales;f__Procabacteriaceae;g__Procabacter	0.0	0.0	0.0	0.0	0.0	0.0	0.0	0.0	0.0	0.0	0.0	0.0	0.0	0.0	0.0	0.0	0.0	0.0	0.0	0.0	0.0	0.0	0.0	0.0	0.0	0.0	0.0	0.0	0.0	0.0	0.0	0.0	0.0	0.0	0.0	0.0	0.0	0.0	0.0	0.0	0.0	0.0	0.0	0.0	0.0	0.0	0.0	0.0	0.0
k__Bacteria;p__Proteobacteria;c__Betaproteobacteria;o__Rhodocyclales;f__;g__	0.0	21.0	0.0	2.0	97.0	10.0	7.0	5.0	0.0	4.0	10.0	1.0	8.0	4.0	4.0	7.0	0.0	16.0	8.0	2.0	1.0	2.0	3.0	0.0	3.0	8.0	5.0	5.0	2.0	2.0	0.0	7.0	7.0	0.0	0.0	0.0	12.0	5.0	7.0	7.0	9.0	9.0	9.0	7.0	1.0	10.0	1.0	2.0	4.0
k__Bacteria;p__Proteobacteria;c__Betaproteobacteria;o__Rhodocyclales;f__Rhodocyclaceae;g__	3.0	14.0	16.0	4.0	13.0	3.0	3.0	2.0	2.0	9.0	1.0	1.0	7.0	1.0	5.0	9.0	1.0	2.0	2.0	1.0	3.0	4.0	13.0	4.0	1.0	5.0	3.0	3.0	0.0	9.0	1.0	5.0	7.0	2.0	8.0	3.0	1.0	5.0	7.0	7.0	8.0	4.0	13.0	6.0	4.0	14.0	6.0	6.0	8.0
k__Bacteria;p__Proteobacteria;c__Betaproteobacteria;o__Rhodocyclales;f__Rhodocyclaceae;g__Aromatoleum	0.0	0.0	0.0	0.0	0.0	0.0	0.0	0.0	0.0	0.0	0.0	0.0	0.0	0.0	0.0	0.0	1.0	0.0	0.0	0.0	2.0	0.0	0.0	0.0	0.0	0.0	0.0	0.0	0.0	0.0	0.0	0.0	0.0	0.0	0.0	0.0	0.0	0.0	0.0	0.0	0.0	0.0	0.0	0.0	0.0	0.0	0.0	0.0	0.0
k__Bacteria;p__Proteobacteria;c__Betaproteobacteria;o__Rhodocyclales;f__Rhodocyclaceae;g__Azonexus	0.0	0.0	0.0	0.0	0.0	0.0	0.0	0.0	0.0	0.0	0.0	0.0	0.0	0.0	0.0	0.0	0.0	0.0	0.0	0.0	0.0	0.0	0.0	0.0	0.0	0.0	0.0	0.0	0.0	0.0	0.0	0.0	0.0	0.0	0.0	0.0	0.0	0.0	0.0	0.0	0.0	0.0	0.0	0.0	0.0	0.0	0.0	0.0	0.0
k__Bacteria;p__Proteobacteria;c__Betaproteobacteria;o__Rhodocyclales;f__Rhodocyclaceae;g__Azospira	0.0	0.0	0.0	0.0	0.0	0.0	0.0	0.0	0.0	0.0	0.0	0.0	0.0	0.0	0.0	0.0	0.0	0.0	0.0	0.0	0.0	0.0	0.0	0.0	0.0	0.0	0.0	0.0	0.0	0.0	0.0	0.0	0.0	0.0	0.0	0.0	0.0	0.0	0.0	0.0	0.0	0.0	0.0	0.0	0.0	0.0	0.0	0.0	0.0
k__Bacteria;p__Proteobacteria;c__Betaproteobacteria;o__Rhodocyclales;f__Rhodocyclaceae;g__Azovibrio	0.0	0.0	0.0	0.0	0.0	0.0	0.0	0.0	0.0	0.0	0.0	0.0	0.0	0.0	0.0	0.0	1.0	0.0	0.0	0.0	1.0	0.0	0.0	0.0	0.0	0.0	0.0	0.0	0.0	0.0	0.0	0.0	1.0	0.0	0.0	0.0	0.0	0.0	0.0	0.0	0.0	0.0	0.0	0.0	0.0	0.0	0.0	0.0	0.0
k__Bacteria;p__Proteobacteria;c__Betaproteobacteria;o__Rhodocyclales;f__Rhodocyclaceae;g__Dechloromonas	0.0	0.0	0.0	0.0	0.0	0.0	0.0	0.0	0.0	0.0	0.0	0.0	0.0	0.0	0.0	0.0	0.0	0.0	0.0	0.0	0.0	0.0	0.0	0.0	0.0	0.0	0.0	0.0	0.0	0.0	0.0	0.0	0.0	0.0	3.0	0.0	0.0	0.0	0.0	0.0	0.0	0.0	0.0	0.0	0.0	0.0	0.0	0.0	0.0
k__Bacteria;p__Proteobacteria;c__Betaproteobacteria;o__Rhodocyclales;f__Rhodocyclaceae;g__Methyloversatilis	0.0	2.0	0.0	1.0	3.0	0.0	0.0	0.0	2.0	1.0	1.0	1.0	2.0	0.0	1.0	4.0	2.0	6.0	2.0	2.0	2.0	1.0	1.0	1.0	4.0	3.0	5.0	3.0	2.0	7.0	2.0	4.0	5.0	1.0	3.0	0.0	4.0	0.0	2.0	3.0	0.0	0.0	0.0	1.0	0.0	0.0	0.0	0.0	0.0
k__Bacteria;p__Proteobacteria;c__Betaproteobacteria;o__Rhodocyclales;f__Rhodocyclaceae;g__Rhodocyclus	1.0	0.0	0.0	2.0	0.0	0.0	4.0	0.0	0.0	0.0	0.0	0.0	2.0	0.0	0.0	0.0	0.0	0.0	0.0	0.0	0.0	0.0	0.0	0.0	4.0	1.0	0.0	0.0	2.0	2.0	0.0	2.0	0.0	0.0	0.0	0.0	0.0	0.0	1.0	0.0	0.0	3.0	0.0	0.0	4.0	0.0	0.0	0.0	1.0
k__Bacteria;p__Proteobacteria;c__Betaproteobacteria;o__Rhodocyclales;f__Rhodocyclaceae;g__Thauera	0.0	0.0	0.0	0.0	0.0	0.0	0.0	1.0	1.0	0.0	0.0	0.0	3.0	0.0	0.0	1.0	1.0	0.0	1.0	3.0	0.0	0.0	1.0	0.0	3.0	0.0	0.0	0.0	0.0	1.0	0.0	7.0	1.0	0.0	2.0	0.0	1.0	0.0	0.0	1.0	0.0	0.0	0.0	0.0	0.0	0.0	0.0	0.0	0.0
k__Bacteria;p__Proteobacteria;c__Betaproteobacteria;o__Rhodocyclales;f__Rhodocyclaceae;g__Zoogloea	1.0	1.0	0.0	0.0	0.0	0.0	0.0	0.0	0.0	1.0	0.0	1.0	0.0	1.0	0.0	1.0	0.0	0.0	0.0	0.0	0.0	0.0	0.0	3.0	0.0	0.0	0.0	0.0	0.0	1.0	0.0	3.0	1.0	2.0	0.0	0.0	1.0	0.0	1.0	1.0	1.0	1.0	0.0	1.0	0.0	1.0	0.0	1.0	1.0
k__Bacteria;p__Proteobacteria;c__Deltaproteobacteria;o__;f__;g__	4.0	1.0	0.0	0.0	0.0	1.0	0.0	1.0	1.0	0.0	1.0	0.0	1.0	0.0	0.0	0.0	0.0	0.0	0.0	0.0	0.0	0.0	0.0	0.0	1.0	0.0	0.0	0.0	0.0	2.0	0.0	1.0	0.0	2.0	0.0	0.0	0.0	0.0	0.0	1.0	0.0	0.0	0.0	0.0	0.0	0.0	0.0	0.0	0.0
k__Bacteria;p__Proteobacteria;c__Deltaproteobacteria;o__;f__Syntrophorhabdaceae;g__	0.0	0.0	0.0	0.0	0.0	0.0	0.0	0.0	0.0	0.0	0.0	0.0	0.0	0.0	0.0	0.0	0.0	0.0	0.0	0.0	0.0	0.0	0.0	0.0	0.0	0.0	0.0	0.0	0.0	0.0	0.0	0.0	0.0	0.0	0.0	0.0	0.0	0.0	0.0	0.0	0.0	0.0	0.0	0.0	0.0	0.0	0.0	0.0	0.0
k__Bacteria;p__Proteobacteria;c__Deltaproteobacteria;o__Bdellovibrionales;f__Bacteriovoracaceae;g__	16.0	8.0	12.0	1.0	19.0	4.0	0.0	1.0	0.0	6.0	17.0	3.0	2.0	2.0	0.0	2.0	0.0	2.0	3.0	4.0	1.0	1.0	0.0	0.0	1.0	0.0	6.0	3.0	0.0	6.0	0.0	1.0	2.0	0.0	2.0	1.0	4.0	0.0	5.0	7.0	0.0	4.0	0.0	2.0	4.0	11.0	1.0	1.0	2.0
k__Bacteria;p__Proteobacteria;c__Deltaproteobacteria;o__Bdellovibrionales;f__Bacteriovoracaceae;g__Bacteriovorax	0.0	0.0	0.0	0.0	0.0	0.0	0.0	0.0	0.0	0.0	0.0	0.0	0.0	0.0	0.0	0.0	0.0	0.0	0.0	0.0	0.0	0.0	0.0	0.0	0.0	0.0	0.0	0.0	0.0	0.0	0.0	0.0	0.0	0.0	0.0	0.0	0.0	0.0	0.0	0.0	0.0	0.0	0.0	0.0	0.0	0.0	0.0	0.0	0.0
k__Bacteria;p__Proteobacteria;c__Deltaproteobacteria;o__Bdellovibrionales;f__Bdellovibrionaceae;g__	0.0	0.0	0.0	0.0	0.0	0.0	0.0	0.0	0.0	0.0	0.0	0.0	0.0	0.0	0.0	0.0	0.0	0.0	0.0	0.0	0.0	0.0	0.0	0.0	0.0	0.0	0.0	0.0	0.0	0.0	0.0	0.0	0.0	0.0	0.0	0.0	0.0	0.0	0.0	0.0	0.0	0.0	0.0	0.0	0.0	0.0	0.0	0.0	0.0
k__Bacteria;p__Proteobacteria;c__Deltaproteobacteria;o__Bdellovibrionales;f__Bdellovibrionaceae;g__Bdellovibrio	0.0	1.0	0.0	0.0	0.0	4.0	0.0	0.0	0.0	3.0	7.0	0.0	1.0	0.0	4.0	5.0	3.0	6.0	0.0	4.0	1.0	0.0	1.0	0.0	1.0	10.0	6.0	3.0	0.0	6.0	0.0	13.0	0.0	0.0	0.0	0.0	0.0	0.0	0.0	3.0	0.0	13.0	0.0	2.0	0.0	6.0	0.0	1.0	0.0
k__Bacteria;p__Proteobacteria;c__Deltaproteobacteria;o__CTD005-82B-02;f__;g__	2.0	2.0	1.0	0.0	7.0	1.0	3.0	4.0	0.0	0.0	2.0	1.0	0.0	0.0	2.0	3.0	0.0	4.0	0.0	7.0	1.0	0.0	0.0	0.0	1.0	8.0	1.0	4.0	0.0	1.0	0.0	2.0	1.0	0.0	0.0	0.0	2.0	0.0	0.0	1.0	0.0	0.0	1.0	1.0	3.0	7.0	0.0	0.0	1.0
k__Bacteria;p__Proteobacteria;c__Deltaproteobacteria;o__Desulfobacterales;f__;g__	0.0	0.0	0.0	0.0	0.0	0.0	0.0	0.0	0.0	0.0	0.0	0.0	0.0	0.0	0.0	0.0	0.0	0.0	0.0	0.0	0.0	0.0	0.0	0.0	0.0	0.0	0.0	0.0	0.0	0.0	0.0	0.0	0.0	0.0	0.0	0.0	0.0	0.0	0.0	0.0	0.0	0.0	0.0	0.0	0.0	0.0	0.0	0.0	0.0
k__Bacteria;p__Proteobacteria;c__Deltaproteobacteria;o__Desulfobacterales;f__Desulfobulbaceae;g__	0.0	0.0	0.0	0.0	0.0	0.0	0.0	0.0	0.0	0.0	0.0	0.0	0.0	0.0	0.0	0.0	0.0	2.0	0.0	0.0	0.0	0.0	0.0	0.0	0.0	0.0	0.0	0.0	0.0	0.0	0.0	0.0	0.0	0.0	0.0	0.0	0.0	0.0	0.0	0.0	0.0	0.0	0.0	0.0	0.0	0.0	0.0	0.0	0.0
k__Bacteria;p__Proteobacteria;c__Deltaproteobacteria;o__Desulfobacterales;f__Desulfobulbaceae;g__Desulfobulbus	0.0	0.0	8.0	1.0	0.0	0.0	0.0	0.0	0.0	0.0	0.0	0.0	0.0	0.0	0.0	0.0	0.0	0.0	0.0	0.0	0.0	0.0	0.0	0.0	0.0	0.0	1.0	0.0	0.0	0.0	0.0	0.0	0.0	0.0	0.0	0.0	0.0	0.0	2.0	0.0	0.0	0.0	0.0	0.0	0.0	0.0	0.0	0.0	0.0
k__Bacteria;p__Proteobacteria;c__Deltaproteobacteria;o__Desulfobacterales;f__Desulfobulbaceae;g__Desulfocapsa	0.0	0.0	0.0	0.0	0.0	0.0	0.0	0.0	0.0	0.0	0.0	0.0	0.0	0.0	0.0	0.0	0.0	0.0	0.0	0.0	0.0	0.0	0.0	0.0	0.0	0.0	0.0	0.0	0.0	0.0	0.0	0.0	0.0	0.0	0.0	0.0	0.0	0.0	0.0	0.0	0.0	0.0	0.0	0.0	0.0	0.0	0.0	0.0	0.0
k__Bacteria;p__Proteobacteria;c__Deltaproteobacteria;o__Desulfobacterales;f__Desulfobulbaceae;g__Desulforhopalus	0.0	0.0	0.0	0.0	0.0	0.0	0.0	0.0	0.0	0.0	0.0	0.0	0.0	0.0	0.0	0.0	0.0	0.0	0.0	0.0	0.0	0.0	0.0	0.0	0.0	0.0	0.0	0.0	0.0	0.0	0.0	0.0	0.0	0.0	0.0	0.0	0.0	0.0	0.0	0.0	0.0	0.0	0.0	0.0	0.0	0.0	0.0	0.0	0.0
k__Bacteria;p__Proteobacteria;c__Deltaproteobacteria;o__Desulfobacterales;f__Desulfobulbaceae;g__Desulfotalea	0.0	0.0	0.0	0.0	0.0	0.0	0.0	0.0	0.0	0.0	0.0	0.0	0.0	0.0	0.0	0.0	0.0	0.0	0.0	0.0	0.0	0.0	0.0	0.0	0.0	0.0	0.0	0.0	0.0	0.0	0.0	0.0	0.0	0.0	0.0	0.0	0.0	0.0	0.0	0.0	0.0	0.0	0.0	0.0	0.0	0.0	0.0	0.0	0.0
k__Bacteria;p__Proteobacteria;c__Deltaproteobacteria;o__Desulfovibrionales;f__Desulfomicrobiaceae;g__Desulfomicrobium	0.0	3.0	0.0	0.0	0.0	0.0	0.0	0.0	0.0	7.0	2.0	2.0	0.0	8.0	0.0	0.0	0.0	1.0	3.0	0.0	0.0	4.0	0.0	0.0	5.0	2.0	0.0	3.0	2.0	5.0	0.0	0.0	1.0	0.0	2.0	5.0	2.0	2.0	4.0	12.0	0.0	0.0	4.0	6.0	1.0	4.0	2.0	2.0	5.0
k__Bacteria;p__Proteobacteria;c__Deltaproteobacteria;o__Desulfovibrionales;f__Desulfonatronumaceae;g__Desulfonatronum	0.0	0.0	0.0	0.0	0.0	0.0	0.0	0.0	0.0	4.0	0.0	0.0	0.0	0.0	0.0	0.0	0.0	0.0	0.0	0.0	0.0	1.0	0.0	0.0	2.0	0.0	0.0	1.0	0.0	0.0	0.0	0.0	0.0	0.0	0.0	0.0	0.0	0.0	0.0	0.0	0.0	0.0	0.0	0.0	0.0	0.0	0.0	0.0	1.0
k__Bacteria;p__Proteobacteria;c__Deltaproteobacteria;o__Desulfovibrionales;f__Desulfovibrionaceae;g__	0.0	0.0	0.0	0.0	9.0	0.0	0.0	0.0	0.0	0.0	0.0	0.0	0.0	0.0	0.0	0.0	2.0	0.0	0.0	0.0	0.0	0.0	0.0	0.0	0.0	0.0	0.0	0.0	0.0	0.0	0.0	0.0	0.0	0.0	0.0	0.0	0.0	0.0	0.0	0.0	0.0	0.0	0.0	0.0	0.0	0.0	4.0	0.0	0.0
k__Bacteria;p__Proteobacteria;c__Deltaproteobacteria;o__Desulfovibrionales;f__Desulfovibrionaceae;g__Bilophila	0.0	0.0	0.0	0.0	29.0	0.0	0.0	0.0	0.0	0.0	0.0	0.0	0.0	0.0	0.0	0.0	0.0	0.0	0.0	0.0	0.0	0.0	0.0	0.0	0.0	0.0	0.0	0.0	0.0	0.0	0.0	0.0	0.0	0.0	0.0	0.0	0.0	0.0	0.0	0.0	0.0	0.0	0.0	0.0	0.0	0.0	0.0	0.0	0.0
k__Bacteria;p__Proteobacteria;c__Deltaproteobacteria;o__Desulfovibrionales;f__Desulfovibrionaceae;g__Desulfovibrio	0.0	0.0	0.0	1.0	14.0	0.0	0.0	1.0	1.0	6.0	10.0	0.0	0.0	1.0	1.0	0.0	1.0	0.0	0.0	2.0	1.0	0.0	0.0	0.0	2.0	0.0	0.0	0.0	0.0	1.0	0.0	0.0	1.0	0.0	0.0	0.0	0.0	0.0	1.0	0.0	0.0	0.0	0.0	2.0	0.0	0.0	17.0	2.0	0.0
k__Bacteria;p__Proteobacteria;c__Deltaproteobacteria;o__Desulfovibrionales;f__Desulfovibrionaceae;g__Lawsonia	0.0	0.0	0.0	0.0	0.0	0.0	0.0	0.0	0.0	0.0	0.0	0.0	2.0	0.0	0.0	0.0	0.0	0.0	0.0	0.0	0.0	0.0	0.0	0.0	0.0	0.0	0.0	0.0	0.0	0.0	0.0	0.0	0.0	0.0	0.0	0.0	0.0	0.0	0.0	0.0	0.0	0.0	0.0	0.0	0.0	0.0	0.0	0.0	0.0
k__Bacteria;p__Proteobacteria;c__Deltaproteobacteria;o__Desulfuromonadales;f__;g__	0.0	0.0	0.0	0.0	0.0	0.0	0.0	0.0	0.0	0.0	0.0	0.0	0.0	0.0	0.0	0.0	0.0	0.0	0.0	0.0	0.0	0.0	0.0	0.0	0.0	0.0	0.0	0.0	0.0	0.0	0.0	0.0	0.0	0.0	0.0	0.0	0.0	0.0	0.0	0.0	0.0	0.0	0.0	0.0	0.0	0.0	0.0	0.0	0.0
k__Bacteria;p__Proteobacteria;c__Deltaproteobacteria;o__Desulfuromonadales;f__Desulfuromonadaceae;g__	0.0	0.0	0.0	0.0	0.0	0.0	0.0	0.0	0.0	0.0	0.0	0.0	0.0	0.0	0.0	0.0	0.0	0.0	0.0	0.0	0.0	0.0	0.0	0.0	0.0	0.0	0.0	0.0	0.0	0.0	0.0	0.0	0.0	0.0	0.0	0.0	0.0	0.0	0.0	0.0	0.0	0.0	0.0	0.0	0.0	0.0	0.0	0.0	0.0
k__Bacteria;p__Proteobacteria;c__Deltaproteobacteria;o__Desulfuromonadales;f__Desulfuromonadaceae;g__Desulfuromonas	0.0	2.0	0.0	0.0	0.0	0.0	0.0	0.0	0.0	0.0	0.0	0.0	0.0	0.0	0.0	0.0	0.0	0.0	0.0	0.0	0.0	0.0	0.0	0.0	0.0	0.0	0.0	0.0	0.0	0.0	0.0	0.0	0.0	0.0	0.0	0.0	0.0	0.0	0.0	0.0	0.0	0.0	0.0	0.0	0.0	0.0	0.0	0.0	0.0
k__Bacteria;p__Proteobacteria;c__Deltaproteobacteria;o__Desulfuromonadales;f__Geobacteraceae;g__	0.0	0.0	0.0	0.0	0.0	0.0	0.0	0.0	0.0	0.0	0.0	0.0	0.0	0.0	0.0	0.0	0.0	0.0	0.0	0.0	0.0	0.0	0.0	0.0	0.0	0.0	0.0	0.0	0.0	0.0	0.0	0.0	0.0	0.0	0.0	0.0	0.0	0.0	0.0	0.0	0.0	0.0	0.0	0.0	0.0	0.0	0.0	0.0	0.0
k__Bacteria;p__Proteobacteria;c__Deltaproteobacteria;o__Desulfuromonadales;f__Geobacteraceae;g__Geobacter	0.0	0.0	0.0	0.0	0.0	0.0	0.0	0.0	0.0	0.0	0.0	0.0	0.0	0.0	0.0	0.0	0.0	0.0	0.0	0.0	0.0	0.0	0.0	0.0	0.0	0.0	0.0	0.0	0.0	0.0	0.0	0.0	0.0	0.0	0.0	0.0	0.0	0.0	0.0	0.0	0.0	0.0	0.0	0.0	1.0	0.0	0.0	0.0	0.0
k__Bacteria;p__Proteobacteria;c__Deltaproteobacteria;o__Desulfuromonadales;f__Pelobacteraceae;g__Pelobacter	0.0	0.0	0.0	0.0	0.0	0.0	1.0	0.0	0.0	0.0	0.0	0.0	0.0	0.0	0.0	0.0	0.0	0.0	0.0	0.0	0.0	0.0	0.0	0.0	0.0	0.0	0.0	0.0	0.0	0.0	0.0	0.0	0.0	0.0	0.0	0.0	0.0	0.0	0.0	0.0	0.0	0.0	0.0	0.0	0.0	0.0	0.0	0.0	0.0
k__Bacteria;p__Proteobacteria;c__Deltaproteobacteria;o__Entotheonellales;f__Entotheonellaceae;g__Candidatus Entotheonella	0.0	2.0	0.0	1.0	0.0	1.0	0.0	0.0	0.0	0.0	0.0	0.0	0.0	0.0	0.0	0.0	0.0	0.0	0.0	0.0	1.0	0.0	0.0	2.0	0.0	0.0	0.0	0.0	0.0	0.0	0.0	0.0	0.0	0.0	0.0	0.0	0.0	1.0	0.0	0.0	0.0	0.0	0.0	0.0	0.0	0.0	0.0	0.0	0.0
k__Bacteria;p__Proteobacteria;c__Deltaproteobacteria;o__MIZ46;f__;g__	1.0	9.0	0.0	0.0	0.0	2.0	1.0	2.0	0.0	0.0	0.0	1.0	6.0	2.0	5.0	2.0	0.0	0.0	0.0	4.0	0.0	0.0	1.0	13.0	0.0	2.0	0.0	1.0	1.0	0.0	0.0	0.0	0.0	0.0	1.0	0.0	0.0	1.0	1.0	1.0	6.0	0.0	3.0	0.0	0.0	0.0	0.0	1.0	0.0
k__Bacteria;p__Proteobacteria;c__Deltaproteobacteria;o__Myxococcales;f__;g__	30.0	60.0	11.0	8.0	41.0	26.0	38.0	25.0	6.0	12.0	31.0	2.0	9.0	8.0	4.0	8.0	5.0	7.0	10.0	6.0	4.0	4.0	9.0	3.0	14.0	19.0	12.0	17.0	17.0	8.0	4.0	0.0	7.0	0.0	0.0	3.0	19.0	13.0	16.0	15.0	4.0	10.0	10.0	9.0	6.0	43.0	7.0	3.0	7.0
k__Bacteria;p__Proteobacteria;c__Deltaproteobacteria;o__Myxococcales;f__Cystobacteraceae;g__	0.0	0.0	0.0	0.0	0.0	0.0	0.0	0.0	0.0	0.0	0.0	0.0	0.0	0.0	0.0	0.0	0.0	0.0	0.0	0.0	0.0	0.0	0.0	1.0	0.0	0.0	1.0	0.0	0.0	0.0	1.0	0.0	0.0	0.0	0.0	0.0	0.0	0.0	1.0	0.0	0.0	0.0	0.0	0.0	0.0	0.0	0.0	0.0	0.0
k__Bacteria;p__Proteobacteria;c__Deltaproteobacteria;o__Myxococcales;f__Cystobacteraceae;g__Cystobacter	0.0	4.0	0.0	0.0	0.0	0.0	0.0	0.0	0.0	0.0	0.0	0.0	0.0	0.0	0.0	1.0	0.0	0.0	0.0	0.0	0.0	0.0	1.0	0.0	0.0	0.0	0.0	0.0	0.0	0.0	0.0	0.0	0.0	0.0	0.0	0.0	0.0	0.0	2.0	0.0	0.0	0.0	0.0	1.0	0.0	0.0	0.0	0.0	0.0
k__Bacteria;p__Proteobacteria;c__Deltaproteobacteria;o__Myxococcales;f__Cystobacteraceae;g__Stigmatella	0.0	1.0	0.0	0.0	0.0	1.0	0.0	4.0	1.0	1.0	2.0	1.0	2.0	0.0	0.0	5.0	0.0	0.0	4.0	1.0	2.0	0.0	1.0	5.0	0.0	0.0	1.0	2.0	0.0	0.0	5.0	1.0	0.0	0.0	0.0	1.0	2.0	1.0	3.0	0.0	0.0	6.0	3.0	2.0	1.0	2.0	1.0	0.0	1.0
k__Bacteria;p__Proteobacteria;c__Deltaproteobacteria;o__Myxococcales;f__Haliangiaceae;g__	4.0	15.0	0.0	0.0	40.0	3.0	2.0	3.0	1.0	5.0	4.0	1.0	0.0	5.0	0.0	6.0	1.0	3.0	0.0	7.0	2.0	0.0	0.0	0.0	0.0	1.0	4.0	5.0	0.0	1.0	0.0	1.0	2.0	0.0	2.0	1.0	5.0	0.0	0.0	1.0	0.0	4.0	5.0	3.0	1.0	8.0	0.0	2.0	0.0
k__Bacteria;p__Proteobacteria;c__Deltaproteobacteria;o__Myxococcales;f__Haliangiaceae;g__Haliangium	0.0	0.0	0.0	0.0	0.0	0.0	0.0	0.0	0.0	0.0	0.0	0.0	0.0	0.0	0.0	0.0	0.0	0.0	0.0	0.0	0.0	0.0	0.0	0.0	0.0	0.0	0.0	0.0	0.0	0.0	0.0	0.0	0.0	0.0	0.0	0.0	0.0	0.0	0.0	0.0	0.0	0.0	0.0	0.0	0.0	0.0	0.0	0.0	0.0
k__Bacteria;p__Proteobacteria;c__Deltaproteobacteria;o__Myxococcales;f__Myxococcaceae;g__Anaeromyxobacter	0.0	0.0	0.0	0.0	0.0	1.0	13.0	0.0	0.0	0.0	2.0	1.0	0.0	0.0	0.0	0.0	0.0	1.0	0.0	0.0	1.0	0.0	1.0	0.0	5.0	0.0	0.0	0.0	0.0	0.0	0.0	2.0	0.0	0.0	0.0	0.0	0.0	0.0	3.0	0.0	0.0	0.0	0.0	1.0	0.0	0.0	0.0	1.0	2.0
k__Bacteria;p__Proteobacteria;c__Deltaproteobacteria;o__Myxococcales;f__Myxococcaceae;g__Corallococcus	0.0	0.0	0.0	0.0	0.0	0.0	0.0	0.0	0.0	0.0	0.0	0.0	0.0	0.0	0.0	0.0	0.0	0.0	0.0	0.0	0.0	0.0	0.0	0.0	0.0	0.0	0.0	0.0	0.0	0.0	0.0	0.0	0.0	0.0	0.0	0.0	0.0	0.0	0.0	0.0	0.0	0.0	0.0	0.0	0.0	0.0	0.0	0.0	0.0
k__Bacteria;p__Proteobacteria;c__Deltaproteobacteria;o__Myxococcales;f__Myxococcaceae;g__Myxococcus	0.0	1.0	0.0	0.0	18.0	0.0	0.0	0.0	0.0	0.0	0.0	1.0	0.0	0.0	1.0	3.0	0.0	1.0	1.0	0.0	1.0	0.0	0.0	0.0	0.0	1.0	1.0	2.0	0.0	0.0	3.0	0.0	0.0	0.0	0.0	0.0	2.0	0.0	0.0	7.0	0.0	0.0	0.0	0.0	0.0	0.0	0.0	0.0	0.0
k__Bacteria;p__Proteobacteria;c__Deltaproteobacteria;o__Myxococcales;f__Nannocystaceae;g__Nannocystis	0.0	0.0	0.0	0.0	0.0	0.0	0.0	1.0	0.0	1.0	1.0	0.0	4.0	0.0	2.0	0.0	0.0	0.0	0.0	0.0	0.0	1.0	0.0	0.0	0.0	3.0	0.0	0.0	0.0	0.0	0.0	7.0	0.0	0.0	0.0	0.0	3.0	0.0	0.0	0.0	0.0	0.0	0.0	0.0	2.0	0.0	0.0	0.0	0.0
k__Bacteria;p__Proteobacteria;c__Deltaproteobacteria;o__Myxococcales;f__Nannocystaceae;g__Plesiocystis	0.0	0.0	0.0	0.0	0.0	0.0	0.0	0.0	0.0	0.0	0.0	0.0	0.0	0.0	0.0	0.0	0.0	1.0	0.0	4.0	0.0	0.0	0.0	0.0	0.0	0.0	0.0	0.0	0.0	0.0	0.0	0.0	0.0	0.0	0.0	0.0	0.0	0.0	3.0	0.0	0.0	0.0	3.0	0.0	3.0	2.0	0.0	0.0	0.0
k__Bacteria;p__Proteobacteria;c__Deltaproteobacteria;o__Myxococcales;f__Polyangiaceae;g__	0.0	4.0	0.0	0.0	8.0	1.0	5.0	0.0	0.0	1.0	0.0	0.0	0.0	0.0	0.0	4.0	0.0	1.0	0.0	2.0	0.0	0.0	1.0	0.0	2.0	0.0	0.0	0.0	0.0	0.0	4.0	0.0	3.0	0.0	0.0	0.0	2.0	1.0	1.0	0.0	0.0	1.0	3.0	0.0	1.0	0.0	0.0	1.0	0.0
k__Bacteria;p__Proteobacteria;c__Deltaproteobacteria;o__Myxococcales;f__Polyangiaceae;g__Chondromyces	1.0	0.0	0.0	1.0	3.0	0.0	0.0	1.0	0.0	0.0	1.0	0.0	0.0	1.0	0.0	0.0	0.0	0.0	0.0	0.0	0.0	0.0	1.0	0.0	0.0	0.0	0.0	0.0	0.0	0.0	0.0	0.0	0.0	0.0	0.0	0.0	0.0	0.0	0.0	0.0	0.0	0.0	0.0	0.0	0.0	0.0	0.0	0.0	0.0
k__Bacteria;p__Proteobacteria;c__Deltaproteobacteria;o__Myxococcales;f__Polyangiaceae;g__Sorangium	0.0	0.0	0.0	0.0	0.0	0.0	0.0	0.0	0.0	0.0	2.0	0.0	0.0	0.0	0.0	0.0	0.0	0.0	0.0	0.0	0.0	0.0	0.0	0.0	0.0	0.0	0.0	0.0	0.0	0.0	0.0	0.0	0.0	0.0	0.0	0.0	0.0	0.0	0.0	0.0	0.0	0.0	0.0	0.0	0.0	0.0	0.0	0.0	0.0
k__Bacteria;p__Proteobacteria;c__Deltaproteobacteria;o__NB1-j;f__;g__	0.0	0.0	0.0	0.0	0.0	2.0	0.0	0.0	0.0	0.0	0.0	0.0	0.0	0.0	0.0	0.0	0.0	0.0	0.0	0.0	0.0	0.0	0.0	0.0	0.0	0.0	0.0	0.0	0.0	0.0	0.0	0.0	0.0	0.0	0.0	0.0	0.0	1.0	1.0	0.0	0.0	2.0	1.0	0.0	0.0	0.0	0.0	0.0	0.0
k__Bacteria;p__Proteobacteria;c__Deltaproteobacteria;o__NB1-j;f__JTB38;g__	0.0	0.0	0.0	0.0	0.0	0.0	0.0	0.0	0.0	0.0	0.0	0.0	0.0	0.0	0.0	0.0	0.0	0.0	0.0	0.0	0.0	0.0	0.0	0.0	0.0	0.0	0.0	0.0	0.0	0.0	0.0	0.0	0.0	0.0	0.0	0.0	0.0	0.0	0.0	0.0	0.0	0.0	0.0	0.0	0.0	0.0	0.0	0.0	0.0
k__Bacteria;p__Proteobacteria;c__Deltaproteobacteria;o__NB1-j;f__MND4;g__	0.0	0.0	0.0	0.0	0.0	0.0	0.0	0.0	0.0	0.0	0.0	0.0	0.0	0.0	0.0	0.0	0.0	0.0	0.0	0.0	0.0	0.0	0.0	0.0	0.0	1.0	0.0	0.0	0.0	0.0	0.0	0.0	0.0	0.0	0.0	0.0	0.0	0.0	0.0	0.0	0.0	0.0	0.0	0.0	0.0	0.0	0.0	0.0	0.0
k__Bacteria;p__Proteobacteria;c__Deltaproteobacteria;o__NB1-j;f__NB1-i;g__	0.0	0.0	0.0	0.0	0.0	0.0	0.0	0.0	0.0	0.0	0.0	0.0	0.0	0.0	0.0	0.0	0.0	0.0	0.0	0.0	0.0	0.0	0.0	0.0	0.0	0.0	0.0	0.0	0.0	0.0	0.0	0.0	0.0	0.0	0.0	0.0	0.0	0.0	0.0	0.0	0.0	0.0	0.0	0.0	0.0	0.0	0.0	0.0	0.0
k__Bacteria;p__Proteobacteria;c__Deltaproteobacteria;o__NKB15;f__;g__	0.0	0.0	0.0	0.0	0.0	0.0	0.0	0.0	0.0	0.0	0.0	0.0	0.0	0.0	0.0	0.0	0.0	0.0	0.0	0.0	0.0	0.0	0.0	0.0	0.0	0.0	0.0	0.0	0.0	0.0	0.0	0.0	0.0	0.0	0.0	0.0	0.0	0.0	0.0	0.0	0.0	0.0	0.0	0.0	0.0	0.0	0.0	0.0	0.0
k__Bacteria;p__Proteobacteria;c__Deltaproteobacteria;o__Syntrophobacterales;f__;g__	0.0	0.0	0.0	0.0	0.0	0.0	0.0	0.0	0.0	0.0	0.0	0.0	0.0	0.0	0.0	0.0	0.0	0.0	0.0	0.0	0.0	0.0	0.0	0.0	0.0	0.0	0.0	0.0	0.0	0.0	0.0	0.0	0.0	0.0	0.0	0.0	0.0	0.0	0.0	0.0	0.0	0.0	0.0	0.0	0.0	0.0	0.0	0.0	0.0
k__Bacteria;p__Proteobacteria;c__Deltaproteobacteria;o__Syntrophobacterales;f__Desulfobacteraceae;g__	0.0	0.0	0.0	0.0	0.0	0.0	0.0	0.0	0.0	0.0	0.0	0.0	0.0	0.0	0.0	0.0	0.0	0.0	0.0	0.0	0.0	0.0	0.0	0.0	0.0	0.0	0.0	0.0	0.0	0.0	0.0	0.0	0.0	0.0	0.0	0.0	0.0	1.0	0.0	0.0	0.0	0.0	0.0	0.0	0.0	0.0	0.0	0.0	0.0
k__Bacteria;p__Proteobacteria;c__Deltaproteobacteria;o__Syntrophobacterales;f__Desulfobacteraceae;g__Desulfobacter	0.0	0.0	0.0	0.0	0.0	0.0	0.0	0.0	0.0	0.0	0.0	0.0	0.0	0.0	0.0	0.0	0.0	0.0	0.0	0.0	0.0	0.0	0.0	0.0	0.0	0.0	0.0	0.0	0.0	0.0	0.0	0.0	0.0	0.0	0.0	0.0	0.0	0.0	0.0	0.0	0.0	0.0	0.0	0.0	0.0	0.0	0.0	0.0	0.0
k__Bacteria;p__Proteobacteria;c__Deltaproteobacteria;o__Syntrophobacterales;f__Desulfobacteraceae;g__Desulfobacterium	0.0	0.0	0.0	0.0	0.0	0.0	0.0	0.0	0.0	0.0	0.0	0.0	0.0	0.0	0.0	0.0	0.0	0.0	0.0	0.0	0.0	0.0	0.0	0.0	0.0	0.0	0.0	0.0	0.0	0.0	0.0	0.0	0.0	0.0	0.0	0.0	0.0	0.0	0.0	0.0	0.0	0.0	0.0	0.0	0.0	0.0	0.0	0.0	0.0
k__Bacteria;p__Proteobacteria;c__Deltaproteobacteria;o__Syntrophobacterales;f__Desulfobacteraceae;g__Desulfococcus	0.0	0.0	0.0	0.0	0.0	0.0	0.0	0.0	0.0	0.0	0.0	0.0	0.0	0.0	0.0	0.0	0.0	0.0	0.0	0.0	0.0	0.0	0.0	0.0	0.0	0.0	0.0	0.0	0.0	0.0	0.0	0.0	0.0	0.0	0.0	0.0	0.0	0.0	0.0	0.0	0.0	0.0	0.0	0.0	0.0	0.0	0.0	0.0	0.0
k__Bacteria;p__Proteobacteria;c__Deltaproteobacteria;o__Syntrophobacterales;f__Syntrophaceae;g__	0.0	0.0	0.0	0.0	0.0	0.0	0.0	0.0	0.0	0.0	0.0	0.0	0.0	0.0	0.0	0.0	0.0	0.0	0.0	0.0	0.0	0.0	0.0	0.0	0.0	0.0	0.0	0.0	0.0	0.0	0.0	0.0	0.0	0.0	0.0	0.0	0.0	0.0	0.0	0.0	0.0	0.0	0.0	0.0	0.0	0.0	0.0	0.0	0.0
k__Bacteria;p__Proteobacteria;c__Deltaproteobacteria;o__Syntrophobacterales;f__Syntrophaceae;g__Desulfobacca	0.0	0.0	0.0	0.0	0.0	0.0	0.0	0.0	0.0	0.0	0.0	0.0	0.0	0.0	0.0	0.0	0.0	0.0	0.0	0.0	0.0	0.0	0.0	0.0	0.0	0.0	0.0	0.0	0.0	0.0	0.0	0.0	0.0	0.0	0.0	0.0	0.0	0.0	0.0	0.0	0.0	0.0	0.0	0.0	0.0	0.0	0.0	0.0	0.0
k__Bacteria;p__Proteobacteria;c__Deltaproteobacteria;o__Syntrophobacterales;f__Syntrophaceae;g__Desulfomonile	0.0	0.0	0.0	0.0	0.0	0.0	0.0	0.0	0.0	0.0	0.0	0.0	0.0	0.0	0.0	0.0	0.0	0.0	0.0	0.0	0.0	0.0	0.0	0.0	0.0	0.0	0.0	0.0	0.0	0.0	0.0	0.0	0.0	0.0	0.0	0.0	0.0	0.0	0.0	0.0	0.0	0.0	0.0	0.0	0.0	0.0	0.0	0.0	0.0
k__Bacteria;p__Proteobacteria;c__Deltaproteobacteria;o__Syntrophobacterales;f__Syntrophaceae;g__Syntrophus	0.0	0.0	0.0	0.0	0.0	0.0	0.0	0.0	0.0	0.0	0.0	0.0	0.0	0.0	0.0	0.0	0.0	0.0	0.0	0.0	0.0	0.0	0.0	0.0	0.0	0.0	0.0	0.0	0.0	0.0	0.0	0.0	0.0	0.0	0.0	0.0	0.0	0.0	0.0	0.0	0.0	0.0	0.0	0.0	0.0	0.0	0.0	0.0	0.0
k__Bacteria;p__Proteobacteria;c__Deltaproteobacteria;o__Syntrophobacterales;f__Syntrophobacteraceae;g__	7.0	6.0	0.0	1.0	26.0	3.0	0.0	0.0	1.0	1.0	6.0	2.0	4.0	2.0	0.0	4.0	0.0	5.0	2.0	0.0	0.0	2.0	3.0	0.0	3.0	5.0	6.0	5.0	2.0	0.0	0.0	3.0	1.0	0.0	0.0	1.0	4.0	1.0	3.0	3.0	0.0	5.0	4.0	0.0	5.0	18.0	3.0	0.0	3.0
k__Bacteria;p__Proteobacteria;c__Deltaproteobacteria;o__Syntrophobacterales;f__Syntrophobacteraceae;g__Syntrophobacter	0.0	0.0	0.0	0.0	0.0	0.0	0.0	0.0	0.0	0.0	0.0	0.0	0.0	0.0	0.0	0.0	0.0	0.0	0.0	0.0	0.0	0.0	0.0	0.0	0.0	0.0	0.0	0.0	0.0	0.0	0.0	0.0	0.0	0.0	0.0	0.0	0.0	0.0	0.0	0.0	0.0	0.0	0.0	0.0	0.0	0.0	0.0	0.0	0.0
k__Bacteria;p__Proteobacteria;c__Epsilonproteobacteria;o__;f__;g__	0.0	0.0	0.0	0.0	0.0	0.0	0.0	0.0	0.0	0.0	0.0	0.0	0.0	0.0	0.0	0.0	0.0	0.0	0.0	0.0	0.0	0.0	0.0	0.0	0.0	0.0	0.0	0.0	0.0	0.0	0.0	0.0	0.0	0.0	0.0	0.0	0.0	0.0	0.0	0.0	0.0	0.0	0.0	0.0	0.0	0.0	0.0	0.0	0.0
k__Bacteria;p__Proteobacteria;c__Epsilonproteobacteria;o__Campylobacterales;f__;g__	0.0	0.0	0.0	0.0	0.0	0.0	0.0	0.0	0.0	0.0	0.0	0.0	0.0	0.0	0.0	0.0	0.0	0.0	0.0	0.0	0.0	0.0	0.0	0.0	0.0	0.0	0.0	0.0	0.0	0.0	0.0	0.0	0.0	0.0	0.0	0.0	0.0	0.0	0.0	0.0	0.0	0.0	0.0	0.0	0.0	0.0	0.0	0.0	0.0
k__Bacteria;p__Proteobacteria;c__Epsilonproteobacteria;o__Campylobacterales;f__;g__Sulfurovum	0.0	0.0	0.0	0.0	0.0	0.0	0.0	0.0	0.0	0.0	0.0	0.0	0.0	0.0	0.0	0.0	0.0	0.0	0.0	0.0	0.0	0.0	0.0	0.0	0.0	0.0	0.0	0.0	0.0	0.0	0.0	0.0	0.0	0.0	0.0	0.0	0.0	0.0	0.0	0.0	0.0	0.0	0.0	0.0	0.0	0.0	0.0	0.0	0.0
k__Bacteria;p__Proteobacteria;c__Epsilonproteobacteria;o__Campylobacterales;f__Campylobacteraceae;g__Arcobacter	0.0	0.0	0.0	3.0	12.0	0.0	0.0	0.0	3.0	1.0	8.0	0.0	0.0	3.0	0.0	2.0	0.0	3.0	0.0	0.0	3.0	4.0	2.0	11.0	4.0	0.0	2.0	2.0	0.0	0.0	0.0	5.0	1.0	0.0	0.0	3.0	4.0	0.0	0.0	2.0	0.0	2.0	26.0	3.0	11.0	0.0	7.0	7.0	5.0
k__Bacteria;p__Proteobacteria;c__Epsilonproteobacteria;o__Campylobacterales;f__Campylobacteraceae;g__Campylobacter	118.0	123.0	34.0	40.0	9.0	19.0	34.0	40.0	61.0	46.0	32.0	34.0	35.0	42.0	78.0	22.0	19.0	37.0	52.0	12.0	36.0	42.0	28.0	60.0	37.0	6.0	4.0	17.0	47.0	143.0	0.0	30.0	29.0	42.0	6.0	134.0	23.0	47.0	36.0	38.0	57.0	48.0	31.0	1521.0	48.0	11.0	78.0	48.0	42.0
k__Bacteria;p__Proteobacteria;c__Epsilonproteobacteria;o__Campylobacterales;f__Campylobacteraceae;g__Sulfurospirillum	0.0	0.0	0.0	0.0	0.0	0.0	0.0	0.0	0.0	0.0	0.0	0.0	0.0	0.0	0.0	0.0	0.0	0.0	0.0	0.0	0.0	0.0	0.0	0.0	0.0	0.0	0.0	0.0	0.0	0.0	0.0	0.0	0.0	0.0	0.0	0.0	0.0	0.0	0.0	0.0	0.0	0.0	0.0	0.0	0.0	3.0	0.0	0.0	0.0
k__Bacteria;p__Proteobacteria;c__Epsilonproteobacteria;o__Campylobacterales;f__Helicobacteraceae;g__	0.0	0.0	0.0	2.0	0.0	0.0	0.0	0.0	0.0	0.0	0.0	0.0	0.0	0.0	0.0	1.0	0.0	0.0	0.0	6.0	0.0	2.0	2.0	0.0	1.0	2.0	2.0	5.0	3.0	0.0	0.0	1.0	0.0	9.0	0.0	0.0	1.0	2.0	2.0	4.0	0.0	0.0	0.0	2.0	0.0	0.0	2.0	1.0	0.0
k__Bacteria;p__Proteobacteria;c__Epsilonproteobacteria;o__Campylobacterales;f__Helicobacteraceae;g__Flexispira	0.0	0.0	0.0	0.0	0.0	0.0	0.0	0.0	0.0	0.0	0.0	0.0	0.0	0.0	0.0	0.0	0.0	0.0	0.0	0.0	0.0	1.0	0.0	0.0	0.0	0.0	0.0	0.0	0.0	0.0	0.0	0.0	0.0	0.0	0.0	0.0	0.0	0.0	1.0	0.0	0.0	0.0	0.0	2.0	0.0	0.0	0.0	0.0	0.0
k__Bacteria;p__Proteobacteria;c__Epsilonproteobacteria;o__Campylobacterales;f__Helicobacteraceae;g__Helicobacter	0.0	0.0	0.0	0.0	0.0	2.0	24.0	0.0	1.0	10.0	4.0	1.0	8.0	4.0	6.0	4.0	0.0	4.0	3.0	1.0	8.0	3.0	0.0	0.0	16.0	4.0	12.0	9.0	1.0	3.0	4.0	3.0	0.0	0.0	1.0	2.0	4.0	5.0	5.0	3.0	0.0	0.0	0.0	5.0	5.0	4.0	63.0	16.0	4.0
k__Bacteria;p__Proteobacteria;c__Epsilonproteobacteria;o__Campylobacterales;f__Helicobacteraceae;g__Sulfuricurvum	0.0	0.0	0.0	0.0	0.0	0.0	0.0	0.0	0.0	0.0	0.0	0.0	0.0	0.0	0.0	0.0	0.0	0.0	0.0	0.0	0.0	0.0	0.0	0.0	0.0	0.0	0.0	0.0	0.0	0.0	0.0	0.0	0.0	0.0	0.0	0.0	0.0	0.0	0.0	0.0	0.0	0.0	0.0	0.0	0.0	0.0	0.0	0.0	0.0
k__Bacteria;p__Proteobacteria;c__Epsilonproteobacteria;o__Campylobacterales;f__Helicobacteraceae;g__Sulfurimonas	0.0	0.0	0.0	0.0	0.0	0.0	0.0	0.0	0.0	0.0	0.0	0.0	0.0	0.0	0.0	0.0	0.0	0.0	0.0	0.0	0.0	0.0	0.0	0.0	0.0	0.0	0.0	0.0	0.0	0.0	0.0	0.0	0.0	0.0	0.0	0.0	0.0	0.0	0.0	0.0	0.0	0.0	0.0	0.0	0.0	0.0	0.0	0.0	0.0
k__Bacteria;p__Proteobacteria;c__Epsilonproteobacteria;o__Campylobacterales;f__Helicobacteraceae;g__Wolinella	0.0	0.0	11.0	0.0	0.0	5.0	0.0	0.0	0.0	0.0	11.0	2.0	0.0	5.0	0.0	2.0	0.0	1.0	4.0	0.0	0.0	7.0	0.0	0.0	11.0	1.0	4.0	6.0	3.0	0.0	0.0	2.0	2.0	1.0	0.0	0.0	7.0	2.0	2.0	0.0	0.0	7.0	22.0	11.0	2.0	0.0	31.0	17.0	14.0
k__Bacteria;p__Proteobacteria;c__Gammaproteobacteria;o__;f__;g__	0.0	6.0	12.0	0.0	2.0	5.0	25.0	3.0	3.0	2.0	2.0	0.0	5.0	3.0	43.0	93.0	82.0	33.0	41.0	85.0	38.0	8.0	67.0	23.0	75.0	11.0	75.0	6.0	23.0	56.0	22.0	66.0	56.0	30.0	51.0	16.0	29.0	56.0	36.0	32.0	9.0	11.0	15.0	10.0	21.0	17.0	6.0	7.0	13.0
k__Bacteria;p__Proteobacteria;c__Gammaproteobacteria;o__;f__;g__Kangiella	0.0	0.0	0.0	0.0	0.0	0.0	0.0	0.0	0.0	0.0	0.0	0.0	0.0	0.0	0.0	0.0	0.0	0.0	0.0	0.0	0.0	0.0	0.0	0.0	0.0	0.0	0.0	0.0	0.0	0.0	0.0	0.0	0.0	0.0	0.0	0.0	0.0	0.0	0.0	0.0	0.0	0.0	0.0	0.0	0.0	0.0	0.0	0.0	0.0
k__Bacteria;p__Proteobacteria;c__Gammaproteobacteria;o__Aeromonadales;f__;g__	0.0	0.0	0.0	0.0	0.0	0.0	0.0	0.0	0.0	0.0	0.0	0.0	0.0	2.0	0.0	0.0	0.0	0.0	0.0	0.0	0.0	0.0	0.0	0.0	0.0	0.0	0.0	0.0	0.0	0.0	0.0	0.0	0.0	0.0	0.0	0.0	0.0	0.0	0.0	0.0	0.0	0.0	0.0	0.0	0.0	0.0	0.0	0.0	0.0
k__Bacteria;p__Proteobacteria;c__Gammaproteobacteria;o__Aeromonadales;f__Aeromonadaceae;g__	0.0	0.0	0.0	0.0	0.0	0.0	0.0	0.0	0.0	0.0	0.0	1.0	0.0	0.0	0.0	0.0	0.0	4.0	1.0	0.0	0.0	17.0	1.0	1.0	2.0	1.0	0.0	3.0	4.0	0.0	0.0	1.0	1.0	0.0	1.0	2.0	1.0	0.0	3.0	2.0	0.0	2.0	1.0	3.0	0.0	0.0	1.0	0.0	0.0
k__Bacteria;p__Proteobacteria;c__Gammaproteobacteria;o__Aeromonadales;f__Aeromonadaceae;g__Aeromonas	10.0	58.0	1203.0	183.0	107.0	151.0	100.0	84.0	431.0	93.0	99.0	12.0	20.0	46.0	23.0	45.0	27.0	109.0	41.0	12.0	23.0	3.0	19.0	43.0	37.0	7.0	14.0	3.0	24.0	1.0	2.0	14.0	11.0	23.0	31.0	6.0	14.0	8.0	39.0	11.0	20.0	15.0	6.0	8.0	22.0	51.0	7.0	7.0	11.0
k__Bacteria;p__Proteobacteria;c__Gammaproteobacteria;o__Aeromonadales;f__Aeromonadaceae;g__Oceanimonas	2.0	1.0	0.0	5.0	0.0	1.0	0.0	0.0	1.0	0.0	20.0	4.0	1.0	3.0	1.0	2.0	0.0	14.0	2.0	0.0	4.0	65.0	4.0	2.0	11.0	2.0	6.0	9.0	4.0	1.0	0.0	5.0	4.0	15.0	4.0	4.0	5.0	7.0	8.0	20.0	0.0	4.0	12.0	12.0	7.0	1.0	7.0	8.0	1.0
k__Bacteria;p__Proteobacteria;c__Gammaproteobacteria;o__Aeromonadales;f__Aeromonadaceae;g__Oceanisphaera	0.0	0.0	0.0	6.0	0.0	0.0	0.0	1.0	3.0	0.0	31.0	3.0	0.0	1.0	4.0	2.0	0.0	4.0	2.0	1.0	2.0	259.0	2.0	15.0	33.0	1.0	34.0	15.0	12.0	1.0	2.0	55.0	7.0	56.0	13.0	13.0	28.0	17.0	30.0	53.0	0.0	15.0	37.0	17.0	11.0	1.0	8.0	10.0	9.0
k__Bacteria;p__Proteobacteria;c__Gammaproteobacteria;o__Aeromonadales;f__Aeromonadaceae;g__Tolumonas	0.0	0.0	0.0	0.0	0.0	1.0	0.0	0.0	0.0	0.0	0.0	0.0	0.0	1.0	0.0	0.0	0.0	0.0	0.0	0.0	0.0	0.0	0.0	0.0	0.0	0.0	1.0	0.0	0.0	0.0	0.0	0.0	0.0	0.0	0.0	0.0	0.0	0.0	0.0	0.0	0.0	1.0	0.0	0.0	0.0	0.0	0.0	0.0	0.0
k__Bacteria;p__Proteobacteria;c__Gammaproteobacteria;o__Aeromonadales;f__Aeromonadaceae;g__Zobellella	0.0	0.0	0.0	0.0	0.0	0.0	0.0	0.0	0.0	0.0	0.0	0.0	0.0	0.0	0.0	0.0	0.0	2.0	0.0	0.0	0.0	0.0	0.0	0.0	0.0	0.0	0.0	1.0	0.0	0.0	0.0	0.0	0.0	0.0	0.0	0.0	1.0	0.0	0.0	0.0	0.0	0.0	0.0	1.0	0.0	0.0	0.0	0.0	0.0
k__Bacteria;p__Proteobacteria;c__Gammaproteobacteria;o__Aeromonadales;f__Succinivibrionaceae;g__	0.0	0.0	0.0	1.0	0.0	0.0	0.0	0.0	0.0	0.0	0.0	0.0	0.0	0.0	0.0	1.0	0.0	1.0	0.0	0.0	0.0	0.0	0.0	0.0	3.0	0.0	0.0	2.0	0.0	0.0	0.0	0.0	0.0	0.0	0.0	0.0	0.0	0.0	0.0	0.0	0.0	0.0	0.0	1.0	3.0	0.0	0.0	0.0	0.0
k__Bacteria;p__Proteobacteria;c__Gammaproteobacteria;o__Aeromonadales;f__Succinivibrionaceae;g__Anaerobiospirillum	21.0	8.0	10.0	6.0	0.0	41.0	0.0	3.0	5.0	13.0	12.0	6.0	5.0	10.0	4.0	0.0	4.0	18.0	14.0	2.0	65.0	9.0	9.0	7.0	8.0	1.0	22.0	57.0	2.0	1.0	3.0	38.0	14.0	0.0	8.0	3.0	21.0	20.0	16.0	17.0	6.0	10.0	7.0	494.0	16.0	11.0	30.0	9.0	7.0
k__Bacteria;p__Proteobacteria;c__Gammaproteobacteria;o__Aeromonadales;f__Succinivibrionaceae;g__Ruminobacter	0.0	0.0	0.0	0.0	0.0	0.0	0.0	0.0	0.0	0.0	0.0	0.0	0.0	0.0	0.0	0.0	0.0	0.0	0.0	0.0	0.0	0.0	0.0	0.0	0.0	0.0	0.0	0.0	0.0	0.0	0.0	0.0	0.0	0.0	0.0	0.0	0.0	0.0	0.0	0.0	0.0	0.0	0.0	0.0	0.0	0.0	0.0	0.0	0.0
k__Bacteria;p__Proteobacteria;c__Gammaproteobacteria;o__Aeromonadales;f__Succinivibrionaceae;g__Succinivibrio	0.0	0.0	13.0	1.0	0.0	0.0	0.0	0.0	0.0	0.0	0.0	0.0	0.0	1.0	0.0	0.0	0.0	0.0	0.0	0.0	0.0	1.0	0.0	4.0	2.0	0.0	0.0	0.0	0.0	0.0	0.0	0.0	0.0	0.0	0.0	0.0	0.0	0.0	0.0	4.0	0.0	0.0	0.0	0.0	0.0	0.0	0.0	0.0	1.0
k__Bacteria;p__Proteobacteria;c__Gammaproteobacteria;o__Alteromonadales;f__;g__Alkalimonas	1.0	0.0	0.0	2.0	0.0	0.0	0.0	0.0	0.0	0.0	0.0	0.0	0.0	0.0	0.0	0.0	0.0	0.0	0.0	1.0	0.0	0.0	0.0	0.0	0.0	0.0	0.0	0.0	0.0	0.0	0.0	0.0	0.0	0.0	0.0	0.0	0.0	0.0	0.0	2.0	0.0	0.0	0.0	0.0	0.0	0.0	0.0	0.0	0.0
k__Bacteria;p__Proteobacteria;c__Gammaproteobacteria;o__Alteromonadales;f__Alteromonadaceae;g__	0.0	2.0	0.0	2.0	0.0	0.0	0.0	0.0	0.0	0.0	0.0	0.0	0.0	0.0	0.0	1.0	0.0	1.0	0.0	0.0	0.0	3.0	1.0	0.0	0.0	0.0	0.0	3.0	0.0	0.0	0.0	5.0	0.0	0.0	0.0	0.0	0.0	0.0	0.0	3.0	0.0	1.0	5.0	1.0	0.0	7.0	0.0	1.0	0.0
k__Bacteria;p__Proteobacteria;c__Gammaproteobacteria;o__Alteromonadales;f__Alteromonadaceae;g__Agarivorans	0.0	0.0	0.0	0.0	0.0	0.0	0.0	0.0	0.0	0.0	0.0	0.0	0.0	0.0	0.0	0.0	0.0	0.0	0.0	0.0	0.0	0.0	0.0	0.0	0.0	0.0	0.0	0.0	0.0	0.0	0.0	0.0	0.0	0.0	0.0	0.0	0.0	0.0	0.0	0.0	0.0	0.0	0.0	0.0	0.0	0.0	0.0	0.0	0.0
k__Bacteria;p__Proteobacteria;c__Gammaproteobacteria;o__Alteromonadales;f__Alteromonadaceae;g__Alishewanella	2.0	5.0	1.0	0.0	18.0	2.0	0.0	0.0	1.0	1.0	0.0	0.0	2.0	3.0	0.0	1.0	1.0	1.0	0.0	1.0	2.0	0.0	2.0	0.0	1.0	0.0	0.0	0.0	0.0	0.0	0.0	2.0	3.0	0.0	4.0	0.0	2.0	2.0	0.0	2.0	1.0	2.0	0.0	2.0	1.0	1.0	0.0	0.0	2.0
k__Bacteria;p__Proteobacteria;c__Gammaproteobacteria;o__Alteromonadales;f__Alteromonadaceae;g__Alteromonas	0.0	0.0	0.0	0.0	0.0	0.0	0.0	0.0	0.0	0.0	0.0	0.0	0.0	0.0	0.0	0.0	0.0	0.0	0.0	0.0	0.0	1.0	0.0	0.0	0.0	0.0	0.0	0.0	0.0	0.0	0.0	0.0	0.0	1.0	0.0	0.0	0.0	0.0	0.0	0.0	0.0	0.0	1.0	0.0	0.0	0.0	0.0	0.0	0.0
k__Bacteria;p__Proteobacteria;c__Gammaproteobacteria;o__Alteromonadales;f__Alteromonadaceae;g__Glaciecola	0.0	0.0	0.0	0.0	0.0	0.0	0.0	0.0	0.0	0.0	0.0	0.0	0.0	0.0	0.0	0.0	0.0	0.0	0.0	0.0	0.0	0.0	0.0	0.0	0.0	0.0	0.0	0.0	0.0	0.0	0.0	0.0	0.0	0.0	0.0	0.0	0.0	0.0	0.0	0.0	0.0	1.0	0.0	0.0	0.0	0.0	0.0	0.0	0.0
k__Bacteria;p__Proteobacteria;c__Gammaproteobacteria;o__Alteromonadales;f__Chromatiaceae;g__Rheinheimera	4.0	8.0	18.0	0.0	0.0	6.0	3.0	0.0	1.0	17.0	9.0	8.0	7.0	6.0	3.0	6.0	15.0	10.0	4.0	6.0	10.0	4.0	7.0	2.0	21.0	0.0	6.0	4.0	4.0	3.0	6.0	8.0	6.0	51.0	10.0	3.0	3.0	2.0	4.0	11.0	0.0	6.0	5.0	0.0	5.0	10.0	2.0	1.0	5.0
k__Bacteria;p__Proteobacteria;c__Gammaproteobacteria;o__Alteromonadales;f__Colwelliaceae;g__	0.0	0.0	0.0	0.0	0.0	0.0	0.0	0.0	0.0	0.0	0.0	0.0	0.0	0.0	0.0	0.0	0.0	0.0	0.0	0.0	0.0	0.0	0.0	0.0	0.0	0.0	0.0	0.0	0.0	0.0	0.0	0.0	0.0	0.0	0.0	0.0	0.0	0.0	0.0	0.0	0.0	0.0	0.0	0.0	0.0	0.0	0.0	0.0	0.0
k__Bacteria;p__Proteobacteria;c__Gammaproteobacteria;o__Alteromonadales;f__Colwelliaceae;g__Colwellia	0.0	0.0	0.0	0.0	0.0	0.0	0.0	0.0	0.0	0.0	0.0	0.0	0.0	0.0	0.0	0.0	0.0	0.0	0.0	0.0	0.0	0.0	0.0	0.0	0.0	0.0	0.0	0.0	0.0	0.0	0.0	0.0	0.0	0.0	0.0	0.0	0.0	0.0	0.0	0.0	0.0	0.0	0.0	0.0	0.0	0.0	0.0	0.0	0.0
k__Bacteria;p__Proteobacteria;c__Gammaproteobacteria;o__Alteromonadales;f__Colwelliaceae;g__Thalassomonas	0.0	0.0	0.0	0.0	0.0	0.0	0.0	0.0	0.0	0.0	0.0	0.0	0.0	0.0	0.0	0.0	0.0	0.0	0.0	0.0	0.0	0.0	0.0	0.0	0.0	0.0	0.0	0.0	0.0	0.0	0.0	0.0	0.0	0.0	0.0	0.0	0.0	0.0	0.0	0.0	0.0	0.0	0.0	0.0	0.0	0.0	0.0	0.0	0.0
k__Bacteria;p__Proteobacteria;c__Gammaproteobacteria;o__Alteromonadales;f__Ferrimonadaceae;g__Ferrimonas	0.0	0.0	0.0	0.0	0.0	0.0	0.0	0.0	0.0	0.0	0.0	0.0	0.0	0.0	0.0	0.0	0.0	0.0	0.0	0.0	0.0	0.0	0.0	0.0	0.0	0.0	0.0	0.0	0.0	0.0	0.0	0.0	0.0	1.0	0.0	0.0	0.0	0.0	0.0	0.0	0.0	0.0	0.0	0.0	0.0	0.0	0.0	0.0	0.0
k__Bacteria;p__Proteobacteria;c__Gammaproteobacteria;o__Alteromonadales;f__Idiomarinaceae;g__	0.0	0.0	0.0	4.0	0.0	0.0	0.0	0.0	0.0	4.0	0.0	0.0	3.0	0.0	1.0	0.0	0.0	1.0	0.0	0.0	0.0	1.0	0.0	0.0	0.0	1.0	0.0	0.0	0.0	0.0	0.0	1.0	0.0	0.0	0.0	0.0	1.0	0.0	0.0	0.0	0.0	1.0	0.0	2.0	0.0	0.0	0.0	1.0	0.0
k__Bacteria;p__Proteobacteria;c__Gammaproteobacteria;o__Alteromonadales;f__Idiomarinaceae;g__Idiomarina	0.0	0.0	0.0	0.0	0.0	0.0	0.0	0.0	0.0	0.0	0.0	0.0	0.0	0.0	0.0	0.0	0.0	0.0	0.0	0.0	0.0	0.0	0.0	0.0	0.0	0.0	0.0	0.0	0.0	0.0	0.0	0.0	0.0	0.0	0.0	0.0	0.0	0.0	0.0	0.0	1.0	0.0	0.0	0.0	0.0	0.0	0.0	0.0	0.0
k__Bacteria;p__Proteobacteria;c__Gammaproteobacteria;o__Alteromonadales;f__Idiomarinaceae;g__Pseudidiomarina	0.0	0.0	0.0	0.0	0.0	0.0	0.0	0.0	0.0	0.0	0.0	0.0	0.0	0.0	0.0	0.0	0.0	0.0	0.0	0.0	0.0	0.0	0.0	0.0	0.0	0.0	0.0	0.0	0.0	0.0	0.0	0.0	0.0	0.0	0.0	0.0	0.0	0.0	0.0	0.0	0.0	0.0	0.0	0.0	0.0	0.0	0.0	0.0	0.0
k__Bacteria;p__Proteobacteria;c__Gammaproteobacteria;o__Alteromonadales;f__Moritellaceae;g__	0.0	0.0	0.0	0.0	0.0	0.0	0.0	0.0	0.0	0.0	0.0	0.0	0.0	0.0	0.0	0.0	0.0	0.0	0.0	0.0	0.0	0.0	0.0	0.0	0.0	0.0	0.0	0.0	0.0	0.0	0.0	0.0	0.0	0.0	0.0	0.0	0.0	0.0	0.0	0.0	0.0	0.0	0.0	0.0	0.0	0.0	0.0	0.0	0.0
k__Bacteria;p__Proteobacteria;c__Gammaproteobacteria;o__Alteromonadales;f__Moritellaceae;g__Moritella	0.0	0.0	0.0	0.0	0.0	0.0	0.0	0.0	0.0	0.0	0.0	0.0	0.0	0.0	0.0	0.0	0.0	0.0	0.0	0.0	0.0	0.0	0.0	0.0	0.0	0.0	0.0	0.0	0.0	0.0	0.0	0.0	0.0	0.0	0.0	0.0	0.0	0.0	0.0	0.0	0.0	0.0	0.0	0.0	0.0	0.0	0.0	0.0	0.0
k__Bacteria;p__Proteobacteria;c__Gammaproteobacteria;o__Alteromonadales;f__Pseudoalteromonadaceae;g__	0.0	0.0	0.0	0.0	0.0	0.0	0.0	0.0	0.0	0.0	0.0	1.0	0.0	0.0	0.0	0.0	0.0	0.0	0.0	0.0	0.0	0.0	0.0	0.0	0.0	0.0	0.0	0.0	0.0	0.0	0.0	0.0	0.0	0.0	0.0	0.0	0.0	0.0	0.0	0.0	0.0	0.0	0.0	0.0	0.0	0.0	0.0	0.0	0.0
k__Bacteria;p__Proteobacteria;c__Gammaproteobacteria;o__Alteromonadales;f__Pseudoalteromonadaceae;g__Pseudoalteromonas	0.0	0.0	0.0	8.0	0.0	0.0	10.0	2.0	0.0	0.0	4.0	6.0	1.0	0.0	4.0	3.0	1.0	15.0	2.0	1.0	17.0	173.0	14.0	26.0	75.0	6.0	71.0	29.0	10.0	1.0	0.0	163.0	45.0	116.0	36.0	38.0	42.0	35.0	59.0	114.0	26.0	26.0	53.0	41.0	27.0	17.0	11.0	20.0	10.0
k__Bacteria;p__Proteobacteria;c__Gammaproteobacteria;o__Alteromonadales;f__Psychromonadaceae;g__Psychromonas	0.0	0.0	0.0	0.0	0.0	0.0	0.0	0.0	0.0	0.0	0.0	0.0	0.0	0.0	0.0	0.0	0.0	0.0	0.0	0.0	0.0	0.0	0.0	0.0	0.0	0.0	0.0	0.0	0.0	0.0	0.0	0.0	0.0	0.0	0.0	0.0	0.0	0.0	0.0	0.0	0.0	0.0	0.0	0.0	0.0	0.0	0.0	0.0	0.0
k__Bacteria;p__Proteobacteria;c__Gammaproteobacteria;o__Alteromonadales;f__Shewanellaceae;g__Shewanella	8.0	11.0	53.0	10.0	21.0	5.0	21.0	6.0	112.0	6.0	11.0	2.0	6.0	15.0	4.0	5.0	1.0	16.0	0.0	3.0	8.0	15.0	1.0	9.0	9.0	1.0	7.0	1.0	1.0	3.0	2.0	5.0	3.0	40.0	9.0	4.0	5.0	3.0	20.0	13.0	0.0	13.0	1.0	1.0	4.0	2.0	1.0	0.0	2.0
k__Bacteria;p__Proteobacteria;c__Gammaproteobacteria;o__Cardiobacteriales;f__Cardiobacteriaceae;g__Cardiobacterium	4.0	8.0	1.0	2.0	12.0	4.0	2.0	0.0	1.0	2.0	11.0	4.0	5.0	1.0	11.0	0.0	0.0	14.0	3.0	5.0	4.0	6.0	35.0	5.0	18.0	4.0	3.0	22.0	2.0	70.0	6.0	7.0	0.0	7.0	3.0	10.0	11.0	15.0	3.0	17.0	45.0	47.0	18.0	6.0	16.0	16.0	11.0	111.0	27.0
k__Bacteria;p__Proteobacteria;c__Gammaproteobacteria;o__Cardiobacteriales;f__Cardiobacteriaceae;g__Dichelobacter	0.0	0.0	0.0	0.0	0.0	0.0	0.0	0.0	0.0	0.0	0.0	0.0	0.0	0.0	0.0	0.0	0.0	1.0	0.0	0.0	0.0	0.0	0.0	0.0	0.0	0.0	0.0	0.0	0.0	0.0	0.0	0.0	0.0	0.0	0.0	0.0	0.0	0.0	0.0	0.0	0.0	0.0	0.0	0.0	0.0	0.0	0.0	0.0	0.0
k__Bacteria;p__Proteobacteria;c__Gammaproteobacteria;o__Chromatiales;f__;g__	0.0	7.0	7.0	1.0	1.0	2.0	0.0	3.0	3.0	3.0	2.0	1.0	3.0	4.0	1.0	2.0	4.0	0.0	3.0	5.0	1.0	0.0	1.0	0.0	1.0	2.0	2.0	3.0	1.0	0.0	2.0	2.0	1.0	6.0	2.0	0.0	0.0	2.0	0.0	7.0	0.0	0.0	1.0	5.0	3.0	1.0	0.0	5.0	0.0
k__Bacteria;p__Proteobacteria;c__Gammaproteobacteria;o__Chromatiales;f__;g__Thiohalomonas	0.0	0.0	0.0	0.0	0.0	0.0	0.0	0.0	0.0	0.0	0.0	0.0	0.0	0.0	0.0	0.0	0.0	0.0	0.0	1.0	0.0	0.0	0.0	0.0	0.0	0.0	0.0	0.0	0.0	0.0	0.0	0.0	0.0	0.0	0.0	0.0	0.0	0.0	0.0	0.0	0.0	0.0	0.0	0.0	0.0	0.0	0.0	0.0	0.0
k__Bacteria;p__Proteobacteria;c__Gammaproteobacteria;o__Chromatiales;f__Chromatiaceae;g__	0.0	0.0	0.0	0.0	0.0	0.0	0.0	0.0	0.0	0.0	0.0	0.0	0.0	0.0	0.0	0.0	0.0	0.0	0.0	0.0	0.0	0.0	0.0	0.0	0.0	0.0	0.0	0.0	0.0	0.0	0.0	0.0	0.0	0.0	0.0	0.0	0.0	0.0	0.0	0.0	0.0	0.0	0.0	0.0	0.0	0.0	0.0	0.0	0.0
k__Bacteria;p__Proteobacteria;c__Gammaproteobacteria;o__Chromatiales;f__Chromatiaceae;g__Lamprocystis	0.0	0.0	0.0	0.0	0.0	0.0	0.0	0.0	0.0	0.0	0.0	0.0	0.0	0.0	0.0	0.0	0.0	0.0	0.0	0.0	0.0	0.0	0.0	0.0	0.0	0.0	0.0	0.0	0.0	0.0	0.0	0.0	0.0	0.0	0.0	0.0	0.0	0.0	0.0	0.0	0.0	0.0	0.0	0.0	0.0	0.0	0.0	0.0	0.0
k__Bacteria;p__Proteobacteria;c__Gammaproteobacteria;o__Chromatiales;f__Chromatiaceae;g__Marichromatium	0.0	0.0	0.0	0.0	0.0	0.0	0.0	0.0	0.0	0.0	0.0	0.0	0.0	0.0	0.0	0.0	0.0	0.0	0.0	0.0	0.0	0.0	0.0	0.0	0.0	0.0	0.0	0.0	0.0	0.0	0.0	0.0	0.0	0.0	0.0	0.0	0.0	0.0	0.0	0.0	0.0	0.0	0.0	0.0	0.0	0.0	0.0	0.0	0.0
k__Bacteria;p__Proteobacteria;c__Gammaproteobacteria;o__Chromatiales;f__Chromatiaceae;g__Nitrosococcus	0.0	0.0	0.0	0.0	0.0	0.0	0.0	0.0	0.0	0.0	0.0	0.0	0.0	0.0	0.0	0.0	0.0	0.0	0.0	0.0	0.0	0.0	0.0	0.0	0.0	0.0	0.0	0.0	0.0	0.0	0.0	0.0	0.0	0.0	0.0	0.0	0.0	0.0	0.0	0.0	0.0	0.0	0.0	0.0	0.0	0.0	0.0	0.0	0.0
k__Bacteria;p__Proteobacteria;c__Gammaproteobacteria;o__Chromatiales;f__Chromatiaceae;g__Thiocapsa	0.0	0.0	0.0	0.0	0.0	0.0	0.0	0.0	0.0	0.0	0.0	0.0	0.0	0.0	0.0	0.0	0.0	0.0	0.0	0.0	0.0	0.0	0.0	0.0	0.0	0.0	0.0	0.0	0.0	0.0	0.0	0.0	0.0	0.0	0.0	0.0	0.0	0.0	0.0	0.0	0.0	0.0	0.0	0.0	0.0	0.0	0.0	0.0	0.0
k__Bacteria;p__Proteobacteria;c__Gammaproteobacteria;o__Chromatiales;f__Chromatiaceae;g__Thiocystis	0.0	0.0	0.0	0.0	0.0	0.0	0.0	0.0	0.0	0.0	0.0	0.0	0.0	0.0	0.0	0.0	0.0	0.0	0.0	0.0	0.0	0.0	0.0	0.0	0.0	0.0	0.0	0.0	0.0	0.0	0.0	0.0	0.0	0.0	0.0	0.0	0.0	0.0	0.0	0.0	0.0	0.0	0.0	0.0	0.0	0.0	0.0	0.0	0.0
k__Bacteria;p__Proteobacteria;c__Gammaproteobacteria;o__Chromatiales;f__Ectothiorhodospiraceae;g__	0.0	0.0	0.0	0.0	0.0	0.0	0.0	0.0	0.0	0.0	0.0	0.0	0.0	0.0	0.0	0.0	0.0	0.0	0.0	0.0	0.0	0.0	0.0	0.0	0.0	0.0	0.0	1.0	0.0	0.0	0.0	0.0	0.0	0.0	0.0	1.0	0.0	0.0	0.0	0.0	0.0	0.0	0.0	0.0	0.0	0.0	0.0	0.0	0.0
k__Bacteria;p__Proteobacteria;c__Gammaproteobacteria;o__Chromatiales;f__Ectothiorhodospiraceae;g__Ectothiorhodospira	0.0	0.0	0.0	0.0	0.0	0.0	0.0	0.0	0.0	0.0	0.0	0.0	0.0	0.0	0.0	0.0	0.0	0.0	0.0	0.0	0.0	0.0	0.0	0.0	0.0	0.0	0.0	0.0	0.0	0.0	0.0	0.0	0.0	0.0	0.0	0.0	0.0	0.0	0.0	0.0	0.0	0.0	0.0	0.0	0.0	0.0	0.0	0.0	0.0
k__Bacteria;p__Proteobacteria;c__Gammaproteobacteria;o__Chromatiales;f__Sinobacteraceae;g__	33.0	22.0	0.0	0.0	44.0	36.0	24.0	11.0	6.0	21.0	47.0	6.0	12.0	5.0	9.0	14.0	4.0	17.0	7.0	16.0	10.0	2.0	5.0	18.0	14.0	16.0	9.0	15.0	9.0	9.0	10.0	22.0	6.0	40.0	10.0	4.0	29.0	21.0	11.0	13.0	7.0	25.0	31.0	13.0	3.0	80.0	1.0	5.0	6.0
k__Bacteria;p__Proteobacteria;c__Gammaproteobacteria;o__Chromatiales;f__Sinobacteraceae;g__Steroidobacter	7.0	1.0	5.0	2.0	33.0	9.0	15.0	1.0	3.0	4.0	6.0	3.0	8.0	3.0	2.0	5.0	3.0	7.0	8.0	5.0	1.0	1.0	3.0	0.0	3.0	9.0	1.0	10.0	0.0	0.0	9.0	1.0	4.0	0.0	2.0	0.0	6.0	1.0	6.0	3.0	0.0	4.0	11.0	8.0	2.0	12.0	1.0	0.0	3.0
k__Bacteria;p__Proteobacteria;c__Gammaproteobacteria;o__Enterobacteriales;f__Enterobacteriaceae;g__	24.0	83.0	117.0	76.0	51.0	43.0	48.0	71.0	61.0	46.0	55.0	10.0	67.0	84.0	33.0	15.0	7.0	74.0	26.0	28.0	12.0	3.0	14.0	33.0	35.0	158.0	60.0	16.0	10.0	20.0	21.0	68.0	20.0	58.0	7.0	12.0	48.0	14.0	55.0	268.0	8.0	49.0	27.0	18.0	28.0	53.0	10.0	22.0	61.0
k__Bacteria;p__Proteobacteria;c__Gammaproteobacteria;o__Enterobacteriales;f__Enterobacteriaceae;g__Brenneria	0.0	2.0	0.0	0.0	2.0	8.0	0.0	1.0	2.0	2.0	0.0	0.0	14.0	3.0	20.0	0.0	0.0	11.0	24.0	16.0	10.0	0.0	3.0	18.0	13.0	5.0	14.0	3.0	18.0	0.0	0.0	4.0	3.0	1.0	0.0	1.0	1.0	0.0	9.0	4.0	10.0	4.0	12.0	0.0	8.0	3.0	1.0	5.0	2.0
k__Bacteria;p__Proteobacteria;c__Gammaproteobacteria;o__Enterobacteriales;f__Enterobacteriaceae;g__Buchnera	0.0	2.0	0.0	2.0	4.0	0.0	60.0	8.0	3.0	1.0	10.0	3.0	5.0	13.0	9.0	8.0	1.0	17.0	11.0	1.0	1.0	2.0	2.0	0.0	9.0	16.0	11.0	8.0	3.0	0.0	5.0	12.0	1.0	3.0	0.0	0.0	12.0	17.0	16.0	13.0	0.0	9.0	5.0	5.0	2.0	0.0	1.0	1.0	7.0
k__Bacteria;p__Proteobacteria;c__Gammaproteobacteria;o__Enterobacteriales;f__Enterobacteriaceae;g__Candidatus Blochmannia	0.0	0.0	0.0	0.0	0.0	0.0	0.0	0.0	0.0	0.0	0.0	0.0	0.0	0.0	0.0	0.0	0.0	0.0	0.0	0.0	0.0	0.0	0.0	0.0	0.0	0.0	0.0	0.0	0.0	0.0	0.0	0.0	0.0	0.0	0.0	0.0	0.0	0.0	0.0	0.0	0.0	0.0	0.0	0.0	0.0	0.0	0.0	0.0	0.0
k__Bacteria;p__Proteobacteria;c__Gammaproteobacteria;o__Enterobacteriales;f__Enterobacteriaceae;g__Candidatus Hamiltonella	0.0	0.0	0.0	0.0	0.0	0.0	0.0	0.0	0.0	0.0	0.0	0.0	0.0	0.0	0.0	0.0	0.0	0.0	0.0	0.0	0.0	0.0	0.0	0.0	0.0	0.0	1.0	0.0	0.0	0.0	0.0	0.0	0.0	0.0	0.0	0.0	0.0	0.0	0.0	0.0	0.0	0.0	0.0	0.0	0.0	0.0	0.0	0.0	0.0
k__Bacteria;p__Proteobacteria;c__Gammaproteobacteria;o__Enterobacteriales;f__Enterobacteriaceae;g__Candidatus Regiella	0.0	0.0	0.0	0.0	0.0	0.0	0.0	0.0	0.0	0.0	0.0	0.0	0.0	0.0	0.0	0.0	0.0	0.0	0.0	0.0	0.0	0.0	0.0	0.0	0.0	0.0	0.0	0.0	0.0	0.0	0.0	0.0	0.0	0.0	0.0	0.0	0.0	0.0	0.0	0.0	0.0	0.0	0.0	0.0	0.0	0.0	0.0	0.0	0.0
k__Bacteria;p__Proteobacteria;c__Gammaproteobacteria;o__Enterobacteriales;f__Enterobacteriaceae;g__Citrobacter	0.0	3.0	0.0	0.0	0.0	0.0	0.0	0.0	1.0	2.0	0.0	0.0	3.0	4.0	1.0	0.0	0.0	0.0	0.0	0.0	0.0	0.0	1.0	0.0	0.0	0.0	0.0	0.0	0.0	0.0	0.0	0.0	0.0	0.0	0.0	0.0	2.0	0.0	1.0	4.0	1.0	0.0	0.0	0.0	0.0	3.0	0.0	0.0	0.0
k__Bacteria;p__Proteobacteria;c__Gammaproteobacteria;o__Enterobacteriales;f__Enterobacteriaceae;g__Cronobacter	0.0	0.0	0.0	0.0	0.0	0.0	0.0	0.0	0.0	0.0	0.0	0.0	0.0	0.0	0.0	0.0	0.0	0.0	0.0	0.0	0.0	0.0	0.0	0.0	0.0	0.0	0.0	0.0	0.0	0.0	0.0	0.0	0.0	0.0	0.0	0.0	0.0	0.0	0.0	0.0	0.0	0.0	0.0	0.0	0.0	0.0	1.0	0.0	0.0
k__Bacteria;p__Proteobacteria;c__Gammaproteobacteria;o__Enterobacteriales;f__Enterobacteriaceae;g__Edwardsiella	0.0	0.0	0.0	0.0	0.0	0.0	0.0	0.0	0.0	0.0	0.0	0.0	0.0	0.0	0.0	0.0	0.0	0.0	0.0	0.0	0.0	0.0	0.0	0.0	0.0	0.0	0.0	0.0	0.0	0.0	0.0	0.0	0.0	0.0	0.0	0.0	1.0	0.0	0.0	0.0	0.0	0.0	0.0	0.0	0.0	0.0	0.0	0.0	0.0
k__Bacteria;p__Proteobacteria;c__Gammaproteobacteria;o__Enterobacteriales;f__Enterobacteriaceae;g__Enterobacter	0.0	0.0	0.0	0.0	0.0	0.0	0.0	1.0	0.0	1.0	0.0	0.0	0.0	1.0	0.0	0.0	0.0	0.0	0.0	0.0	0.0	0.0	0.0	0.0	0.0	1.0	1.0	0.0	0.0	0.0	0.0	0.0	0.0	0.0	0.0	0.0	0.0	0.0	0.0	1.0	0.0	0.0	0.0	0.0	0.0	0.0	0.0	0.0	0.0
k__Bacteria;p__Proteobacteria;c__Gammaproteobacteria;o__Enterobacteriales;f__Enterobacteriaceae;g__Erwinia	5.0	7.0	13.0	5.0	0.0	4.0	6.0	6.0	8.0	4.0	2.0	1.0	8.0	15.0	1.0	4.0	0.0	5.0	3.0	1.0	0.0	1.0	1.0	2.0	1.0	25.0	0.0	2.0	1.0	0.0	6.0	6.0	5.0	2.0	2.0	3.0	4.0	0.0	2.0	37.0	4.0	0.0	2.0	0.0	2.0	4.0	1.0	3.0	3.0
k__Bacteria;p__Proteobacteria;c__Gammaproteobacteria;o__Enterobacteriales;f__Enterobacteriaceae;g__Escherichia	41.0	67.0	57.0	350.0	87.0	46.0	127.0	25.0	7.0	13.0	26.0	7.0	20.0	10.0	21.0	21.0	0.0	10.0	6.0	2.0	9.0	3.0	1.0	7.0	2.0	1.0	1.0	4.0	2.0	1.0	7.0	8.0	0.0	3.0	0.0	5.0	68.0	4.0	7.0	5.0	6.0	1.0	4.0	2.0	1.0	8.0	7.0	6.0	5.0
k__Bacteria;p__Proteobacteria;c__Gammaproteobacteria;o__Enterobacteriales;f__Enterobacteriaceae;g__Klebsiella	7.0	11.0	1.0	0.0	23.0	19.0	0.0	18.0	11.0	39.0	3.0	0.0	24.0	25.0	1.0	3.0	6.0	7.0	0.0	0.0	0.0	0.0	4.0	2.0	1.0	6.0	3.0	1.0	0.0	8.0	12.0	8.0	1.0	0.0	0.0	1.0	17.0	0.0	5.0	18.0	81.0	5.0	17.0	9.0	0.0	1.0	3.0	1.0	6.0
k__Bacteria;p__Proteobacteria;c__Gammaproteobacteria;o__Enterobacteriales;f__Enterobacteriaceae;g__Leclercia	2.0	4.0	7.0	1.0	0.0	1.0	1.0	11.0	5.0	2.0	1.0	1.0	6.0	7.0	0.0	2.0	0.0	0.0	0.0	0.0	0.0	0.0	0.0	0.0	2.0	7.0	1.0	0.0	0.0	0.0	3.0	0.0	1.0	0.0	1.0	0.0	3.0	0.0	3.0	13.0	1.0	0.0	1.0	0.0	1.0	1.0	0.0	0.0	1.0
k__Bacteria;p__Proteobacteria;c__Gammaproteobacteria;o__Enterobacteriales;f__Enterobacteriaceae;g__Morganella	0.0	0.0	0.0	0.0	0.0	0.0	0.0	0.0	0.0	0.0	0.0	0.0	0.0	0.0	0.0	0.0	0.0	0.0	0.0	0.0	0.0	0.0	0.0	0.0	0.0	0.0	0.0	0.0	0.0	0.0	0.0	0.0	0.0	0.0	0.0	0.0	0.0	0.0	0.0	0.0	0.0	0.0	0.0	0.0	0.0	0.0	0.0	0.0	0.0
k__Bacteria;p__Proteobacteria;c__Gammaproteobacteria;o__Enterobacteriales;f__Enterobacteriaceae;g__Pantoea	185.0	75.0	74.0	16.0	1.0	34.0	54.0	39.0	17.0	25.0	60.0	17.0	90.0	65.0	23.0	16.0	6.0	54.0	24.0	74.0	18.0	12.0	18.0	17.0	28.0	57.0	28.0	23.0	11.0	25.0	16.0	67.0	52.0	342.0	12.0	41.0	72.0	26.0	45.0	127.0	99.0	19.0	26.0	22.0	21.0	62.0	10.0	10.0	22.0
k__Bacteria;p__Proteobacteria;c__Gammaproteobacteria;o__Enterobacteriales;f__Enterobacteriaceae;g__Photorhabdus	0.0	0.0	0.0	0.0	0.0	0.0	0.0	0.0	0.0	0.0	0.0	0.0	0.0	0.0	0.0	0.0	0.0	0.0	0.0	0.0	0.0	0.0	0.0	0.0	0.0	0.0	0.0	0.0	0.0	0.0	0.0	0.0	0.0	0.0	0.0	0.0	0.0	0.0	0.0	0.0	0.0	0.0	0.0	0.0	0.0	0.0	0.0	0.0	0.0
k__Bacteria;p__Proteobacteria;c__Gammaproteobacteria;o__Enterobacteriales;f__Enterobacteriaceae;g__Plesiomonas	0.0	2.0	1.0	1.0	1.0	1.0	1.0	0.0	0.0	1.0	1.0	1.0	1.0	0.0	0.0	0.0	0.0	0.0	1.0	0.0	0.0	0.0	0.0	0.0	0.0	0.0	2.0	0.0	1.0	0.0	0.0	1.0	0.0	0.0	0.0	0.0	2.0	0.0	0.0	3.0	0.0	1.0	0.0	0.0	0.0	0.0	1.0	2.0	0.0
k__Bacteria;p__Proteobacteria;c__Gammaproteobacteria;o__Enterobacteriales;f__Enterobacteriaceae;g__Proteus	0.0	11.0	6.0	44.0	28.0	13.0	0.0	2.0	2.0	0.0	0.0	2.0	4.0	2.0	1.0	0.0	1.0	3.0	3.0	0.0	35.0	1.0	0.0	0.0	3.0	0.0	0.0	0.0	3.0	0.0	0.0	11.0	3.0	0.0	0.0	0.0	2.0	0.0	3.0	3.0	0.0	0.0	2.0	322.0	2.0	1.0	0.0	1.0	0.0
k__Bacteria;p__Proteobacteria;c__Gammaproteobacteria;o__Enterobacteriales;f__Enterobacteriaceae;g__Providencia	0.0	3.0	1.0	0.0	0.0	0.0	0.0	2.0	7.0	1.0	2.0	2.0	0.0	0.0	0.0	1.0	0.0	0.0	0.0	0.0	0.0	1.0	1.0	0.0	2.0	4.0	3.0	0.0	0.0	0.0	1.0	3.0	1.0	0.0	0.0	2.0	1.0	2.0	1.0	3.0	0.0	0.0	0.0	0.0	1.0	0.0	0.0	1.0	0.0
k__Bacteria;p__Proteobacteria;c__Gammaproteobacteria;o__Enterobacteriales;f__Enterobacteriaceae;g__Rahnella	0.0	0.0	0.0	0.0	0.0	0.0	0.0	0.0	0.0	0.0	0.0	0.0	0.0	0.0	0.0	0.0	0.0	0.0	0.0	0.0	0.0	0.0	0.0	0.0	0.0	0.0	0.0	0.0	0.0	0.0	0.0	0.0	0.0	0.0	0.0	0.0	0.0	0.0	0.0	0.0	0.0	0.0	0.0	0.0	0.0	0.0	0.0	0.0	0.0
k__Bacteria;p__Proteobacteria;c__Gammaproteobacteria;o__Enterobacteriales;f__Enterobacteriaceae;g__Raoultella	4.0	5.0	6.0	0.0	0.0	1.0	7.0	6.0	0.0	2.0	3.0	2.0	7.0	5.0	4.0	2.0	1.0	5.0	0.0	3.0	1.0	0.0	0.0	0.0	0.0	9.0	2.0	1.0	5.0	0.0	0.0	8.0	6.0	9.0	0.0	0.0	4.0	1.0	5.0	6.0	0.0	2.0	2.0	4.0	0.0	13.0	3.0	2.0	3.0
k__Bacteria;p__Proteobacteria;c__Gammaproteobacteria;o__Enterobacteriales;f__Enterobacteriaceae;g__Serratia	0.0	12.0	3.0	1.0	7.0	3.0	0.0	2.0	1.0	3.0	6.0	1.0	2.0	3.0	2.0	5.0	0.0	9.0	3.0	2.0	1.0	0.0	1.0	2.0	1.0	28.0	6.0	3.0	0.0	1.0	4.0	3.0	0.0	8.0	0.0	1.0	5.0	1.0	0.0	8.0	0.0	3.0	1.0	1.0	1.0	5.0	0.0	3.0	9.0
k__Bacteria;p__Proteobacteria;c__Gammaproteobacteria;o__Enterobacteriales;f__Enterobacteriaceae;g__Shigella	1.0	1.0	2.0	7.0	2.0	1.0	1.0	0.0	0.0	0.0	0.0	1.0	0.0	0.0	0.0	0.0	0.0	0.0	0.0	1.0	1.0	0.0	0.0	1.0	0.0	0.0	1.0	0.0	0.0	0.0	0.0	1.0	0.0	0.0	0.0	0.0	0.0	0.0	0.0	0.0	0.0	0.0	0.0	0.0	0.0	0.0	0.0	0.0	0.0
k__Bacteria;p__Proteobacteria;c__Gammaproteobacteria;o__Enterobacteriales;f__Enterobacteriaceae;g__Sodalis	0.0	0.0	0.0	0.0	0.0	0.0	0.0	0.0	0.0	0.0	0.0	0.0	1.0	0.0	0.0	0.0	0.0	0.0	0.0	0.0	0.0	0.0	0.0	0.0	0.0	0.0	0.0	0.0	0.0	0.0	0.0	1.0	0.0	0.0	0.0	0.0	0.0	0.0	0.0	3.0	0.0	0.0	0.0	0.0	0.0	0.0	0.0	0.0	0.0
k__Bacteria;p__Proteobacteria;c__Gammaproteobacteria;o__Enterobacteriales;f__Enterobacteriaceae;g__Tatumella	6.0	10.0	2.0	0.0	2.0	2.0	0.0	2.0	3.0	5.0	0.0	0.0	5.0	8.0	0.0	1.0	1.0	5.0	1.0	0.0	0.0	0.0	0.0	2.0	1.0	0.0	0.0	2.0	0.0	0.0	1.0	2.0	1.0	1.0	3.0	0.0	4.0	0.0	1.0	13.0	3.0	0.0	0.0	0.0	4.0	1.0	0.0	1.0	0.0
k__Bacteria;p__Proteobacteria;c__Gammaproteobacteria;o__Enterobacteriales;f__Enterobacteriaceae;g__Trabulsiella	5.0	9.0	14.0	6.0	0.0	10.0	3.0	16.0	15.0	10.0	4.0	2.0	23.0	25.0	2.0	1.0	0.0	4.0	4.0	3.0	2.0	2.0	3.0	7.0	3.0	19.0	0.0	0.0	1.0	1.0	11.0	4.0	7.0	0.0	4.0	1.0	4.0	2.0	6.0	31.0	3.0	0.0	3.0	0.0	4.0	0.0	1.0	0.0	15.0
k__Bacteria;p__Proteobacteria;c__Gammaproteobacteria;o__Enterobacteriales;f__Enterobacteriaceae;g__Xenorhabdus	0.0	0.0	0.0	0.0	0.0	0.0	0.0	0.0	0.0	0.0	0.0	0.0	0.0	0.0	0.0	0.0	0.0	0.0	0.0	0.0	0.0	0.0	0.0	0.0	0.0	0.0	0.0	0.0	0.0	0.0	0.0	0.0	0.0	0.0	0.0	0.0	0.0	0.0	0.0	0.0	0.0	0.0	0.0	0.0	0.0	0.0	0.0	0.0	0.0
k__Bacteria;p__Proteobacteria;c__Gammaproteobacteria;o__Enterobacteriales;f__Enterobacteriaceae;g__Yersinia	0.0	0.0	0.0	0.0	0.0	0.0	0.0	0.0	0.0	0.0	0.0	0.0	0.0	0.0	0.0	0.0	0.0	0.0	0.0	0.0	0.0	0.0	0.0	0.0	0.0	0.0	0.0	0.0	0.0	0.0	0.0	0.0	0.0	0.0	0.0	0.0	0.0	0.0	0.0	0.0	0.0	0.0	0.0	0.0	0.0	0.0	0.0	0.0	0.0
k__Bacteria;p__Proteobacteria;c__Gammaproteobacteria;o__Legionellales;f__;g__	0.0	0.0	0.0	0.0	0.0	0.0	0.0	0.0	0.0	0.0	0.0	0.0	0.0	0.0	0.0	0.0	0.0	0.0	0.0	0.0	0.0	0.0	0.0	0.0	0.0	0.0	0.0	0.0	0.0	0.0	0.0	0.0	0.0	0.0	3.0	0.0	0.0	0.0	0.0	2.0	0.0	0.0	0.0	0.0	0.0	0.0	0.0	0.0	0.0
k__Bacteria;p__Proteobacteria;c__Gammaproteobacteria;o__Legionellales;f__Coxiellaceae;g__	0.0	4.0	0.0	1.0	0.0	0.0	0.0	0.0	0.0	0.0	0.0	0.0	0.0	0.0	0.0	0.0	0.0	1.0	0.0	0.0	0.0	0.0	0.0	0.0	0.0	0.0	0.0	0.0	0.0	0.0	0.0	0.0	0.0	0.0	0.0	0.0	0.0	0.0	0.0	0.0	0.0	1.0	0.0	0.0	0.0	0.0	0.0	2.0	0.0
k__Bacteria;p__Proteobacteria;c__Gammaproteobacteria;o__Legionellales;f__Coxiellaceae;g__Aquicella	0.0	1.0	0.0	0.0	0.0	0.0	0.0	0.0	0.0	0.0	0.0	0.0	0.0	0.0	0.0	0.0	0.0	1.0	0.0	0.0	0.0	0.0	0.0	0.0	0.0	0.0	0.0	0.0	0.0	0.0	0.0	0.0	0.0	0.0	0.0	0.0	0.0	0.0	0.0	0.0	0.0	0.0	0.0	0.0	0.0	0.0	0.0	0.0	0.0
k__Bacteria;p__Proteobacteria;c__Gammaproteobacteria;o__Legionellales;f__Coxiellaceae;g__Rickettsiella	0.0	0.0	0.0	0.0	0.0	0.0	0.0	0.0	0.0	5.0	1.0	0.0	0.0	4.0	0.0	0.0	2.0	2.0	1.0	0.0	2.0	0.0	0.0	2.0	0.0	9.0	11.0	0.0	0.0	0.0	0.0	0.0	0.0	0.0	0.0	0.0	2.0	0.0	0.0	2.0	0.0	0.0	0.0	0.0	0.0	0.0	0.0	1.0	0.0
k__Bacteria;p__Proteobacteria;c__Gammaproteobacteria;o__Legionellales;f__Legionellaceae;g__Legionella	6.0	5.0	8.0	1.0	0.0	3.0	0.0	2.0	2.0	0.0	1.0	0.0	5.0	1.0	6.0	3.0	4.0	1.0	3.0	3.0	1.0	2.0	7.0	0.0	3.0	6.0	7.0	2.0	0.0	2.0	0.0	2.0	6.0	0.0	1.0	1.0	8.0	1.0	2.0	3.0	0.0	3.0	1.0	0.0	0.0	9.0	2.0	0.0	2.0
k__Bacteria;p__Proteobacteria;c__Gammaproteobacteria;o__Legionellales;f__Legionellaceae;g__Tatlockia	0.0	0.0	0.0	0.0	0.0	0.0	0.0	0.0	0.0	0.0	1.0	0.0	0.0	0.0	0.0	0.0	0.0	0.0	0.0	0.0	1.0	0.0	0.0	0.0	0.0	0.0	0.0	0.0	2.0	0.0	0.0	0.0	0.0	0.0	0.0	0.0	0.0	0.0	0.0	0.0	0.0	0.0	0.0	0.0	0.0	0.0	0.0	0.0	0.0
k__Bacteria;p__Proteobacteria;c__Gammaproteobacteria;o__Methylococcales;f__;g__	1.0	0.0	1.0	0.0	0.0	0.0	0.0	0.0	0.0	1.0	0.0	0.0	0.0	0.0	0.0	0.0	0.0	0.0	0.0	0.0	0.0	1.0	0.0	0.0	0.0	0.0	0.0	0.0	0.0	0.0	0.0	0.0	0.0	0.0	0.0	0.0	0.0	0.0	1.0	0.0	1.0	0.0	0.0	0.0	0.0	0.0	0.0	1.0	0.0
k__Bacteria;p__Proteobacteria;c__Gammaproteobacteria;o__Methylococcales;f__Crenotrichaceae;g__	0.0	0.0	0.0	0.0	0.0	0.0	0.0	0.0	0.0	0.0	0.0	0.0	0.0	0.0	6.0	0.0	0.0	0.0	0.0	0.0	0.0	0.0	0.0	0.0	0.0	0.0	0.0	0.0	0.0	0.0	0.0	0.0	0.0	0.0	0.0	0.0	0.0	0.0	0.0	0.0	0.0	0.0	0.0	0.0	0.0	0.0	0.0	0.0	0.0
k__Bacteria;p__Proteobacteria;c__Gammaproteobacteria;o__Methylococcales;f__Crenotrichaceae;g__Crenothrix	0.0	0.0	0.0	0.0	0.0	0.0	0.0	0.0	0.0	0.0	0.0	1.0	0.0	0.0	0.0	0.0	0.0	0.0	0.0	0.0	0.0	1.0	0.0	0.0	0.0	0.0	0.0	0.0	0.0	0.0	0.0	0.0	0.0	0.0	0.0	0.0	1.0	0.0	0.0	1.0	0.0	0.0	0.0	0.0	0.0	0.0	0.0	0.0	0.0
k__Bacteria;p__Proteobacteria;c__Gammaproteobacteria;o__Methylococcales;f__Methylococcaceae;g__	0.0	0.0	0.0	0.0	0.0	0.0	0.0	0.0	1.0	0.0	0.0	0.0	0.0	0.0	1.0	0.0	0.0	0.0	0.0	2.0	0.0	0.0	0.0	0.0	0.0	0.0	0.0	0.0	1.0	1.0	0.0	0.0	0.0	0.0	0.0	0.0	0.0	0.0	0.0	0.0	0.0	0.0	0.0	0.0	0.0	0.0	0.0	0.0	1.0
k__Bacteria;p__Proteobacteria;c__Gammaproteobacteria;o__Methylococcales;f__Methylococcaceae;g__Methylocaldum	0.0	0.0	0.0	0.0	0.0	0.0	0.0	0.0	0.0	0.0	0.0	0.0	0.0	0.0	0.0	0.0	0.0	0.0	0.0	0.0	0.0	0.0	0.0	0.0	0.0	0.0	0.0	0.0	0.0	0.0	0.0	0.0	0.0	0.0	0.0	0.0	0.0	0.0	0.0	0.0	0.0	0.0	0.0	0.0	0.0	0.0	0.0	0.0	0.0
k__Bacteria;p__Proteobacteria;c__Gammaproteobacteria;o__Methylococcales;f__Methylococcaceae;g__Methylococcus	0.0	0.0	0.0	0.0	0.0	0.0	0.0	0.0	0.0	0.0	0.0	0.0	0.0	0.0	0.0	0.0	0.0	0.0	0.0	0.0	0.0	0.0	0.0	0.0	0.0	0.0	0.0	0.0	0.0	0.0	0.0	0.0	0.0	0.0	0.0	0.0	0.0	0.0	0.0	0.0	0.0	0.0	0.0	0.0	0.0	0.0	0.0	0.0	2.0
k__Bacteria;p__Proteobacteria;c__Gammaproteobacteria;o__Methylococcales;f__Methylococcaceae;g__Methylomicrobium	0.0	0.0	0.0	0.0	0.0	0.0	0.0	0.0	0.0	0.0	0.0	0.0	0.0	0.0	0.0	0.0	0.0	0.0	0.0	0.0	0.0	0.0	0.0	0.0	0.0	0.0	0.0	0.0	0.0	0.0	0.0	0.0	0.0	0.0	0.0	0.0	1.0	1.0	0.0	0.0	0.0	0.0	0.0	0.0	0.0	0.0	0.0	0.0	0.0
k__Bacteria;p__Proteobacteria;c__Gammaproteobacteria;o__Methylococcales;f__Methylococcaceae;g__Methylomonas	0.0	1.0	0.0	0.0	0.0	0.0	0.0	0.0	0.0	0.0	0.0	0.0	0.0	0.0	0.0	0.0	0.0	0.0	1.0	0.0	0.0	0.0	0.0	0.0	0.0	0.0	0.0	0.0	0.0	0.0	0.0	0.0	0.0	0.0	0.0	0.0	0.0	0.0	0.0	1.0	0.0	0.0	0.0	0.0	0.0	0.0	0.0	0.0	0.0
k__Bacteria;p__Proteobacteria;c__Gammaproteobacteria;o__Methylococcales;f__Methylococcaceae;g__Methylosphaera	0.0	0.0	0.0	0.0	0.0	0.0	0.0	0.0	0.0	0.0	0.0	0.0	0.0	0.0	0.0	0.0	0.0	0.0	0.0	0.0	0.0	0.0	0.0	0.0	0.0	0.0	0.0	0.0	0.0	0.0	0.0	0.0	0.0	0.0	0.0	0.0	0.0	0.0	0.0	0.0	0.0	0.0	0.0	0.0	0.0	0.0	0.0	0.0	0.0
k__Bacteria;p__Proteobacteria;c__Gammaproteobacteria;o__Oceanospirillales;f__;g__	6.0	3.0	0.0	0.0	22.0	4.0	14.0	4.0	1.0	7.0	7.0	1.0	1.0	2.0	2.0	2.0	0.0	5.0	1.0	4.0	4.0	2.0	2.0	1.0	3.0	1.0	0.0	1.0	9.0	0.0	1.0	0.0	1.0	0.0	5.0	1.0	4.0	1.0	3.0	8.0	0.0	4.0	1.0	4.0	4.0	6.0	13.0	3.0	0.0
k__Bacteria;p__Proteobacteria;c__Gammaproteobacteria;o__Oceanospirillales;f__;g__Congregibacter	1.0	1.0	0.0	0.0	0.0	0.0	0.0	0.0	0.0	0.0	0.0	0.0	2.0	0.0	0.0	0.0	0.0	2.0	0.0	1.0	0.0	0.0	0.0	0.0	0.0	0.0	0.0	0.0	0.0	0.0	0.0	0.0	0.0	0.0	1.0	0.0	0.0	0.0	1.0	1.0	0.0	0.0	0.0	0.0	0.0	0.0	0.0	1.0	0.0
k__Bacteria;p__Proteobacteria;c__Gammaproteobacteria;o__Oceanospirillales;f__;g__Kangiella	0.0	0.0	0.0	0.0	0.0	0.0	0.0	0.0	0.0	0.0	0.0	0.0	0.0	0.0	0.0	0.0	0.0	0.0	0.0	0.0	0.0	0.0	0.0	0.0	0.0	0.0	0.0	0.0	0.0	0.0	0.0	1.0	0.0	0.0	0.0	0.0	0.0	0.0	0.0	0.0	0.0	0.0	0.0	0.0	0.0	0.0	0.0	0.0	0.0
k__Bacteria;p__Proteobacteria;c__Gammaproteobacteria;o__Oceanospirillales;f__;g__Reinekea	1.0	0.0	0.0	0.0	0.0	0.0	0.0	1.0	0.0	0.0	0.0	0.0	0.0	1.0	0.0	1.0	0.0	0.0	0.0	0.0	0.0	0.0	0.0	0.0	0.0	0.0	0.0	0.0	0.0	0.0	0.0	0.0	0.0	0.0	0.0	0.0	0.0	0.0	1.0	0.0	0.0	0.0	0.0	0.0	0.0	0.0	0.0	0.0	0.0
k__Bacteria;p__Proteobacteria;c__Gammaproteobacteria;o__Oceanospirillales;f__;g__Teredinibacter	0.0	0.0	0.0	0.0	0.0	0.0	0.0	0.0	0.0	0.0	0.0	0.0	1.0	0.0	0.0	0.0	0.0	0.0	0.0	0.0	0.0	0.0	0.0	0.0	0.0	0.0	0.0	0.0	0.0	0.0	0.0	0.0	0.0	1.0	0.0	0.0	0.0	0.0	0.0	0.0	0.0	0.0	0.0	0.0	0.0	0.0	0.0	0.0	0.0
k__Bacteria;p__Proteobacteria;c__Gammaproteobacteria;o__Oceanospirillales;f__Alcanivoracaceae;g__	1.0	0.0	0.0	0.0	0.0	0.0	0.0	0.0	0.0	0.0	0.0	0.0	0.0	0.0	0.0	0.0	0.0	0.0	0.0	0.0	0.0	0.0	0.0	0.0	1.0	0.0	0.0	0.0	0.0	0.0	0.0	0.0	0.0	0.0	0.0	0.0	0.0	0.0	0.0	0.0	0.0	0.0	0.0	0.0	0.0	1.0	0.0	0.0	0.0
k__Bacteria;p__Proteobacteria;c__Gammaproteobacteria;o__Oceanospirillales;f__Alcanivoracaceae;g__Alcanivorax	0.0	3.0	0.0	0.0	0.0	0.0	0.0	0.0	0.0	0.0	0.0	0.0	0.0	0.0	0.0	0.0	0.0	0.0	0.0	2.0	0.0	0.0	0.0	0.0	1.0	0.0	0.0	0.0	0.0	0.0	0.0	0.0	0.0	0.0	0.0	0.0	0.0	0.0	0.0	0.0	0.0	0.0	0.0	0.0	0.0	10.0	0.0	0.0	1.0
k__Bacteria;p__Proteobacteria;c__Gammaproteobacteria;o__Oceanospirillales;f__Alteromonadaceae;g__	0.0	0.0	0.0	0.0	0.0	0.0	0.0	0.0	0.0	0.0	0.0	0.0	0.0	0.0	0.0	0.0	0.0	0.0	0.0	0.0	0.0	0.0	0.0	0.0	0.0	0.0	0.0	0.0	0.0	0.0	0.0	0.0	0.0	0.0	0.0	0.0	0.0	0.0	0.0	0.0	0.0	0.0	0.0	0.0	0.0	0.0	0.0	0.0	0.0
k__Bacteria;p__Proteobacteria;c__Gammaproteobacteria;o__Oceanospirillales;f__Alteromonadaceae;g__Marinimicrobium	0.0	0.0	0.0	0.0	0.0	0.0	0.0	0.0	0.0	0.0	0.0	0.0	0.0	0.0	0.0	0.0	0.0	0.0	0.0	0.0	0.0	0.0	0.0	0.0	0.0	0.0	0.0	0.0	0.0	0.0	0.0	0.0	0.0	0.0	0.0	0.0	0.0	0.0	0.0	0.0	0.0	0.0	0.0	0.0	0.0	0.0	0.0	0.0	0.0
k__Bacteria;p__Proteobacteria;c__Gammaproteobacteria;o__Oceanospirillales;f__Alteromonadaceae;g__Marinobacter	0.0	0.0	0.0	0.0	0.0	4.0	0.0	1.0	0.0	0.0	0.0	0.0	0.0	0.0	0.0	0.0	0.0	2.0	0.0	0.0	0.0	0.0	0.0	0.0	0.0	0.0	0.0	0.0	2.0	0.0	1.0	0.0	0.0	0.0	0.0	0.0	0.0	0.0	1.0	1.0	0.0	0.0	0.0	0.0	0.0	0.0	0.0	0.0	0.0
k__Bacteria;p__Proteobacteria;c__Gammaproteobacteria;o__Oceanospirillales;f__Alteromonadaceae;g__Microbulbifer	0.0	0.0	0.0	0.0	0.0	0.0	0.0	0.0	0.0	0.0	0.0	0.0	0.0	0.0	0.0	0.0	0.0	0.0	0.0	0.0	0.0	0.0	1.0	0.0	0.0	0.0	0.0	0.0	0.0	0.0	0.0	0.0	0.0	0.0	0.0	0.0	0.0	0.0	0.0	0.0	0.0	0.0	0.0	0.0	0.0	0.0	0.0	0.0	0.0
k__Bacteria;p__Proteobacteria;c__Gammaproteobacteria;o__Oceanospirillales;f__Alteromonadaceae;g__Saccharophagus	0.0	0.0	0.0	0.0	0.0	0.0	0.0	0.0	0.0	0.0	0.0	0.0	0.0	0.0	0.0	0.0	0.0	0.0	0.0	0.0	0.0	0.0	0.0	0.0	0.0	0.0	0.0	0.0	0.0	0.0	0.0	0.0	0.0	0.0	0.0	0.0	0.0	0.0	0.0	0.0	0.0	0.0	0.0	0.0	0.0	0.0	0.0	0.0	0.0
k__Bacteria;p__Proteobacteria;c__Gammaproteobacteria;o__Oceanospirillales;f__Hahellaceae;g__Hahella	0.0	0.0	0.0	0.0	0.0	0.0	0.0	0.0	0.0	0.0	0.0	0.0	0.0	0.0	0.0	0.0	0.0	0.0	0.0	0.0	0.0	0.0	0.0	0.0	0.0	0.0	0.0	0.0	0.0	0.0	0.0	0.0	0.0	0.0	0.0	0.0	0.0	0.0	0.0	0.0	0.0	0.0	0.0	0.0	0.0	0.0	0.0	0.0	0.0
k__Bacteria;p__Proteobacteria;c__Gammaproteobacteria;o__Oceanospirillales;f__Halomonadaceae;g__	0.0	4.0	0.0	0.0	0.0	0.0	0.0	9.0	0.0	4.0	7.0	0.0	1.0	0.0	1.0	0.0	1.0	0.0	0.0	1.0	0.0	0.0	0.0	0.0	0.0	0.0	1.0	0.0	0.0	0.0	0.0	0.0	0.0	0.0	0.0	0.0	1.0	0.0	4.0	0.0	0.0	0.0	0.0	0.0	0.0	0.0	0.0	1.0	0.0
k__Bacteria;p__Proteobacteria;c__Gammaproteobacteria;o__Oceanospirillales;f__Halomonadaceae;g__Candidatus Portiera	0.0	0.0	0.0	0.0	0.0	0.0	0.0	0.0	0.0	0.0	0.0	0.0	0.0	0.0	0.0	0.0	0.0	0.0	0.0	0.0	0.0	0.0	0.0	0.0	0.0	13.0	0.0	0.0	0.0	0.0	0.0	0.0	0.0	0.0	0.0	0.0	0.0	0.0	0.0	0.0	0.0	0.0	0.0	0.0	0.0	0.0	0.0	0.0	0.0
k__Bacteria;p__Proteobacteria;c__Gammaproteobacteria;o__Oceanospirillales;f__Halomonadaceae;g__Chromohalobacter	0.0	0.0	0.0	0.0	0.0	0.0	0.0	0.0	0.0	0.0	0.0	0.0	0.0	0.0	0.0	0.0	0.0	0.0	0.0	0.0	0.0	0.0	0.0	0.0	0.0	0.0	0.0	0.0	0.0	0.0	0.0	0.0	0.0	0.0	0.0	0.0	0.0	4.0	0.0	0.0	0.0	0.0	0.0	0.0	0.0	0.0	0.0	0.0	0.0
k__Bacteria;p__Proteobacteria;c__Gammaproteobacteria;o__Oceanospirillales;f__Halomonadaceae;g__Cobetia	0.0	0.0	0.0	0.0	0.0	0.0	0.0	0.0	0.0	0.0	0.0	0.0	0.0	0.0	0.0	0.0	0.0	0.0	0.0	0.0	0.0	0.0	0.0	0.0	0.0	0.0	0.0	0.0	0.0	0.0	0.0	0.0	0.0	0.0	0.0	0.0	0.0	0.0	0.0	0.0	0.0	0.0	0.0	0.0	0.0	0.0	0.0	0.0	0.0
k__Bacteria;p__Proteobacteria;c__Gammaproteobacteria;o__Oceanospirillales;f__Halomonadaceae;g__Haererehalobacter	0.0	0.0	0.0	0.0	0.0	0.0	0.0	0.0	0.0	0.0	0.0	0.0	0.0	0.0	0.0	0.0	0.0	0.0	0.0	0.0	0.0	0.0	0.0	0.0	0.0	0.0	0.0	0.0	0.0	0.0	0.0	0.0	0.0	0.0	0.0	0.0	0.0	0.0	0.0	0.0	0.0	0.0	0.0	0.0	0.0	0.0	0.0	0.0	0.0
k__Bacteria;p__Proteobacteria;c__Gammaproteobacteria;o__Oceanospirillales;f__Halomonadaceae;g__Halomonas	1.0	5.0	3.0	2.0	0.0	1.0	3.0	4.0	4.0	9.0	3.0	5.0	7.0	7.0	2.0	2.0	0.0	8.0	5.0	1.0	8.0	34.0	0.0	5.0	3.0	1.0	1.0	2.0	8.0	3.0	0.0	8.0	3.0	0.0	3.0	1.0	5.0	29.0	5.0	5.0	3.0	3.0	4.0	8.0	1.0	1.0	0.0	1.0	2.0
k__Bacteria;p__Proteobacteria;c__Gammaproteobacteria;o__Oceanospirillales;f__Halomonadaceae;g__Kushneria	0.0	0.0	0.0	0.0	0.0	0.0	0.0	0.0	0.0	0.0	0.0	0.0	0.0	0.0	0.0	0.0	0.0	0.0	0.0	0.0	0.0	0.0	0.0	0.0	0.0	0.0	0.0	0.0	0.0	0.0	0.0	0.0	0.0	0.0	0.0	0.0	0.0	0.0	0.0	0.0	0.0	0.0	0.0	0.0	0.0	0.0	0.0	0.0	0.0
k__Bacteria;p__Proteobacteria;c__Gammaproteobacteria;o__Oceanospirillales;f__Oceanospirillaceae;g__	0.0	0.0	0.0	0.0	0.0	0.0	0.0	0.0	0.0	0.0	0.0	0.0	0.0	0.0	0.0	0.0	0.0	0.0	0.0	0.0	0.0	0.0	0.0	0.0	1.0	0.0	0.0	0.0	0.0	0.0	0.0	0.0	0.0	0.0	0.0	0.0	0.0	0.0	0.0	2.0	0.0	0.0	0.0	0.0	0.0	0.0	0.0	0.0	0.0
k__Bacteria;p__Proteobacteria;c__Gammaproteobacteria;o__Oceanospirillales;f__Oceanospirillaceae;g__Amphritea	0.0	0.0	0.0	0.0	0.0	0.0	0.0	0.0	0.0	0.0	0.0	0.0	0.0	0.0	0.0	0.0	0.0	0.0	0.0	0.0	0.0	0.0	0.0	0.0	0.0	0.0	0.0	0.0	0.0	0.0	0.0	0.0	0.0	0.0	0.0	0.0	0.0	0.0	0.0	0.0	0.0	0.0	0.0	0.0	0.0	0.0	0.0	0.0	0.0
k__Bacteria;p__Proteobacteria;c__Gammaproteobacteria;o__Oceanospirillales;f__Oceanospirillaceae;g__Marinobacterium	0.0	0.0	0.0	0.0	0.0	0.0	0.0	0.0	0.0	0.0	0.0	0.0	0.0	0.0	0.0	0.0	0.0	0.0	0.0	0.0	0.0	0.0	0.0	0.0	0.0	0.0	0.0	0.0	0.0	0.0	0.0	0.0	0.0	0.0	0.0	0.0	0.0	0.0	0.0	0.0	0.0	0.0	0.0	0.0	0.0	0.0	0.0	0.0	0.0
k__Bacteria;p__Proteobacteria;c__Gammaproteobacteria;o__Oceanospirillales;f__Oceanospirillaceae;g__Marinomonas	0.0	0.0	4.0	0.0	0.0	0.0	0.0	0.0	0.0	0.0	0.0	0.0	0.0	0.0	0.0	0.0	0.0	0.0	1.0	0.0	0.0	0.0	0.0	0.0	0.0	0.0	0.0	0.0	0.0	0.0	0.0	0.0	0.0	0.0	0.0	0.0	1.0	0.0	0.0	0.0	2.0	0.0	0.0	0.0	0.0	0.0	0.0	0.0	0.0
k__Bacteria;p__Proteobacteria;c__Gammaproteobacteria;o__Oceanospirillales;f__Oceanospirillaceae;g__Marinospirillum	0.0	0.0	0.0	0.0	0.0	0.0	0.0	0.0	0.0	0.0	0.0	0.0	0.0	0.0	0.0	0.0	0.0	0.0	0.0	0.0	0.0	0.0	0.0	0.0	0.0	0.0	0.0	0.0	0.0	0.0	0.0	0.0	0.0	0.0	0.0	0.0	0.0	0.0	0.0	0.0	0.0	0.0	0.0	0.0	0.0	0.0	0.0	0.0	0.0
k__Bacteria;p__Proteobacteria;c__Gammaproteobacteria;o__Oceanospirillales;f__Oceanospirillaceae;g__Nitrincola	0.0	0.0	0.0	0.0	0.0	0.0	0.0	0.0	0.0	0.0	0.0	0.0	0.0	0.0	0.0	0.0	0.0	0.0	0.0	0.0	0.0	0.0	0.0	0.0	0.0	0.0	0.0	0.0	0.0	0.0	0.0	0.0	0.0	0.0	0.0	0.0	0.0	0.0	0.0	0.0	0.0	0.0	0.0	0.0	0.0	0.0	0.0	0.0	0.0
k__Bacteria;p__Proteobacteria;c__Gammaproteobacteria;o__Oceanospirillales;f__Oceanospirillaceae;g__Oceanospirillum	0.0	0.0	0.0	0.0	0.0	0.0	0.0	0.0	0.0	0.0	0.0	0.0	0.0	0.0	0.0	0.0	0.0	0.0	0.0	0.0	0.0	0.0	0.0	0.0	0.0	0.0	0.0	0.0	0.0	0.0	0.0	0.0	0.0	0.0	0.0	0.0	0.0	0.0	0.0	0.0	0.0	0.0	0.0	0.0	0.0	0.0	0.0	0.0	0.0
k__Bacteria;p__Proteobacteria;c__Gammaproteobacteria;o__Oceanospirillales;f__Oceanospirillaceae;g__Oleibacter	0.0	0.0	0.0	0.0	0.0	0.0	0.0	0.0	0.0	0.0	0.0	0.0	0.0	0.0	1.0	0.0	0.0	0.0	0.0	0.0	0.0	0.0	0.0	0.0	0.0	0.0	0.0	0.0	0.0	0.0	0.0	0.0	0.0	0.0	0.0	0.0	0.0	0.0	0.0	0.0	0.0	0.0	0.0	0.0	0.0	0.0	1.0	0.0	0.0
k__Bacteria;p__Proteobacteria;c__Gammaproteobacteria;o__Oceanospirillales;f__Pseudomonadaceae;g__	8.0	11.0	9.0	7.0	13.0	6.0	25.0	24.0	4.0	11.0	1.0	1.0	6.0	3.0	5.0	4.0	3.0	4.0	4.0	5.0	0.0	0.0	12.0	0.0	4.0	23.0	0.0	4.0	0.0	4.0	1.0	2.0	5.0	2.0	6.0	0.0	2.0	1.0	3.0	6.0	1.0	1.0	0.0	3.0	1.0	2.0	2.0	3.0	4.0
k__Bacteria;p__Proteobacteria;c__Gammaproteobacteria;o__Oceanospirillales;f__Pseudomonadaceae;g__Azomonas	0.0	0.0	0.0	0.0	0.0	0.0	0.0	0.0	0.0	0.0	0.0	0.0	0.0	0.0	0.0	0.0	0.0	0.0	0.0	0.0	0.0	0.0	0.0	0.0	0.0	0.0	0.0	0.0	0.0	0.0	0.0	0.0	0.0	0.0	0.0	0.0	0.0	0.0	0.0	0.0	0.0	0.0	0.0	0.0	0.0	0.0	0.0	0.0	0.0
k__Bacteria;p__Proteobacteria;c__Gammaproteobacteria;o__Oceanospirillales;f__Pseudomonadaceae;g__Azorhizophilus	0.0	0.0	0.0	0.0	2.0	0.0	0.0	0.0	0.0	0.0	1.0	0.0	0.0	1.0	0.0	2.0	2.0	0.0	0.0	2.0	1.0	0.0	1.0	1.0	1.0	0.0	2.0	0.0	0.0	1.0	1.0	1.0	0.0	0.0	2.0	0.0	1.0	1.0	0.0	1.0	0.0	0.0	0.0	2.0	0.0	1.0	0.0	0.0	0.0
k__Bacteria;p__Proteobacteria;c__Gammaproteobacteria;o__Oceanospirillales;f__Pseudomonadaceae;g__Cellvibrio	3.0	2.0	8.0	2.0	0.0	15.0	68.0	3.0	2.0	5.0	1.0	2.0	26.0	2.0	0.0	0.0	0.0	8.0	0.0	10.0	2.0	0.0	1.0	7.0	0.0	6.0	7.0	4.0	13.0	2.0	0.0	2.0	3.0	0.0	0.0	0.0	3.0	10.0	2.0	4.0	7.0	3.0	0.0	2.0	2.0	1.0	0.0	1.0	1.0
k__Bacteria;p__Proteobacteria;c__Gammaproteobacteria;o__Oceanospirillales;f__Pseudomonadaceae;g__Pseudomonas	1115.0	1586.0	3077.0	633.0	4121.0	585.0	2315.0	1614.0	649.0	858.0	944.0	193.0	1242.0	1063.0	669.0	1340.0	962.0	1738.0	622.0	1422.0	489.0	302.0	911.0	748.0	1198.0	1270.0	1778.0	259.0	341.0	611.0	819.0	1121.0	1081.0	991.0	841.0	221.0	972.0	565.0	490.0	2145.0	1065.0	421.0	541.0	463.0	595.0	762.0	219.0	1336.0	489.0
k__Bacteria;p__Proteobacteria;c__Gammaproteobacteria;o__Pasteurellales;f__Pasteurellaceae;g__	701.0	1088.0	363.0	544.0	658.0	495.0	324.0	211.0	229.0	1040.0	1087.0	753.0	276.0	717.0	284.0	240.0	119.0	891.0	725.0	302.0	575.0	1499.0	451.0	259.0	1769.0	90.0	292.0	1083.0	484.0	371.0	183.0	2031.0	318.0	495.0	620.0	477.0	1637.0	731.0	1272.0	1418.0	451.0	4628.0	1273.0	1267.0	1262.0	373.0	4110.0	2354.0	1964.0
k__Bacteria;p__Proteobacteria;c__Gammaproteobacteria;o__Pasteurellales;f__Pasteurellaceae;g__Actinobacillus	15.0	2.0	1.0	1.0	1.0	7.0	0.0	1.0	9.0	9.0	10.0	1.0	7.0	12.0	2.0	2.0	0.0	12.0	8.0	1.0	2.0	4.0	4.0	5.0	12.0	0.0	0.0	4.0	1.0	1.0	0.0	1.0	2.0	0.0	3.0	4.0	4.0	3.0	4.0	5.0	3.0	6.0	1.0	3.0	3.0	2.0	4.0	5.0	11.0
k__Bacteria;p__Proteobacteria;c__Gammaproteobacteria;o__Pasteurellales;f__Pasteurellaceae;g__Aggregatibacter	2.0	19.0	4.0	27.0	0.0	4.0	13.0	58.0	54.0	24.0	20.0	44.0	23.0	93.0	33.0	14.0	6.0	8.0	11.0	18.0	26.0	4.0	13.0	34.0	4.0	4.0	1.0	9.0	10.0	138.0	14.0	4.0	5.0	0.0	33.0	12.0	10.0	5.0	6.0	12.0	17.0	13.0	11.0	4.0	10.0	1.0	1.0	13.0	10.0
k__Bacteria;p__Proteobacteria;c__Gammaproteobacteria;o__Pasteurellales;f__Pasteurellaceae;g__Avibacterium	0.0	0.0	0.0	0.0	0.0	0.0	0.0	0.0	0.0	0.0	0.0	0.0	0.0	0.0	0.0	0.0	0.0	0.0	0.0	0.0	0.0	0.0	0.0	0.0	0.0	0.0	0.0	0.0	0.0	0.0	0.0	0.0	0.0	0.0	0.0	1.0	0.0	0.0	0.0	0.0	0.0	0.0	0.0	0.0	1.0	0.0	0.0	0.0	1.0
k__Bacteria;p__Proteobacteria;c__Gammaproteobacteria;o__Pasteurellales;f__Pasteurellaceae;g__Basfia	0.0	0.0	0.0	0.0	0.0	0.0	1.0	0.0	0.0	0.0	0.0	1.0	0.0	0.0	0.0	0.0	0.0	0.0	0.0	0.0	0.0	0.0	0.0	0.0	0.0	0.0	0.0	0.0	0.0	0.0	0.0	0.0	0.0	0.0	0.0	0.0	0.0	0.0	0.0	0.0	0.0	0.0	0.0	0.0	0.0	0.0	3.0	0.0	1.0
k__Bacteria;p__Proteobacteria;c__Gammaproteobacteria;o__Pasteurellales;f__Pasteurellaceae;g__Bibersteinia	0.0	1.0	0.0	1.0	0.0	0.0	0.0	0.0	0.0	1.0	1.0	0.0	0.0	2.0	0.0	1.0	0.0	2.0	1.0	0.0	1.0	1.0	0.0	0.0	1.0	0.0	3.0	2.0	2.0	0.0	0.0	6.0	1.0	0.0	0.0	3.0	1.0	0.0	1.0	0.0	0.0	1.0	0.0	0.0	0.0	0.0	11.0	0.0	1.0
k__Bacteria;p__Proteobacteria;c__Gammaproteobacteria;o__Pasteurellales;f__Pasteurellaceae;g__Chelonobacter	0.0	0.0	0.0	0.0	0.0	0.0	0.0	0.0	0.0	0.0	0.0	0.0	0.0	0.0	0.0	0.0	0.0	0.0	0.0	0.0	0.0	0.0	0.0	0.0	0.0	0.0	0.0	0.0	0.0	0.0	0.0	0.0	0.0	0.0	0.0	0.0	0.0	0.0	0.0	0.0	0.0	0.0	0.0	0.0	0.0	0.0	0.0	0.0	0.0
k__Bacteria;p__Proteobacteria;c__Gammaproteobacteria;o__Pasteurellales;f__Pasteurellaceae;g__Gallibacterium	1.0	0.0	0.0	0.0	0.0	0.0	0.0	0.0	0.0	1.0	0.0	0.0	0.0	1.0	1.0	0.0	0.0	0.0	0.0	0.0	0.0	1.0	0.0	0.0	0.0	0.0	0.0	0.0	0.0	0.0	0.0	0.0	0.0	0.0	1.0	0.0	0.0	0.0	1.0	1.0	1.0	1.0	1.0	0.0	0.0	0.0	0.0	0.0	2.0
k__Bacteria;p__Proteobacteria;c__Gammaproteobacteria;o__Pasteurellales;f__Pasteurellaceae;g__Haemophilus	608.0	532.0	154.0	387.0	76.0	103.0	172.0	1087.0	236.0	186.0	226.0	406.0	161.0	532.0	447.0	72.0	72.0	114.0	120.0	92.0	79.0	169.0	134.0	256.0	82.0	44.0	48.0	48.0	51.0	308.0	74.0	67.0	135.0	318.0	1221.0	640.0	333.0	274.0	153.0	355.0	537.0	143.0	136.0	97.0	160.0	66.0	67.0	141.0	131.0
k__Bacteria;p__Proteobacteria;c__Gammaproteobacteria;o__Pasteurellales;f__Pasteurellaceae;g__Histophilus	0.0	0.0	0.0	0.0	0.0	0.0	0.0	0.0	0.0	0.0	0.0	0.0	0.0	0.0	0.0	0.0	0.0	0.0	0.0	0.0	0.0	0.0	0.0	0.0	0.0	0.0	0.0	0.0	0.0	0.0	0.0	0.0	0.0	0.0	0.0	0.0	0.0	0.0	1.0	0.0	0.0	0.0	0.0	1.0	0.0	0.0	0.0	0.0	0.0
k__Bacteria;p__Proteobacteria;c__Gammaproteobacteria;o__Pasteurellales;f__Pasteurellaceae;g__Mannheimia	0.0	0.0	0.0	0.0	0.0	0.0	0.0	0.0	0.0	0.0	0.0	0.0	0.0	0.0	0.0	0.0	0.0	0.0	0.0	0.0	0.0	2.0	1.0	0.0	0.0	0.0	0.0	0.0	0.0	0.0	0.0	1.0	1.0	0.0	1.0	0.0	0.0	0.0	0.0	0.0	0.0	2.0	1.0	0.0	0.0	0.0	1.0	0.0	1.0
k__Bacteria;p__Proteobacteria;c__Gammaproteobacteria;o__Pasteurellales;f__Pasteurellaceae;g__Nicoletella	0.0	0.0	0.0	0.0	0.0	0.0	0.0	0.0	0.0	0.0	0.0	0.0	0.0	0.0	0.0	0.0	0.0	0.0	0.0	0.0	0.0	0.0	0.0	0.0	0.0	0.0	0.0	0.0	0.0	0.0	0.0	0.0	0.0	0.0	0.0	0.0	0.0	0.0	0.0	0.0	0.0	0.0	0.0	0.0	0.0	0.0	0.0	0.0	0.0
k__Bacteria;p__Proteobacteria;c__Gammaproteobacteria;o__Pasteurellales;f__Pasteurellaceae;g__Pasteurella	13.0	41.0	58.0	20.0	70.0	17.0	6.0	2.0	7.0	33.0	69.0	34.0	10.0	15.0	16.0	31.0	9.0	64.0	29.0	8.0	20.0	83.0	15.0	7.0	68.0	1.0	18.0	55.0	39.0	18.0	13.0	55.0	22.0	38.0	4.0	21.0	29.0	34.0	60.0	57.0	2.0	28.0	173.0	120.0	82.0	13.0	378.0	114.0	122.0
k__Bacteria;p__Proteobacteria;c__Gammaproteobacteria;o__Pasteurellales;f__Pasteurellaceae;g__Volucribacter	0.0	0.0	0.0	0.0	0.0	0.0	0.0	0.0	1.0	1.0	0.0	0.0	0.0	0.0	0.0	0.0	0.0	0.0	0.0	0.0	0.0	0.0	0.0	0.0	0.0	0.0	0.0	0.0	0.0	0.0	0.0	0.0	0.0	0.0	0.0	0.0	0.0	1.0	0.0	0.0	0.0	0.0	0.0	0.0	1.0	0.0	0.0	0.0	0.0
k__Bacteria;p__Proteobacteria;c__Gammaproteobacteria;o__Pseudomonadales;f__;g__	0.0	0.0	0.0	1.0	0.0	0.0	0.0	0.0	0.0	3.0	0.0	3.0	1.0	5.0	3.0	0.0	0.0	0.0	1.0	0.0	0.0	1.0	1.0	0.0	4.0	0.0	4.0	1.0	0.0	0.0	0.0	15.0	0.0	1.0	5.0	2.0	7.0	3.0	1.0	4.0	3.0	0.0	1.0	0.0	5.0	2.0	0.0	1.0	2.0
k__Bacteria;p__Proteobacteria;c__Gammaproteobacteria;o__Pseudomonadales;f__Moraxellaceae;g__	8.0	1.0	0.0	0.0	3.0	21.0	3.0	0.0	2.0	0.0	2.0	1.0	0.0	0.0	2.0	12.0	4.0	5.0	3.0	4.0	8.0	0.0	11.0	2.0	18.0	4.0	17.0	1.0	4.0	9.0	1.0	9.0	14.0	12.0	4.0	0.0	6.0	5.0	3.0	4.0	1.0	3.0	2.0	0.0	2.0	1.0	3.0	3.0	2.0
k__Bacteria;p__Proteobacteria;c__Gammaproteobacteria;o__Pseudomonadales;f__Moraxellaceae;g__Acinetobacter	510.0	929.0	1734.0	183.0	1048.0	541.0	874.0	1129.0	3455.0	921.0	691.0	141.0	1012.0	5483.0	4310.0	10545.0	7875.0	2612.0	3070.0	10594.0	3357.0	643.0	7127.0	2905.0	8817.0	932.0	10282.0	422.0	1873.0	4776.0	3336.0	6217.0	8569.0	6166.0	6409.0	933.0	2779.0	3847.0	2743.0	2836.0	2132.0	1121.0	1774.0	933.0	1854.0	3306.0	402.0	317.0	1684.0
k__Bacteria;p__Proteobacteria;c__Gammaproteobacteria;o__Pseudomonadales;f__Moraxellaceae;g__Alkanindiges	33.0	80.0	3.0	45.0	34.0	32.0	5.0	11.0	12.0	18.0	70.0	9.0	36.0	16.0	3.0	16.0	3.0	39.0	10.0	281.0	12.0	8.0	35.0	11.0	28.0	6.0	20.0	20.0	4.0	8.0	0.0	20.0	13.0	26.0	7.0	6.0	23.0	11.0	10.0	48.0	7.0	2.0	9.0	6.0	5.0	23.0	10.0	7.0	6.0
k__Bacteria;p__Proteobacteria;c__Gammaproteobacteria;o__Pseudomonadales;f__Moraxellaceae;g__Enhydrobacter	26.0	84.0	42.0	51.0	88.0	25.0	39.0	74.0	14.0	20.0	38.0	4.0	56.0	139.0	370.0	885.0	676.0	199.0	203.0	976.0	335.0	45.0	650.0	1085.0	875.0	104.0	971.0	82.0	187.0	480.0	255.0	514.0	825.0	612.0	593.0	83.0	281.0	340.0	178.0	254.0	172.0	200.0	152.0	88.0	131.0	291.0	67.0	35.0	229.0
k__Bacteria;p__Proteobacteria;c__Gammaproteobacteria;o__Pseudomonadales;f__Moraxellaceae;g__Moraxella	641.0	377.0	107.0	227.0	198.0	224.0	154.0	69.0	91.0	658.0	610.0	232.0	284.0	206.0	86.0	213.0	55.0	405.0	354.0	81.0	139.0	526.0	124.0	140.0	452.0	25.0	163.0	426.0	185.0	114.0	92.0	585.0	108.0	204.0	99.0	150.0	592.0	262.0	400.0	575.0	34.0	962.0	1846.0	1357.0	707.0	91.0	1230.0	868.0	923.0
k__Bacteria;p__Proteobacteria;c__Gammaproteobacteria;o__Pseudomonadales;f__Moraxellaceae;g__Psychrobacter	152.0	234.0	106.0	158.0	173.0	97.0	62.0	79.0	239.0	85.0	194.0	74.0	84.0	144.0	108.0	86.0	36.0	305.0	118.0	38.0	102.0	1229.0	70.0	123.0	294.0	70.0	312.0	157.0	76.0	51.0	51.0	671.0	130.0	277.0	149.0	111.0	233.0	215.0	321.0	650.0	47.0	98.0	276.0	216.0	144.0	89.0	96.0	66.0	168.0
k__Bacteria;p__Proteobacteria;c__Gammaproteobacteria;o__Salinisphaerales;f__Salinisphaeraceae;g__Salinisphaera	0.0	0.0	0.0	0.0	0.0	0.0	0.0	0.0	0.0	0.0	0.0	0.0	0.0	0.0	0.0	0.0	0.0	0.0	0.0	0.0	0.0	0.0	0.0	0.0	0.0	0.0	0.0	0.0	0.0	0.0	0.0	0.0	0.0	0.0	0.0	0.0	0.0	0.0	0.0	0.0	0.0	0.0	0.0	0.0	0.0	0.0	0.0	0.0	0.0
k__Bacteria;p__Proteobacteria;c__Gammaproteobacteria;o__Thiotrichales;f__;g__	0.0	0.0	0.0	0.0	0.0	0.0	0.0	0.0	0.0	0.0	0.0	0.0	0.0	0.0	0.0	0.0	0.0	1.0	0.0	1.0	0.0	0.0	0.0	0.0	1.0	0.0	1.0	0.0	0.0	0.0	0.0	0.0	0.0	0.0	0.0	0.0	0.0	0.0	1.0	0.0	0.0	0.0	0.0	0.0	1.0	0.0	0.0	0.0	0.0
k__Bacteria;p__Proteobacteria;c__Gammaproteobacteria;o__Thiotrichales;f__Francisellaceae;g__Francisella	0.0	0.0	0.0	0.0	0.0	0.0	0.0	0.0	0.0	0.0	0.0	0.0	0.0	0.0	0.0	0.0	0.0	0.0	0.0	0.0	0.0	0.0	0.0	0.0	0.0	0.0	0.0	0.0	0.0	0.0	0.0	0.0	0.0	0.0	0.0	0.0	0.0	0.0	0.0	0.0	0.0	0.0	0.0	0.0	0.0	0.0	0.0	0.0	0.0
k__Bacteria;p__Proteobacteria;c__Gammaproteobacteria;o__Thiotrichales;f__Piscirickettsiaceae;g__	0.0	0.0	0.0	0.0	0.0	0.0	0.0	0.0	0.0	0.0	0.0	0.0	0.0	0.0	0.0	0.0	0.0	0.0	0.0	0.0	0.0	0.0	0.0	0.0	0.0	0.0	0.0	0.0	0.0	0.0	0.0	0.0	0.0	0.0	0.0	0.0	0.0	0.0	0.0	0.0	0.0	0.0	0.0	0.0	0.0	0.0	0.0	0.0	0.0
k__Bacteria;p__Proteobacteria;c__Gammaproteobacteria;o__Thiotrichales;f__Piscirickettsiaceae;g__Methylophaga	0.0	0.0	0.0	0.0	0.0	0.0	0.0	0.0	1.0	0.0	0.0	0.0	0.0	0.0	0.0	0.0	0.0	0.0	0.0	0.0	0.0	1.0	0.0	0.0	0.0	0.0	0.0	0.0	0.0	0.0	0.0	0.0	0.0	0.0	0.0	0.0	2.0	0.0	0.0	0.0	0.0	0.0	0.0	0.0	0.0	0.0	0.0	0.0	0.0
k__Bacteria;p__Proteobacteria;c__Gammaproteobacteria;o__Thiotrichales;f__Thiotrichaceae;g__	0.0	0.0	0.0	0.0	0.0	0.0	0.0	0.0	0.0	0.0	0.0	0.0	0.0	0.0	0.0	0.0	0.0	0.0	0.0	0.0	0.0	0.0	0.0	0.0	0.0	0.0	0.0	0.0	0.0	0.0	0.0	0.0	0.0	0.0	0.0	0.0	0.0	0.0	0.0	0.0	0.0	0.0	0.0	0.0	0.0	0.0	0.0	0.0	0.0
k__Bacteria;p__Proteobacteria;c__Gammaproteobacteria;o__Thiotrichales;f__Thiotrichaceae;g__Leucothrix	0.0	0.0	0.0	1.0	0.0	0.0	0.0	0.0	0.0	0.0	0.0	0.0	0.0	0.0	0.0	0.0	1.0	0.0	0.0	0.0	0.0	0.0	0.0	0.0	0.0	0.0	0.0	0.0	0.0	0.0	0.0	0.0	1.0	0.0	0.0	0.0	0.0	0.0	0.0	0.0	0.0	0.0	0.0	0.0	0.0	1.0	0.0	0.0	0.0
k__Bacteria;p__Proteobacteria;c__Gammaproteobacteria;o__Thiotrichales;f__Thiotrichaceae;g__Thiothrix	0.0	0.0	0.0	0.0	0.0	0.0	0.0	0.0	0.0	1.0	0.0	0.0	0.0	0.0	0.0	0.0	0.0	0.0	0.0	1.0	0.0	1.0	0.0	0.0	0.0	0.0	1.0	0.0	0.0	0.0	0.0	0.0	0.0	0.0	0.0	0.0	0.0	0.0	0.0	0.0	0.0	0.0	0.0	0.0	0.0	0.0	0.0	0.0	0.0
k__Bacteria;p__Proteobacteria;c__Gammaproteobacteria;o__Vibrionales;f__Vibrionaceae;g__	0.0	0.0	0.0	0.0	0.0	0.0	0.0	0.0	0.0	0.0	0.0	0.0	0.0	0.0	0.0	0.0	0.0	0.0	0.0	0.0	0.0	0.0	0.0	1.0	0.0	0.0	0.0	0.0	0.0	0.0	0.0	0.0	0.0	0.0	0.0	0.0	0.0	0.0	0.0	0.0	0.0	0.0	0.0	0.0	0.0	0.0	0.0	0.0	0.0
k__Bacteria;p__Proteobacteria;c__Gammaproteobacteria;o__Vibrionales;f__Vibrionaceae;g__Aliivibrio	0.0	0.0	0.0	0.0	0.0	0.0	0.0	0.0	0.0	0.0	0.0	0.0	0.0	0.0	0.0	0.0	0.0	0.0	0.0	0.0	0.0	0.0	0.0	0.0	0.0	0.0	0.0	0.0	0.0	0.0	0.0	0.0	0.0	0.0	0.0	0.0	0.0	0.0	0.0	0.0	0.0	0.0	0.0	0.0	0.0	0.0	0.0	0.0	0.0
k__Bacteria;p__Proteobacteria;c__Gammaproteobacteria;o__Vibrionales;f__Vibrionaceae;g__Enterovibrio	0.0	0.0	0.0	0.0	0.0	0.0	0.0	0.0	0.0	0.0	0.0	0.0	0.0	0.0	0.0	0.0	0.0	0.0	0.0	0.0	0.0	0.0	0.0	0.0	0.0	0.0	0.0	0.0	0.0	0.0	0.0	0.0	0.0	0.0	0.0	0.0	0.0	0.0	0.0	0.0	0.0	0.0	1.0	0.0	0.0	0.0	0.0	0.0	0.0
k__Bacteria;p__Proteobacteria;c__Gammaproteobacteria;o__Vibrionales;f__Vibrionaceae;g__Photobacterium	0.0	2.0	0.0	19.0	0.0	5.0	13.0	16.0	0.0	2.0	0.0	0.0	1.0	4.0	0.0	2.0	2.0	1.0	0.0	0.0	0.0	0.0	0.0	0.0	0.0	0.0	0.0	0.0	0.0	1.0	0.0	0.0	0.0	0.0	0.0	0.0	0.0	0.0	3.0	1.0	0.0	2.0	0.0	41.0	15.0	0.0	3.0	11.0	3.0
k__Bacteria;p__Proteobacteria;c__Gammaproteobacteria;o__Vibrionales;f__Vibrionaceae;g__Salinivibrio	0.0	0.0	0.0	0.0	0.0	0.0	0.0	0.0	0.0	0.0	0.0	0.0	0.0	0.0	0.0	0.0	0.0	0.0	0.0	0.0	0.0	1.0	0.0	0.0	0.0	0.0	0.0	0.0	0.0	0.0	0.0	0.0	0.0	0.0	0.0	0.0	0.0	0.0	0.0	0.0	0.0	0.0	0.0	0.0	0.0	0.0	0.0	0.0	0.0
k__Bacteria;p__Proteobacteria;c__Gammaproteobacteria;o__Vibrionales;f__Vibrionaceae;g__Vibrio	0.0	0.0	0.0	0.0	0.0	0.0	0.0	0.0	3.0	0.0	0.0	0.0	0.0	0.0	0.0	0.0	0.0	1.0	0.0	0.0	0.0	0.0	0.0	0.0	0.0	0.0	1.0	0.0	2.0	0.0	0.0	2.0	0.0	0.0	3.0	0.0	0.0	0.0	2.0	0.0	2.0	0.0	0.0	0.0	0.0	9.0	0.0	0.0	0.0
k__Bacteria;p__Proteobacteria;c__Gammaproteobacteria;o__Xanthomonadales;f__;g__	0.0	0.0	0.0	0.0	0.0	0.0	0.0	1.0	1.0	0.0	0.0	0.0	1.0	0.0	0.0	1.0	0.0	1.0	0.0	4.0	0.0	0.0	0.0	0.0	0.0	0.0	1.0	0.0	0.0	0.0	0.0	1.0	1.0	0.0	2.0	0.0	0.0	0.0	0.0	0.0	0.0	0.0	0.0	0.0	0.0	1.0	0.0	0.0	0.0
k__Bacteria;p__Proteobacteria;c__Gammaproteobacteria;o__Xanthomonadales;f__;g__Solimonas	0.0	0.0	0.0	1.0	0.0	0.0	0.0	0.0	0.0	0.0	0.0	0.0	0.0	0.0	0.0	0.0	0.0	0.0	0.0	0.0	0.0	0.0	0.0	0.0	1.0	0.0	0.0	0.0	0.0	0.0	0.0	0.0	0.0	0.0	0.0	0.0	0.0	0.0	0.0	0.0	0.0	0.0	0.0	0.0	0.0	0.0	0.0	0.0	0.0
k__Bacteria;p__Proteobacteria;c__Gammaproteobacteria;o__Xanthomonadales;f__Sinobacteraceae;g__	0.0	0.0	0.0	0.0	0.0	0.0	0.0	0.0	0.0	0.0	0.0	0.0	0.0	0.0	0.0	1.0	0.0	1.0	0.0	0.0	0.0	0.0	0.0	0.0	0.0	2.0	0.0	0.0	0.0	0.0	0.0	0.0	3.0	0.0	0.0	0.0	1.0	0.0	0.0	0.0	0.0	0.0	0.0	0.0	0.0	0.0	0.0	0.0	0.0
k__Bacteria;p__Proteobacteria;c__Gammaproteobacteria;o__Xanthomonadales;f__Sinobacteraceae;g__Hydrocarboniphaga	0.0	0.0	0.0	0.0	0.0	0.0	0.0	0.0	1.0	0.0	0.0	0.0	0.0	0.0	0.0	0.0	0.0	0.0	0.0	2.0	0.0	0.0	0.0	0.0	0.0	0.0	0.0	0.0	0.0	0.0	0.0	0.0	0.0	0.0	0.0	0.0	0.0	0.0	0.0	2.0	0.0	0.0	0.0	0.0	0.0	0.0	0.0	0.0	0.0
k__Bacteria;p__Proteobacteria;c__Gammaproteobacteria;o__Xanthomonadales;f__Sinobacteraceae;g__Nevskia	0.0	0.0	0.0	1.0	0.0	0.0	0.0	0.0	0.0	0.0	0.0	0.0	0.0	0.0	0.0	0.0	0.0	0.0	0.0	0.0	0.0	0.0	0.0	0.0	0.0	0.0	0.0	1.0	0.0	0.0	0.0	1.0	0.0	0.0	0.0	0.0	0.0	0.0	0.0	0.0	0.0	0.0	0.0	0.0	0.0	0.0	0.0	0.0	0.0
k__Bacteria;p__Proteobacteria;c__Gammaproteobacteria;o__Xanthomonadales;f__Xanthomonadaceae;g__	28.0	60.0	43.0	56.0	120.0	80.0	89.0	28.0	24.0	48.0	73.0	26.0	43.0	38.0	22.0	36.0	34.0	84.0	25.0	45.0	20.0	41.0	36.0	159.0	93.0	73.0	73.0	67.0	27.0	44.0	28.0	115.0	63.0	92.0	41.0	19.0	53.0	49.0	55.0	102.0	13.0	130.0	57.0	47.0	46.0	58.0	72.0	43.0	88.0
k__Bacteria;p__Proteobacteria;c__Gammaproteobacteria;o__Xanthomonadales;f__Xanthomonadaceae;g__Aquimonas	0.0	0.0	0.0	0.0	0.0	0.0	0.0	0.0	0.0	0.0	0.0	0.0	0.0	0.0	0.0	0.0	0.0	0.0	0.0	0.0	0.0	0.0	0.0	0.0	0.0	0.0	0.0	0.0	0.0	0.0	0.0	0.0	0.0	0.0	0.0	0.0	0.0	0.0	0.0	0.0	0.0	0.0	0.0	0.0	0.0	0.0	0.0	0.0	0.0
k__Bacteria;p__Proteobacteria;c__Gammaproteobacteria;o__Xanthomonadales;f__Xanthomonadaceae;g__Arenimonas	0.0	0.0	0.0	0.0	0.0	0.0	0.0	0.0	0.0	0.0	0.0	0.0	0.0	0.0	0.0	0.0	0.0	0.0	0.0	0.0	0.0	0.0	0.0	0.0	0.0	0.0	0.0	0.0	0.0	0.0	0.0	0.0	0.0	0.0	0.0	0.0	0.0	0.0	0.0	0.0	0.0	0.0	0.0	0.0	0.0	0.0	0.0	0.0	0.0
k__Bacteria;p__Proteobacteria;c__Gammaproteobacteria;o__Xanthomonadales;f__Xanthomonadaceae;g__Dokdonella	0.0	10.0	0.0	0.0	0.0	0.0	7.0	0.0	1.0	0.0	1.0	2.0	0.0	5.0	0.0	0.0	2.0	5.0	0.0	0.0	0.0	0.0	1.0	0.0	2.0	6.0	5.0	1.0	0.0	0.0	0.0	0.0	0.0	0.0	0.0	1.0	1.0	0.0	2.0	0.0	5.0	0.0	1.0	2.0	0.0	0.0	0.0	0.0	0.0
k__Bacteria;p__Proteobacteria;c__Gammaproteobacteria;o__Xanthomonadales;f__Xanthomonadaceae;g__Dyella	0.0	0.0	0.0	0.0	0.0	0.0	0.0	0.0	0.0	0.0	0.0	0.0	0.0	0.0	0.0	0.0	0.0	0.0	0.0	0.0	0.0	0.0	0.0	0.0	0.0	0.0	0.0	0.0	0.0	0.0	0.0	0.0	0.0	0.0	0.0	0.0	0.0	0.0	0.0	0.0	0.0	0.0	0.0	0.0	0.0	0.0	0.0	0.0	0.0
k__Bacteria;p__Proteobacteria;c__Gammaproteobacteria;o__Xanthomonadales;f__Xanthomonadaceae;g__Frateuria	0.0	0.0	0.0	0.0	0.0	0.0	0.0	0.0	0.0	0.0	0.0	0.0	0.0	0.0	0.0	0.0	0.0	0.0	0.0	0.0	0.0	0.0	0.0	0.0	0.0	0.0	0.0	0.0	0.0	0.0	0.0	0.0	0.0	0.0	0.0	0.0	4.0	0.0	0.0	0.0	0.0	0.0	0.0	0.0	0.0	0.0	0.0	0.0	0.0
k__Bacteria;p__Proteobacteria;c__Gammaproteobacteria;o__Xanthomonadales;f__Xanthomonadaceae;g__Ignatzschineria	0.0	7.0	14.0	1.0	6.0	10.0	0.0	4.0	24.0	7.0	5.0	1.0	1.0	0.0	1.0	0.0	3.0	4.0	2.0	2.0	6.0	1.0	10.0	9.0	9.0	2.0	1.0	1.0	5.0	0.0	4.0	5.0	1.0	0.0	4.0	1.0	5.0	0.0	26.0	2.0	2.0	0.0	2.0	4.0	1.0	111.0	0.0	0.0	0.0
k__Bacteria;p__Proteobacteria;c__Gammaproteobacteria;o__Xanthomonadales;f__Xanthomonadaceae;g__Luteibacter	0.0	0.0	0.0	0.0	0.0	2.0	3.0	4.0	1.0	0.0	9.0	0.0	2.0	0.0	0.0	27.0	0.0	0.0	0.0	0.0	0.0	0.0	1.0	2.0	0.0	1.0	0.0	1.0	0.0	0.0	0.0	1.0	0.0	0.0	0.0	0.0	0.0	0.0	0.0	2.0	0.0	0.0	2.0	1.0	0.0	0.0	0.0	1.0	0.0
k__Bacteria;p__Proteobacteria;c__Gammaproteobacteria;o__Xanthomonadales;f__Xanthomonadaceae;g__Luteimonas	8.0	3.0	0.0	0.0	2.0	1.0	1.0	3.0	0.0	4.0	1.0	1.0	4.0	0.0	0.0	3.0	1.0	6.0	0.0	2.0	0.0	0.0	0.0	0.0	0.0	1.0	0.0	0.0	1.0	0.0	0.0	5.0	2.0	0.0	0.0	0.0	0.0	1.0	1.0	1.0	0.0	0.0	2.0	0.0	1.0	0.0	3.0	0.0	2.0
k__Bacteria;p__Proteobacteria;c__Gammaproteobacteria;o__Xanthomonadales;f__Xanthomonadaceae;g__Lysobacter	4.0	10.0	10.0	7.0	74.0	8.0	61.0	6.0	1.0	33.0	13.0	8.0	6.0	8.0	10.0	2.0	5.0	24.0	10.0	20.0	20.0	13.0	10.0	17.0	9.0	9.0	23.0	14.0	7.0	11.0	0.0	15.0	12.0	0.0	0.0	3.0	7.0	13.0	5.0	17.0	3.0	7.0	8.0	12.0	3.0	31.0	1.0	6.0	9.0
k__Bacteria;p__Proteobacteria;c__Gammaproteobacteria;o__Xanthomonadales;f__Xanthomonadaceae;g__Pseudoxanthomonas	7.0	2.0	5.0	1.0	1.0	2.0	3.0	2.0	0.0	4.0	0.0	1.0	8.0	7.0	4.0	7.0	6.0	6.0	3.0	10.0	5.0	5.0	4.0	1.0	6.0	19.0	6.0	8.0	2.0	1.0	4.0	6.0	6.0	1.0	16.0	3.0	6.0	3.0	0.0	1.0	9.0	0.0	1.0	4.0	1.0	4.0	3.0	0.0	4.0
k__Bacteria;p__Proteobacteria;c__Gammaproteobacteria;o__Xanthomonadales;f__Xanthomonadaceae;g__Rhodanobacter	0.0	0.0	0.0	0.0	0.0	3.0	0.0	2.0	0.0	1.0	3.0	0.0	0.0	0.0	0.0	1.0	0.0	0.0	0.0	0.0	0.0	0.0	0.0	0.0	0.0	1.0	0.0	0.0	0.0	0.0	0.0	0.0	0.0	0.0	0.0	0.0	5.0	0.0	0.0	0.0	0.0	0.0	0.0	0.0	0.0	3.0	0.0	0.0	1.0
k__Bacteria;p__Proteobacteria;c__Gammaproteobacteria;o__Xanthomonadales;f__Xanthomonadaceae;g__Stenotrophomonas	76.0	75.0	362.0	5.0	114.0	11.0	16.0	111.0	9.0	54.0	24.0	19.0	99.0	218.0	37.0	38.0	31.0	26.0	16.0	17.0	15.0	2.0	31.0	31.0	30.0	15.0	28.0	10.0	20.0	31.0	31.0	43.0	46.0	9.0	33.0	6.0	23.0	11.0	9.0	10.0	90.0	6.0	11.0	14.0	13.0	42.0	5.0	2.0	14.0
k__Bacteria;p__Proteobacteria;c__Gammaproteobacteria;o__Xanthomonadales;f__Xanthomonadaceae;g__Thermomonas	6.0	4.0	3.0	2.0	18.0	3.0	9.0	1.0	6.0	9.0	10.0	2.0	4.0	7.0	4.0	5.0	2.0	10.0	4.0	4.0	3.0	1.0	3.0	9.0	2.0	6.0	6.0	6.0	3.0	3.0	0.0	3.0	7.0	0.0	3.0	6.0	12.0	10.0	4.0	6.0	0.0	16.0	6.0	4.0	5.0	13.0	1.0	1.0	1.0
k__Bacteria;p__Proteobacteria;c__Gammaproteobacteria;o__Xanthomonadales;f__Xanthomonadaceae;g__Xanthomonas	18.0	17.0	75.0	5.0	83.0	14.0	119.0	18.0	9.0	42.0	3.0	1.0	14.0	23.0	11.0	20.0	22.0	6.0	11.0	18.0	10.0	0.0	19.0	2.0	17.0	25.0	11.0	3.0	15.0	12.0	4.0	16.0	29.0	7.0	11.0	1.0	16.0	13.0	7.0	14.0	1.0	12.0	2.0	3.0	5.0	15.0	5.0	4.0	5.0
k__Bacteria;p__SC3;c__;o__;f__;g__	0.0	0.0	0.0	0.0	0.0	0.0	0.0	0.0	0.0	0.0	1.0	0.0	0.0	0.0	0.0	0.0	0.0	0.0	0.0	0.0	0.0	0.0	0.0	0.0	0.0	0.0	0.0	0.0	0.0	0.0	0.0	0.0	0.0	0.0	0.0	0.0	0.0	0.0	0.0	0.0	0.0	0.0	0.0	0.0	0.0	0.0	0.0	0.0	0.0
k__Bacteria;p__SC4;c__;o__;f__;g__	6.0	21.0	10.0	2.0	0.0	11.0	20.0	8.0	4.0	11.0	6.0	1.0	5.0	3.0	0.0	3.0	0.0	4.0	3.0	8.0	1.0	1.0	8.0	2.0	2.0	11.0	10.0	1.0	3.0	3.0	2.0	2.0	0.0	0.0	0.0	0.0	7.0	3.0	1.0	4.0	0.0	1.0	2.0	1.0	2.0	5.0	1.0	2.0	0.0
k__Bacteria;p__SPAM;c__;o__;f__;g__	1.0	3.0	0.0	0.0	0.0	0.0	0.0	0.0	0.0	4.0	0.0	0.0	0.0	1.0	0.0	0.0	0.0	0.0	1.0	0.0	0.0	0.0	0.0	4.0	0.0	0.0	0.0	0.0	0.0	0.0	0.0	2.0	0.0	0.0	3.0	0.0	0.0	1.0	1.0	0.0	0.0	3.0	2.0	3.0	1.0	2.0	0.0	0.0	0.0
k__Bacteria;p__SR1;c__;o__;f__;g__	3.0	17.0	0.0	1.0	0.0	4.0	2.0	0.0	3.0	8.0	13.0	3.0	0.0	4.0	0.0	1.0	1.0	1.0	1.0	0.0	2.0	3.0	0.0	1.0	10.0	1.0	6.0	1.0	0.0	10.0	1.0	5.0	5.0	0.0	3.0	5.0	1.0	0.0	7.0	1.0	0.0	3.0	14.0	6.0	7.0	1.0	13.0	6.0	14.0
k__Bacteria;p__Spirochaetes;c__Brachyspirae;o__Brachyspirales;f__Brachyspiraceae;g__Brachyspira	0.0	0.0	0.0	0.0	0.0	0.0	0.0	0.0	0.0	0.0	0.0	0.0	0.0	0.0	0.0	0.0	0.0	0.0	0.0	0.0	0.0	0.0	0.0	0.0	0.0	0.0	0.0	0.0	0.0	0.0	0.0	0.0	0.0	0.0	0.0	0.0	0.0	0.0	0.0	0.0	0.0	0.0	0.0	0.0	0.0	0.0	0.0	0.0	0.0
k__Bacteria;p__Spirochaetes;c__Leptospirae;o__Leptospirales;f__Leptospiraceae;g__	0.0	0.0	0.0	0.0	0.0	0.0	0.0	0.0	0.0	0.0	0.0	0.0	0.0	0.0	0.0	0.0	0.0	0.0	0.0	0.0	0.0	0.0	0.0	0.0	0.0	0.0	0.0	0.0	0.0	0.0	0.0	0.0	0.0	0.0	0.0	0.0	0.0	0.0	0.0	0.0	0.0	0.0	0.0	0.0	0.0	0.0	0.0	0.0	0.0
k__Bacteria;p__Spirochaetes;c__Leptospirae;o__Leptospirales;f__Leptospiraceae;g__Leptonema	0.0	0.0	0.0	0.0	0.0	0.0	0.0	0.0	0.0	0.0	0.0	0.0	0.0	0.0	0.0	0.0	0.0	0.0	0.0	0.0	0.0	0.0	0.0	0.0	0.0	0.0	0.0	0.0	0.0	0.0	0.0	0.0	0.0	0.0	0.0	0.0	0.0	0.0	0.0	0.0	0.0	0.0	0.0	0.0	0.0	0.0	0.0	0.0	0.0
k__Bacteria;p__Spirochaetes;c__Leptospirae;o__Leptospirales;f__Leptospiraceae;g__Leptospira	0.0	0.0	0.0	0.0	0.0	0.0	0.0	0.0	0.0	0.0	0.0	0.0	0.0	0.0	0.0	0.0	0.0	0.0	0.0	0.0	0.0	0.0	0.0	0.0	0.0	0.0	0.0	0.0	0.0	0.0	0.0	0.0	0.0	0.0	0.0	0.0	0.0	0.0	0.0	0.0	0.0	0.0	0.0	0.0	0.0	0.0	0.0	0.0	0.0
k__Bacteria;p__Spirochaetes;c__SP_WWE1;o__;f__;g__	0.0	0.0	0.0	0.0	0.0	0.0	0.0	0.0	0.0	0.0	0.0	0.0	0.0	0.0	0.0	0.0	0.0	0.0	0.0	0.0	0.0	0.0	0.0	0.0	0.0	0.0	0.0	0.0	0.0	0.0	0.0	0.0	0.0	0.0	0.0	0.0	0.0	0.0	0.0	0.0	0.0	0.0	0.0	0.0	0.0	0.0	0.0	0.0	0.0
k__Bacteria;p__Spirochaetes;c__Spirochaetes (class);o__Spirochaetales;f__Spirochaetaceae;g__SA-8	0.0	5.0	0.0	0.0	0.0	0.0	0.0	0.0	0.0	0.0	0.0	0.0	0.0	0.0	0.0	0.0	0.0	0.0	0.0	0.0	0.0	0.0	0.0	0.0	0.0	0.0	0.0	0.0	0.0	0.0	0.0	0.0	0.0	0.0	0.0	0.0	0.0	0.0	0.0	0.0	0.0	0.0	0.0	0.0	0.0	0.0	0.0	0.0	0.0
k__Bacteria;p__Spirochaetes;c__Spirochaetes (class);o__Spirochaetales;f__Spirochaetaceae;g__Spirochaeta	0.0	0.0	0.0	0.0	0.0	0.0	0.0	0.0	0.0	0.0	0.0	0.0	0.0	0.0	0.0	0.0	0.0	0.0	0.0	0.0	0.0	0.0	0.0	0.0	0.0	0.0	0.0	0.0	0.0	0.0	0.0	0.0	0.0	0.0	0.0	0.0	0.0	0.0	0.0	0.0	0.0	0.0	0.0	0.0	1.0	0.0	0.0	0.0	0.0
k__Bacteria;p__Spirochaetes;c__Spirochaetes (class);o__Spirochaetales;f__Spirochaetaceae;g__TM3	0.0	0.0	0.0	0.0	0.0	0.0	0.0	0.0	0.0	0.0	0.0	0.0	0.0	0.0	0.0	0.0	0.0	0.0	0.0	0.0	0.0	0.0	0.0	0.0	0.0	0.0	0.0	0.0	0.0	0.0	0.0	0.0	0.0	0.0	0.0	0.0	0.0	0.0	0.0	0.0	0.0	0.0	0.0	0.0	0.0	0.0	0.0	0.0	0.0
k__Bacteria;p__Spirochaetes;c__Spirochaetes (class);o__Spirochaetales;f__Spirochaetaceae;g__Treponema	43.0	37.0	7.0	13.0	0.0	15.0	2.0	14.0	14.0	35.0	170.0	21.0	17.0	20.0	22.0	14.0	4.0	38.0	20.0	3.0	17.0	38.0	11.0	6.0	80.0	6.0	17.0	24.0	26.0	18.0	17.0	50.0	30.0	29.0	9.0	17.0	14.0	7.0	19.0	70.0	4.0	2.0	30.0	52.0	31.0	6.0	31.0	42.0	59.0
k__Bacteria;p__Synergistetes;c__Synergistia;o__Synergistales;f__Dethiosulfovibrionaceae;g__Jonquetella	0.0	0.0	0.0	0.0	0.0	0.0	0.0	0.0	0.0	0.0	1.0	0.0	1.0	0.0	0.0	0.0	0.0	0.0	0.0	0.0	0.0	0.0	1.0	0.0	0.0	0.0	0.0	1.0	9.0	0.0	0.0	0.0	1.0	0.0	0.0	0.0	0.0	0.0	0.0	0.0	1.0	0.0	0.0	1.0	0.0	0.0	0.0	1.0	0.0
k__Bacteria;p__Synergistetes;c__Synergistia;o__Synergistales;f__Dethiosulfovibrionaceae;g__Pyramidobacter	0.0	0.0	0.0	0.0	0.0	0.0	0.0	0.0	0.0	0.0	0.0	0.0	0.0	0.0	0.0	2.0	0.0	0.0	0.0	0.0	0.0	0.0	0.0	0.0	0.0	0.0	0.0	0.0	0.0	0.0	0.0	0.0	0.0	0.0	0.0	0.0	0.0	0.0	0.0	0.0	0.0	0.0	0.0	0.0	0.0	0.0	0.0	0.0	0.0
k__Bacteria;p__Synergistetes;c__Synergistia;o__Synergistales;f__Dethiosulfovibrionaceae;g__TG5	7.0	2.0	0.0	1.0	0.0	1.0	0.0	3.0	4.0	24.0	4.0	1.0	0.0	2.0	1.0	1.0	1.0	4.0	1.0	0.0	1.0	3.0	3.0	6.0	2.0	0.0	0.0	2.0	9.0	4.0	17.0	0.0	2.0	0.0	0.0	4.0	2.0	4.0	7.0	4.0	0.0	0.0	8.0	2.0	9.0	0.0	0.0	2.0	2.0
k__Bacteria;p__Synergistetes;c__Synergistia;o__Synergistales;f__Synergistaceae;g__	0.0	0.0	0.0	0.0	0.0	0.0	0.0	0.0	0.0	0.0	0.0	0.0	0.0	0.0	0.0	0.0	0.0	0.0	0.0	0.0	0.0	0.0	0.0	0.0	0.0	0.0	0.0	0.0	0.0	0.0	0.0	0.0	0.0	0.0	0.0	0.0	0.0	0.0	0.0	0.0	0.0	0.0	0.0	0.0	0.0	0.0	0.0	0.0	0.0
k__Bacteria;p__Synergistetes;c__Synergistia;o__Synergistales;f__Synergistaceae;g__Thermanaerovibrio	0.0	0.0	0.0	0.0	0.0	0.0	0.0	0.0	0.0	0.0	0.0	0.0	0.0	0.0	0.0	0.0	0.0	0.0	0.0	0.0	0.0	0.0	0.0	0.0	0.0	0.0	0.0	0.0	0.0	0.0	0.0	0.0	0.0	0.0	0.0	0.0	0.0	0.0	0.0	0.0	0.0	0.0	0.0	0.0	0.0	0.0	0.0	0.0	0.0
k__Bacteria;p__Synergistetes;c__Synergistia;o__Synergistales;f__TTA_B6;g__E6	0.0	0.0	0.0	0.0	0.0	0.0	0.0	0.0	0.0	0.0	0.0	0.0	0.0	0.0	0.0	0.0	0.0	0.0	0.0	0.0	0.0	0.0	0.0	0.0	0.0	0.0	0.0	0.0	0.0	0.0	0.0	0.0	0.0	0.0	0.0	0.0	0.0	0.0	0.0	0.0	0.0	0.0	0.0	0.0	0.0	0.0	0.0	0.0	0.0
k__Bacteria;p__TM6;c__;o__;f__;g__	0.0	0.0	0.0	0.0	0.0	0.0	0.0	0.0	0.0	0.0	0.0	0.0	0.0	2.0	0.0	0.0	0.0	0.0	0.0	0.0	0.0	0.0	0.0	0.0	0.0	0.0	0.0	0.0	0.0	0.0	0.0	0.0	1.0	0.0	0.0	0.0	0.0	0.0	0.0	0.0	0.0	0.0	0.0	0.0	0.0	0.0	0.0	0.0	0.0
k__Bacteria;p__TM7;c__;o__;f__;g__	0.0	0.0	0.0	0.0	0.0	0.0	0.0	0.0	0.0	0.0	0.0	0.0	0.0	0.0	0.0	0.0	0.0	0.0	0.0	0.0	0.0	0.0	0.0	0.0	0.0	0.0	0.0	0.0	0.0	0.0	0.0	0.0	0.0	0.0	0.0	0.0	0.0	0.0	0.0	0.0	0.0	0.0	0.0	0.0	0.0	0.0	0.0	0.0	0.0
k__Bacteria;p__TM7;c__TM7-1;o__;f__;g__	0.0	0.0	0.0	0.0	0.0	0.0	0.0	0.0	0.0	0.0	0.0	0.0	0.0	0.0	0.0	0.0	0.0	0.0	0.0	0.0	0.0	0.0	0.0	0.0	0.0	0.0	0.0	0.0	0.0	0.0	0.0	0.0	0.0	0.0	0.0	0.0	0.0	0.0	0.0	0.0	0.0	0.0	0.0	0.0	0.0	0.0	0.0	0.0	0.0
k__Bacteria;p__TM7;c__TM7-3;o__CW040;f__;g__	0.0	0.0	0.0	0.0	0.0	0.0	0.0	0.0	0.0	0.0	0.0	0.0	0.0	0.0	0.0	0.0	0.0	0.0	0.0	0.0	0.0	0.0	0.0	0.0	0.0	0.0	0.0	0.0	0.0	0.0	0.0	0.0	0.0	0.0	0.0	1.0	0.0	0.0	0.0	0.0	0.0	0.0	1.0	0.0	0.0	0.0	0.0	0.0	0.0
k__Bacteria;p__TM7;c__TM7-3;o__EW055;f__;g__	0.0	3.0	0.0	1.0	0.0	0.0	0.0	0.0	1.0	4.0	2.0	0.0	0.0	6.0	1.0	0.0	0.0	0.0	0.0	0.0	0.0	0.0	0.0	0.0	0.0	0.0	3.0	1.0	0.0	1.0	0.0	0.0	0.0	0.0	0.0	0.0	2.0	0.0	3.0	0.0	0.0	0.0	3.0	0.0	1.0	0.0	2.0	3.0	1.0
k__Bacteria;p__TM7;c__TM7-3;o__I025;f__;g__	0.0	0.0	0.0	0.0	0.0	0.0	0.0	0.0	0.0	0.0	0.0	0.0	0.0	0.0	0.0	0.0	0.0	0.0	0.0	0.0	0.0	0.0	0.0	0.0	0.0	0.0	0.0	0.0	0.0	0.0	0.0	0.0	0.0	0.0	0.0	0.0	0.0	0.0	0.0	0.0	0.0	0.0	0.0	0.0	0.0	0.0	0.0	0.0	0.0
k__Bacteria;p__Tenericutes;c__;o__;f__;g__	0.0	0.0	0.0	0.0	0.0	0.0	0.0	0.0	0.0	0.0	0.0	0.0	0.0	0.0	0.0	0.0	0.0	0.0	0.0	0.0	0.0	0.0	0.0	0.0	0.0	0.0	0.0	0.0	0.0	0.0	0.0	0.0	0.0	0.0	0.0	0.0	0.0	0.0	0.0	0.0	0.0	0.0	0.0	0.0	0.0	0.0	0.0	0.0	0.0
k__Bacteria;p__Tenericutes;c__;o__;f__vadinHA31;g__RFN20	0.0	0.0	0.0	0.0	0.0	0.0	0.0	0.0	0.0	0.0	0.0	0.0	0.0	0.0	0.0	0.0	0.0	0.0	0.0	0.0	0.0	0.0	0.0	0.0	0.0	0.0	0.0	0.0	0.0	0.0	0.0	0.0	0.0	0.0	0.0	0.0	0.0	0.0	0.0	0.0	0.0	0.0	0.0	0.0	0.0	0.0	0.0	0.0	0.0
k__Bacteria;p__Tenericutes;c__Erysipelotrichi;o__Erysipelotrichales;f__Erysipelotrichaceae;g__	67.0	57.0	23.0	21.0	12.0	12.0	3.0	19.0	2.0	9.0	20.0	6.0	22.0	7.0	3.0	5.0	1.0	40.0	9.0	3.0	61.0	60.0	7.0	17.0	23.0	10.0	23.0	82.0	11.0	5.0	11.0	18.0	12.0	3.0	11.0	6.0	25.0	7.0	25.0	76.0	6.0	6.0	25.0	92.0	29.0	32.0	85.0	50.0	100.0
k__Bacteria;p__Tenericutes;c__Erysipelotrichi;o__Erysipelotrichales;f__Erysipelotrichaceae;g__Allobaculum	9.0	14.0	1.0	4.0	0.0	1.0	0.0	1.0	0.0	4.0	8.0	2.0	0.0	2.0	1.0	0.0	0.0	9.0	1.0	0.0	19.0	26.0	5.0	2.0	12.0	5.0	11.0	12.0	0.0	2.0	7.0	4.0	6.0	14.0	1.0	1.0	14.0	0.0	3.0	11.0	0.0	1.0	3.0	16.0	5.0	13.0	21.0	13.0	7.0
k__Bacteria;p__Tenericutes;c__Erysipelotrichi;o__Erysipelotrichales;f__Erysipelotrichaceae;g__Bulleidia	30.0	39.0	0.0	4.0	0.0	1.0	23.0	9.0	3.0	10.0	5.0	5.0	18.0	23.0	17.0	4.0	2.0	4.0	4.0	0.0	1.0	1.0	5.0	15.0	3.0	3.0	0.0	1.0	2.0	21.0	1.0	19.0	3.0	10.0	4.0	3.0	3.0	6.0	8.0	2.0	14.0	0.0	5.0	1.0	5.0	8.0	38.0	56.0	18.0
k__Bacteria;p__Tenericutes;c__Erysipelotrichi;o__Erysipelotrichales;f__Erysipelotrichaceae;g__Catenibacterium	68.0	76.0	35.0	57.0	36.0	14.0	10.0	7.0	5.0	18.0	21.0	8.0	23.0	13.0	4.0	2.0	4.0	115.0	23.0	1.0	19.0	145.0	8.0	25.0	21.0	11.0	41.0	144.0	40.0	10.0	18.0	25.0	12.0	36.0	12.0	8.0	26.0	13.0	24.0	121.0	1.0	3.0	43.0	58.0	57.0	83.0	84.0	37.0	49.0
k__Bacteria;p__Tenericutes;c__Erysipelotrichi;o__Erysipelotrichales;f__Erysipelotrichaceae;g__Clostridium	22.0	14.0	11.0	9.0	13.0	8.0	22.0	9.0	2.0	11.0	5.0	3.0	0.0	4.0	4.0	2.0	0.0	25.0	5.0	2.0	6.0	30.0	3.0	5.0	7.0	2.0	11.0	130.0	28.0	1.0	14.0	26.0	0.0	29.0	6.0	7.0	14.0	8.0	9.0	32.0	3.0	2.0	15.0	18.0	10.0	5.0	45.0	27.0	22.0
k__Bacteria;p__Tenericutes;c__Erysipelotrichi;o__Erysipelotrichales;f__Erysipelotrichaceae;g__Coprobacillus	0.0	0.0	0.0	0.0	8.0	0.0	0.0	0.0	0.0	1.0	0.0	2.0	2.0	0.0	0.0	0.0	0.0	2.0	0.0	0.0	2.0	2.0	1.0	0.0	2.0	0.0	1.0	4.0	0.0	0.0	0.0	4.0	6.0	0.0	0.0	0.0	0.0	4.0	1.0	2.0	0.0	0.0	1.0	5.0	2.0	0.0	2.0	0.0	0.0
k__Bacteria;p__Tenericutes;c__Erysipelotrichi;o__Erysipelotrichales;f__Erysipelotrichaceae;g__Erysipelothrix	0.0	2.0	5.0	0.0	0.0	1.0	0.0	2.0	3.0	0.0	0.0	0.0	0.0	0.0	0.0	0.0	0.0	0.0	0.0	0.0	0.0	1.0	0.0	0.0	0.0	0.0	0.0	0.0	0.0	0.0	0.0	0.0	0.0	0.0	0.0	0.0	1.0	0.0	2.0	0.0	0.0	1.0	0.0	1.0	2.0	1.0	0.0	0.0	0.0
k__Bacteria;p__Tenericutes;c__Erysipelotrichi;o__Erysipelotrichales;f__Erysipelotrichaceae;g__Holdemania	0.0	0.0	0.0	0.0	0.0	0.0	0.0	0.0	0.0	0.0	0.0	0.0	0.0	0.0	0.0	0.0	0.0	1.0	0.0	0.0	0.0	0.0	0.0	0.0	1.0	0.0	0.0	0.0	0.0	2.0	0.0	2.0	0.0	0.0	1.0	0.0	1.0	2.0	0.0	1.0	0.0	0.0	0.0	0.0	0.0	0.0	1.0	1.0	0.0
k__Bacteria;p__Tenericutes;c__Erysipelotrichi;o__Erysipelotrichales;f__Erysipelotrichaceae;g__PSB-M-3	0.0	0.0	0.0	0.0	0.0	0.0	0.0	0.0	0.0	0.0	0.0	0.0	0.0	0.0	0.0	0.0	0.0	0.0	0.0	0.0	0.0	0.0	0.0	0.0	0.0	0.0	0.0	0.0	0.0	0.0	0.0	0.0	0.0	0.0	0.0	0.0	0.0	0.0	0.0	0.0	0.0	0.0	0.0	0.0	0.0	0.0	0.0	0.0	0.0
k__Bacteria;p__Tenericutes;c__Erysipelotrichi;o__Erysipelotrichales;f__Erysipelotrichaceae;g__Sharpea	0.0	0.0	0.0	0.0	0.0	0.0	0.0	5.0	2.0	4.0	1.0	2.0	8.0	1.0	0.0	0.0	0.0	0.0	0.0	0.0	0.0	0.0	0.0	0.0	0.0	0.0	0.0	0.0	0.0	1.0	0.0	1.0	3.0	1.0	0.0	0.0	0.0	0.0	0.0	0.0	1.0	0.0	0.0	0.0	0.0	0.0	0.0	0.0	0.0
k__Bacteria;p__Tenericutes;c__Erysipelotrichi;o__Erysipelotrichales;f__Erysipelotrichaceae;g__p-75-a5	0.0	0.0	0.0	0.0	0.0	0.0	0.0	0.0	0.0	0.0	0.0	0.0	0.0	0.0	0.0	0.0	0.0	0.0	0.0	0.0	0.0	0.0	0.0	0.0	0.0	0.0	0.0	0.0	0.0	0.0	0.0	0.0	0.0	0.0	0.0	0.0	0.0	0.0	0.0	0.0	0.0	0.0	0.0	0.0	0.0	0.0	0.0	0.0	0.0
k__Bacteria;p__Tenericutes;c__ML615J-28;o__;f__;g__	0.0	0.0	0.0	0.0	0.0	0.0	0.0	0.0	0.0	0.0	0.0	0.0	0.0	0.0	0.0	0.0	0.0	0.0	0.0	0.0	0.0	0.0	0.0	0.0	0.0	0.0	0.0	0.0	0.0	0.0	0.0	0.0	0.0	0.0	0.0	0.0	0.0	0.0	0.0	0.0	0.0	0.0	0.0	0.0	0.0	0.0	0.0	0.0	0.0
k__Bacteria;p__Tenericutes;c__Mollicutes;o__Acholeplasmatales;f__Acholeplasmataceae;g__	0.0	0.0	0.0	0.0	0.0	0.0	0.0	0.0	0.0	0.0	0.0	0.0	0.0	1.0	0.0	0.0	0.0	0.0	0.0	0.0	0.0	131.0	0.0	0.0	0.0	0.0	0.0	0.0	0.0	0.0	0.0	0.0	0.0	0.0	0.0	0.0	0.0	0.0	0.0	0.0	0.0	37.0	44.0	88.0	65.0	43.0	37.0	21.0	44.0
k__Bacteria;p__Tenericutes;c__Mollicutes;o__Acholeplasmatales;f__Acholeplasmataceae;g__Acholeplasma	0.0	0.0	0.0	0.0	13.0	0.0	0.0	0.0	0.0	0.0	0.0	0.0	0.0	0.0	0.0	0.0	0.0	0.0	0.0	0.0	0.0	0.0	0.0	0.0	0.0	0.0	0.0	0.0	0.0	0.0	0.0	0.0	0.0	0.0	0.0	0.0	0.0	0.0	0.0	0.0	0.0	0.0	0.0	0.0	0.0	0.0	0.0	0.0	0.0
k__Bacteria;p__Tenericutes;c__Mollicutes;o__Anaeroplasmatales;f__Anaeroplasmataceae;g__Anaeroplasma	0.0	0.0	0.0	0.0	0.0	0.0	0.0	0.0	0.0	0.0	0.0	0.0	0.0	0.0	0.0	0.0	0.0	0.0	0.0	0.0	0.0	0.0	0.0	0.0	0.0	0.0	0.0	0.0	0.0	0.0	0.0	0.0	0.0	0.0	0.0	0.0	0.0	0.0	0.0	0.0	0.0	0.0	0.0	0.0	0.0	0.0	0.0	0.0	0.0
k__Bacteria;p__Tenericutes;c__Mollicutes;o__Entomoplasmatales;f__Entomoplasmataceae;g__Mesoplasma	0.0	0.0	0.0	0.0	0.0	0.0	0.0	0.0	0.0	0.0	0.0	0.0	0.0	0.0	0.0	0.0	0.0	0.0	0.0	0.0	0.0	0.0	0.0	0.0	0.0	0.0	0.0	0.0	0.0	0.0	0.0	0.0	0.0	0.0	0.0	0.0	0.0	0.0	0.0	0.0	0.0	0.0	0.0	0.0	0.0	0.0	0.0	0.0	0.0
k__Bacteria;p__Tenericutes;c__Mollicutes;o__Entomoplasmatales;f__Entomoplasmataceae;g__Mycoplasma	0.0	0.0	0.0	0.0	0.0	0.0	0.0	0.0	0.0	0.0	0.0	0.0	0.0	0.0	0.0	0.0	0.0	0.0	0.0	0.0	0.0	0.0	0.0	0.0	0.0	0.0	0.0	0.0	0.0	0.0	0.0	0.0	0.0	0.0	0.0	0.0	0.0	0.0	0.0	0.0	0.0	0.0	0.0	0.0	0.0	0.0	0.0	0.0	0.0
k__Bacteria;p__Tenericutes;c__Mollicutes;o__Entomoplasmatales;f__Spiroplasmataceae;g__Spiroplasma	0.0	0.0	0.0	0.0	0.0	0.0	1.0	0.0	0.0	0.0	0.0	0.0	0.0	0.0	0.0	0.0	0.0	0.0	0.0	0.0	0.0	0.0	0.0	0.0	0.0	0.0	0.0	0.0	0.0	0.0	0.0	0.0	0.0	0.0	0.0	0.0	0.0	0.0	0.0	0.0	0.0	0.0	0.0	0.0	0.0	0.0	0.0	0.0	0.0
k__Bacteria;p__Tenericutes;c__Mollicutes;o__Mycoplasmatales;f__Mycoplasmataceae;g__	0.0	1.0	0.0	0.0	0.0	0.0	0.0	29.0	0.0	0.0	0.0	0.0	0.0	0.0	0.0	0.0	0.0	1.0	0.0	0.0	0.0	0.0	0.0	0.0	0.0	0.0	2.0	0.0	0.0	0.0	0.0	0.0	0.0	0.0	0.0	0.0	0.0	0.0	0.0	0.0	0.0	0.0	0.0	0.0	1.0	0.0	0.0	0.0	0.0
k__Bacteria;p__Tenericutes;c__Mollicutes;o__Mycoplasmatales;f__Mycoplasmataceae;g__Mycoplasma	75.0	107.0	19.0	20.0	52.0	46.0	76.0	61.0	25.0	90.0	193.0	191.0	50.0	67.0	206.0	156.0	29.0	169.0	149.0	85.0	52.0	137.0	54.0	65.0	130.0	11.0	48.0	148.0	72.0	26.0	48.0	108.0	96.0	34.0	15.0	113.0	584.0	662.0	1018.0	437.0	46.0	60.0	185.0	150.0	114.0	135.0	78.0	198.0	526.0
k__Bacteria;p__Tenericutes;c__Mollicutes;o__Mycoplasmatales;f__Mycoplasmataceae;g__Ureaplasma	6.0	21.0	13.0	5.0	0.0	3.0	1.0	5.0	3.0	6.0	20.0	4.0	4.0	2.0	6.0	9.0	0.0	16.0	5.0	10.0	1.0	55.0	2.0	2.0	9.0	3.0	7.0	7.0	7.0	1.0	0.0	9.0	6.0	21.0	4.0	5.0	15.0	7.0	14.0	10.0	3.0	16.0	19.0	19.0	18.0	11.0	14.0	13.0	9.0
k__Bacteria;p__Tenericutes;c__Mollicutes;o__RF39;f__;g__	2.0	0.0	0.0	0.0	0.0	0.0	0.0	0.0	0.0	0.0	0.0	0.0	0.0	0.0	0.0	0.0	0.0	0.0	0.0	0.0	0.0	1.0	2.0	0.0	0.0	1.0	0.0	0.0	0.0	0.0	0.0	0.0	2.0	0.0	0.0	0.0	0.0	0.0	0.0	0.0	0.0	1.0	0.0	0.0	0.0	0.0	0.0	0.0	0.0
k__Bacteria;p__Thermi;c__Deinococci;o__Deinococcales;f__Deinococcaceae;g__Deinococcus	84.0	53.0	178.0	27.0	52.0	26.0	84.0	40.0	10.0	100.0	66.0	5.0	80.0	115.0	54.0	58.0	59.0	36.0	46.0	23.0	39.0	12.0	52.0	49.0	20.0	18.0	81.0	23.0	69.0	43.0	46.0	39.0	27.0	170.0	72.0	23.0	46.0	22.0	20.0	72.0	114.0	25.0	39.0	32.0	28.0	84.0	19.0	14.0	41.0
k__Bacteria;p__Thermi;c__Deinococci;o__Thermales;f__Thermaceae;g__Meiothermus	0.0	0.0	0.0	0.0	0.0	1.0	0.0	0.0	0.0	0.0	0.0	0.0	0.0	5.0	0.0	0.0	0.0	0.0	0.0	0.0	0.0	0.0	0.0	0.0	0.0	0.0	0.0	0.0	0.0	0.0	0.0	0.0	0.0	0.0	0.0	0.0	0.0	0.0	0.0	0.0	0.0	0.0	0.0	0.0	0.0	0.0	0.0	0.0	0.0
k__Bacteria;p__Thermi;c__Deinococci;o__Thermales;f__Thermaceae;g__Thermus	2.0	0.0	0.0	0.0	0.0	0.0	11.0	3.0	0.0	23.0	0.0	0.0	0.0	0.0	0.0	2.0	2.0	2.0	0.0	0.0	0.0	0.0	0.0	0.0	0.0	0.0	0.0	0.0	0.0	2.0	0.0	0.0	7.0	0.0	0.0	0.0	0.0	3.0	0.0	0.0	0.0	0.0	0.0	0.0	0.0	3.0	0.0	0.0	5.0
k__Bacteria;p__Thermotogae;c__Thermotogae (class);o__Thermotogales;f__Thermotogaceae;g__Fervidobacterium	0.0	0.0	2.0	0.0	0.0	2.0	1.0	3.0	0.0	0.0	0.0	1.0	4.0	0.0	0.0	0.0	0.0	0.0	0.0	0.0	0.0	0.0	0.0	0.0	0.0	0.0	0.0	0.0	0.0	0.0	0.0	0.0	0.0	0.0	0.0	0.0	0.0	0.0	0.0	0.0	0.0	0.0	0.0	0.0	0.0	0.0	0.0	0.0	0.0
k__Bacteria;p__Verrucomicrobia;c__;o__;f__;g__	0.0	0.0	0.0	0.0	0.0	0.0	0.0	0.0	0.0	0.0	0.0	0.0	0.0	0.0	0.0	2.0	0.0	0.0	0.0	0.0	1.0	0.0	0.0	0.0	0.0	0.0	0.0	0.0	0.0	0.0	1.0	1.0	0.0	0.0	2.0	0.0	0.0	0.0	0.0	1.0	0.0	0.0	0.0	0.0	0.0	0.0	0.0	0.0	0.0
k__Bacteria;p__Verrucomicrobia;c__;o__Methylacidiphilales;f__;g__	0.0	0.0	0.0	0.0	0.0	0.0	0.0	0.0	0.0	0.0	0.0	0.0	0.0	0.0	0.0	0.0	0.0	0.0	0.0	0.0	0.0	0.0	0.0	0.0	0.0	0.0	0.0	0.0	0.0	0.0	0.0	0.0	0.0	0.0	0.0	0.0	0.0	0.0	0.0	0.0	0.0	0.0	0.0	0.0	0.0	0.0	0.0	0.0	0.0
k__Bacteria;p__Verrucomicrobia;c__Opitutae;o__;f__Opitutaceae;g__	2.0	0.0	0.0	2.0	0.0	2.0	26.0	2.0	0.0	0.0	0.0	0.0	4.0	0.0	1.0	0.0	0.0	0.0	0.0	0.0	0.0	0.0	0.0	9.0	0.0	1.0	0.0	0.0	0.0	0.0	0.0	0.0	0.0	0.0	0.0	0.0	4.0	0.0	0.0	0.0	0.0	0.0	0.0	1.0	0.0	5.0	0.0	0.0	1.0
k__Bacteria;p__Verrucomicrobia;c__Opitutae;o__;f__Opitutaceae;g__Opitutus	3.0	1.0	0.0	0.0	0.0	2.0	9.0	0.0	0.0	5.0	0.0	0.0	0.0	0.0	0.0	2.0	0.0	2.0	1.0	0.0	0.0	0.0	0.0	0.0	0.0	0.0	0.0	0.0	0.0	0.0	0.0	0.0	0.0	0.0	0.0	0.0	0.0	0.0	0.0	2.0	0.0	0.0	0.0	0.0	1.0	0.0	0.0	0.0	0.0
k__Bacteria;p__Verrucomicrobia;c__Opitutae;o__Puniceicoccales;f__Puniceicoccaceae;g__	0.0	0.0	0.0	0.0	0.0	0.0	0.0	0.0	0.0	0.0	0.0	0.0	0.0	0.0	0.0	0.0	0.0	0.0	0.0	0.0	0.0	0.0	0.0	0.0	0.0	0.0	0.0	0.0	0.0	0.0	0.0	0.0	0.0	0.0	0.0	0.0	0.0	0.0	0.0	0.0	0.0	0.0	0.0	0.0	0.0	0.0	0.0	0.0	0.0
k__Bacteria;p__Verrucomicrobia;c__Opitutae;o__Puniceicoccales;f__Puniceicoccaceae;g__Pelagicoccus	0.0	0.0	0.0	0.0	0.0	0.0	0.0	0.0	0.0	0.0	0.0	0.0	0.0	0.0	0.0	0.0	0.0	0.0	0.0	0.0	0.0	0.0	0.0	0.0	0.0	0.0	0.0	0.0	0.0	0.0	0.0	0.0	0.0	0.0	0.0	0.0	0.0	0.0	0.0	0.0	0.0	0.0	0.0	0.0	0.0	0.0	0.0	0.0	0.0
k__Bacteria;p__Verrucomicrobia;c__Spartobacteria;o__;f__;g__Chthoniobacter	7.0	11.0	30.0	1.0	9.0	11.0	15.0	4.0	2.0	11.0	20.0	1.0	7.0	0.0	3.0	12.0	2.0	12.0	6.0	7.0	4.0	2.0	0.0	1.0	16.0	25.0	19.0	14.0	0.0	4.0	0.0	9.0	1.0	8.0	4.0	5.0	6.0	3.0	3.0	5.0	5.0	7.0	11.0	5.0	1.0	7.0	2.0	6.0	14.0
k__Bacteria;p__Verrucomicrobia;c__TP21;o__;f__;g__	0.0	0.0	0.0	0.0	0.0	0.0	0.0	0.0	0.0	0.0	0.0	0.0	0.0	0.0	0.0	0.0	0.0	0.0	0.0	0.0	0.0	0.0	0.0	0.0	0.0	0.0	0.0	0.0	0.0	0.0	0.0	0.0	0.0	0.0	0.0	0.0	0.0	0.0	0.0	0.0	0.0	0.0	0.0	0.0	0.0	0.0	0.0	0.0	0.0
k__Bacteria;p__Verrucomicrobia;c__Verrucomicrobiae;o__Verrucomicrobiales;f__;g__	1.0	13.0	1.0	10.0	29.0	2.0	13.0	1.0	0.0	0.0	6.0	0.0	1.0	0.0	0.0	5.0	0.0	2.0	1.0	0.0	1.0	0.0	0.0	0.0	4.0	4.0	3.0	4.0	0.0	0.0	0.0	1.0	1.0	0.0	0.0	1.0	5.0	0.0	4.0	0.0	0.0	3.0	2.0	2.0	0.0	9.0	0.0	1.0	1.0
k__Bacteria;p__Verrucomicrobia;c__Verrucomicrobiae;o__Verrucomicrobiales;f__Verrucomicrobia subdivision 3;g__	0.0	1.0	0.0	0.0	0.0	0.0	0.0	0.0	0.0	0.0	0.0	0.0	0.0	0.0	0.0	0.0	0.0	0.0	0.0	0.0	0.0	0.0	0.0	0.0	0.0	0.0	0.0	0.0	0.0	0.0	0.0	0.0	0.0	0.0	0.0	0.0	0.0	0.0	0.0	0.0	0.0	0.0	0.0	0.0	0.0	0.0	0.0	0.0	0.0
k__Bacteria;p__Verrucomicrobia;c__Verrucomicrobiae;o__Verrucomicrobiales;f__Verrucomicrobiaceae;g__	8.0	16.0	1.0	0.0	34.0	13.0	7.0	5.0	0.0	3.0	12.0	2.0	9.0	0.0	0.0	3.0	1.0	0.0	4.0	7.0	1.0	1.0	1.0	1.0	4.0	16.0	7.0	4.0	1.0	0.0	0.0	3.0	1.0	0.0	1.0	1.0	7.0	2.0	3.0	3.0	5.0	13.0	0.0	1.0	0.0	12.0	3.0	3.0	5.0
k__Bacteria;p__Verrucomicrobia;c__Verrucomicrobiae;o__Verrucomicrobiales;f__Verrucomicrobiaceae;g__Akkermansia	0.0	12.0	6.0	0.0	0.0	0.0	0.0	5.0	2.0	16.0	5.0	0.0	1.0	39.0	8.0	1.0	8.0	27.0	4.0	1.0	0.0	0.0	0.0	11.0	1.0	0.0	7.0	0.0	0.0	0.0	22.0	0.0	3.0	0.0	0.0	2.0	1.0	0.0	1.0	0.0	0.0	0.0	0.0	2.0	0.0	7.0	1.0	0.0	4.0
k__Bacteria;p__Verrucomicrobia;c__Verrucomicrobiae;o__Verrucomicrobiales;f__Verrucomicrobiaceae;g__Haloferula	0.0	0.0	0.0	0.0	0.0	0.0	0.0	0.0	0.0	0.0	1.0	0.0	0.0	0.0	0.0	0.0	0.0	0.0	0.0	0.0	0.0	0.0	0.0	0.0	0.0	0.0	0.0	0.0	0.0	0.0	0.0	0.0	0.0	0.0	0.0	0.0	0.0	0.0	0.0	0.0	0.0	0.0	0.0	0.0	0.0	0.0	0.0	0.0	0.0
k__Bacteria;p__Verrucomicrobia;c__Verrucomicrobiae;o__Verrucomicrobiales;f__Verrucomicrobiaceae;g__Luteolibacter	21.0	34.0	0.0	4.0	13.0	15.0	3.0	14.0	3.0	15.0	2.0	1.0	9.0	0.0	7.0	19.0	0.0	6.0	1.0	4.0	1.0	5.0	1.0	3.0	1.0	24.0	9.0	13.0	13.0	2.0	0.0	16.0	7.0	0.0	2.0	3.0	4.0	3.0	11.0	12.0	3.0	6.0	8.0	2.0	2.0	0.0	1.0	1.0	1.0
k__Bacteria;p__Verrucomicrobia;c__Verrucomicrobiae;o__Verrucomicrobiales;f__Verrucomicrobiaceae;g__Prosthecobacter	0.0	0.0	0.0	0.0	0.0	5.0	0.0	5.0	0.0	1.0	0.0	0.0	0.0	3.0	1.0	3.0	0.0	2.0	0.0	0.0	0.0	0.0	0.0	0.0	0.0	6.0	3.0	0.0	0.0	0.0	0.0	0.0	0.0	0.0	0.0	0.0	0.0	0.0	0.0	0.0	0.0	0.0	0.0	0.0	1.0	0.0	0.0	1.0	0.0
k__Bacteria;p__Verrucomicrobia;c__Verrucomicrobiae;o__Verrucomicrobiales;f__Verrucomicrobiaceae;g__Rubritalea	0.0	0.0	0.0	0.0	0.0	0.0	0.0	0.0	0.0	0.0	0.0	0.0	0.0	0.0	0.0	0.0	0.0	0.0	0.0	0.0	0.0	0.0	0.0	0.0	0.0	0.0	0.0	0.0	0.0	0.0	0.0	0.0	0.0	0.0	0.0	0.0	0.0	0.0	0.0	0.0	0.0	0.0	0.0	0.0	0.0	0.0	0.0	0.0	0.0
k__Bacteria;p__Verrucomicrobia;c__Verrucomicrobiae;o__Verrucomicrobiales;f__Verrucomicrobiaceae;g__Verrucomicrobium	0.0	0.0	0.0	0.0	0.0	1.0	0.0	0.0	0.0	0.0	0.0	0.0	0.0	0.0	0.0	0.0	0.0	2.0	0.0	0.0	1.0	2.0	0.0	0.0	0.0	1.0	0.0	0.0	0.0	0.0	0.0	0.0	0.0	0.0	0.0	0.0	0.0	0.0	1.0	0.0	0.0	0.0	0.0	1.0	0.0	0.0	0.0	0.0	0.0
k__Bacteria;p__WPS-2;c__;o__;f__;g__	0.0	0.0	0.0	0.0	0.0	0.0	0.0	0.0	0.0	0.0	1.0	0.0	0.0	0.0	1.0	0.0	0.0	1.0	0.0	0.0	0.0	0.0	0.0	0.0	5.0	1.0	0.0	0.0	1.0	2.0	0.0	0.0	0.0	0.0	3.0	0.0	0.0	0.0	1.0	1.0	0.0	0.0	1.0	0.0	0.0	0.0	0.0	0.0	0.0
k__Bacteria;p__WS3;c__PRR-12;o__;f__;g__	0.0	0.0	0.0	0.0	0.0	0.0	0.0	0.0	0.0	0.0	0.0	0.0	0.0	0.0	0.0	0.0	0.0	0.0	0.0	0.0	0.0	0.0	1.0	0.0	0.0	0.0	2.0	0.0	0.0	0.0	0.0	0.0	0.0	0.0	0.0	0.0	0.0	0.0	1.0	0.0	0.0	0.0	0.0	0.0	0.0	0.0	0.0	0.0	0.0
k__Bacteria;p__WS3;c__PRR-12;o__LCP-67;f__;g__	0.0	0.0	0.0	0.0	0.0	0.0	0.0	0.0	0.0	0.0	0.0	0.0	0.0	0.0	0.0	0.0	0.0	0.0	0.0	0.0	0.0	0.0	0.0	0.0	0.0	0.0	0.0	0.0	0.0	0.0	0.0	0.0	0.0	0.0	0.0	0.0	0.0	0.0	0.0	0.0	0.0	0.0	0.0	0.0	0.0	0.0	0.0	0.0	0.0
k__Bacteria;p__WS3;c__PRR-12;o__PRR-10;f__;g__	0.0	0.0	0.0	0.0	0.0	0.0	0.0	0.0	0.0	0.0	0.0	0.0	1.0	0.0	0.0	0.0	0.0	0.0	0.0	0.0	0.0	0.0	0.0	0.0	0.0	0.0	0.0	0.0	0.0	0.0	11.0	0.0	0.0	0.0	0.0	0.0	0.0	0.0	0.0	0.0	0.0	0.0	0.0	0.0	0.0	0.0	0.0	0.0	0.0
k__Bacteria;p__ZB2;c__;o__;f__;g__	0.0	0.0	0.0	0.0	0.0	0.0	0.0	0.0	0.0	0.0	0.0	0.0	1.0	0.0	0.0	0.0	0.0	0.0	0.0	0.0	0.0	0.0	0.0	0.0	0.0	0.0	0.0	0.0	0.0	0.0	0.0	0.0	0.0	0.0	0.0	0.0	0.0	0.0	0.0	0.0	0.0	0.0	0.0	0.0	0.0	0.0	0.0	0.0	0.0
[truncated: 84 more columns]
