# Supplementary material for: Moving pictures of the human microbiome
Source: Genome Biol. 2011 May 30;12(5):R50. doi: 10.1186/gb-2011-12-5-r50 (PMC3271711; doi:10.1186/gb-2011-12-5-r50)
Supplement: Additional file 15 — Temporal variation in phylum, class, order, family, and genus abundances (F4 right palm). The x-axis scale differs between M3 and F4 plots. [file gb-2011-12-5-r50-S15.ZIP]

Archive with 28 entries (23 files):
- AdditionalFile15/
- AdditionalFile15/charts/
- AdditionalFile15/charts/0yhZgKc2C0fTcw5H4lfycyrQCHdDEw.pdf
- AdditionalFile15/charts/27Xo3ZYZuSUWSax5EgIP9OsmRC4nSr.png
- AdditionalFile15/charts/27Xo3ZYZuSUWSax5EgIP9OsmRC4nSr_legend.pdf
- AdditionalFile15/charts/39zYiy0bBZeFSJ4Z8qDW8hqMZh0LsM.pdf
- AdditionalFile15/charts/4xmCwkgRufiZX7XeaZrcjAP8LPLIUU.png
- AdditionalFile15/charts/4xmCwkgRufiZX7XeaZrcjAP8LPLIUU_legend.pdf
- AdditionalFile15/charts/a6PR3FH2eGtiRj0obUNePU20RTffSJ.png
- AdditionalFile15/charts/a6PR3FH2eGtiRj0obUNePU20RTffSJ_legend.pdf
- AdditionalFile15/charts/NfwaX9goouXXz33TfPRtfZtoFHzelh.pdf
- AdditionalFile15/charts/OoJ5G7pfLGWuxxEZkSPJNTpOzb0Mz0.pdf
- AdditionalFile15/charts/p5T0HKQmOY2mZzZDaNzTk3BS3QaQuP.png
- AdditionalFile15/charts/p5T0HKQmOY2mZzZDaNzTk3BS3QaQuP_legend.pdf
- AdditionalFile15/charts/s96gIDjFFZx4zFiRSWgzgpZYNJofyz.pdf
- AdditionalFile15/charts/Z0tB6pfgCp7Y0MzbrcOPzCxFKQYk8g.png
- AdditionalFile15/charts/Z0tB6pfgCp7Y0MzbrcOPzCxFKQYk8g_legend.pdf
- AdditionalFile15/css/
- AdditionalFile15/css/qiime_style.css
- AdditionalFile15/index.html
- AdditionalFile15/js/
- AdditionalFile15/js/overlib.js
- AdditionalFile15/raw_data/
- AdditionalFile15/raw_data/F4_R_palm_L2.txt
- AdditionalFile15/raw_data/F4_R_palm_L3.txt
- AdditionalFile15/raw_data/F4_R_palm_L4.txt
- AdditionalFile15/raw_data/F4_R_palm_L5.txt
- AdditionalFile15/raw_data/F4_R_palm_L6.txt
