# Supplementary material for: Moving pictures of the human microbiome
Source: Genome Biol. 2011 May 30;12(5):R50. doi: 10.1186/gb-2011-12-5-r50 (PMC3271711; doi:10.1186/gb-2011-12-5-r50)
Supplement: Additional file 15 — Temporal variation in phylum, class, order, family, and genus abundances (F4 right palm). The x-axis scale differs between M3 and F4 plots. [file gb-2011-12-5-r50-S15.ZIP › AdditionalFile15/raw_data/F4_R_palm_L2.txt]

# QIIME v1.2.1 OTU table
#OTU ID	0	1	2	3	4	5	6	8	9	10	11	12	13	14	15	16	17	18	19	20	21	22	23	24	25	26	27	28	29	30	31	42	43	44	45	46	47	49	50	51	53	54	55	56	57	58	59	60	61
k__Archaea;p__Crenarchaeota	1.0	8.0	0.0	1.0	4.0	1.0	2.0	2.0	0.0	2.0	2.0	0.0	2.0	3.0	0.0	17.0	3.0	5.0	1.0	0.0	1.0	1.0	1.0	0.0	3.0	10.0	4.0	4.0	0.0	0.0	0.0	1.0	1.0	2.0	2.0	2.0	4.0	3.0	2.0	0.0	1.0	5.0	0.0	2.0	0.0	0.0	2.0	3.0	0.0
k__Archaea;p__Euryarchaeota	0.0	0.0	0.0	0.0	0.0	0.0	0.0	0.0	0.0	0.0	0.0	0.0	0.0	0.0	0.0	0.0	0.0	0.0	0.0	0.0	0.0	0.0	0.0	0.0	0.0	0.0	0.0	0.0	0.0	0.0	5.0	0.0	0.0	0.0	0.0	0.0	0.0	0.0	0.0	0.0	0.0	0.0	0.0	0.0	0.0	0.0	0.0	0.0	0.0
k__Bacteria;p__	0.0	0.0	0.0	0.0	0.0	0.0	0.0	0.0	0.0	0.0	0.0	0.0	0.0	0.0	0.0	0.0	0.0	0.0	0.0	0.0	0.0	0.0	0.0	0.0	0.0	0.0	0.0	0.0	0.0	0.0	0.0	0.0	0.0	0.0	0.0	0.0	0.0	0.0	0.0	0.0	0.0	0.0	0.0	0.0	0.0	0.0	0.0	0.0	0.0
k__Bacteria;p__ABY1_OD1	0.0	0.0	0.0	0.0	0.0	0.0	0.0	0.0	0.0	0.0	0.0	0.0	0.0	0.0	0.0	0.0	0.0	0.0	0.0	0.0	0.0	0.0	0.0	0.0	0.0	0.0	0.0	0.0	0.0	0.0	0.0	0.0	0.0	0.0	0.0	0.0	0.0	0.0	0.0	0.0	0.0	0.0	0.0	0.0	0.0	0.0	0.0	0.0	0.0
k__Bacteria;p__AD3	0.0	0.0	0.0	0.0	0.0	0.0	0.0	0.0	0.0	0.0	0.0	0.0	0.0	0.0	0.0	0.0	0.0	0.0	0.0	0.0	0.0	0.0	0.0	0.0	0.0	0.0	0.0	0.0	0.0	0.0	0.0	0.0	0.0	0.0	0.0	0.0	0.0	0.0	0.0	0.0	0.0	0.0	0.0	0.0	0.0	0.0	0.0	0.0	0.0
k__Bacteria;p__Acidobacteria	14.0	15.0	10.0	5.0	56.0	27.0	26.0	22.0	5.0	29.0	11.0	4.0	16.0	16.0	8.0	25.0	7.0	32.0	9.0	21.0	15.0	6.0	3.0	29.0	18.0	50.0	28.0	11.0	10.0	19.0	8.0	12.0	14.0	7.0	19.0	7.0	33.0	13.0	17.0	6.0	40.0	429.0	8.0	18.0	0.0	14.0	11.0	17.0	19.0
k__Bacteria;p__Actinobacteria	1260.0	2014.0	1070.0	1827.0	962.0	1739.0	2018.0	825.0	621.0	1350.0	1658.0	2403.0	1843.0	1712.0	1534.0	1527.0	2266.0	1511.0	3234.0	1568.0	2773.0	1334.0	2883.0	955.0	896.0	1451.0	1835.0	2704.0	4204.0	1504.0	3082.0	2116.0	2033.0	685.0	1230.0	2087.0	1143.0	880.0	911.0	1240.0	1494.0	1309.0	701.0	1216.0	1731.0	912.0	1236.0	1036.0	1676.0
k__Bacteria;p__Aquificae	0.0	0.0	0.0	0.0	0.0	0.0	0.0	0.0	0.0	0.0	0.0	0.0	0.0	0.0	0.0	0.0	0.0	0.0	0.0	0.0	0.0	0.0	0.0	0.0	0.0	0.0	0.0	0.0	0.0	0.0	0.0	0.0	0.0	18.0	0.0	0.0	0.0	0.0	0.0	0.0	0.0	0.0	0.0	0.0	0.0	0.0	0.0	0.0	0.0
k__Bacteria;p__BRC1	0.0	0.0	0.0	0.0	0.0	0.0	0.0	0.0	0.0	0.0	0.0	0.0	1.0	0.0	0.0	0.0	0.0	0.0	0.0	0.0	2.0	1.0	0.0	0.0	0.0	1.0	0.0	0.0	2.0	0.0	0.0	0.0	0.0	0.0	0.0	0.0	0.0	0.0	2.0	0.0	1.0	0.0	0.0	0.0	0.0	0.0	0.0	0.0	0.0
k__Bacteria;p__Bacteroidetes	417.0	372.0	248.0	302.0	483.0	406.0	413.0	284.0	153.0	301.0	662.0	381.0	383.0	443.0	488.0	388.0	303.0	565.0	490.0	702.0	627.0	573.0	490.0	740.0	1071.0	707.0	371.0	597.0	545.0	352.0	370.0	382.0	313.0	1077.0	234.0	432.0	407.0	675.0	441.0	230.0	405.0	422.0	417.0	467.0	150.0	459.0	542.0	613.0	322.0
k__Bacteria;p__CCM11b	1.0	0.0	0.0	0.0	0.0	0.0	0.0	0.0	0.0	0.0	0.0	0.0	0.0	0.0	0.0	0.0	0.0	0.0	0.0	0.0	0.0	0.0	0.0	0.0	0.0	0.0	0.0	0.0	0.0	0.0	0.0	0.0	0.0	0.0	0.0	0.0	0.0	0.0	0.0	0.0	0.0	0.0	0.0	0.0	0.0	0.0	0.0	0.0	0.0
k__Bacteria;p__Caldithrix_KSB1	0.0	0.0	0.0	0.0	0.0	0.0	0.0	0.0	0.0	0.0	0.0	0.0	0.0	0.0	0.0	0.0	0.0	0.0	0.0	0.0	0.0	0.0	0.0	0.0	0.0	0.0	0.0	0.0	0.0	0.0	0.0	0.0	0.0	0.0	0.0	0.0	0.0	0.0	0.0	0.0	0.0	0.0	0.0	0.0	0.0	0.0	0.0	0.0	0.0
k__Bacteria;p__Chlamydiae	0.0	0.0	0.0	0.0	0.0	0.0	0.0	0.0	0.0	0.0	0.0	0.0	0.0	0.0	0.0	0.0	0.0	0.0	0.0	0.0	0.0	0.0	0.0	0.0	0.0	0.0	0.0	0.0	0.0	0.0	0.0	0.0	0.0	0.0	0.0	0.0	0.0	0.0	0.0	0.0	0.0	0.0	0.0	0.0	0.0	0.0	0.0	0.0	0.0
k__Bacteria;p__Chlorobi	0.0	0.0	0.0	0.0	0.0	0.0	0.0	0.0	0.0	0.0	0.0	0.0	0.0	0.0	0.0	0.0	0.0	0.0	0.0	0.0	0.0	0.0	0.0	0.0	0.0	0.0	0.0	0.0	0.0	0.0	0.0	0.0	0.0	0.0	0.0	0.0	0.0	0.0	0.0	0.0	0.0	0.0	0.0	0.0	0.0	0.0	0.0	0.0	0.0
k__Bacteria;p__Chloroflexi	9.0	20.0	39.0	3.0	10.0	9.0	14.0	16.0	9.0	20.0	10.0	7.0	9.0	18.0	16.0	26.0	8.0	21.0	8.0	18.0	19.0	10.0	7.0	2.0	11.0	33.0	12.0	22.0	15.0	9.0	13.0	13.0	9.0	8.0	18.0	5.0	15.0	22.0	32.0	3.0	12.0	16.0	5.0	17.0	3.0	22.0	8.0	17.0	25.0
k__Bacteria;p__Cyanobacteria	448.0	99.0	109.0	62.0	575.0	76.0	113.0	975.0	2807.0	348.0	524.0	35.0	600.0	276.0	201.0	271.0	78.0	351.0	75.0	610.0	129.0	74.0	42.0	442.0	309.0	327.0	185.0	97.0	101.0	222.0	322.0	182.0	133.0	226.0	299.0	705.0	616.0	402.0	445.0	532.0	169.0	229.0	482.0	352.0	153.0	416.0	109.0	385.0	634.0
k__Bacteria;p__Deferribacteres	0.0	0.0	0.0	0.0	0.0	0.0	0.0	0.0	0.0	0.0	0.0	0.0	0.0	0.0	0.0	0.0	0.0	0.0	0.0	0.0	2.0	0.0	0.0	0.0	0.0	0.0	0.0	0.0	1.0	0.0	2.0	0.0	0.0	0.0	0.0	0.0	0.0	0.0	0.0	0.0	0.0	0.0	0.0	3.0	0.0	0.0	1.0	0.0	1.0
k__Bacteria;p__Elusimicrobia	0.0	0.0	0.0	0.0	0.0	0.0	0.0	0.0	0.0	0.0	0.0	0.0	0.0	0.0	0.0	0.0	0.0	0.0	0.0	0.0	0.0	0.0	0.0	0.0	0.0	0.0	0.0	0.0	0.0	0.0	0.0	0.0	0.0	0.0	0.0	0.0	0.0	0.0	0.0	0.0	0.0	0.0	0.0	0.0	0.0	0.0	0.0	0.0	0.0
k__Bacteria;p__Fibrobacteres	0.0	0.0	0.0	0.0	0.0	0.0	0.0	0.0	0.0	0.0	0.0	0.0	0.0	0.0	0.0	0.0	0.0	0.0	0.0	0.0	0.0	0.0	0.0	0.0	0.0	0.0	0.0	0.0	0.0	0.0	0.0	0.0	0.0	0.0	0.0	0.0	0.0	0.0	0.0	0.0	0.0	0.0	0.0	0.0	0.0	0.0	0.0	0.0	0.0
k__Bacteria;p__Firmicutes	1502.0	1262.0	2313.0	3310.0	2191.0	2480.0	4661.0	3221.0	2054.0	2742.0	1449.0	5338.0	3496.0	2950.0	3261.0	1679.0	2404.0	2068.0	2820.0	1613.0	3109.0	1930.0	3755.0	2221.0	1721.0	2325.0	2751.0	2602.0	3483.0	3808.0	3093.0	1568.0	3080.0	2029.0	2565.0	3187.0	1595.0	1656.0	1653.0	2354.0	1817.0	1594.0	1216.0	2074.0	3257.0	2158.0	2099.0	1599.0	2068.0
k__Bacteria;p__Fusobacteria	151.0	132.0	71.0	118.0	129.0	71.0	56.0	54.0	27.0	75.0	196.0	71.0	115.0	164.0	110.0	47.0	96.0	96.0	70.0	83.0	213.0	1166.0	173.0	206.0	208.0	51.0	99.0	350.0	201.0	113.0	150.0	84.0	30.0	73.0	51.0	97.0	655.0	671.0	330.0	116.0	248.0	667.0	1314.0	1109.0	196.0	706.0	1069.0	872.0	552.0
k__Bacteria;p__GN02	0.0	0.0	0.0	0.0	0.0	0.0	0.0	0.0	0.0	0.0	0.0	0.0	0.0	0.0	0.0	0.0	0.0	0.0	0.0	0.0	0.0	0.0	0.0	0.0	0.0	0.0	0.0	0.0	0.0	0.0	0.0	0.0	0.0	0.0	0.0	0.0	0.0	0.0	0.0	0.0	0.0	0.0	0.0	0.0	0.0	0.0	0.0	0.0	0.0
k__Bacteria;p__Gemmatimonadetes	3.0	4.0	3.0	4.0	16.0	4.0	0.0	1.0	0.0	5.0	3.0	0.0	3.0	2.0	1.0	7.0	2.0	4.0	0.0	3.0	6.0	0.0	3.0	5.0	4.0	5.0	4.0	4.0	1.0	0.0	0.0	3.0	1.0	3.0	1.0	1.0	4.0	3.0	0.0	0.0	2.0	4.0	0.0	2.0	7.0	3.0	0.0	2.0	4.0
k__Bacteria;p__Lentisphaerae	0.0	0.0	0.0	0.0	0.0	0.0	0.0	0.0	0.0	0.0	0.0	0.0	0.0	0.0	0.0	0.0	0.0	0.0	0.0	0.0	0.0	0.0	0.0	0.0	0.0	0.0	0.0	0.0	0.0	0.0	0.0	0.0	0.0	0.0	0.0	0.0	0.0	0.0	0.0	0.0	0.0	0.0	0.0	0.0	0.0	0.0	0.0	0.0	0.0
k__Bacteria;p__MVP-15	0.0	0.0	0.0	0.0	0.0	0.0	0.0	0.0	0.0	0.0	0.0	0.0	0.0	0.0	0.0	0.0	0.0	0.0	0.0	0.0	0.0	0.0	0.0	0.0	0.0	0.0	0.0	0.0	0.0	0.0	0.0	0.0	0.0	0.0	0.0	0.0	0.0	0.0	0.0	0.0	0.0	0.0	0.0	0.0	0.0	0.0	0.0	0.0	0.0
k__Bacteria;p__NC10	0.0	0.0	0.0	0.0	0.0	0.0	0.0	0.0	0.0	0.0	0.0	0.0	0.0	0.0	0.0	0.0	0.0	0.0	0.0	0.0	0.0	0.0	0.0	0.0	0.0	0.0	0.0	0.0	0.0	0.0	0.0	0.0	0.0	0.0	0.0	0.0	0.0	0.0	0.0	0.0	0.0	0.0	0.0	0.0	0.0	0.0	0.0	0.0	0.0
k__Bacteria;p__NKB19	0.0	0.0	0.0	0.0	0.0	0.0	0.0	0.0	0.0	0.0	0.0	0.0	0.0	0.0	0.0	0.0	0.0	0.0	0.0	0.0	0.0	0.0	0.0	0.0	0.0	0.0	0.0	0.0	0.0	0.0	0.0	0.0	0.0	0.0	0.0	0.0	0.0	0.0	0.0	0.0	0.0	0.0	0.0	0.0	0.0	0.0	0.0	0.0	0.0
k__Bacteria;p__Nitrospirae	0.0	1.0	0.0	0.0	5.0	0.0	2.0	0.0	0.0	0.0	0.0	1.0	0.0	0.0	0.0	0.0	0.0	0.0	1.0	0.0	1.0	2.0	0.0	0.0	1.0	0.0	0.0	0.0	0.0	0.0	0.0	3.0	0.0	0.0	0.0	0.0	0.0	0.0	0.0	0.0	2.0	0.0	0.0	0.0	0.0	0.0	0.0	0.0	2.0
k__Bacteria;p__OP10	3.0	0.0	0.0	0.0	0.0	0.0	0.0	0.0	0.0	0.0	0.0	0.0	0.0	0.0	0.0	1.0	0.0	2.0	0.0	2.0	1.0	0.0	0.0	0.0	0.0	2.0	1.0	1.0	0.0	0.0	1.0	0.0	0.0	0.0	0.0	2.0	0.0	0.0	0.0	0.0	3.0	1.0	0.0	0.0	0.0	1.0	0.0	0.0	0.0
k__Bacteria;p__OP11	0.0	0.0	0.0	0.0	0.0	0.0	0.0	0.0	0.0	0.0	0.0	0.0	0.0	0.0	0.0	0.0	0.0	0.0	0.0	0.0	0.0	0.0	0.0	0.0	0.0	0.0	0.0	0.0	0.0	0.0	0.0	0.0	0.0	0.0	0.0	0.0	0.0	0.0	0.0	0.0	0.0	0.0	0.0	0.0	0.0	0.0	0.0	0.0	0.0
k__Bacteria;p__OP3	0.0	0.0	0.0	0.0	0.0	0.0	0.0	0.0	0.0	0.0	0.0	0.0	0.0	0.0	0.0	0.0	0.0	0.0	0.0	0.0	0.0	0.0	0.0	0.0	0.0	0.0	0.0	0.0	0.0	0.0	0.0	0.0	0.0	0.0	0.0	0.0	0.0	0.0	0.0	0.0	0.0	0.0	0.0	0.0	0.0	0.0	0.0	0.0	0.0
k__Bacteria;p__OP8	0.0	0.0	0.0	0.0	0.0	0.0	0.0	0.0	0.0	0.0	0.0	0.0	0.0	0.0	0.0	0.0	0.0	0.0	0.0	0.0	0.0	0.0	0.0	0.0	0.0	0.0	0.0	0.0	0.0	0.0	0.0	0.0	0.0	0.0	0.0	0.0	0.0	0.0	0.0	0.0	0.0	0.0	0.0	0.0	0.0	0.0	0.0	0.0	0.0
k__Bacteria;p__Planctomycetes	6.0	8.0	0.0	0.0	9.0	1.0	1.0	5.0	0.0	4.0	6.0	2.0	4.0	6.0	2.0	9.0	5.0	7.0	0.0	8.0	11.0	3.0	2.0	0.0	3.0	15.0	6.0	7.0	5.0	3.0	0.0	1.0	1.0	6.0	11.0	1.0	3.0	1.0	5.0	1.0	7.0	2.0	0.0	6.0	0.0	2.0	3.0	6.0	1.0
k__Bacteria;p__Proteobacteria	1714.0	4109.0	1565.0	1842.0	2254.0	2484.0	1174.0	1297.0	2480.0	1624.0	2137.0	891.0	1573.0	1772.0	2454.0	2607.0	1401.0	2006.0	935.0	2766.0	2270.0	1632.0	1436.0	1760.0	4264.0	2541.0	2311.0	1467.0	1167.0	1476.0	2219.0	2536.0	2013.0	2098.0	2516.0	1338.0	2660.0	2475.0	2197.0	4034.0	1697.0	3417.0	1717.0	2506.0	2920.0	2370.0	1928.0	2919.0	2892.0
k__Bacteria;p__SC3	0.0	0.0	0.0	0.0	0.0	0.0	0.0	0.0	0.0	0.0	0.0	0.0	0.0	0.0	0.0	0.0	0.0	0.0	0.0	0.0	0.0	0.0	0.0	0.0	0.0	0.0	0.0	0.0	0.0	0.0	0.0	0.0	0.0	0.0	0.0	0.0	0.0	0.0	0.0	0.0	0.0	0.0	0.0	0.0	0.0	0.0	0.0	0.0	0.0
k__Bacteria;p__SC4	0.0	0.0	0.0	0.0	0.0	0.0	0.0	1.0	1.0	0.0	0.0	0.0	0.0	0.0	0.0	2.0	1.0	0.0	0.0	5.0	0.0	0.0	0.0	0.0	0.0	4.0	2.0	1.0	1.0	0.0	0.0	1.0	0.0	0.0	0.0	0.0	2.0	1.0	2.0	4.0	0.0	2.0	1.0	0.0	0.0	0.0	0.0	2.0	0.0
k__Bacteria;p__SPAM	0.0	1.0	0.0	0.0	0.0	1.0	0.0	0.0	0.0	0.0	0.0	0.0	0.0	0.0	0.0	0.0	1.0	0.0	0.0	0.0	0.0	0.0	0.0	0.0	0.0	0.0	0.0	0.0	0.0	0.0	0.0	3.0	0.0	0.0	0.0	0.0	0.0	1.0	0.0	0.0	0.0	0.0	0.0	0.0	0.0	0.0	0.0	0.0	0.0
k__Bacteria;p__SR1	2.0	1.0	0.0	1.0	0.0	1.0	0.0	1.0	0.0	3.0	1.0	0.0	0.0	0.0	3.0	0.0	0.0	0.0	0.0	1.0	4.0	0.0	0.0	0.0	5.0	1.0	3.0	2.0	0.0	0.0	0.0	2.0	0.0	1.0	0.0	1.0	0.0	0.0	1.0	0.0	2.0	5.0	1.0	0.0	0.0	2.0	1.0	13.0	1.0
k__Bacteria;p__Spirochaetes	1.0	2.0	0.0	3.0	0.0	2.0	1.0	2.0	0.0	1.0	52.0	6.0	1.0	6.0	1.0	5.0	0.0	6.0	1.0	2.0	6.0	13.0	4.0	11.0	20.0	1.0	0.0	7.0	7.0	4.0	7.0	7.0	8.0	7.0	0.0	2.0	7.0	24.0	12.0	1.0	3.0	7.0	13.0	46.0	7.0	22.0	4.0	18.0	10.0
k__Bacteria;p__Synergistetes	0.0	0.0	0.0	0.0	0.0	0.0	0.0	0.0	0.0	0.0	6.0	0.0	0.0	5.0	0.0	0.0	0.0	0.0	0.0	0.0	0.0	3.0	0.0	4.0	4.0	0.0	0.0	0.0	2.0	0.0	0.0	0.0	0.0	0.0	1.0	1.0	3.0	2.0	1.0	0.0	0.0	0.0	0.0	0.0	0.0	1.0	0.0	0.0	1.0
k__Bacteria;p__TM6	0.0	0.0	0.0	0.0	0.0	0.0	0.0	0.0	0.0	0.0	0.0	0.0	0.0	0.0	0.0	0.0	0.0	0.0	0.0	0.0	0.0	0.0	0.0	0.0	0.0	0.0	0.0	0.0	0.0	0.0	0.0	0.0	0.0	0.0	0.0	0.0	0.0	0.0	0.0	0.0	0.0	0.0	0.0	0.0	0.0	0.0	0.0	0.0	0.0
k__Bacteria;p__TM7	1.0	2.0	0.0	0.0	0.0	0.0	0.0	0.0	0.0	2.0	0.0	0.0	0.0	0.0	1.0	0.0	0.0	0.0	0.0	1.0	2.0	0.0	2.0	0.0	0.0	0.0	0.0	0.0	0.0	0.0	1.0	0.0	0.0	0.0	0.0	0.0	3.0	0.0	0.0	0.0	0.0	0.0	1.0	0.0	0.0	0.0	0.0	1.0	2.0
k__Bacteria;p__Tenericutes	47.0	61.0	1.0	9.0	24.0	13.0	20.0	16.0	4.0	29.0	76.0	28.0	27.0	37.0	90.0	16.0	74.0	55.0	60.0	9.0	123.0	149.0	15.0	36.0	67.0	24.0	37.0	161.0	73.0	18.0	54.0	37.0	13.0	42.0	37.0	29.0	174.0	140.0	122.0	24.0	43.0	69.0	104.0	105.0	10.0	104.0	111.0	122.0	113.0
k__Bacteria;p__Thermi	11.0	10.0	133.0	5.0	13.0	1.0	5.0	15.0	7.0	33.0	9.0	4.0	14.0	20.0	34.0	20.0	17.0	17.0	4.0	10.0	9.0	3.0	28.0	5.0	7.0	7.0	36.0	10.0	9.0	36.0	52.0	13.0	31.0	38.0	49.0	15.0	13.0	13.0	10.0	45.0	20.0	12.0	8.0	10.0	0.0	12.0	2.0	10.0	52.0
k__Bacteria;p__Thermotogae	1.0	0.0	0.0	0.0	1.0	0.0	0.0	1.0	0.0	0.0	0.0	0.0	1.0	0.0	0.0	0.0	0.0	0.0	0.0	0.0	0.0	0.0	0.0	0.0	0.0	0.0	0.0	0.0	0.0	0.0	0.0	0.0	0.0	0.0	0.0	0.0	0.0	0.0	0.0	0.0	0.0	0.0	0.0	0.0	0.0	0.0	0.0	0.0	0.0
k__Bacteria;p__Verrucomicrobia	0.0	7.0	16.0	5.0	10.0	11.0	30.0	8.0	4.0	11.0	5.0	0.0	4.0	11.0	4.0	7.0	8.0	11.0	3.0	4.0	4.0	2.0	1.0	2.0	4.0	40.0	4.0	5.0	2.0	5.0	9.0	5.0	5.0	294.0	4.0	1.0	5.0	4.0	5.0	0.0	3.0	3.0	1.0	1.0	0.0	4.0	1.0	4.0	2.0
k__Bacteria;p__WPS-2	0.0	0.0	0.0	0.0	0.0	0.0	0.0	0.0	0.0	0.0	0.0	0.0	0.0	0.0	0.0	0.0	0.0	0.0	0.0	0.0	0.0	0.0	0.0	0.0	1.0	1.0	0.0	0.0	1.0	0.0	0.0	0.0	0.0	0.0	0.0	0.0	0.0	0.0	0.0	0.0	0.0	3.0	0.0	0.0	0.0	0.0	0.0	0.0	0.0
k__Bacteria;p__WS3	0.0	0.0	0.0	0.0	0.0	0.0	0.0	0.0	0.0	0.0	0.0	0.0	0.0	0.0	0.0	0.0	0.0	0.0	0.0	0.0	0.0	0.0	0.0	0.0	0.0	0.0	0.0	0.0	0.0	0.0	0.0	0.0	0.0	0.0	0.0	0.0	0.0	0.0	0.0	0.0	0.0	0.0	0.0	0.0	0.0	0.0	0.0	0.0	0.0
k__Bacteria;p__ZB2	0.0	0.0	0.0	0.0	0.0	0.0	0.0	0.0	0.0	0.0	0.0	0.0	0.0	0.0	0.0	0.0	0.0	0.0	0.0	0.0	0.0	0.0	0.0	0.0	0.0	0.0	0.0	0.0	0.0	0.0	0.0	0.0	0.0	0.0	0.0	0.0	0.0	0.0	0.0	0.0	0.0	0.0	0.0	0.0	0.0	0.0	0.0	0.0	0.0
[truncated: 84 more columns]
