# Supplementary material for: Moving pictures of the human microbiome
Source: Genome Biol. 2011 May 30;12(5):R50. doi: 10.1186/gb-2011-12-5-r50 (PMC3271711; doi:10.1186/gb-2011-12-5-r50)
Supplement: Additional file 15 — Temporal variation in phylum, class, order, family, and genus abundances (F4 right palm). The x-axis scale differs between M3 and F4 plots. [file gb-2011-12-5-r50-S15.ZIP › AdditionalFile15/raw_data/F4_R_palm_L4.txt]

# QIIME v1.2.1 OTU table
#OTU ID	0	1	2	3	4	5	6	8	9	10	11	12	13	14	15	16	17	18	19	20	21	22	23	24	25	26	27	28	29	30	31	42	43	44	45	46	47	49	50	51	53	54	55	56	57	58	59	60	61
k__Archaea;p__Crenarchaeota;c__Sd-NA;o__NRP-J	0.0	0.0	0.0	0.0	0.0	0.0	0.0	0.0	0.0	0.0	0.0	0.0	0.0	0.0	0.0	0.0	0.0	0.0	0.0	0.0	0.0	0.0	0.0	0.0	0.0	0.0	0.0	0.0	0.0	0.0	0.0	0.0	0.0	0.0	0.0	0.0	0.0	0.0	0.0	0.0	0.0	0.0	0.0	0.0	0.0	0.0	0.0	0.0	0.0
k__Archaea;p__Crenarchaeota;c__Thaumarchaeota;o__Cenarchaeales	0.0	0.0	0.0	0.0	0.0	0.0	0.0	0.0	0.0	0.0	0.0	0.0	0.0	0.0	0.0	0.0	0.0	0.0	0.0	0.0	0.0	0.0	0.0	0.0	0.0	0.0	0.0	0.0	0.0	0.0	0.0	0.0	0.0	0.0	0.0	0.0	0.0	0.0	0.0	0.0	0.0	0.0	0.0	0.0	0.0	0.0	0.0	0.0	0.0
k__Archaea;p__Crenarchaeota;c__Thaumarchaeota;o__Nitrososphaerales	1.0	8.0	0.0	1.0	4.0	1.0	2.0	2.0	0.0	2.0	2.0	0.0	2.0	3.0	0.0	17.0	3.0	5.0	1.0	0.0	1.0	1.0	1.0	0.0	3.0	10.0	4.0	4.0	0.0	0.0	0.0	1.0	1.0	2.0	2.0	2.0	4.0	3.0	2.0	0.0	1.0	5.0	0.0	2.0	0.0	0.0	2.0	3.0	0.0
k__Archaea;p__Euryarchaeota;c__Halobacteria;o__Halobacteriales	0.0	0.0	0.0	0.0	0.0	0.0	0.0	0.0	0.0	0.0	0.0	0.0	0.0	0.0	0.0	0.0	0.0	0.0	0.0	0.0	0.0	0.0	0.0	0.0	0.0	0.0	0.0	0.0	0.0	0.0	0.0	0.0	0.0	0.0	0.0	0.0	0.0	0.0	0.0	0.0	0.0	0.0	0.0	0.0	0.0	0.0	0.0	0.0	0.0
k__Archaea;p__Euryarchaeota;c__Methanobacteria;o__Methanobacteriales	0.0	0.0	0.0	0.0	0.0	0.0	0.0	0.0	0.0	0.0	0.0	0.0	0.0	0.0	0.0	0.0	0.0	0.0	0.0	0.0	0.0	0.0	0.0	0.0	0.0	0.0	0.0	0.0	0.0	0.0	0.0	0.0	0.0	0.0	0.0	0.0	0.0	0.0	0.0	0.0	0.0	0.0	0.0	0.0	0.0	0.0	0.0	0.0	0.0
k__Archaea;p__Euryarchaeota;c__Methanomicrobia;o__Methanomicrobiales	0.0	0.0	0.0	0.0	0.0	0.0	0.0	0.0	0.0	0.0	0.0	0.0	0.0	0.0	0.0	0.0	0.0	0.0	0.0	0.0	0.0	0.0	0.0	0.0	0.0	0.0	0.0	0.0	0.0	0.0	5.0	0.0	0.0	0.0	0.0	0.0	0.0	0.0	0.0	0.0	0.0	0.0	0.0	0.0	0.0	0.0	0.0	0.0	0.0
k__Archaea;p__Euryarchaeota;c__Methanomicrobia;o__Methanosarcinales	0.0	0.0	0.0	0.0	0.0	0.0	0.0	0.0	0.0	0.0	0.0	0.0	0.0	0.0	0.0	0.0	0.0	0.0	0.0	0.0	0.0	0.0	0.0	0.0	0.0	0.0	0.0	0.0	0.0	0.0	0.0	0.0	0.0	0.0	0.0	0.0	0.0	0.0	0.0	0.0	0.0	0.0	0.0	0.0	0.0	0.0	0.0	0.0	0.0
k__Archaea;p__Euryarchaeota;c__Thermoplasmata;o__E2	0.0	0.0	0.0	0.0	0.0	0.0	0.0	0.0	0.0	0.0	0.0	0.0	0.0	0.0	0.0	0.0	0.0	0.0	0.0	0.0	0.0	0.0	0.0	0.0	0.0	0.0	0.0	0.0	0.0	0.0	0.0	0.0	0.0	0.0	0.0	0.0	0.0	0.0	0.0	0.0	0.0	0.0	0.0	0.0	0.0	0.0	0.0	0.0	0.0
k__Bacteria;p__;c__;o__	0.0	0.0	0.0	0.0	0.0	0.0	0.0	0.0	0.0	0.0	0.0	0.0	0.0	0.0	0.0	0.0	0.0	0.0	0.0	0.0	0.0	0.0	0.0	0.0	0.0	0.0	0.0	0.0	0.0	0.0	0.0	0.0	0.0	0.0	0.0	0.0	0.0	0.0	0.0	0.0	0.0	0.0	0.0	0.0	0.0	0.0	0.0	0.0	0.0
k__Bacteria;p__ABY1_OD1;c__;o__	0.0	0.0	0.0	0.0	0.0	0.0	0.0	0.0	0.0	0.0	0.0	0.0	0.0	0.0	0.0	0.0	0.0	0.0	0.0	0.0	0.0	0.0	0.0	0.0	0.0	0.0	0.0	0.0	0.0	0.0	0.0	0.0	0.0	0.0	0.0	0.0	0.0	0.0	0.0	0.0	0.0	0.0	0.0	0.0	0.0	0.0	0.0	0.0	0.0
k__Bacteria;p__AD3;c__ABS-6;o__	0.0	0.0	0.0	0.0	0.0	0.0	0.0	0.0	0.0	0.0	0.0	0.0	0.0	0.0	0.0	0.0	0.0	0.0	0.0	0.0	0.0	0.0	0.0	0.0	0.0	0.0	0.0	0.0	0.0	0.0	0.0	0.0	0.0	0.0	0.0	0.0	0.0	0.0	0.0	0.0	0.0	0.0	0.0	0.0	0.0	0.0	0.0	0.0	0.0
k__Bacteria;p__AD3;c__JG37-AG-4;o__	0.0	0.0	0.0	0.0	0.0	0.0	0.0	0.0	0.0	0.0	0.0	0.0	0.0	0.0	0.0	0.0	0.0	0.0	0.0	0.0	0.0	0.0	0.0	0.0	0.0	0.0	0.0	0.0	0.0	0.0	0.0	0.0	0.0	0.0	0.0	0.0	0.0	0.0	0.0	0.0	0.0	0.0	0.0	0.0	0.0	0.0	0.0	0.0	0.0
k__Bacteria;p__Acidobacteria;c__;o__	0.0	1.0	0.0	0.0	0.0	1.0	0.0	0.0	0.0	0.0	0.0	0.0	0.0	0.0	1.0	0.0	0.0	0.0	0.0	0.0	2.0	0.0	0.0	0.0	0.0	0.0	0.0	0.0	2.0	0.0	0.0	0.0	0.0	0.0	0.0	1.0	0.0	0.0	0.0	0.0	0.0	0.0	1.0	0.0	0.0	0.0	0.0	0.0	0.0
k__Bacteria;p__Acidobacteria;c__Acidobacteria (class);o__Acidobacteriales	11.0	12.0	10.0	0.0	42.0	12.0	9.0	13.0	4.0	11.0	7.0	1.0	10.0	11.0	4.0	16.0	4.0	23.0	4.0	15.0	8.0	4.0	1.0	8.0	4.0	39.0	15.0	5.0	4.0	9.0	2.0	4.0	13.0	3.0	14.0	3.0	26.0	7.0	9.0	5.0	37.0	14.0	6.0	14.0	0.0	7.0	8.0	10.0	12.0
k__Bacteria;p__Acidobacteria;c__Acidobacteria-5;o__	0.0	0.0	0.0	0.0	0.0	0.0	0.0	2.0	0.0	1.0	0.0	0.0	0.0	0.0	0.0	0.0	0.0	0.0	0.0	0.0	0.0	0.0	0.0	0.0	0.0	1.0	0.0	0.0	0.0	0.0	0.0	0.0	0.0	0.0	0.0	0.0	0.0	0.0	0.0	0.0	0.0	0.0	1.0	0.0	0.0	0.0	0.0	0.0	2.0
k__Bacteria;p__Acidobacteria;c__Chloracidobacteria;o__	1.0	2.0	0.0	4.0	12.0	8.0	8.0	5.0	0.0	11.0	3.0	3.0	5.0	5.0	1.0	7.0	0.0	6.0	2.0	5.0	3.0	2.0	1.0	14.0	12.0	6.0	8.0	3.0	1.0	7.0	2.0	5.0	1.0	3.0	5.0	1.0	3.0	4.0	8.0	0.0	2.0	413.0	0.0	2.0	0.0	4.0	1.0	4.0	4.0
k__Bacteria;p__Acidobacteria;c__Holophagae;o__Holophagales	0.0	0.0	0.0	0.0	0.0	0.0	0.0	0.0	0.0	0.0	0.0	0.0	0.0	0.0	0.0	0.0	0.0	0.0	0.0	0.0	0.0	0.0	0.0	0.0	0.0	0.0	0.0	0.0	0.0	0.0	0.0	0.0	0.0	0.0	0.0	0.0	0.0	0.0	0.0	0.0	0.0	0.0	0.0	0.0	0.0	0.0	0.0	0.0	0.0
k__Bacteria;p__Acidobacteria;c__MVS-40;o__	0.0	0.0	0.0	0.0	0.0	0.0	0.0	0.0	0.0	0.0	0.0	0.0	0.0	0.0	0.0	0.0	0.0	0.0	0.0	0.0	0.0	0.0	0.0	0.0	0.0	0.0	0.0	0.0	0.0	0.0	0.0	1.0	0.0	0.0	0.0	0.0	0.0	0.0	0.0	0.0	0.0	0.0	0.0	0.0	0.0	1.0	0.0	0.0	0.0
k__Bacteria;p__Acidobacteria;c__OS-K;o__	0.0	0.0	0.0	0.0	0.0	0.0	0.0	0.0	0.0	0.0	0.0	0.0	0.0	0.0	0.0	0.0	0.0	0.0	0.0	0.0	0.0	0.0	0.0	0.0	0.0	0.0	0.0	0.0	0.0	0.0	0.0	0.0	0.0	0.0	0.0	0.0	0.0	0.0	0.0	0.0	0.0	0.0	0.0	0.0	0.0	0.0	0.0	0.0	0.0
k__Bacteria;p__Acidobacteria;c__PAUC37f;o__	0.0	0.0	0.0	0.0	0.0	0.0	0.0	0.0	0.0	0.0	0.0	0.0	0.0	0.0	0.0	0.0	0.0	0.0	0.0	0.0	0.0	0.0	0.0	0.0	0.0	0.0	0.0	0.0	0.0	0.0	0.0	0.0	0.0	0.0	0.0	0.0	0.0	0.0	0.0	0.0	0.0	0.0	0.0	0.0	0.0	0.0	0.0	0.0	0.0
k__Bacteria;p__Acidobacteria;c__RB25;o__	0.0	0.0	0.0	0.0	0.0	0.0	0.0	0.0	0.0	0.0	0.0	0.0	0.0	0.0	0.0	0.0	0.0	0.0	0.0	0.0	0.0	0.0	0.0	0.0	0.0	0.0	0.0	0.0	0.0	0.0	0.0	0.0	0.0	0.0	0.0	0.0	2.0	0.0	0.0	0.0	0.0	0.0	0.0	0.0	0.0	0.0	0.0	0.0	0.0
k__Bacteria;p__Acidobacteria;c__Solibacteres;o__Solibacterales	1.0	0.0	0.0	0.0	2.0	6.0	9.0	0.0	1.0	4.0	1.0	0.0	0.0	0.0	2.0	1.0	3.0	3.0	2.0	0.0	0.0	0.0	1.0	6.0	2.0	4.0	5.0	1.0	3.0	3.0	3.0	2.0	0.0	1.0	0.0	2.0	2.0	1.0	0.0	1.0	1.0	0.0	0.0	2.0	0.0	2.0	2.0	2.0	1.0
k__Bacteria;p__Acidobacteria;c__Sva0725;o__	1.0	0.0	0.0	0.0	0.0	0.0	0.0	0.0	0.0	2.0	0.0	0.0	1.0	0.0	0.0	1.0	0.0	0.0	0.0	1.0	1.0	0.0	0.0	1.0	0.0	0.0	0.0	1.0	0.0	0.0	1.0	0.0	0.0	0.0	0.0	0.0	0.0	0.0	0.0	0.0	0.0	0.0	0.0	0.0	0.0	0.0	0.0	1.0	0.0
k__Bacteria;p__Acidobacteria;c__iii1-8;o__	0.0	0.0	0.0	1.0	0.0	0.0	0.0	2.0	0.0	0.0	0.0	0.0	0.0	0.0	0.0	0.0	0.0	0.0	1.0	0.0	1.0	0.0	0.0	0.0	0.0	0.0	0.0	1.0	0.0	0.0	0.0	0.0	0.0	0.0	0.0	0.0	0.0	1.0	0.0	0.0	0.0	2.0	0.0	0.0	0.0	0.0	0.0	0.0	0.0
k__Bacteria;p__Actinobacteria;c__;o__	0.0	1.0	8.0	0.0	5.0	4.0	5.0	0.0	5.0	1.0	1.0	0.0	2.0	1.0	0.0	0.0	0.0	0.0	2.0	3.0	1.0	1.0	0.0	4.0	0.0	0.0	1.0	0.0	0.0	0.0	1.0	0.0	2.0	1.0	0.0	1.0	0.0	2.0	1.0	0.0	1.0	0.0	0.0	4.0	0.0	0.0	0.0	0.0	0.0
k__Bacteria;p__Actinobacteria;c__Actinobacteria (class);o__	0.0	0.0	4.0	0.0	1.0	0.0	0.0	2.0	0.0	0.0	0.0	0.0	0.0	1.0	1.0	0.0	0.0	1.0	0.0	0.0	0.0	0.0	0.0	0.0	0.0	0.0	2.0	1.0	0.0	0.0	0.0	0.0	0.0	0.0	0.0	0.0	2.0	0.0	0.0	0.0	1.0	0.0	0.0	0.0	0.0	0.0	0.0	0.0	0.0
k__Bacteria;p__Actinobacteria;c__Actinobacteria (class);o__0319-7L14	3.0	1.0	0.0	0.0	3.0	0.0	1.0	1.0	0.0	2.0	0.0	0.0	1.0	1.0	0.0	0.0	0.0	2.0	2.0	0.0	0.0	1.0	0.0	0.0	0.0	5.0	1.0	1.0	0.0	1.0	4.0	1.0	0.0	0.0	2.0	0.0	1.0	3.0	2.0	1.0	3.0	0.0	0.0	2.0	0.0	0.0	3.0	0.0	0.0
k__Bacteria;p__Actinobacteria;c__Actinobacteria (class);o__Acidimicrobiales	4.0	10.0	0.0	3.0	6.0	4.0	1.0	4.0	7.0	0.0	6.0	0.0	12.0	4.0	2.0	14.0	3.0	9.0	4.0	6.0	8.0	3.0	2.0	4.0	5.0	23.0	7.0	7.0	5.0	5.0	5.0	4.0	2.0	2.0	7.0	3.0	15.0	9.0	4.0	1.0	7.0	5.0	13.0	2.0	1.0	3.0	2.0	7.0	9.0
k__Bacteria;p__Actinobacteria;c__Actinobacteria (class);o__Actinomycetales	1118.0	1910.0	1024.0	1770.0	880.0	1700.0	1969.0	782.0	599.0	1299.0	1616.0	2364.0	1788.0	1661.0	1507.0	1459.0	2211.0	1463.0	3203.0	1526.0	2715.0	1291.0	2853.0	938.0	858.0	1335.0	1788.0	2666.0	4179.0	1483.0	3012.0	2067.0	2000.0	651.0	1165.0	2045.0	1056.0	804.0	860.0	1228.0	1389.0	1255.0	658.0	1154.0	1705.0	725.0	1197.0	896.0	1602.0
k__Bacteria;p__Actinobacteria;c__Actinobacteria (class);o__Bifidobacteriales	57.0	35.0	14.0	18.0	14.0	5.0	17.0	7.0	4.0	12.0	8.0	0.0	5.0	4.0	4.0	4.0	23.0	7.0	2.0	6.0	11.0	11.0	5.0	6.0	3.0	1.0	2.0	3.0	1.0	1.0	22.0	8.0	4.0	5.0	3.0	8.0	14.0	16.0	9.0	1.0	0.0	3.0	7.0	10.0	7.0	68.0	11.0	44.0	13.0
k__Bacteria;p__Actinobacteria;c__Actinobacteria (class);o__Coriobacteriales	60.0	32.0	7.0	17.0	23.0	5.0	9.0	3.0	3.0	7.0	4.0	29.0	12.0	22.0	9.0	2.0	25.0	10.0	7.0	8.0	16.0	15.0	14.0	1.0	8.0	2.0	5.0	2.0	7.0	1.0	12.0	10.0	17.0	15.0	30.0	21.0	8.0	9.0	9.0	3.0	11.0	1.0	2.0	14.0	3.0	62.0	11.0	56.0	27.0
k__Bacteria;p__Actinobacteria;c__Actinobacteria (class);o__Euzebiales	0.0	0.0	1.0	0.0	0.0	0.0	0.0	0.0	0.0	0.0	0.0	0.0	0.0	0.0	0.0	0.0	0.0	0.0	0.0	0.0	0.0	0.0	0.0	0.0	0.0	1.0	0.0	0.0	0.0	0.0	0.0	0.0	0.0	0.0	0.0	0.0	0.0	0.0	0.0	0.0	0.0	0.0	0.0	0.0	0.0	0.0	0.0	0.0	0.0
k__Bacteria;p__Actinobacteria;c__Actinobacteria (class);o__MC47	1.0	4.0	1.0	2.0	10.0	3.0	7.0	6.0	1.0	11.0	12.0	1.0	10.0	4.0	1.0	11.0	0.0	5.0	4.0	2.0	5.0	1.0	2.0	0.0	5.0	23.0	10.0	6.0	4.0	3.0	4.0	8.0	5.0	7.0	5.0	2.0	17.0	9.0	5.0	2.0	5.0	10.0	7.0	12.0	0.0	5.0	7.0	5.0	6.0
k__Bacteria;p__Actinobacteria;c__Actinobacteria (class);o__Rubrobacterales	4.0	2.0	0.0	0.0	0.0	0.0	2.0	1.0	0.0	2.0	0.0	0.0	3.0	0.0	0.0	1.0	0.0	0.0	0.0	3.0	0.0	1.0	0.0	0.0	1.0	1.0	2.0	0.0	1.0	0.0	0.0	2.0	0.0	1.0	2.0	2.0	0.0	2.0	0.0	0.0	0.0	2.0	0.0	1.0	0.0	0.0	0.0	3.0	2.0
k__Bacteria;p__Actinobacteria;c__Actinobacteria (class);o__Solirubrobacterales	12.0	19.0	11.0	17.0	17.0	16.0	4.0	16.0	2.0	16.0	11.0	9.0	10.0	9.0	10.0	35.0	4.0	14.0	10.0	12.0	16.0	10.0	7.0	2.0	15.0	57.0	17.0	16.0	6.0	5.0	22.0	14.0	3.0	2.0	14.0	5.0	29.0	24.0	21.0	4.0	77.0	32.0	12.0	17.0	15.0	48.0	4.0	24.0	17.0
k__Bacteria;p__Actinobacteria;c__Actinobacteria (class);o__WCHB1-81	0.0	0.0	0.0	0.0	0.0	0.0	0.0	0.0	0.0	0.0	0.0	0.0	0.0	0.0	0.0	0.0	0.0	0.0	0.0	0.0	0.0	0.0	0.0	0.0	0.0	0.0	0.0	0.0	0.0	0.0	0.0	0.0	0.0	0.0	0.0	0.0	0.0	0.0	0.0	0.0	0.0	0.0	0.0	0.0	0.0	0.0	0.0	0.0	0.0
k__Bacteria;p__Actinobacteria;c__Actinobacteria (class);o__koll13	1.0	0.0	0.0	0.0	3.0	2.0	3.0	3.0	0.0	0.0	0.0	0.0	0.0	5.0	0.0	1.0	0.0	0.0	0.0	2.0	1.0	0.0	0.0	0.0	1.0	3.0	0.0	2.0	1.0	5.0	0.0	2.0	0.0	1.0	2.0	0.0	1.0	2.0	0.0	0.0	0.0	1.0	2.0	0.0	0.0	1.0	1.0	1.0	0.0
k__Bacteria;p__Aquificae;c__Aquificae (class);o__Aquificales	0.0	0.0	0.0	0.0	0.0	0.0	0.0	0.0	0.0	0.0	0.0	0.0	0.0	0.0	0.0	0.0	0.0	0.0	0.0	0.0	0.0	0.0	0.0	0.0	0.0	0.0	0.0	0.0	0.0	0.0	0.0	0.0	0.0	18.0	0.0	0.0	0.0	0.0	0.0	0.0	0.0	0.0	0.0	0.0	0.0	0.0	0.0	0.0	0.0
k__Bacteria;p__BRC1;c__;o__	0.0	0.0	0.0	0.0	0.0	0.0	0.0	0.0	0.0	0.0	0.0	0.0	0.0	0.0	0.0	0.0	0.0	0.0	0.0	0.0	0.0	0.0	0.0	0.0	0.0	0.0	0.0	0.0	0.0	0.0	0.0	0.0	0.0	0.0	0.0	0.0	0.0	0.0	0.0	0.0	0.0	0.0	0.0	0.0	0.0	0.0	0.0	0.0	0.0
k__Bacteria;p__BRC1;c__PRR-11;o__	0.0	0.0	0.0	0.0	0.0	0.0	0.0	0.0	0.0	0.0	0.0	0.0	1.0	0.0	0.0	0.0	0.0	0.0	0.0	0.0	2.0	1.0	0.0	0.0	0.0	1.0	0.0	0.0	2.0	0.0	0.0	0.0	0.0	0.0	0.0	0.0	0.0	0.0	2.0	0.0	1.0	0.0	0.0	0.0	0.0	0.0	0.0	0.0	0.0
k__Bacteria;p__Bacteroidetes;c__;o__	0.0	0.0	0.0	0.0	0.0	0.0	0.0	0.0	0.0	1.0	0.0	0.0	0.0	0.0	0.0	0.0	0.0	0.0	0.0	0.0	0.0	0.0	0.0	0.0	0.0	0.0	0.0	0.0	0.0	0.0	0.0	1.0	0.0	0.0	0.0	0.0	0.0	0.0	1.0	0.0	0.0	0.0	0.0	0.0	0.0	0.0	0.0	0.0	0.0
k__Bacteria;p__Bacteroidetes;c__Bacteroidia;o__Bacteroidales	260.0	242.0	162.0	156.0	116.0	130.0	220.0	139.0	38.0	128.0	417.0	317.0	196.0	284.0	352.0	110.0	239.0	312.0	405.0	109.0	365.0	404.0	364.0	351.0	717.0	136.0	178.0	428.0	423.0	241.0	242.0	211.0	209.0	984.0	98.0	364.0	199.0	269.0	262.0	153.0	130.0	163.0	235.0	317.0	76.0	285.0	193.0	244.0	184.0
k__Bacteria;p__Bacteroidetes;c__Flavobacteria;o__	0.0	0.0	0.0	0.0	5.0	0.0	0.0	0.0	0.0	0.0	0.0	0.0	0.0	0.0	0.0	0.0	0.0	0.0	0.0	0.0	0.0	0.0	0.0	0.0	0.0	0.0	0.0	0.0	0.0	0.0	0.0	0.0	0.0	0.0	0.0	0.0	0.0	0.0	0.0	0.0	0.0	0.0	0.0	0.0	0.0	0.0	0.0	0.0	0.0
k__Bacteria;p__Bacteroidetes;c__Flavobacteria;o__Flavobacteriales	102.0	55.0	31.0	98.0	97.0	106.0	33.0	38.0	91.0	56.0	153.0	43.0	46.0	72.0	71.0	75.0	37.0	96.0	44.0	69.0	151.0	130.0	63.0	134.0	265.0	111.0	62.0	81.0	46.0	49.0	57.0	109.0	59.0	51.0	62.0	47.0	108.0	315.0	105.0	58.0	64.0	103.0	144.0	89.0	29.0	90.0	331.0	310.0	63.0
k__Bacteria;p__Bacteroidetes;c__Sphingobacteria;o__Sphingobacteriales	55.0	75.0	55.0	48.0	265.0	170.0	160.0	107.0	24.0	116.0	92.0	21.0	141.0	87.0	65.0	203.0	27.0	157.0	41.0	524.0	111.0	39.0	63.0	255.0	89.0	460.0	131.0	88.0	76.0	62.0	71.0	61.0	45.0	42.0	74.0	21.0	100.0	91.0	73.0	19.0	211.0	156.0	38.0	61.0	45.0	84.0	18.0	59.0	75.0
k__Bacteria;p__CCM11b;c__;o__	1.0	0.0	0.0	0.0	0.0	0.0	0.0	0.0	0.0	0.0	0.0	0.0	0.0	0.0	0.0	0.0	0.0	0.0	0.0	0.0	0.0	0.0	0.0	0.0	0.0	0.0	0.0	0.0	0.0	0.0	0.0	0.0	0.0	0.0	0.0	0.0	0.0	0.0	0.0	0.0	0.0	0.0	0.0	0.0	0.0	0.0	0.0	0.0	0.0
k__Bacteria;p__Caldithrix_KSB1;c__Caldithrixae;o__Caldithrixales	0.0	0.0	0.0	0.0	0.0	0.0	0.0	0.0	0.0	0.0	0.0	0.0	0.0	0.0	0.0	0.0	0.0	0.0	0.0	0.0	0.0	0.0	0.0	0.0	0.0	0.0	0.0	0.0	0.0	0.0	0.0	0.0	0.0	0.0	0.0	0.0	0.0	0.0	0.0	0.0	0.0	0.0	0.0	0.0	0.0	0.0	0.0	0.0	0.0
k__Bacteria;p__Chlamydiae;c__Chlamydiae (class);o__Chlamydiales	0.0	0.0	0.0	0.0	0.0	0.0	0.0	0.0	0.0	0.0	0.0	0.0	0.0	0.0	0.0	0.0	0.0	0.0	0.0	0.0	0.0	0.0	0.0	0.0	0.0	0.0	0.0	0.0	0.0	0.0	0.0	0.0	0.0	0.0	0.0	0.0	0.0	0.0	0.0	0.0	0.0	0.0	0.0	0.0	0.0	0.0	0.0	0.0	0.0
k__Bacteria;p__Chlorobi;c__;o__	0.0	0.0	0.0	0.0	0.0	0.0	0.0	0.0	0.0	0.0	0.0	0.0	0.0	0.0	0.0	0.0	0.0	0.0	0.0	0.0	0.0	0.0	0.0	0.0	0.0	0.0	0.0	0.0	0.0	0.0	0.0	0.0	0.0	0.0	0.0	0.0	0.0	0.0	0.0	0.0	0.0	0.0	0.0	0.0	0.0	0.0	0.0	0.0	0.0
k__Bacteria;p__Chlorobi;c__BSV19;o__	0.0	0.0	0.0	0.0	0.0	0.0	0.0	0.0	0.0	0.0	0.0	0.0	0.0	0.0	0.0	0.0	0.0	0.0	0.0	0.0	0.0	0.0	0.0	0.0	0.0	0.0	0.0	0.0	0.0	0.0	0.0	0.0	0.0	0.0	0.0	0.0	0.0	0.0	0.0	0.0	0.0	0.0	0.0	0.0	0.0	0.0	0.0	0.0	0.0
k__Bacteria;p__Chlorobi;c__OPB56;o__	0.0	0.0	0.0	0.0	0.0	0.0	0.0	0.0	0.0	0.0	0.0	0.0	0.0	0.0	0.0	0.0	0.0	0.0	0.0	0.0	0.0	0.0	0.0	0.0	0.0	0.0	0.0	0.0	0.0	0.0	0.0	0.0	0.0	0.0	0.0	0.0	0.0	0.0	0.0	0.0	0.0	0.0	0.0	0.0	0.0	0.0	0.0	0.0	0.0
k__Bacteria;p__Chlorobi;c__SJA-28;o__	0.0	0.0	0.0	0.0	0.0	0.0	0.0	0.0	0.0	0.0	0.0	0.0	0.0	0.0	0.0	0.0	0.0	0.0	0.0	0.0	0.0	0.0	0.0	0.0	0.0	0.0	0.0	0.0	0.0	0.0	0.0	0.0	0.0	0.0	0.0	0.0	0.0	0.0	0.0	0.0	0.0	0.0	0.0	0.0	0.0	0.0	0.0	0.0	0.0
k__Bacteria;p__Chlorobi;c__ZB1;o__	0.0	0.0	0.0	0.0	0.0	0.0	0.0	0.0	0.0	0.0	0.0	0.0	0.0	0.0	0.0	0.0	0.0	0.0	0.0	0.0	0.0	0.0	0.0	0.0	0.0	0.0	0.0	0.0	0.0	0.0	0.0	0.0	0.0	0.0	0.0	0.0	0.0	0.0	0.0	0.0	0.0	0.0	0.0	0.0	0.0	0.0	0.0	0.0	0.0
k__Bacteria;p__Chloroflexi;c__;o__	0.0	0.0	0.0	0.0	0.0	0.0	0.0	0.0	0.0	0.0	0.0	0.0	0.0	0.0	0.0	0.0	0.0	0.0	0.0	0.0	0.0	0.0	0.0	0.0	0.0	0.0	0.0	0.0	0.0	0.0	0.0	0.0	0.0	0.0	0.0	0.0	0.0	0.0	0.0	0.0	0.0	0.0	0.0	0.0	0.0	0.0	0.0	0.0	0.0
k__Bacteria;p__Chloroflexi;c__Anaerolineae;o__	0.0	0.0	0.0	0.0	0.0	0.0	0.0	0.0	0.0	0.0	0.0	0.0	0.0	0.0	0.0	0.0	0.0	0.0	0.0	0.0	0.0	0.0	0.0	0.0	0.0	0.0	0.0	0.0	0.0	0.0	0.0	0.0	0.0	0.0	1.0	0.0	0.0	0.0	0.0	0.0	0.0	0.0	0.0	0.0	0.0	0.0	0.0	0.0	0.0
k__Bacteria;p__Chloroflexi;c__Anaerolineae;o__A31	0.0	0.0	0.0	0.0	0.0	0.0	0.0	0.0	0.0	0.0	0.0	0.0	0.0	0.0	0.0	0.0	0.0	0.0	0.0	0.0	0.0	0.0	0.0	0.0	0.0	0.0	0.0	0.0	0.0	0.0	0.0	0.0	0.0	0.0	0.0	0.0	0.0	0.0	0.0	0.0	0.0	0.0	0.0	0.0	0.0	0.0	0.0	0.0	0.0
k__Bacteria;p__Chloroflexi;c__Anaerolineae;o__A4b	0.0	0.0	0.0	0.0	0.0	0.0	0.0	0.0	0.0	0.0	0.0	0.0	0.0	0.0	1.0	0.0	0.0	0.0	0.0	0.0	0.0	0.0	0.0	0.0	0.0	0.0	0.0	0.0	0.0	0.0	0.0	0.0	0.0	0.0	0.0	0.0	0.0	0.0	0.0	0.0	0.0	0.0	0.0	0.0	0.0	0.0	0.0	0.0	3.0
k__Bacteria;p__Chloroflexi;c__Anaerolineae;o__Anaerolineales	0.0	0.0	0.0	0.0	0.0	0.0	0.0	0.0	0.0	0.0	0.0	0.0	0.0	0.0	0.0	0.0	0.0	0.0	0.0	0.0	0.0	0.0	0.0	0.0	0.0	0.0	0.0	0.0	0.0	0.0	0.0	0.0	0.0	0.0	0.0	0.0	0.0	0.0	0.0	0.0	0.0	0.0	0.0	0.0	0.0	0.0	0.0	0.0	0.0
k__Bacteria;p__Chloroflexi;c__Anaerolineae;o__CFB-26	0.0	0.0	0.0	0.0	0.0	0.0	0.0	0.0	0.0	0.0	0.0	0.0	0.0	1.0	0.0	0.0	0.0	0.0	0.0	0.0	0.0	0.0	0.0	0.0	0.0	0.0	0.0	0.0	0.0	1.0	0.0	0.0	0.0	0.0	0.0	0.0	0.0	0.0	0.0	0.0	0.0	0.0	0.0	0.0	0.0	0.0	0.0	0.0	0.0
k__Bacteria;p__Chloroflexi;c__Anaerolineae;o__Caldilineales	0.0	2.0	0.0	0.0	0.0	0.0	1.0	0.0	0.0	0.0	0.0	0.0	0.0	1.0	0.0	0.0	0.0	1.0	0.0	0.0	0.0	0.0	0.0	0.0	0.0	0.0	0.0	1.0	0.0	0.0	0.0	0.0	0.0	0.0	0.0	0.0	0.0	0.0	0.0	0.0	0.0	0.0	0.0	0.0	0.0	0.0	1.0	0.0	0.0
k__Bacteria;p__Chloroflexi;c__Anaerolineae;o__DRC31	0.0	0.0	0.0	0.0	0.0	0.0	0.0	0.0	0.0	0.0	0.0	0.0	0.0	0.0	0.0	0.0	0.0	0.0	0.0	0.0	0.0	0.0	0.0	0.0	0.0	0.0	0.0	0.0	0.0	0.0	0.0	0.0	0.0	0.0	0.0	0.0	0.0	0.0	0.0	0.0	0.0	0.0	0.0	0.0	0.0	0.0	0.0	0.0	0.0
k__Bacteria;p__Chloroflexi;c__Anaerolineae;o__GCA004	0.0	0.0	0.0	0.0	0.0	0.0	0.0	0.0	0.0	0.0	0.0	0.0	0.0	0.0	0.0	0.0	0.0	0.0	0.0	0.0	0.0	0.0	0.0	0.0	0.0	0.0	0.0	0.0	0.0	0.0	0.0	0.0	0.0	0.0	0.0	0.0	0.0	0.0	0.0	0.0	0.0	0.0	0.0	0.0	0.0	0.0	0.0	0.0	0.0
k__Bacteria;p__Chloroflexi;c__Anaerolineae;o__H39	0.0	0.0	0.0	0.0	0.0	0.0	0.0	0.0	0.0	0.0	0.0	0.0	0.0	0.0	0.0	0.0	0.0	0.0	0.0	0.0	0.0	0.0	0.0	0.0	0.0	0.0	0.0	0.0	0.0	0.0	0.0	0.0	0.0	0.0	0.0	0.0	0.0	0.0	0.0	0.0	0.0	0.0	0.0	0.0	0.0	0.0	0.0	0.0	0.0
k__Bacteria;p__Chloroflexi;c__Anaerolineae;o__S0208	0.0	0.0	0.0	0.0	0.0	0.0	0.0	0.0	0.0	0.0	0.0	0.0	0.0	0.0	0.0	0.0	0.0	0.0	0.0	0.0	0.0	0.0	0.0	0.0	0.0	0.0	0.0	0.0	0.0	0.0	0.0	0.0	0.0	0.0	0.0	0.0	0.0	0.0	0.0	0.0	0.0	0.0	0.0	0.0	0.0	0.0	0.0	0.0	0.0
k__Bacteria;p__Chloroflexi;c__Anaerolineae;o__SB-34	0.0	0.0	0.0	0.0	0.0	0.0	0.0	0.0	0.0	0.0	0.0	0.0	0.0	0.0	0.0	0.0	0.0	0.0	0.0	0.0	0.0	0.0	0.0	0.0	0.0	0.0	0.0	0.0	0.0	0.0	0.0	0.0	0.0	0.0	0.0	0.0	0.0	0.0	0.0	0.0	0.0	0.0	0.0	0.0	0.0	0.0	0.0	0.0	0.0
k__Bacteria;p__Chloroflexi;c__Anaerolineae;o__SJA-101	0.0	0.0	0.0	0.0	0.0	0.0	0.0	0.0	0.0	0.0	0.0	0.0	0.0	0.0	0.0	0.0	0.0	0.0	0.0	0.0	0.0	0.0	0.0	0.0	1.0	0.0	0.0	0.0	0.0	0.0	0.0	0.0	0.0	0.0	0.0	0.0	0.0	0.0	0.0	0.0	0.0	0.0	0.0	0.0	0.0	0.0	0.0	0.0	0.0
k__Bacteria;p__Chloroflexi;c__Anaerolineae;o__SJA-15	0.0	0.0	0.0	0.0	0.0	0.0	0.0	0.0	0.0	0.0	0.0	0.0	0.0	0.0	0.0	0.0	0.0	0.0	0.0	0.0	0.0	0.0	0.0	0.0	0.0	0.0	0.0	0.0	0.0	0.0	0.0	0.0	0.0	0.0	0.0	0.0	0.0	0.0	0.0	0.0	0.0	0.0	0.0	0.0	0.0	0.0	0.0	0.0	0.0
k__Bacteria;p__Chloroflexi;c__Anaerolineae;o__WCHB1-50	0.0	0.0	0.0	0.0	0.0	0.0	0.0	0.0	0.0	0.0	0.0	0.0	0.0	0.0	0.0	0.0	0.0	0.0	0.0	0.0	0.0	0.0	0.0	0.0	0.0	0.0	0.0	0.0	0.0	0.0	0.0	0.0	0.0	0.0	0.0	0.0	0.0	0.0	0.0	0.0	0.0	0.0	0.0	0.0	0.0	0.0	0.0	0.0	0.0
k__Bacteria;p__Chloroflexi;c__Anaerolineae;o__envOPS12	0.0	0.0	0.0	0.0	0.0	0.0	0.0	0.0	0.0	0.0	0.0	0.0	0.0	0.0	0.0	0.0	0.0	0.0	0.0	0.0	0.0	0.0	0.0	0.0	0.0	0.0	0.0	0.0	0.0	0.0	0.0	0.0	0.0	0.0	0.0	0.0	0.0	0.0	0.0	0.0	0.0	0.0	0.0	0.0	0.0	0.0	0.0	0.0	0.0
k__Bacteria;p__Chloroflexi;c__Bljii12;o__	1.0	0.0	0.0	0.0	0.0	0.0	4.0	2.0	0.0	1.0	0.0	0.0	0.0	0.0	1.0	2.0	0.0	0.0	0.0	0.0	0.0	1.0	0.0	0.0	3.0	2.0	0.0	0.0	0.0	0.0	0.0	0.0	0.0	1.0	0.0	0.0	0.0	1.0	0.0	0.0	0.0	0.0	0.0	1.0	0.0	0.0	0.0	0.0	0.0
k__Bacteria;p__Chloroflexi;c__Chloroflexi (class);o__Herpetosiphonales	0.0	0.0	0.0	0.0	0.0	0.0	0.0	0.0	0.0	0.0	0.0	0.0	0.0	0.0	0.0	0.0	0.0	0.0	0.0	0.0	0.0	0.0	0.0	0.0	0.0	0.0	0.0	0.0	0.0	0.0	0.0	0.0	0.0	0.0	0.0	0.0	0.0	0.0	0.0	0.0	0.0	0.0	0.0	0.0	0.0	0.0	0.0	0.0	0.0
k__Bacteria;p__Chloroflexi;c__Chloroflexi (class);o__Roseiflexales	0.0	0.0	0.0	0.0	0.0	0.0	0.0	0.0	0.0	0.0	0.0	0.0	0.0	0.0	0.0	0.0	0.0	0.0	0.0	0.0	0.0	0.0	0.0	0.0	0.0	0.0	0.0	0.0	0.0	0.0	0.0	0.0	0.0	0.0	0.0	0.0	0.0	0.0	0.0	0.0	0.0	0.0	0.0	0.0	0.0	0.0	0.0	0.0	0.0
k__Bacteria;p__Chloroflexi;c__Chloroflexi-4;o__	0.0	0.0	0.0	0.0	0.0	0.0	0.0	0.0	0.0	0.0	0.0	0.0	0.0	0.0	0.0	0.0	0.0	0.0	0.0	0.0	0.0	0.0	0.0	0.0	0.0	0.0	0.0	0.0	0.0	0.0	0.0	0.0	0.0	0.0	0.0	0.0	0.0	0.0	0.0	0.0	0.0	0.0	0.0	0.0	0.0	0.0	0.0	0.0	0.0
k__Bacteria;p__Chloroflexi;c__Ktedonobacteria;o__	0.0	0.0	0.0	0.0	0.0	0.0	0.0	1.0	0.0	0.0	0.0	0.0	0.0	0.0	0.0	0.0	0.0	0.0	0.0	0.0	0.0	0.0	0.0	0.0	0.0	0.0	0.0	0.0	0.0	0.0	0.0	0.0	0.0	0.0	0.0	0.0	0.0	0.0	0.0	0.0	0.0	0.0	0.0	0.0	0.0	0.0	0.0	0.0	0.0
k__Bacteria;p__Chloroflexi;c__SOGA31;o__	4.0	13.0	37.0	2.0	4.0	6.0	0.0	5.0	0.0	11.0	6.0	5.0	7.0	10.0	4.0	19.0	3.0	7.0	3.0	5.0	4.0	3.0	1.0	0.0	3.0	19.0	5.0	6.0	4.0	3.0	10.0	5.0	2.0	2.0	10.0	1.0	7.0	7.0	18.0	0.0	6.0	11.0	1.0	7.0	3.0	11.0	5.0	6.0	9.0
k__Bacteria;p__Chloroflexi;c__TK17;o__	0.0	0.0	0.0	0.0	0.0	0.0	0.0	0.0	0.0	0.0	0.0	0.0	0.0	0.0	0.0	1.0	0.0	0.0	1.0	0.0	0.0	0.0	0.0	0.0	0.0	1.0	0.0	1.0	0.0	0.0	0.0	0.0	0.0	0.0	0.0	0.0	1.0	1.0	1.0	0.0	0.0	0.0	0.0	1.0	0.0	0.0	0.0	0.0	0.0
k__Bacteria;p__Chloroflexi;c__Thermobacula;o__Thermobaculales	0.0	0.0	0.0	0.0	0.0	0.0	0.0	0.0	0.0	0.0	0.0	0.0	0.0	0.0	0.0	0.0	0.0	0.0	0.0	0.0	0.0	0.0	0.0	0.0	0.0	0.0	0.0	0.0	0.0	0.0	0.0	0.0	0.0	0.0	0.0	0.0	0.0	0.0	0.0	0.0	0.0	0.0	0.0	0.0	0.0	0.0	0.0	0.0	0.0
k__Bacteria;p__Chloroflexi;c__Thermomicrobia;o__	0.0	0.0	0.0	0.0	0.0	0.0	0.0	0.0	2.0	0.0	0.0	0.0	0.0	0.0	0.0	0.0	0.0	0.0	0.0	0.0	0.0	0.0	0.0	0.0	0.0	0.0	0.0	0.0	0.0	0.0	0.0	0.0	0.0	0.0	0.0	0.0	0.0	0.0	0.0	0.0	0.0	0.0	0.0	0.0	0.0	0.0	0.0	0.0	0.0
k__Bacteria;p__Chloroflexi;c__Thermomicrobia;o__HN1-15	4.0	5.0	2.0	1.0	6.0	3.0	9.0	8.0	7.0	8.0	4.0	1.0	2.0	6.0	10.0	4.0	5.0	11.0	4.0	13.0	15.0	6.0	6.0	2.0	4.0	10.0	7.0	14.0	11.0	5.0	3.0	8.0	7.0	5.0	7.0	4.0	7.0	12.0	13.0	3.0	6.0	5.0	4.0	6.0	0.0	11.0	2.0	11.0	13.0
k__Bacteria;p__Chloroflexi;c__Thermomicrobia;o__Thermomicrobiales	0.0	0.0	0.0	0.0	0.0	0.0	0.0	0.0	0.0	0.0	0.0	1.0	0.0	0.0	0.0	0.0	0.0	2.0	0.0	0.0	0.0	0.0	0.0	0.0	0.0	1.0	0.0	0.0	0.0	0.0	0.0	0.0	0.0	0.0	0.0	0.0	0.0	1.0	0.0	0.0	0.0	0.0	0.0	2.0	0.0	0.0	0.0	0.0	0.0
k__Bacteria;p__Cyanobacteria;c__;o__	444.0	98.0	109.0	62.0	575.0	76.0	113.0	975.0	2807.0	348.0	524.0	35.0	600.0	274.0	200.0	269.0	78.0	350.0	74.0	609.0	126.0	72.0	42.0	442.0	308.0	323.0	182.0	94.0	101.0	222.0	322.0	180.0	133.0	224.0	299.0	705.0	613.0	401.0	445.0	528.0	169.0	229.0	482.0	352.0	153.0	416.0	109.0	385.0	630.0
k__Bacteria;p__Cyanobacteria;c__;o__Chroococcales	0.0	0.0	0.0	0.0	0.0	0.0	0.0	0.0	0.0	0.0	0.0	0.0	0.0	0.0	0.0	0.0	0.0	0.0	0.0	0.0	0.0	0.0	0.0	0.0	0.0	0.0	0.0	0.0	0.0	0.0	0.0	0.0	0.0	1.0	0.0	0.0	0.0	0.0	0.0	0.0	0.0	0.0	0.0	0.0	0.0	0.0	0.0	0.0	0.0
k__Bacteria;p__Cyanobacteria;c__;o__Nostocales	0.0	1.0	0.0	0.0	0.0	0.0	0.0	0.0	0.0	0.0	0.0	0.0	0.0	0.0	0.0	0.0	0.0	0.0	0.0	0.0	0.0	0.0	0.0	0.0	0.0	0.0	0.0	0.0	0.0	0.0	0.0	0.0	0.0	0.0	0.0	0.0	0.0	0.0	0.0	0.0	0.0	0.0	0.0	0.0	0.0	0.0	0.0	0.0	0.0
k__Bacteria;p__Cyanobacteria;c__;o__Oscillatoriales	4.0	0.0	0.0	0.0	0.0	0.0	0.0	0.0	0.0	0.0	0.0	0.0	0.0	0.0	0.0	2.0	0.0	1.0	1.0	0.0	0.0	2.0	0.0	0.0	0.0	4.0	1.0	3.0	0.0	0.0	0.0	2.0	0.0	0.0	0.0	0.0	3.0	0.0	0.0	0.0	0.0	0.0	0.0	0.0	0.0	0.0	0.0	0.0	3.0
k__Bacteria;p__Cyanobacteria;c__;o__Pleurocapsales	0.0	0.0	0.0	0.0	0.0	0.0	0.0	0.0	0.0	0.0	0.0	0.0	0.0	0.0	0.0	0.0	0.0	0.0	0.0	0.0	0.0	0.0	0.0	0.0	0.0	0.0	0.0	0.0	0.0	0.0	0.0	0.0	0.0	0.0	0.0	0.0	0.0	0.0	0.0	0.0	0.0	0.0	0.0	0.0	0.0	0.0	0.0	0.0	0.0
k__Bacteria;p__Cyanobacteria;c__;o__Stigonematales	0.0	0.0	0.0	0.0	0.0	0.0	0.0	0.0	0.0	0.0	0.0	0.0	0.0	0.0	0.0	0.0	0.0	0.0	0.0	0.0	0.0	0.0	0.0	0.0	0.0	0.0	0.0	0.0	0.0	0.0	0.0	0.0	0.0	0.0	0.0	0.0	0.0	0.0	0.0	0.0	0.0	0.0	0.0	0.0	0.0	0.0	0.0	0.0	0.0
k__Bacteria;p__Cyanobacteria;c__S15B-MN24;o__	0.0	0.0	0.0	0.0	0.0	0.0	0.0	0.0	0.0	0.0	0.0	0.0	0.0	0.0	1.0	0.0	0.0	0.0	0.0	1.0	0.0	0.0	0.0	0.0	0.0	0.0	2.0	0.0	0.0	0.0	0.0	0.0	0.0	1.0	0.0	0.0	0.0	0.0	0.0	4.0	0.0	0.0	0.0	0.0	0.0	0.0	0.0	0.0	0.0
k__Bacteria;p__Cyanobacteria;c__SM1D11;o__	0.0	0.0	0.0	0.0	0.0	0.0	0.0	0.0	0.0	0.0	0.0	0.0	0.0	0.0	0.0	0.0	0.0	0.0	0.0	0.0	0.0	0.0	0.0	0.0	0.0	0.0	0.0	0.0	0.0	0.0	0.0	0.0	0.0	0.0	0.0	0.0	0.0	0.0	0.0	0.0	0.0	0.0	0.0	0.0	0.0	0.0	0.0	0.0	0.0
k__Bacteria;p__Cyanobacteria;c__YS2;o__	0.0	0.0	0.0	0.0	0.0	0.0	0.0	0.0	0.0	0.0	0.0	0.0	0.0	0.0	0.0	0.0	0.0	0.0	0.0	0.0	3.0	0.0	0.0	0.0	1.0	0.0	0.0	0.0	0.0	0.0	0.0	0.0	0.0	0.0	0.0	0.0	0.0	1.0	0.0	0.0	0.0	0.0	0.0	0.0	0.0	0.0	0.0	0.0	1.0
k__Bacteria;p__Cyanobacteria;c__mle1-12;o__	0.0	0.0	0.0	0.0	0.0	0.0	0.0	0.0	0.0	0.0	0.0	0.0	0.0	2.0	0.0	0.0	0.0	0.0	0.0	0.0	0.0	0.0	0.0	0.0	0.0	0.0	0.0	0.0	0.0	0.0	0.0	0.0	0.0	0.0	0.0	0.0	0.0	0.0	0.0	0.0	0.0	0.0	0.0	0.0	0.0	0.0	0.0	0.0	0.0
k__Bacteria;p__Deferribacteres;c__Deferribacteres (class);o__Deferribacterales	0.0	0.0	0.0	0.0	0.0	0.0	0.0	0.0	0.0	0.0	0.0	0.0	0.0	0.0	0.0	0.0	0.0	0.0	0.0	0.0	2.0	0.0	0.0	0.0	0.0	0.0	0.0	0.0	1.0	0.0	2.0	0.0	0.0	0.0	0.0	0.0	0.0	0.0	0.0	0.0	0.0	0.0	0.0	3.0	0.0	0.0	1.0	0.0	1.0
k__Bacteria;p__Elusimicrobia;c__Elusimicrobia (class);o__	0.0	0.0	0.0	0.0	0.0	0.0	0.0	0.0	0.0	0.0	0.0	0.0	0.0	0.0	0.0	0.0	0.0	0.0	0.0	0.0	0.0	0.0	0.0	0.0	0.0	0.0	0.0	0.0	0.0	0.0	0.0	0.0	0.0	0.0	0.0	0.0	0.0	0.0	0.0	0.0	0.0	0.0	0.0	0.0	0.0	0.0	0.0	0.0	0.0
k__Bacteria;p__Elusimicrobia;c__Elusimicrobia (class);o__Elusimicrobiales	0.0	0.0	0.0	0.0	0.0	0.0	0.0	0.0	0.0	0.0	0.0	0.0	0.0	0.0	0.0	0.0	0.0	0.0	0.0	0.0	0.0	0.0	0.0	0.0	0.0	0.0	0.0	0.0	0.0	0.0	0.0	0.0	0.0	0.0	0.0	0.0	0.0	0.0	0.0	0.0	0.0	0.0	0.0	0.0	0.0	0.0	0.0	0.0	0.0
k__Bacteria;p__Fibrobacteres;c__Fibrobacteres (class);o__Fibrobacterales	0.0	0.0	0.0	0.0	0.0	0.0	0.0	0.0	0.0	0.0	0.0	0.0	0.0	0.0	0.0	0.0	0.0	0.0	0.0	0.0	0.0	0.0	0.0	0.0	0.0	0.0	0.0	0.0	0.0	0.0	0.0	0.0	0.0	0.0	0.0	0.0	0.0	0.0	0.0	0.0	0.0	0.0	0.0	0.0	0.0	0.0	0.0	0.0	0.0
k__Bacteria;p__Firmicutes;c__Bacilli;o__	0.0	3.0	7.0	0.0	3.0	1.0	6.0	0.0	1.0	1.0	1.0	4.0	2.0	2.0	3.0	0.0	1.0	2.0	1.0	1.0	0.0	2.0	2.0	4.0	6.0	0.0	2.0	1.0	3.0	2.0	2.0	0.0	2.0	1.0	2.0	0.0	1.0	2.0	3.0	0.0	0.0	3.0	4.0	1.0	1.0	0.0	0.0	4.0	1.0
k__Bacteria;p__Firmicutes;c__Bacilli;o__Bacillales	528.0	488.0	1279.0	955.0	1134.0	1306.0	3510.0	977.0	729.0	1108.0	455.0	603.0	1211.0	789.0	1471.0	894.0	645.0	804.0	952.0	642.0	1047.0	530.0	840.0	639.0	605.0	364.0	1584.0	1284.0	1625.0	1341.0	1633.0	697.0	1561.0	493.0	1198.0	925.0	389.0	765.0	579.0	931.0	391.0	574.0	285.0	968.0	2108.0	486.0	257.0	438.0	814.0
k__Bacteria;p__Firmicutes;c__Bacilli;o__Erysipelotrichales	3.0	3.0	0.0	3.0	47.0	12.0	3.0	6.0	0.0	1.0	7.0	1.0	3.0	4.0	3.0	0.0	0.0	7.0	2.0	10.0	14.0	21.0	0.0	14.0	1.0	3.0	5.0	10.0	4.0	6.0	4.0	3.0	1.0	3.0	2.0	5.0	6.0	5.0	9.0	1.0	4.0	4.0	7.0	8.0	0.0	8.0	0.0	5.0	8.0
k__Bacteria;p__Firmicutes;c__Bacilli;o__Lactobacillales	492.0	341.0	432.0	1983.0	616.0	726.0	534.0	1926.0	1116.0	1110.0	464.0	3891.0	1581.0	1277.0	992.0	413.0	838.0	693.0	909.0	496.0	693.0	637.0	1344.0	854.0	698.0	1768.0	596.0	601.0	578.0	807.0	621.0	356.0	693.0	781.0	801.0	1152.0	897.0	569.0	620.0	509.0	849.0	722.0	493.0	584.0	493.0	866.0	1515.0	689.0	760.0
k__Bacteria;p__Firmicutes;c__Clostridia;o__	0.0	0.0	0.0	0.0	0.0	0.0	0.0	0.0	0.0	0.0	0.0	0.0	0.0	0.0	0.0	0.0	0.0	0.0	0.0	0.0	0.0	0.0	0.0	0.0	0.0	0.0	0.0	0.0	0.0	0.0	0.0	0.0	0.0	0.0	0.0	0.0	0.0	0.0	0.0	0.0	0.0	0.0	0.0	0.0	0.0	0.0	0.0	0.0	0.0
k__Bacteria;p__Firmicutes;c__Clostridia;o__1B07	0.0	0.0	0.0	0.0	0.0	0.0	0.0	0.0	0.0	0.0	0.0	0.0	0.0	0.0	0.0	0.0	0.0	0.0	0.0	0.0	0.0	0.0	0.0	0.0	0.0	0.0	0.0	0.0	0.0	0.0	0.0	0.0	0.0	0.0	0.0	0.0	0.0	0.0	0.0	0.0	0.0	0.0	0.0	0.0	0.0	0.0	0.0	0.0	0.0
k__Bacteria;p__Firmicutes;c__Clostridia;o__BSA2B-08	0.0	0.0	0.0	0.0	0.0	0.0	0.0	0.0	0.0	0.0	0.0	0.0	0.0	0.0	0.0	0.0	0.0	0.0	0.0	0.0	0.0	0.0	0.0	0.0	0.0	0.0	0.0	0.0	0.0	0.0	0.0	0.0	0.0	0.0	0.0	0.0	0.0	0.0	0.0	0.0	0.0	0.0	0.0	0.0	0.0	0.0	0.0	0.0	0.0
k__Bacteria;p__Firmicutes;c__Clostridia;o__Clostridiales	479.0	426.0	595.0	369.0	389.0	435.0	608.0	312.0	208.0	522.0	522.0	839.0	699.0	878.0	792.0	372.0	920.0	562.0	955.0	464.0	1355.0	740.0	1569.0	710.0	411.0	190.0	563.0	706.0	1273.0	1652.0	832.0	512.0	823.0	751.0	561.0	1105.0	302.0	315.0	441.0	913.0	571.0	291.0	427.0	513.0	655.0	798.0	327.0	463.0	485.0
k__Bacteria;p__Firmicutes;c__Clostridia;o__Desulfitobacterales	0.0	0.0	0.0	0.0	0.0	0.0	0.0	0.0	0.0	0.0	0.0	0.0	0.0	0.0	0.0	0.0	0.0	0.0	0.0	0.0	0.0	0.0	0.0	0.0	0.0	0.0	0.0	0.0	0.0	0.0	0.0	0.0	0.0	0.0	0.0	0.0	0.0	0.0	0.0	0.0	0.0	0.0	0.0	0.0	0.0	0.0	0.0	0.0	0.0
k__Bacteria;p__Firmicutes;c__Clostridia;o__Halanaerobiales	0.0	1.0	0.0	0.0	0.0	0.0	0.0	0.0	0.0	0.0	0.0	0.0	0.0	0.0	0.0	0.0	0.0	0.0	1.0	0.0	0.0	0.0	0.0	0.0	0.0	0.0	1.0	0.0	0.0	0.0	0.0	0.0	0.0	0.0	1.0	0.0	0.0	0.0	1.0	0.0	0.0	0.0	0.0	0.0	0.0	0.0	0.0	0.0	0.0
k__Bacteria;p__Firmicutes;c__Clostridia;o__MBA08	0.0	0.0	0.0	0.0	0.0	0.0	0.0	0.0	0.0	0.0	0.0	0.0	0.0	0.0	0.0	0.0	0.0	0.0	0.0	0.0	0.0	0.0	0.0	0.0	0.0	0.0	0.0	0.0	0.0	0.0	1.0	0.0	0.0	0.0	0.0	0.0	0.0	0.0	0.0	0.0	0.0	0.0	0.0	0.0	0.0	0.0	0.0	0.0	0.0
k__Bacteria;p__Firmicutes;c__Clostridia;o__Natranaerobiales	0.0	0.0	0.0	0.0	0.0	0.0	0.0	0.0	0.0	0.0	0.0	0.0	0.0	0.0	0.0	0.0	0.0	0.0	0.0	0.0	0.0	0.0	0.0	0.0	0.0	0.0	0.0	0.0	0.0	0.0	0.0	0.0	0.0	0.0	0.0	0.0	0.0	0.0	0.0	0.0	0.0	0.0	0.0	0.0	0.0	0.0	0.0	0.0	0.0
k__Bacteria;p__Firmicutes;c__Clostridia;o__OPB54	0.0	0.0	0.0	0.0	2.0	0.0	0.0	0.0	0.0	0.0	0.0	0.0	0.0	0.0	0.0	0.0	0.0	0.0	0.0	0.0	0.0	0.0	0.0	0.0	0.0	0.0	0.0	0.0	0.0	0.0	0.0	0.0	0.0	0.0	0.0	0.0	0.0	0.0	0.0	0.0	0.0	0.0	0.0	0.0	0.0	0.0	0.0	0.0	0.0
k__Bacteria;p__Firmicutes;c__Clostridia;o__Thermoanaerobacterales	0.0	0.0	0.0	0.0	0.0	0.0	0.0	0.0	0.0	0.0	0.0	0.0	0.0	0.0	0.0	0.0	0.0	0.0	0.0	0.0	0.0	0.0	0.0	0.0	0.0	0.0	0.0	0.0	0.0	0.0	0.0	0.0	0.0	0.0	0.0	0.0	0.0	0.0	0.0	0.0	2.0	0.0	0.0	0.0	0.0	0.0	0.0	0.0	0.0
k__Bacteria;p__Fusobacteria;c__Fusobacteria (class);o__Fusobacteriales	151.0	132.0	71.0	118.0	129.0	71.0	56.0	54.0	27.0	75.0	196.0	71.0	115.0	164.0	110.0	47.0	96.0	96.0	70.0	83.0	213.0	1166.0	173.0	206.0	208.0	51.0	99.0	350.0	201.0	113.0	150.0	84.0	30.0	73.0	51.0	97.0	655.0	671.0	330.0	116.0	248.0	667.0	1314.0	1109.0	196.0	706.0	1069.0	872.0	552.0
k__Bacteria;p__GN02;c__;o__	0.0	0.0	0.0	0.0	0.0	0.0	0.0	0.0	0.0	0.0	0.0	0.0	0.0	0.0	0.0	0.0	0.0	0.0	0.0	0.0	0.0	0.0	0.0	0.0	0.0	0.0	0.0	0.0	0.0	0.0	0.0	0.0	0.0	0.0	0.0	0.0	0.0	0.0	0.0	0.0	0.0	0.0	0.0	0.0	0.0	0.0	0.0	0.0	0.0
k__Bacteria;p__GN02;c__VC12-cl04;o__	0.0	0.0	0.0	0.0	0.0	0.0	0.0	0.0	0.0	0.0	0.0	0.0	0.0	0.0	0.0	0.0	0.0	0.0	0.0	0.0	0.0	0.0	0.0	0.0	0.0	0.0	0.0	0.0	0.0	0.0	0.0	0.0	0.0	0.0	0.0	0.0	0.0	0.0	0.0	0.0	0.0	0.0	0.0	0.0	0.0	0.0	0.0	0.0	0.0
k__Bacteria;p__Gemmatimonadetes;c__Gemmatimonadetes (class);o__	0.0	2.0	0.0	0.0	5.0	0.0	0.0	0.0	0.0	1.0	1.0	0.0	2.0	0.0	0.0	0.0	1.0	1.0	0.0	1.0	2.0	0.0	0.0	2.0	1.0	1.0	0.0	1.0	0.0	0.0	0.0	0.0	1.0	2.0	1.0	0.0	1.0	0.0	0.0	0.0	0.0	0.0	0.0	0.0	0.0	1.0	0.0	0.0	1.0
k__Bacteria;p__Gemmatimonadetes;c__Gemmatimonadetes (class);o__Gemmatimonadales	3.0	2.0	3.0	4.0	11.0	4.0	0.0	1.0	0.0	4.0	2.0	0.0	1.0	2.0	1.0	7.0	1.0	3.0	0.0	2.0	4.0	0.0	3.0	3.0	3.0	4.0	4.0	3.0	1.0	0.0	0.0	3.0	0.0	1.0	0.0	1.0	3.0	3.0	0.0	0.0	2.0	4.0	0.0	2.0	7.0	2.0	0.0	2.0	3.0
k__Bacteria;p__Lentisphaerae;c__;o__	0.0	0.0	0.0	0.0	0.0	0.0	0.0	0.0	0.0	0.0	0.0	0.0	0.0	0.0	0.0	0.0	0.0	0.0	0.0	0.0	0.0	0.0	0.0	0.0	0.0	0.0	0.0	0.0	0.0	0.0	0.0	0.0	0.0	0.0	0.0	0.0	0.0	0.0	0.0	0.0	0.0	0.0	0.0	0.0	0.0	0.0	0.0	0.0	0.0
k__Bacteria;p__Lentisphaerae;c__Lentisphaerae (class);o__Victivallales	0.0	0.0	0.0	0.0	0.0	0.0	0.0	0.0	0.0	0.0	0.0	0.0	0.0	0.0	0.0	0.0	0.0	0.0	0.0	0.0	0.0	0.0	0.0	0.0	0.0	0.0	0.0	0.0	0.0	0.0	0.0	0.0	0.0	0.0	0.0	0.0	0.0	0.0	0.0	0.0	0.0	0.0	0.0	0.0	0.0	0.0	0.0	0.0	0.0
k__Bacteria;p__MVP-15;c__;o__	0.0	0.0	0.0	0.0	0.0	0.0	0.0	0.0	0.0	0.0	0.0	0.0	0.0	0.0	0.0	0.0	0.0	0.0	0.0	0.0	0.0	0.0	0.0	0.0	0.0	0.0	0.0	0.0	0.0	0.0	0.0	0.0	0.0	0.0	0.0	0.0	0.0	0.0	0.0	0.0	0.0	0.0	0.0	0.0	0.0	0.0	0.0	0.0	0.0
k__Bacteria;p__NC10;c__;o__	0.0	0.0	0.0	0.0	0.0	0.0	0.0	0.0	0.0	0.0	0.0	0.0	0.0	0.0	0.0	0.0	0.0	0.0	0.0	0.0	0.0	0.0	0.0	0.0	0.0	0.0	0.0	0.0	0.0	0.0	0.0	0.0	0.0	0.0	0.0	0.0	0.0	0.0	0.0	0.0	0.0	0.0	0.0	0.0	0.0	0.0	0.0	0.0	0.0
k__Bacteria;p__NKB19;c__;o__	0.0	0.0	0.0	0.0	0.0	0.0	0.0	0.0	0.0	0.0	0.0	0.0	0.0	0.0	0.0	0.0	0.0	0.0	0.0	0.0	0.0	0.0	0.0	0.0	0.0	0.0	0.0	0.0	0.0	0.0	0.0	0.0	0.0	0.0	0.0	0.0	0.0	0.0	0.0	0.0	0.0	0.0	0.0	0.0	0.0	0.0	0.0	0.0	0.0
k__Bacteria;p__Nitrospirae;c__Nitrospira (class);o__Nitrospirales	0.0	1.0	0.0	0.0	5.0	0.0	2.0	0.0	0.0	0.0	0.0	1.0	0.0	0.0	0.0	0.0	0.0	0.0	1.0	0.0	1.0	2.0	0.0	0.0	1.0	0.0	0.0	0.0	0.0	0.0	0.0	3.0	0.0	0.0	0.0	0.0	0.0	0.0	0.0	0.0	2.0	0.0	0.0	0.0	0.0	0.0	0.0	0.0	2.0
k__Bacteria;p__OP10;c__5B-18;o__	3.0	0.0	0.0	0.0	0.0	0.0	0.0	0.0	0.0	0.0	0.0	0.0	0.0	0.0	0.0	1.0	0.0	0.0	0.0	0.0	0.0	0.0	0.0	0.0	0.0	0.0	0.0	0.0	0.0	0.0	0.0	0.0	0.0	0.0	0.0	0.0	0.0	0.0	0.0	0.0	0.0	0.0	0.0	0.0	0.0	0.0	0.0	0.0	0.0
k__Bacteria;p__OP10;c__;o__	0.0	0.0	0.0	0.0	0.0	0.0	0.0	0.0	0.0	0.0	0.0	0.0	0.0	0.0	0.0	0.0	0.0	0.0	0.0	0.0	0.0	0.0	0.0	0.0	0.0	0.0	0.0	0.0	0.0	0.0	0.0	0.0	0.0	0.0	0.0	0.0	0.0	0.0	0.0	0.0	0.0	0.0	0.0	0.0	0.0	0.0	0.0	0.0	0.0
k__Bacteria;p__OP10;c__CH21;o__	0.0	0.0	0.0	0.0	0.0	0.0	0.0	0.0	0.0	0.0	0.0	0.0	0.0	0.0	0.0	0.0	0.0	0.0	0.0	0.0	0.0	0.0	0.0	0.0	0.0	0.0	0.0	0.0	0.0	0.0	0.0	0.0	0.0	0.0	0.0	0.0	0.0	0.0	0.0	0.0	0.0	0.0	0.0	0.0	0.0	0.0	0.0	0.0	0.0
k__Bacteria;p__OP10;c__CL500-48;o__	0.0	0.0	0.0	0.0	0.0	0.0	0.0	0.0	0.0	0.0	0.0	0.0	0.0	0.0	0.0	0.0	0.0	2.0	0.0	2.0	1.0	0.0	0.0	0.0	0.0	1.0	1.0	0.0	0.0	0.0	1.0	0.0	0.0	0.0	0.0	2.0	0.0	0.0	0.0	0.0	3.0	1.0	0.0	0.0	0.0	1.0	0.0	0.0	0.0
k__Bacteria;p__OP10;c__OS-L;o__	0.0	0.0	0.0	0.0	0.0	0.0	0.0	0.0	0.0	0.0	0.0	0.0	0.0	0.0	0.0	0.0	0.0	0.0	0.0	0.0	0.0	0.0	0.0	0.0	0.0	0.0	0.0	0.0	0.0	0.0	0.0	0.0	0.0	0.0	0.0	0.0	0.0	0.0	0.0	0.0	0.0	0.0	0.0	0.0	0.0	0.0	0.0	0.0	0.0
k__Bacteria;p__OP10;c__S1a-1H;o__	0.0	0.0	0.0	0.0	0.0	0.0	0.0	0.0	0.0	0.0	0.0	0.0	0.0	0.0	0.0	0.0	0.0	0.0	0.0	0.0	0.0	0.0	0.0	0.0	0.0	1.0	0.0	1.0	0.0	0.0	0.0	0.0	0.0	0.0	0.0	0.0	0.0	0.0	0.0	0.0	0.0	0.0	0.0	0.0	0.0	0.0	0.0	0.0	0.0
k__Bacteria;p__OP10;c__SJA-176;o__	0.0	0.0	0.0	0.0	0.0	0.0	0.0	0.0	0.0	0.0	0.0	0.0	0.0	0.0	0.0	0.0	0.0	0.0	0.0	0.0	0.0	0.0	0.0	0.0	0.0	0.0	0.0	0.0	0.0	0.0	0.0	0.0	0.0	0.0	0.0	0.0	0.0	0.0	0.0	0.0	0.0	0.0	0.0	0.0	0.0	0.0	0.0	0.0	0.0
k__Bacteria;p__OP10;c__SJA-22;o__	0.0	0.0	0.0	0.0	0.0	0.0	0.0	0.0	0.0	0.0	0.0	0.0	0.0	0.0	0.0	0.0	0.0	0.0	0.0	0.0	0.0	0.0	0.0	0.0	0.0	0.0	0.0	0.0	0.0	0.0	0.0	0.0	0.0	0.0	0.0	0.0	0.0	0.0	0.0	0.0	0.0	0.0	0.0	0.0	0.0	0.0	0.0	0.0	0.0
k__Bacteria;p__OP11;c__;o__	0.0	0.0	0.0	0.0	0.0	0.0	0.0	0.0	0.0	0.0	0.0	0.0	0.0	0.0	0.0	0.0	0.0	0.0	0.0	0.0	0.0	0.0	0.0	0.0	0.0	0.0	0.0	0.0	0.0	0.0	0.0	0.0	0.0	0.0	0.0	0.0	0.0	0.0	0.0	0.0	0.0	0.0	0.0	0.0	0.0	0.0	0.0	0.0	0.0
k__Bacteria;p__OP3;c__;o__	0.0	0.0	0.0	0.0	0.0	0.0	0.0	0.0	0.0	0.0	0.0	0.0	0.0	0.0	0.0	0.0	0.0	0.0	0.0	0.0	0.0	0.0	0.0	0.0	0.0	0.0	0.0	0.0	0.0	0.0	0.0	0.0	0.0	0.0	0.0	0.0	0.0	0.0	0.0	0.0	0.0	0.0	0.0	0.0	0.0	0.0	0.0	0.0	0.0
k__Bacteria;p__OP8;c__OP8;o__	0.0	0.0	0.0	0.0	0.0	0.0	0.0	0.0	0.0	0.0	0.0	0.0	0.0	0.0	0.0	0.0	0.0	0.0	0.0	0.0	0.0	0.0	0.0	0.0	0.0	0.0	0.0	0.0	0.0	0.0	0.0	0.0	0.0	0.0	0.0	0.0	0.0	0.0	0.0	0.0	0.0	0.0	0.0	0.0	0.0	0.0	0.0	0.0	0.0
k__Bacteria;p__Planctomycetes;c__FFCH393;o__	0.0	0.0	0.0	0.0	0.0	0.0	0.0	0.0	0.0	0.0	0.0	0.0	0.0	0.0	0.0	0.0	1.0	0.0	0.0	0.0	0.0	0.0	0.0	0.0	0.0	0.0	0.0	0.0	0.0	0.0	0.0	0.0	0.0	0.0	0.0	0.0	0.0	0.0	0.0	0.0	0.0	0.0	0.0	0.0	0.0	0.0	0.0	0.0	0.0
k__Bacteria;p__Planctomycetes;c__Kueneniae;o__Kueneniales	0.0	0.0	0.0	0.0	0.0	0.0	0.0	0.0	0.0	0.0	0.0	0.0	0.0	0.0	0.0	0.0	0.0	0.0	0.0	0.0	0.0	0.0	0.0	0.0	0.0	0.0	0.0	0.0	0.0	0.0	0.0	0.0	0.0	0.0	0.0	0.0	0.0	0.0	0.0	0.0	0.0	0.0	0.0	0.0	0.0	0.0	0.0	0.0	0.0
k__Bacteria;p__Planctomycetes;c__PW285;o__	0.0	0.0	0.0	0.0	0.0	0.0	0.0	0.0	0.0	0.0	0.0	0.0	0.0	0.0	0.0	0.0	0.0	0.0	0.0	0.0	0.0	0.0	0.0	0.0	0.0	0.0	0.0	0.0	0.0	0.0	0.0	0.0	0.0	0.0	0.0	0.0	0.0	0.0	0.0	0.0	0.0	0.0	0.0	0.0	0.0	0.0	0.0	0.0	0.0
k__Bacteria;p__Planctomycetes;c__Phycisphaerae;o__	1.0	1.0	0.0	0.0	7.0	0.0	0.0	5.0	0.0	3.0	1.0	0.0	3.0	1.0	2.0	3.0	1.0	4.0	0.0	2.0	3.0	0.0	1.0	0.0	1.0	6.0	1.0	1.0	3.0	0.0	0.0	0.0	0.0	1.0	0.0	0.0	2.0	1.0	3.0	0.0	7.0	1.0	0.0	3.0	0.0	1.0	0.0	2.0	0.0
k__Bacteria;p__Planctomycetes;c__Phycisphaerae;o__Phycisphaerales	2.0	0.0	0.0	0.0	0.0	0.0	0.0	0.0	0.0	0.0	0.0	0.0	0.0	0.0	0.0	0.0	0.0	0.0	0.0	0.0	0.0	0.0	0.0	0.0	0.0	0.0	0.0	0.0	0.0	0.0	0.0	0.0	0.0	0.0	0.0	0.0	0.0	0.0	0.0	0.0	0.0	0.0	0.0	0.0	0.0	0.0	0.0	0.0	0.0
k__Bacteria;p__Planctomycetes;c__Planctomycea;o__Gemmatales	1.0	6.0	0.0	0.0	0.0	1.0	0.0	0.0	0.0	1.0	2.0	1.0	1.0	4.0	0.0	3.0	0.0	0.0	0.0	3.0	3.0	2.0	1.0	0.0	0.0	5.0	1.0	2.0	1.0	3.0	0.0	1.0	1.0	1.0	5.0	1.0	0.0	0.0	1.0	1.0	0.0	0.0	0.0	3.0	0.0	1.0	3.0	2.0	0.0
k__Bacteria;p__Planctomycetes;c__Planctomycea;o__Pirellulales	1.0	0.0	0.0	0.0	2.0	0.0	0.0	0.0	0.0	0.0	3.0	1.0	0.0	1.0	0.0	3.0	3.0	2.0	0.0	2.0	5.0	0.0	0.0	0.0	1.0	3.0	1.0	2.0	1.0	0.0	0.0	0.0	0.0	4.0	3.0	0.0	1.0	0.0	0.0	0.0	0.0	1.0	0.0	0.0	0.0	0.0	0.0	2.0	1.0
k__Bacteria;p__Planctomycetes;c__Planctomycea;o__Planctomycetales	1.0	1.0	0.0	0.0	0.0	0.0	1.0	0.0	0.0	0.0	0.0	0.0	0.0	0.0	0.0	0.0	0.0	1.0	0.0	1.0	0.0	1.0	0.0	0.0	1.0	1.0	3.0	2.0	0.0	0.0	0.0	0.0	0.0	0.0	3.0	0.0	0.0	0.0	1.0	0.0	0.0	0.0	0.0	0.0	0.0	0.0	0.0	0.0	0.0
k__Bacteria;p__Planctomycetes;c__agg27;o__CL500-15	0.0	0.0	0.0	0.0	0.0	0.0	0.0	0.0	0.0	0.0	0.0	0.0	0.0	0.0	0.0	0.0	0.0	0.0	0.0	0.0	0.0	0.0	0.0	0.0	0.0	0.0	0.0	0.0	0.0	0.0	0.0	0.0	0.0	0.0	0.0	0.0	0.0	0.0	0.0	0.0	0.0	0.0	0.0	0.0	0.0	0.0	0.0	0.0	0.0
k__Bacteria;p__Planctomycetes;c__agg27;o__OM190	0.0	0.0	0.0	0.0	0.0	0.0	0.0	0.0	0.0	0.0	0.0	0.0	0.0	0.0	0.0	0.0	0.0	0.0	0.0	0.0	0.0	0.0	0.0	0.0	0.0	0.0	0.0	0.0	0.0	0.0	0.0	0.0	0.0	0.0	0.0	0.0	0.0	0.0	0.0	0.0	0.0	0.0	0.0	0.0	0.0	0.0	0.0	0.0	0.0
k__Bacteria;p__Planctomycetes;c__vadinHA49;o__	0.0	0.0	0.0	0.0	0.0	0.0	0.0	0.0	0.0	0.0	0.0	0.0	0.0	0.0	0.0	0.0	0.0	0.0	0.0	0.0	0.0	0.0	0.0	0.0	0.0	0.0	0.0	0.0	0.0	0.0	0.0	0.0	0.0	0.0	0.0	0.0	0.0	0.0	0.0	0.0	0.0	0.0	0.0	0.0	0.0	0.0	0.0	0.0	0.0
k__Bacteria;p__Proteobacteria;c__Alphaproteobacteria;o__	0.0	0.0	0.0	1.0	0.0	0.0	3.0	2.0	0.0	3.0	2.0	0.0	0.0	0.0	0.0	0.0	0.0	0.0	0.0	0.0	1.0	1.0	0.0	0.0	0.0	3.0	0.0	0.0	0.0	0.0	0.0	0.0	0.0	0.0	0.0	0.0	1.0	1.0	0.0	0.0	0.0	0.0	0.0	0.0	0.0	0.0	0.0	1.0	1.0
k__Bacteria;p__Proteobacteria;c__Alphaproteobacteria;o__Caulobacterales	15.0	5.0	4.0	135.0	31.0	155.0	4.0	14.0	8.0	6.0	22.0	5.0	42.0	12.0	16.0	61.0	7.0	24.0	8.0	17.0	12.0	6.0	6.0	10.0	10.0	67.0	26.0	16.0	10.0	17.0	22.0	24.0	9.0	10.0	17.0	8.0	10.0	13.0	7.0	51.0	9.0	43.0	4.0	5.0	46.0	28.0	4.0	20.0	15.0
k__Bacteria;p__Proteobacteria;c__Alphaproteobacteria;o__Rhizobiales	63.0	75.0	66.0	97.0	124.0	127.0	63.0	75.0	34.0	89.0	99.0	19.0	100.0	61.0	71.0	228.0	29.0	113.0	30.0	134.0	105.0	49.0	29.0	85.0	73.0	432.0	104.0	79.0	48.0	81.0	40.0	97.0	50.0	81.0	84.0	29.0	106.0	84.0	76.0	86.0	132.0	794.0	28.0	61.0	29.0	95.0	20.0	72.0	80.0
k__Bacteria;p__Proteobacteria;c__Alphaproteobacteria;o__Rhodobacterales	56.0	44.0	49.0	570.0	124.0	940.0	96.0	97.0	28.0	88.0	63.0	9.0	86.0	52.0	71.0	42.0	17.0	81.0	31.0	123.0	80.0	39.0	33.0	52.0	33.0	131.0	90.0	50.0	16.0	44.0	41.0	40.0	52.0	38.0	66.0	29.0	77.0	42.0	62.0	51.0	54.0	46.0	36.0	52.0	117.0	93.0	26.0	35.0	65.0
k__Bacteria;p__Proteobacteria;c__Alphaproteobacteria;o__Rhodospirillales	28.0	27.0	41.0	28.0	65.0	34.0	32.0	41.0	8.0	39.0	18.0	5.0	24.0	15.0	23.0	35.0	5.0	34.0	9.0	88.0	14.0	12.0	8.0	30.0	15.0	42.0	15.0	28.0	10.0	14.0	38.0	21.0	14.0	20.0	26.0	7.0	21.0	21.0	37.0	15.0	96.0	48.0	15.0	25.0	3.0	56.0	3.0	25.0	36.0
k__Bacteria;p__Proteobacteria;c__Alphaproteobacteria;o__Rickettsiales	0.0	1.0	0.0	0.0	0.0	0.0	0.0	0.0	0.0	0.0	0.0	0.0	1.0	0.0	0.0	0.0	0.0	0.0	0.0	0.0	0.0	0.0	0.0	0.0	0.0	2.0	0.0	0.0	0.0	0.0	0.0	0.0	0.0	0.0	0.0	0.0	0.0	0.0	0.0	0.0	0.0	0.0	0.0	0.0	0.0	0.0	0.0	0.0	0.0
k__Bacteria;p__Proteobacteria;c__Alphaproteobacteria;o__Sphingomonadales	57.0	90.0	143.0	106.0	227.0	131.0	113.0	91.0	41.0	180.0	131.0	19.0	141.0	83.0	89.0	459.0	45.0	212.0	58.0	234.0	124.0	23.0	42.0	131.0	86.0	579.0	150.0	137.0	91.0	140.0	137.0	153.0	67.0	62.0	98.0	49.0	149.0	74.0	83.0	163.0	164.0	899.0	46.0	66.0	96.0	92.0	19.0	78.0	109.0
k__Bacteria;p__Proteobacteria;c__Betaproteobacteria;o__	0.0	0.0	2.0	1.0	5.0	4.0	3.0	0.0	0.0	2.0	1.0	0.0	3.0	0.0	3.0	1.0	1.0	2.0	2.0	3.0	1.0	1.0	0.0	0.0	0.0	2.0	3.0	2.0	0.0	2.0	1.0	1.0	1.0	1.0	1.0	3.0	4.0	1.0	1.0	1.0	0.0	0.0	0.0	0.0	4.0	0.0	0.0	1.0	1.0
k__Bacteria;p__Proteobacteria;c__Betaproteobacteria;o__Burkholderiales	217.0	186.0	434.0	111.0	436.0	210.0	201.0	139.0	101.0	222.0	197.0	58.0	209.0	131.0	190.0	293.0	80.0	229.0	98.0	871.0	228.0	163.0	97.0	280.0	163.0	286.0	191.0	147.0	106.0	130.0	130.0	204.0	118.0	135.0	164.0	75.0	174.0	142.0	193.0	510.0	338.0	247.0	139.0	124.0	229.0	219.0	73.0	273.0	199.0
k__Bacteria;p__Proteobacteria;c__Betaproteobacteria;o__Gallionellales	2.0	1.0	0.0	0.0	2.0	1.0	0.0	0.0	0.0	1.0	0.0	0.0	0.0	1.0	0.0	0.0	1.0	0.0	0.0	1.0	0.0	0.0	0.0	0.0	0.0	3.0	0.0	0.0	0.0	0.0	0.0	0.0	0.0	0.0	1.0	0.0	0.0	1.0	0.0	1.0	0.0	0.0	1.0	0.0	0.0	0.0	0.0	1.0	1.0
k__Bacteria;p__Proteobacteria;c__Betaproteobacteria;o__Hydrogenophilales	9.0	2.0	14.0	1.0	12.0	6.0	4.0	6.0	4.0	22.0	1.0	0.0	2.0	2.0	1.0	1.0	2.0	0.0	0.0	3.0	0.0	0.0	0.0	13.0	1.0	1.0	5.0	2.0	0.0	0.0	0.0	4.0	0.0	3.0	3.0	0.0	4.0	1.0	2.0	2.0	7.0	3.0	0.0	0.0	0.0	0.0	1.0	5.0	4.0
k__Bacteria;p__Proteobacteria;c__Betaproteobacteria;o__Methylophilales	0.0	0.0	6.0	0.0	5.0	3.0	5.0	0.0	3.0	1.0	1.0	0.0	1.0	1.0	3.0	2.0	2.0	1.0	1.0	2.0	1.0	0.0	0.0	0.0	0.0	13.0	0.0	6.0	4.0	4.0	1.0	5.0	2.0	0.0	4.0	0.0	1.0	1.0	0.0	1.0	8.0	2.0	0.0	0.0	6.0	0.0	0.0	0.0	0.0
k__Bacteria;p__Proteobacteria;c__Betaproteobacteria;o__Neisseriales	150.0	153.0	25.0	138.0	129.0	162.0	97.0	61.0	38.0	118.0	567.0	332.0	151.0	120.0	128.0	62.0	85.0	167.0	104.0	104.0	252.0	214.0	704.0	167.0	989.0	59.0	107.0	231.0	138.0	95.0	106.0	192.0	209.0	126.0	116.0	137.0	735.0	509.0	242.0	164.0	167.0	271.0	213.0	381.0	110.0	571.0	1116.0	368.0	191.0
k__Bacteria;p__Proteobacteria;c__Betaproteobacteria;o__Nitrosomonadales	0.0	0.0	0.0	1.0	6.0	1.0	0.0	0.0	0.0	0.0	0.0	0.0	0.0	1.0	0.0	2.0	0.0	1.0	0.0	0.0	0.0	0.0	0.0	0.0	1.0	1.0	0.0	0.0	0.0	1.0	0.0	0.0	0.0	0.0	0.0	0.0	0.0	0.0	0.0	0.0	0.0	0.0	0.0	3.0	0.0	0.0	1.0	0.0	0.0
k__Bacteria;p__Proteobacteria;c__Betaproteobacteria;o__Procabacteriales	0.0	0.0	0.0	0.0	0.0	0.0	0.0	0.0	0.0	0.0	0.0	0.0	0.0	0.0	0.0	0.0	0.0	0.0	0.0	0.0	0.0	0.0	0.0	0.0	0.0	0.0	0.0	0.0	0.0	0.0	0.0	0.0	0.0	0.0	0.0	0.0	0.0	0.0	0.0	0.0	0.0	0.0	0.0	0.0	0.0	0.0	0.0	0.0	0.0
k__Bacteria;p__Proteobacteria;c__Betaproteobacteria;o__Rhodocyclales	2.0	9.0	13.0	1.0	7.0	4.0	3.0	0.0	1.0	5.0	3.0	0.0	2.0	1.0	5.0	2.0	2.0	6.0	2.0	5.0	0.0	0.0	3.0	2.0	1.0	4.0	1.0	5.0	4.0	2.0	4.0	7.0	4.0	4.0	1.0	0.0	0.0	1.0	6.0	10.0	4.0	3.0	3.0	1.0	3.0	2.0	2.0	4.0	11.0
k__Bacteria;p__Proteobacteria;c__Deltaproteobacteria;o__	0.0	0.0	0.0	0.0	0.0	0.0	0.0	0.0	0.0	0.0	0.0	0.0	0.0	0.0	0.0	0.0	0.0	0.0	0.0	1.0	0.0	0.0	0.0	0.0	0.0	0.0	0.0	0.0	0.0	0.0	0.0	0.0	0.0	0.0	0.0	0.0	3.0	0.0	0.0	0.0	0.0	0.0	0.0	0.0	0.0	0.0	0.0	0.0	0.0
k__Bacteria;p__Proteobacteria;c__Deltaproteobacteria;o__Bdellovibrionales	1.0	0.0	0.0	0.0	2.0	1.0	2.0	5.0	0.0	1.0	1.0	0.0	1.0	0.0	0.0	1.0	1.0	0.0	0.0	3.0	2.0	1.0	0.0	0.0	1.0	8.0	2.0	2.0	0.0	0.0	3.0	2.0	0.0	5.0	1.0	2.0	1.0	0.0	0.0	1.0	2.0	1.0	0.0	0.0	0.0	3.0	0.0	0.0	0.0
k__Bacteria;p__Proteobacteria;c__Deltaproteobacteria;o__CTD005-82B-02	0.0	0.0	0.0	0.0	0.0	0.0	0.0	0.0	0.0	0.0	1.0	0.0	2.0	0.0	0.0	1.0	0.0	0.0	0.0	0.0	0.0	0.0	0.0	0.0	0.0	3.0	0.0	0.0	0.0	0.0	0.0	1.0	0.0	0.0	0.0	0.0	1.0	0.0	0.0	0.0	0.0	0.0	0.0	0.0	0.0	1.0	0.0	0.0	0.0
k__Bacteria;p__Proteobacteria;c__Deltaproteobacteria;o__Desulfobacterales	0.0	0.0	0.0	0.0	0.0	0.0	0.0	0.0	0.0	0.0	0.0	0.0	0.0	0.0	0.0	0.0	0.0	0.0	0.0	0.0	0.0	0.0	0.0	0.0	0.0	0.0	0.0	0.0	0.0	0.0	0.0	0.0	0.0	0.0	0.0	0.0	0.0	0.0	0.0	0.0	0.0	0.0	0.0	0.0	0.0	0.0	0.0	0.0	0.0
k__Bacteria;p__Proteobacteria;c__Deltaproteobacteria;o__Desulfovibrionales	1.0	0.0	3.0	0.0	0.0	0.0	2.0	0.0	0.0	3.0	0.0	1.0	0.0	1.0	0.0	0.0	0.0	1.0	0.0	0.0	0.0	1.0	0.0	0.0	2.0	0.0	1.0	2.0	0.0	0.0	0.0	2.0	0.0	7.0	7.0	0.0	0.0	1.0	0.0	0.0	0.0	0.0	0.0	8.0	0.0	1.0	3.0	0.0	0.0
k__Bacteria;p__Proteobacteria;c__Deltaproteobacteria;o__Desulfuromonadales	0.0	0.0	0.0	0.0	0.0	0.0	0.0	0.0	0.0	0.0	0.0	0.0	0.0	0.0	0.0	0.0	0.0	0.0	0.0	0.0	0.0	0.0	1.0	0.0	0.0	0.0	0.0	0.0	0.0	0.0	0.0	0.0	0.0	0.0	0.0	0.0	0.0	0.0	0.0	0.0	0.0	0.0	0.0	0.0	0.0	0.0	0.0	0.0	0.0
k__Bacteria;p__Proteobacteria;c__Deltaproteobacteria;o__Entotheonellales	0.0	0.0	0.0	0.0	0.0	0.0	0.0	0.0	0.0	0.0	0.0	0.0	0.0	0.0	0.0	0.0	0.0	0.0	0.0	0.0	0.0	0.0	0.0	0.0	0.0	0.0	0.0	0.0	0.0	0.0	0.0	0.0	0.0	2.0	0.0	0.0	0.0	0.0	0.0	0.0	0.0	0.0	0.0	0.0	0.0	0.0	0.0	0.0	0.0
k__Bacteria;p__Proteobacteria;c__Deltaproteobacteria;o__MIZ46	1.0	1.0	0.0	0.0	0.0	3.0	0.0	1.0	0.0	0.0	1.0	0.0	0.0	1.0	2.0	0.0	1.0	0.0	0.0	0.0	1.0	0.0	0.0	2.0	0.0	1.0	0.0	0.0	0.0	1.0	0.0	0.0	0.0	0.0	0.0	0.0	0.0	2.0	0.0	0.0	0.0	0.0	0.0	0.0	3.0	1.0	0.0	0.0	0.0
k__Bacteria;p__Proteobacteria;c__Deltaproteobacteria;o__Myxococcales	1.0	7.0	6.0	2.0	19.0	3.0	4.0	2.0	1.0	5.0	4.0	2.0	4.0	2.0	2.0	10.0	1.0	8.0	5.0	7.0	3.0	1.0	1.0	9.0	2.0	27.0	7.0	8.0	2.0	2.0	0.0	0.0	1.0	7.0	4.0	2.0	8.0	6.0	5.0	0.0	2.0	6.0	1.0	5.0	0.0	1.0	3.0	2.0	5.0
k__Bacteria;p__Proteobacteria;c__Deltaproteobacteria;o__NB1-j	0.0	0.0	0.0	0.0	0.0	0.0	0.0	0.0	0.0	1.0	0.0	0.0	0.0	0.0	0.0	0.0	0.0	0.0	0.0	0.0	0.0	0.0	0.0	0.0	0.0	0.0	0.0	0.0	0.0	0.0	0.0	0.0	0.0	0.0	0.0	0.0	0.0	0.0	0.0	0.0	0.0	0.0	0.0	0.0	0.0	0.0	0.0	0.0	0.0
k__Bacteria;p__Proteobacteria;c__Deltaproteobacteria;o__NKB15	0.0	0.0	0.0	0.0	0.0	0.0	0.0	0.0	0.0	0.0	0.0	0.0	0.0	0.0	0.0	0.0	0.0	0.0	0.0	0.0	0.0	0.0	0.0	0.0	0.0	0.0	0.0	0.0	0.0	0.0	0.0	0.0	0.0	0.0	0.0	0.0	0.0	0.0	0.0	0.0	0.0	0.0	0.0	0.0	0.0	0.0	0.0	0.0	0.0
k__Bacteria;p__Proteobacteria;c__Deltaproteobacteria;o__Syntrophobacterales	0.0	0.0	0.0	0.0	2.0	0.0	0.0	1.0	1.0	0.0	0.0	0.0	1.0	0.0	0.0	2.0	0.0	1.0	0.0	3.0	1.0	0.0	0.0	0.0	1.0	3.0	0.0	1.0	0.0	0.0	0.0	1.0	0.0	0.0	0.0	0.0	4.0	1.0	0.0	0.0	0.0	0.0	1.0	0.0	0.0	0.0	0.0	0.0	0.0
k__Bacteria;p__Proteobacteria;c__Epsilonproteobacteria;o__	0.0	0.0	0.0	0.0	0.0	0.0	0.0	0.0	0.0	0.0	0.0	0.0	0.0	0.0	0.0	0.0	0.0	0.0	0.0	0.0	0.0	0.0	0.0	0.0	0.0	0.0	0.0	0.0	0.0	0.0	0.0	0.0	0.0	0.0	0.0	0.0	0.0	0.0	0.0	0.0	0.0	0.0	0.0	0.0	0.0	0.0	0.0	0.0	0.0
k__Bacteria;p__Proteobacteria;c__Epsilonproteobacteria;o__Campylobacterales	19.0	14.0	2.0	10.0	10.0	8.0	5.0	7.0	0.0	4.0	7.0	11.0	8.0	9.0	11.0	4.0	7.0	14.0	19.0	6.0	14.0	9.0	20.0	8.0	30.0	7.0	10.0	12.0	7.0	9.0	10.0	15.0	15.0	11.0	4.0	9.0	5.0	17.0	11.0	12.0	10.0	17.0	14.0	29.0	4.0	40.0	25.0	19.0	8.0
k__Bacteria;p__Proteobacteria;c__Gammaproteobacteria;o__	0.0	0.0	0.0	0.0	0.0	1.0	0.0	0.0	1.0	0.0	1.0	0.0	4.0	1.0	8.0	7.0	1.0	5.0	2.0	7.0	6.0	0.0	4.0	1.0	9.0	2.0	16.0	3.0	7.0	8.0	3.0	11.0	4.0	2.0	11.0	2.0	4.0	2.0	2.0	13.0	0.0	1.0	0.0	2.0	4.0	0.0	2.0	6.0	7.0
k__Bacteria;p__Proteobacteria;c__Gammaproteobacteria;o__Aeromonadales	3.0	16.0	4.0	12.0	32.0	51.0	8.0	29.0	426.0	25.0	30.0	7.0	6.0	12.0	12.0	25.0	3.0	25.0	12.0	8.0	59.0	96.0	7.0	16.0	28.0	13.0	17.0	35.0	18.0	3.0	8.0	25.0	4.0	9.0	31.0	17.0	22.0	33.0	22.0	6.0	9.0	19.0	16.0	16.0	3.0	10.0	4.0	14.0	3.0
k__Bacteria;p__Proteobacteria;c__Gammaproteobacteria;o__Alteromonadales	7.0	5.0	3.0	3.0	4.0	3.0	1.0	1.0	54.0	9.0	3.0	0.0	0.0	8.0	5.0	1.0	0.0	3.0	1.0	4.0	27.0	45.0	2.0	23.0	24.0	17.0	6.0	12.0	7.0	3.0	8.0	25.0	21.0	21.0	18.0	16.0	19.0	42.0	11.0	8.0	10.0	6.0	7.0	12.0	12.0	10.0	4.0	7.0	13.0
k__Bacteria;p__Proteobacteria;c__Gammaproteobacteria;o__Cardiobacteriales	0.0	1.0	0.0	0.0	0.0	0.0	0.0	0.0	0.0	1.0	4.0	0.0	2.0	1.0	0.0	1.0	0.0	2.0	0.0	0.0	3.0	2.0	29.0	4.0	16.0	3.0	1.0	1.0	0.0	10.0	0.0	1.0	4.0	0.0	14.0	2.0	7.0	3.0	14.0	12.0	29.0	4.0	3.0	6.0	0.0	5.0	196.0	12.0	2.0
k__Bacteria;p__Proteobacteria;c__Gammaproteobacteria;o__Chromatiales	4.0	5.0	2.0	1.0	19.0	9.0	4.0	3.0	0.0	9.0	5.0	1.0	3.0	1.0	0.0	13.0	0.0	8.0	2.0	3.0	4.0	0.0	2.0	3.0	4.0	16.0	5.0	6.0	3.0	2.0	2.0	6.0	0.0	0.0	2.0	1.0	6.0	5.0	3.0	1.0	4.0	3.0	5.0	4.0	0.0	0.0	2.0	3.0	5.0
k__Bacteria;p__Proteobacteria;c__Gammaproteobacteria;o__Enterobacteriales	29.0	129.0	52.0	72.0	84.0	23.0	24.0	51.0	110.0	30.0	29.0	11.0	63.0	60.0	36.0	21.0	26.0	56.0	17.0	48.0	37.0	8.0	32.0	34.0	16.0	54.0	133.0	18.0	7.0	10.0	35.0	24.0	12.0	110.0	51.0	20.0	45.0	35.0	35.0	93.0	24.0	23.0	12.0	29.0	7.0	33.0	7.0	50.0	37.0
k__Bacteria;p__Proteobacteria;c__Gammaproteobacteria;o__Legionellales	0.0	1.0	0.0	0.0	1.0	0.0	1.0	0.0	0.0	0.0	0.0	0.0	0.0	4.0	1.0	1.0	0.0	1.0	1.0	0.0	2.0	0.0	2.0	2.0	2.0	6.0	2.0	2.0	1.0	1.0	0.0	0.0	1.0	0.0	1.0	0.0	0.0	1.0	1.0	0.0	0.0	1.0	0.0	0.0	1.0	1.0	0.0	0.0	0.0
k__Bacteria;p__Proteobacteria;c__Gammaproteobacteria;o__Methylococcales	0.0	0.0	0.0	0.0	0.0	0.0	0.0	0.0	0.0	0.0	0.0	0.0	0.0	0.0	0.0	0.0	1.0	0.0	0.0	0.0	0.0	0.0	0.0	0.0	0.0	0.0	1.0	0.0	0.0	0.0	0.0	0.0	0.0	0.0	0.0	0.0	0.0	0.0	0.0	0.0	0.0	0.0	0.0	0.0	0.0	0.0	0.0	1.0	0.0
k__Bacteria;p__Proteobacteria;c__Gammaproteobacteria;o__Oceanospirillales	590.0	998.0	455.0	188.0	470.0	106.0	215.0	294.0	378.0	277.0	154.0	36.0	278.0	225.0	267.0	226.0	187.0	285.0	65.0	340.0	95.0	93.0	40.0	97.0	77.0	347.0	169.0	65.0	64.0	86.0	309.0	277.0	140.0	236.0	222.0	74.0	237.0	101.0	569.0	644.0	120.0	89.0	330.0	208.0	214.0	99.0	26.0	122.0	1018.0
k__Bacteria;p__Proteobacteria;c__Gammaproteobacteria;o__Pasteurellales	135.0	137.0	85.0	85.0	95.0	94.0	86.0	90.0	45.0	158.0	471.0	284.0	78.0	125.0	112.0	82.0	87.0	305.0	137.0	158.0	473.0	409.0	129.0	451.0	1983.0	85.0	124.0	326.0	182.0	117.0	164.0	430.0	214.0	250.0	217.0	366.0	411.0	719.0	348.0	97.0	140.0	396.0	396.0	894.0	34.0	649.0	242.0	480.0	253.0
k__Bacteria;p__Proteobacteria;c__Gammaproteobacteria;o__Pseudomonadales	268.0	2175.0	129.0	158.0	280.0	354.0	141.0	255.0	1174.0	283.0	287.0	79.0	314.0	807.0	1348.0	941.0	744.0	393.0	325.0	560.0	641.0	441.0	240.0	304.0	671.0	258.0	1093.0	247.0	423.0	668.0	1122.0	911.0	1058.0	906.0	1320.0	479.0	578.0	566.0	441.0	2024.0	331.0	474.0	401.0	543.0	1970.0	350.0	140.0	1286.0	792.0
k__Bacteria;p__Proteobacteria;c__Gammaproteobacteria;o__Salinisphaerales	0.0	0.0	0.0	0.0	0.0	0.0	0.0	0.0	0.0	0.0	0.0	0.0	0.0	0.0	0.0	0.0	0.0	0.0	0.0	0.0	0.0	0.0	0.0	0.0	0.0	0.0	0.0	0.0	0.0	0.0	0.0	0.0	0.0	0.0	0.0	0.0	0.0	0.0	0.0	0.0	0.0	0.0	0.0	0.0	0.0	0.0	0.0	0.0	0.0
k__Bacteria;p__Proteobacteria;c__Gammaproteobacteria;o__Thiotrichales	0.0	0.0	0.0	0.0	0.0	0.0	0.0	0.0	0.0	0.0	0.0	0.0	0.0	0.0	0.0	0.0	0.0	2.0	0.0	0.0	0.0	0.0	0.0	0.0	0.0	0.0	0.0	0.0	0.0	0.0	0.0	0.0	0.0	0.0	0.0	0.0	0.0	0.0	0.0	0.0	0.0	0.0	0.0	1.0	0.0	0.0	0.0	0.0	0.0
k__Bacteria;p__Proteobacteria;c__Gammaproteobacteria;o__Vibrionales	1.0	0.0	0.0	99.0	2.0	0.0	1.0	1.0	1.0	0.0	0.0	0.0	3.0	1.0	0.0	0.0	0.0	0.0	0.0	0.0	0.0	0.0	0.0	0.0	0.0	0.0	5.0	0.0	0.0	0.0	0.0	0.0	0.0	0.0	1.0	0.0	0.0	2.0	5.0	0.0	0.0	0.0	29.0	10.0	8.0	2.0	0.0	0.0	4.0
k__Bacteria;p__Proteobacteria;c__Gammaproteobacteria;o__Xanthomonadales	55.0	27.0	27.0	22.0	61.0	50.0	56.0	31.0	23.0	42.0	34.0	12.0	44.0	34.0	50.0	83.0	66.0	27.0	6.0	33.0	84.0	18.0	5.0	36.0	26.0	66.0	27.0	24.0	19.0	26.0	35.0	57.0	13.0	52.0	31.0	11.0	27.0	48.0	21.0	68.0	37.0	21.0	17.0	21.0	17.0	8.0	9.0	34.0	32.0
k__Bacteria;p__SC3;c__;o__	0.0	0.0	0.0	0.0	0.0	0.0	0.0	0.0	0.0	0.0	0.0	0.0	0.0	0.0	0.0	0.0	0.0	0.0	0.0	0.0	0.0	0.0	0.0	0.0	0.0	0.0	0.0	0.0	0.0	0.0	0.0	0.0	0.0	0.0	0.0	0.0	0.0	0.0	0.0	0.0	0.0	0.0	0.0	0.0	0.0	0.0	0.0	0.0	0.0
k__Bacteria;p__SC4;c__;o__	0.0	0.0	0.0	0.0	0.0	0.0	0.0	1.0	1.0	0.0	0.0	0.0	0.0	0.0	0.0	2.0	1.0	0.0	0.0	5.0	0.0	0.0	0.0	0.0	0.0	4.0	2.0	1.0	1.0	0.0	0.0	1.0	0.0	0.0	0.0	0.0	2.0	1.0	2.0	4.0	0.0	2.0	1.0	0.0	0.0	0.0	0.0	2.0	0.0
k__Bacteria;p__SPAM;c__;o__	0.0	1.0	0.0	0.0	0.0	1.0	0.0	0.0	0.0	0.0	0.0	0.0	0.0	0.0	0.0	0.0	1.0	0.0	0.0	0.0	0.0	0.0	0.0	0.0	0.0	0.0	0.0	0.0	0.0	0.0	0.0	3.0	0.0	0.0	0.0	0.0	0.0	1.0	0.0	0.0	0.0	0.0	0.0	0.0	0.0	0.0	0.0	0.0	0.0
k__Bacteria;p__SR1;c__;o__	2.0	1.0	0.0	1.0	0.0	1.0	0.0	1.0	0.0	3.0	1.0	0.0	0.0	0.0	3.0	0.0	0.0	0.0	0.0	1.0	4.0	0.0	0.0	0.0	5.0	1.0	3.0	2.0	0.0	0.0	0.0	2.0	0.0	1.0	0.0	1.0	0.0	0.0	1.0	0.0	2.0	5.0	1.0	0.0	0.0	2.0	1.0	13.0	1.0
k__Bacteria;p__Spirochaetes;c__Brachyspirae;o__Brachyspirales	0.0	0.0	0.0	0.0	0.0	0.0	0.0	0.0	0.0	0.0	0.0	0.0	0.0	0.0	0.0	0.0	0.0	0.0	0.0	0.0	0.0	0.0	0.0	0.0	0.0	0.0	0.0	0.0	0.0	0.0	0.0	0.0	0.0	0.0	0.0	0.0	0.0	0.0	0.0	0.0	0.0	0.0	0.0	0.0	0.0	0.0	0.0	0.0	0.0
k__Bacteria;p__Spirochaetes;c__Leptospirae;o__Leptospirales	0.0	0.0	0.0	0.0	0.0	0.0	0.0	0.0	0.0	0.0	0.0	0.0	0.0	0.0	0.0	0.0	0.0	0.0	0.0	0.0	0.0	0.0	0.0	0.0	0.0	0.0	0.0	0.0	0.0	0.0	0.0	0.0	0.0	0.0	0.0	0.0	0.0	0.0	0.0	0.0	0.0	0.0	0.0	0.0	0.0	0.0	0.0	0.0	0.0
k__Bacteria;p__Spirochaetes;c__SP_WWE1;o__	0.0	0.0	0.0	0.0	0.0	0.0	0.0	0.0	0.0	0.0	0.0	0.0	0.0	0.0	0.0	0.0	0.0	0.0	0.0	0.0	0.0	0.0	0.0	0.0	0.0	0.0	0.0	0.0	0.0	0.0	0.0	0.0	0.0	0.0	0.0	0.0	0.0	0.0	0.0	0.0	0.0	0.0	0.0	0.0	0.0	0.0	0.0	0.0	0.0
k__Bacteria;p__Spirochaetes;c__Spirochaetes (class);o__Spirochaetales	1.0	2.0	0.0	3.0	0.0	2.0	1.0	2.0	0.0	1.0	52.0	6.0	1.0	6.0	1.0	5.0	0.0	6.0	1.0	2.0	6.0	13.0	4.0	11.0	20.0	1.0	0.0	7.0	7.0	4.0	7.0	7.0	8.0	7.0	0.0	2.0	7.0	24.0	12.0	1.0	3.0	7.0	13.0	46.0	7.0	22.0	4.0	18.0	10.0
k__Bacteria;p__Synergistetes;c__Synergistia;o__Synergistales	0.0	0.0	0.0	0.0	0.0	0.0	0.0	0.0	0.0	0.0	6.0	0.0	0.0	5.0	0.0	0.0	0.0	0.0	0.0	0.0	0.0	3.0	0.0	4.0	4.0	0.0	0.0	0.0	2.0	0.0	0.0	0.0	0.0	0.0	1.0	1.0	3.0	2.0	1.0	0.0	0.0	0.0	0.0	0.0	0.0	1.0	0.0	0.0	1.0
k__Bacteria;p__TM6;c__;o__	0.0	0.0	0.0	0.0	0.0	0.0	0.0	0.0	0.0	0.0	0.0	0.0	0.0	0.0	0.0	0.0	0.0	0.0	0.0	0.0	0.0	0.0	0.0	0.0	0.0	0.0	0.0	0.0	0.0	0.0	0.0	0.0	0.0	0.0	0.0	0.0	0.0	0.0	0.0	0.0	0.0	0.0	0.0	0.0	0.0	0.0	0.0	0.0	0.0
k__Bacteria;p__TM7;c__;o__	0.0	0.0	0.0	0.0	0.0	0.0	0.0	0.0	0.0	0.0	0.0	0.0	0.0	0.0	0.0	0.0	0.0	0.0	0.0	0.0	0.0	0.0	0.0	0.0	0.0	0.0	0.0	0.0	0.0	0.0	0.0	0.0	0.0	0.0	0.0	0.0	0.0	0.0	0.0	0.0	0.0	0.0	0.0	0.0	0.0	0.0	0.0	0.0	0.0
k__Bacteria;p__TM7;c__TM7-1;o__	0.0	0.0	0.0	0.0	0.0	0.0	0.0	0.0	0.0	0.0	0.0	0.0	0.0	0.0	0.0	0.0	0.0	0.0	0.0	0.0	0.0	0.0	0.0	0.0	0.0	0.0	0.0	0.0	0.0	0.0	0.0	0.0	0.0	0.0	0.0	0.0	0.0	0.0	0.0	0.0	0.0	0.0	0.0	0.0	0.0	0.0	0.0	0.0	0.0
k__Bacteria;p__TM7;c__TM7-3;o__CW040	0.0	0.0	0.0	0.0	0.0	0.0	0.0	0.0	0.0	0.0	0.0	0.0	0.0	0.0	0.0	0.0	0.0	0.0	0.0	0.0	2.0	0.0	0.0	0.0	0.0	0.0	0.0	0.0	0.0	0.0	0.0	0.0	0.0	0.0	0.0	0.0	0.0	0.0	0.0	0.0	0.0	0.0	0.0	0.0	0.0	0.0	0.0	0.0	0.0
k__Bacteria;p__TM7;c__TM7-3;o__EW055	1.0	2.0	0.0	0.0	0.0	0.0	0.0	0.0	0.0	2.0	0.0	0.0	0.0	0.0	1.0	0.0	0.0	0.0	0.0	1.0	0.0	0.0	2.0	0.0	0.0	0.0	0.0	0.0	0.0	0.0	1.0	0.0	0.0	0.0	0.0	0.0	3.0	0.0	0.0	0.0	0.0	0.0	1.0	0.0	0.0	0.0	0.0	1.0	2.0
k__Bacteria;p__TM7;c__TM7-3;o__I025	0.0	0.0	0.0	0.0	0.0	0.0	0.0	0.0	0.0	0.0	0.0	0.0	0.0	0.0	0.0	0.0	0.0	0.0	0.0	0.0	0.0	0.0	0.0	0.0	0.0	0.0	0.0	0.0	0.0	0.0	0.0	0.0	0.0	0.0	0.0	0.0	0.0	0.0	0.0	0.0	0.0	0.0	0.0	0.0	0.0	0.0	0.0	0.0	0.0
k__Bacteria;p__Tenericutes;c__;o__	0.0	0.0	0.0	0.0	0.0	0.0	0.0	0.0	0.0	0.0	0.0	0.0	0.0	0.0	0.0	0.0	0.0	0.0	0.0	0.0	0.0	0.0	0.0	0.0	0.0	0.0	0.0	0.0	0.0	0.0	0.0	1.0	0.0	0.0	0.0	0.0	0.0	0.0	0.0	0.0	0.0	0.0	0.0	0.0	0.0	0.0	0.0	0.0	0.0
k__Bacteria;p__Tenericutes;c__Erysipelotrichi;o__Erysipelotrichales	29.0	43.0	1.0	3.0	16.0	5.0	15.0	5.0	1.0	7.0	14.0	4.0	14.0	11.0	9.0	3.0	5.0	19.0	13.0	2.0	86.0	68.0	7.0	25.0	19.0	13.0	12.0	125.0	45.0	10.0	41.0	20.0	7.0	20.0	4.0	6.0	26.0	25.0	57.0	3.0	10.0	17.0	35.0	31.0	0.0	69.0	19.0	34.0	24.0
k__Bacteria;p__Tenericutes;c__ML615J-28;o__	0.0	0.0	0.0	0.0	0.0	0.0	0.0	0.0	0.0	0.0	0.0	0.0	0.0	0.0	0.0	0.0	0.0	0.0	0.0	0.0	0.0	0.0	0.0	0.0	0.0	0.0	0.0	0.0	0.0	0.0	0.0	0.0	0.0	0.0	0.0	0.0	0.0	0.0	0.0	0.0	0.0	0.0	0.0	0.0	0.0	0.0	0.0	0.0	0.0
k__Bacteria;p__Tenericutes;c__Mollicutes;o__Acholeplasmatales	0.0	0.0	0.0	0.0	0.0	0.0	0.0	0.0	0.0	0.0	1.0	0.0	0.0	0.0	0.0	0.0	0.0	0.0	0.0	0.0	0.0	31.0	0.0	0.0	0.0	0.0	0.0	0.0	0.0	0.0	0.0	0.0	0.0	0.0	0.0	1.0	0.0	0.0	0.0	0.0	4.0	13.0	38.0	32.0	0.0	15.0	3.0	6.0	5.0
k__Bacteria;p__Tenericutes;c__Mollicutes;o__Anaeroplasmatales	0.0	0.0	0.0	0.0	0.0	0.0	0.0	0.0	0.0	0.0	0.0	0.0	0.0	0.0	0.0	0.0	0.0	0.0	0.0	0.0	0.0	0.0	0.0	0.0	0.0	0.0	0.0	0.0	0.0	0.0	0.0	0.0	0.0	0.0	0.0	0.0	0.0	0.0	0.0	0.0	0.0	0.0	0.0	0.0	0.0	0.0	0.0	1.0	0.0
k__Bacteria;p__Tenericutes;c__Mollicutes;o__Entomoplasmatales	0.0	0.0	0.0	0.0	0.0	0.0	0.0	0.0	0.0	0.0	0.0	0.0	0.0	0.0	0.0	0.0	0.0	0.0	0.0	0.0	0.0	0.0	0.0	0.0	0.0	0.0	0.0	0.0	0.0	0.0	0.0	0.0	0.0	0.0	0.0	0.0	0.0	0.0	0.0	0.0	0.0	0.0	0.0	0.0	0.0	0.0	0.0	0.0	0.0
k__Bacteria;p__Tenericutes;c__Mollicutes;o__Mycoplasmatales	18.0	18.0	0.0	6.0	8.0	8.0	5.0	11.0	3.0	22.0	61.0	24.0	13.0	26.0	81.0	13.0	69.0	36.0	47.0	7.0	37.0	50.0	8.0	11.0	48.0	11.0	25.0	36.0	28.0	8.0	13.0	16.0	6.0	22.0	33.0	22.0	148.0	115.0	65.0	21.0	29.0	39.0	31.0	42.0	10.0	20.0	89.0	81.0	84.0
k__Bacteria;p__Tenericutes;c__Mollicutes;o__RF39	0.0	0.0	0.0	0.0	0.0	0.0	0.0	0.0	0.0	0.0	0.0	0.0	0.0	0.0	0.0	0.0	0.0	0.0	0.0	0.0	0.0	0.0	0.0	0.0	0.0	0.0	0.0	0.0	0.0	0.0	0.0	0.0	0.0	0.0	0.0	0.0	0.0	0.0	0.0	0.0	0.0	0.0	0.0	0.0	0.0	0.0	0.0	0.0	0.0
k__Bacteria;p__Thermi;c__Deinococci;o__Deinococcales	10.0	10.0	127.0	5.0	13.0	1.0	5.0	15.0	7.0	28.0	9.0	4.0	13.0	18.0	34.0	20.0	16.0	17.0	4.0	10.0	9.0	3.0	28.0	5.0	7.0	7.0	36.0	10.0	9.0	36.0	52.0	13.0	29.0	38.0	49.0	15.0	13.0	13.0	10.0	44.0	20.0	12.0	8.0	9.0	0.0	12.0	2.0	10.0	52.0
k__Bacteria;p__Thermi;c__Deinococci;o__Thermales	1.0	0.0	6.0	0.0	0.0	0.0	0.0	0.0	0.0	5.0	0.0	0.0	1.0	2.0	0.0	0.0	1.0	0.0	0.0	0.0	0.0	0.0	0.0	0.0	0.0	0.0	0.0	0.0	0.0	0.0	0.0	0.0	2.0	0.0	0.0	0.0	0.0	0.0	0.0	1.0	0.0	0.0	0.0	1.0	0.0	0.0	0.0	0.0	0.0
k__Bacteria;p__Thermotogae;c__Thermotogae (class);o__Thermotogales	1.0	0.0	0.0	0.0	1.0	0.0	0.0	1.0	0.0	0.0	0.0	0.0	1.0	0.0	0.0	0.0	0.0	0.0	0.0	0.0	0.0	0.0	0.0	0.0	0.0	0.0	0.0	0.0	0.0	0.0	0.0	0.0	0.0	0.0	0.0	0.0	0.0	0.0	0.0	0.0	0.0	0.0	0.0	0.0	0.0	0.0	0.0	0.0	0.0
k__Bacteria;p__Verrucomicrobia;c__;o__	0.0	0.0	0.0	0.0	0.0	0.0	0.0	0.0	0.0	0.0	0.0	0.0	0.0	0.0	0.0	0.0	0.0	1.0	0.0	0.0	0.0	0.0	0.0	0.0	0.0	0.0	0.0	0.0	0.0	0.0	0.0	0.0	0.0	0.0	0.0	0.0	0.0	0.0	0.0	0.0	0.0	0.0	0.0	0.0	0.0	0.0	0.0	0.0	0.0
k__Bacteria;p__Verrucomicrobia;c__;o__Methylacidiphilales	0.0	0.0	0.0	0.0	0.0	0.0	0.0	0.0	0.0	0.0	0.0	0.0	0.0	0.0	0.0	0.0	0.0	0.0	0.0	0.0	0.0	0.0	0.0	0.0	0.0	0.0	0.0	0.0	0.0	0.0	0.0	0.0	0.0	0.0	0.0	0.0	0.0	0.0	0.0	0.0	0.0	0.0	0.0	0.0	0.0	0.0	0.0	0.0	0.0
k__Bacteria;p__Verrucomicrobia;c__Opitutae;o__	0.0	1.0	0.0	0.0	0.0	1.0	0.0	0.0	0.0	2.0	0.0	0.0	0.0	0.0	0.0	1.0	0.0	0.0	1.0	0.0	0.0	0.0	0.0	0.0	0.0	0.0	0.0	0.0	0.0	1.0	0.0	0.0	0.0	0.0	0.0	0.0	1.0	0.0	0.0	0.0	0.0	0.0	0.0	0.0	0.0	0.0	0.0	0.0	0.0
k__Bacteria;p__Verrucomicrobia;c__Opitutae;o__Puniceicoccales	0.0	0.0	0.0	0.0	0.0	0.0	0.0	0.0	0.0	0.0	0.0	0.0	0.0	0.0	0.0	0.0	0.0	0.0	0.0	0.0	0.0	0.0	0.0	0.0	0.0	0.0	0.0	0.0	0.0	0.0	0.0	0.0	0.0	0.0	0.0	0.0	0.0	0.0	0.0	0.0	0.0	0.0	0.0	0.0	0.0	0.0	0.0	0.0	0.0
k__Bacteria;p__Verrucomicrobia;c__Spartobacteria;o__	0.0	0.0	0.0	0.0	7.0	3.0	0.0	5.0	1.0	6.0	2.0	0.0	1.0	4.0	0.0	0.0	4.0	5.0	0.0	1.0	1.0	0.0	0.0	0.0	1.0	9.0	1.0	1.0	0.0	0.0	0.0	0.0	4.0	0.0	0.0	0.0	3.0	2.0	3.0	0.0	0.0	0.0	0.0	1.0	0.0	2.0	1.0	2.0	0.0
k__Bacteria;p__Verrucomicrobia;c__TP21;o__	0.0	0.0	0.0	0.0	0.0	0.0	0.0	0.0	0.0	0.0	0.0	0.0	0.0	0.0	0.0	0.0	0.0	0.0	0.0	0.0	0.0	0.0	0.0	0.0	0.0	0.0	0.0	0.0	0.0	0.0	0.0	0.0	0.0	0.0	0.0	0.0	0.0	0.0	0.0	0.0	0.0	0.0	0.0	0.0	0.0	0.0	0.0	0.0	0.0
k__Bacteria;p__Verrucomicrobia;c__Verrucomicrobiae;o__Verrucomicrobiales	0.0	6.0	16.0	5.0	3.0	7.0	30.0	3.0	3.0	3.0	3.0	0.0	3.0	7.0	4.0	6.0	4.0	5.0	2.0	3.0	3.0	2.0	1.0	2.0	3.0	31.0	3.0	4.0	2.0	4.0	9.0	5.0	1.0	294.0	4.0	1.0	1.0	2.0	2.0	0.0	3.0	3.0	1.0	0.0	0.0	2.0	0.0	2.0	2.0
k__Bacteria;p__WPS-2;c__;o__	0.0	0.0	0.0	0.0	0.0	0.0	0.0	0.0	0.0	0.0	0.0	0.0	0.0	0.0	0.0	0.0	0.0	0.0	0.0	0.0	0.0	0.0	0.0	0.0	1.0	1.0	0.0	0.0	1.0	0.0	0.0	0.0	0.0	0.0	0.0	0.0	0.0	0.0	0.0	0.0	0.0	3.0	0.0	0.0	0.0	0.0	0.0	0.0	0.0
k__Bacteria;p__WS3;c__PRR-12;o__	0.0	0.0	0.0	0.0	0.0	0.0	0.0	0.0	0.0	0.0	0.0	0.0	0.0	0.0	0.0	0.0	0.0	0.0	0.0	0.0	0.0	0.0	0.0	0.0	0.0	0.0	0.0	0.0	0.0	0.0	0.0	0.0	0.0	0.0	0.0	0.0	0.0	0.0	0.0	0.0	0.0	0.0	0.0	0.0	0.0	0.0	0.0	0.0	0.0
k__Bacteria;p__WS3;c__PRR-12;o__LCP-67	0.0	0.0	0.0	0.0	0.0	0.0	0.0	0.0	0.0	0.0	0.0	0.0	0.0	0.0	0.0	0.0	0.0	0.0	0.0	0.0	0.0	0.0	0.0	0.0	0.0	0.0	0.0	0.0	0.0	0.0	0.0	0.0	0.0	0.0	0.0	0.0	0.0	0.0	0.0	0.0	0.0	0.0	0.0	0.0	0.0	0.0	0.0	0.0	0.0
k__Bacteria;p__WS3;c__PRR-12;o__PRR-10	0.0	0.0	0.0	0.0	0.0	0.0	0.0	0.0	0.0	0.0	0.0	0.0	0.0	0.0	0.0	0.0	0.0	0.0	0.0	0.0	0.0	0.0	0.0	0.0	0.0	0.0	0.0	0.0	0.0	0.0	0.0	0.0	0.0	0.0	0.0	0.0	0.0	0.0	0.0	0.0	0.0	0.0	0.0	0.0	0.0	0.0	0.0	0.0	0.0
k__Bacteria;p__ZB2;c__;o__	0.0	0.0	0.0	0.0	0.0	0.0	0.0	0.0	0.0	0.0	0.0	0.0	0.0	0.0	0.0	0.0	0.0	0.0	0.0	0.0	0.0	0.0	0.0	0.0	0.0	0.0	0.0	0.0	0.0	0.0	0.0	0.0	0.0	0.0	0.0	0.0	0.0	0.0	0.0	0.0	0.0	0.0	0.0	0.0	0.0	0.0	0.0	0.0	0.0
[truncated: 84 more columns]
