# Supplementary material for: Moving pictures of the human microbiome
Source: Genome Biol. 2011 May 30;12(5):R50. doi: 10.1186/gb-2011-12-5-r50 (PMC3271711; doi:10.1186/gb-2011-12-5-r50)
Supplement: Additional file 15 — Temporal variation in phylum, class, order, family, and genus abundances (F4 right palm). The x-axis scale differs between M3 and F4 plots. [file gb-2011-12-5-r50-S15.ZIP › AdditionalFile15/raw_data/F4_R_palm_L5.txt]

# QIIME v1.2.1 OTU table
#OTU ID	0	1	2	3	4	5	6	8	9	10	11	12	13	14	15	16	17	18	19	20	21	22	23	24	25	26	27	28	29	30	31	42	43	44	45	46	47	49	50	51	53	54	55	56	57	58	59	60	61
k__Archaea;p__Crenarchaeota;c__Sd-NA;o__NRP-J;f__	0.0	0.0	0.0	0.0	0.0	0.0	0.0	0.0	0.0	0.0	0.0	0.0	0.0	0.0	0.0	0.0	0.0	0.0	0.0	0.0	0.0	0.0	0.0	0.0	0.0	0.0	0.0	0.0	0.0	0.0	0.0	0.0	0.0	0.0	0.0	0.0	0.0	0.0	0.0	0.0	0.0	0.0	0.0	0.0	0.0	0.0	0.0	0.0	0.0
k__Archaea;p__Crenarchaeota;c__Thaumarchaeota;o__Cenarchaeales;f__Cenarchaeaceae	0.0	0.0	0.0	0.0	0.0	0.0	0.0	0.0	0.0	0.0	0.0	0.0	0.0	0.0	0.0	0.0	0.0	0.0	0.0	0.0	0.0	0.0	0.0	0.0	0.0	0.0	0.0	0.0	0.0	0.0	0.0	0.0	0.0	0.0	0.0	0.0	0.0	0.0	0.0	0.0	0.0	0.0	0.0	0.0	0.0	0.0	0.0	0.0	0.0
k__Archaea;p__Crenarchaeota;c__Thaumarchaeota;o__Nitrososphaerales;f__Nitrososphaeraceae	1.0	8.0	0.0	1.0	4.0	1.0	2.0	2.0	0.0	2.0	2.0	0.0	2.0	3.0	0.0	17.0	3.0	5.0	1.0	0.0	1.0	1.0	1.0	0.0	3.0	10.0	4.0	4.0	0.0	0.0	0.0	1.0	1.0	2.0	2.0	2.0	4.0	3.0	2.0	0.0	1.0	5.0	0.0	2.0	0.0	0.0	2.0	3.0	0.0
k__Archaea;p__Euryarchaeota;c__Halobacteria;o__Halobacteriales;f__Halobacteriaceae	0.0	0.0	0.0	0.0	0.0	0.0	0.0	0.0	0.0	0.0	0.0	0.0	0.0	0.0	0.0	0.0	0.0	0.0	0.0	0.0	0.0	0.0	0.0	0.0	0.0	0.0	0.0	0.0	0.0	0.0	0.0	0.0	0.0	0.0	0.0	0.0	0.0	0.0	0.0	0.0	0.0	0.0	0.0	0.0	0.0	0.0	0.0	0.0	0.0
k__Archaea;p__Euryarchaeota;c__Methanobacteria;o__Methanobacteriales;f__Methanobacteriaceae	0.0	0.0	0.0	0.0	0.0	0.0	0.0	0.0	0.0	0.0	0.0	0.0	0.0	0.0	0.0	0.0	0.0	0.0	0.0	0.0	0.0	0.0	0.0	0.0	0.0	0.0	0.0	0.0	0.0	0.0	0.0	0.0	0.0	0.0	0.0	0.0	0.0	0.0	0.0	0.0	0.0	0.0	0.0	0.0	0.0	0.0	0.0	0.0	0.0
k__Archaea;p__Euryarchaeota;c__Methanomicrobia;o__Methanomicrobiales;f__	0.0	0.0	0.0	0.0	0.0	0.0	0.0	0.0	0.0	0.0	0.0	0.0	0.0	0.0	0.0	0.0	0.0	0.0	0.0	0.0	0.0	0.0	0.0	0.0	0.0	0.0	0.0	0.0	0.0	0.0	0.0	0.0	0.0	0.0	0.0	0.0	0.0	0.0	0.0	0.0	0.0	0.0	0.0	0.0	0.0	0.0	0.0	0.0	0.0
k__Archaea;p__Euryarchaeota;c__Methanomicrobia;o__Methanomicrobiales;f__Methanocorpusculaceae	0.0	0.0	0.0	0.0	0.0	0.0	0.0	0.0	0.0	0.0	0.0	0.0	0.0	0.0	0.0	0.0	0.0	0.0	0.0	0.0	0.0	0.0	0.0	0.0	0.0	0.0	0.0	0.0	0.0	0.0	5.0	0.0	0.0	0.0	0.0	0.0	0.0	0.0	0.0	0.0	0.0	0.0	0.0	0.0	0.0	0.0	0.0	0.0	0.0
k__Archaea;p__Euryarchaeota;c__Methanomicrobia;o__Methanosarcinales;f__	0.0	0.0	0.0	0.0	0.0	0.0	0.0	0.0	0.0	0.0	0.0	0.0	0.0	0.0	0.0	0.0	0.0	0.0	0.0	0.0	0.0	0.0	0.0	0.0	0.0	0.0	0.0	0.0	0.0	0.0	0.0	0.0	0.0	0.0	0.0	0.0	0.0	0.0	0.0	0.0	0.0	0.0	0.0	0.0	0.0	0.0	0.0	0.0	0.0
k__Archaea;p__Euryarchaeota;c__Methanomicrobia;o__Methanosarcinales;f__Methanosaetaceae	0.0	0.0	0.0	0.0	0.0	0.0	0.0	0.0	0.0	0.0	0.0	0.0	0.0	0.0	0.0	0.0	0.0	0.0	0.0	0.0	0.0	0.0	0.0	0.0	0.0	0.0	0.0	0.0	0.0	0.0	0.0	0.0	0.0	0.0	0.0	0.0	0.0	0.0	0.0	0.0	0.0	0.0	0.0	0.0	0.0	0.0	0.0	0.0	0.0
k__Archaea;p__Euryarchaeota;c__Methanomicrobia;o__Methanosarcinales;f__Methanosarcinaceae	0.0	0.0	0.0	0.0	0.0	0.0	0.0	0.0	0.0	0.0	0.0	0.0	0.0	0.0	0.0	0.0	0.0	0.0	0.0	0.0	0.0	0.0	0.0	0.0	0.0	0.0	0.0	0.0	0.0	0.0	0.0	0.0	0.0	0.0	0.0	0.0	0.0	0.0	0.0	0.0	0.0	0.0	0.0	0.0	0.0	0.0	0.0	0.0	0.0
k__Archaea;p__Euryarchaeota;c__Thermoplasmata;o__E2;f__Marine group II	0.0	0.0	0.0	0.0	0.0	0.0	0.0	0.0	0.0	0.0	0.0	0.0	0.0	0.0	0.0	0.0	0.0	0.0	0.0	0.0	0.0	0.0	0.0	0.0	0.0	0.0	0.0	0.0	0.0	0.0	0.0	0.0	0.0	0.0	0.0	0.0	0.0	0.0	0.0	0.0	0.0	0.0	0.0	0.0	0.0	0.0	0.0	0.0	0.0
k__Archaea;p__Euryarchaeota;c__Thermoplasmata;o__E2;f__WCHD3-02	0.0	0.0	0.0	0.0	0.0	0.0	0.0	0.0	0.0	0.0	0.0	0.0	0.0	0.0	0.0	0.0	0.0	0.0	0.0	0.0	0.0	0.0	0.0	0.0	0.0	0.0	0.0	0.0	0.0	0.0	0.0	0.0	0.0	0.0	0.0	0.0	0.0	0.0	0.0	0.0	0.0	0.0	0.0	0.0	0.0	0.0	0.0	0.0	0.0
k__Bacteria;p__;c__;o__;f__	0.0	0.0	0.0	0.0	0.0	0.0	0.0	0.0	0.0	0.0	0.0	0.0	0.0	0.0	0.0	0.0	0.0	0.0	0.0	0.0	0.0	0.0	0.0	0.0	0.0	0.0	0.0	0.0	0.0	0.0	0.0	0.0	0.0	0.0	0.0	0.0	0.0	0.0	0.0	0.0	0.0	0.0	0.0	0.0	0.0	0.0	0.0	0.0	0.0
k__Bacteria;p__ABY1_OD1;c__;o__;f__	0.0	0.0	0.0	0.0	0.0	0.0	0.0	0.0	0.0	0.0	0.0	0.0	0.0	0.0	0.0	0.0	0.0	0.0	0.0	0.0	0.0	0.0	0.0	0.0	0.0	0.0	0.0	0.0	0.0	0.0	0.0	0.0	0.0	0.0	0.0	0.0	0.0	0.0	0.0	0.0	0.0	0.0	0.0	0.0	0.0	0.0	0.0	0.0	0.0
k__Bacteria;p__AD3;c__ABS-6;o__;f__	0.0	0.0	0.0	0.0	0.0	0.0	0.0	0.0	0.0	0.0	0.0	0.0	0.0	0.0	0.0	0.0	0.0	0.0	0.0	0.0	0.0	0.0	0.0	0.0	0.0	0.0	0.0	0.0	0.0	0.0	0.0	0.0	0.0	0.0	0.0	0.0	0.0	0.0	0.0	0.0	0.0	0.0	0.0	0.0	0.0	0.0	0.0	0.0	0.0
k__Bacteria;p__AD3;c__JG37-AG-4;o__;f__	0.0	0.0	0.0	0.0	0.0	0.0	0.0	0.0	0.0	0.0	0.0	0.0	0.0	0.0	0.0	0.0	0.0	0.0	0.0	0.0	0.0	0.0	0.0	0.0	0.0	0.0	0.0	0.0	0.0	0.0	0.0	0.0	0.0	0.0	0.0	0.0	0.0	0.0	0.0	0.0	0.0	0.0	0.0	0.0	0.0	0.0	0.0	0.0	0.0
k__Bacteria;p__Acidobacteria;c__;o__;f__	0.0	1.0	0.0	0.0	0.0	1.0	0.0	0.0	0.0	0.0	0.0	0.0	0.0	0.0	1.0	0.0	0.0	0.0	0.0	0.0	1.0	0.0	0.0	0.0	0.0	0.0	0.0	0.0	2.0	0.0	0.0	0.0	0.0	0.0	0.0	1.0	0.0	0.0	0.0	0.0	0.0	0.0	0.0	0.0	0.0	0.0	0.0	0.0	0.0
k__Bacteria;p__Acidobacteria;c__;o__;f__Koribacteraceae	0.0	0.0	0.0	0.0	0.0	0.0	0.0	0.0	0.0	0.0	0.0	0.0	0.0	0.0	0.0	0.0	0.0	0.0	0.0	0.0	1.0	0.0	0.0	0.0	0.0	0.0	0.0	0.0	0.0	0.0	0.0	0.0	0.0	0.0	0.0	0.0	0.0	0.0	0.0	0.0	0.0	0.0	1.0	0.0	0.0	0.0	0.0	0.0	0.0
k__Bacteria;p__Acidobacteria;c__Acidobacteria (class);o__Acidobacteriales;f__	11.0	11.0	10.0	0.0	40.0	11.0	9.0	13.0	4.0	10.0	7.0	1.0	10.0	11.0	2.0	15.0	4.0	21.0	3.0	15.0	8.0	4.0	1.0	8.0	4.0	39.0	15.0	5.0	3.0	9.0	2.0	4.0	12.0	3.0	14.0	3.0	26.0	7.0	9.0	5.0	17.0	11.0	6.0	14.0	0.0	6.0	8.0	10.0	8.0
k__Bacteria;p__Acidobacteria;c__Acidobacteria (class);o__Acidobacteriales;f__Acidobacteriaceae	0.0	1.0	0.0	0.0	2.0	1.0	0.0	0.0	0.0	1.0	0.0	0.0	0.0	0.0	2.0	1.0	0.0	2.0	1.0	0.0	0.0	0.0	0.0	0.0	0.0	0.0	0.0	0.0	1.0	0.0	0.0	0.0	1.0	0.0	0.0	0.0	0.0	0.0	0.0	0.0	20.0	3.0	0.0	0.0	0.0	1.0	0.0	0.0	4.0
k__Bacteria;p__Acidobacteria;c__Acidobacteria-5;o__;f__	0.0	0.0	0.0	0.0	0.0	0.0	0.0	2.0	0.0	1.0	0.0	0.0	0.0	0.0	0.0	0.0	0.0	0.0	0.0	0.0	0.0	0.0	0.0	0.0	0.0	1.0	0.0	0.0	0.0	0.0	0.0	0.0	0.0	0.0	0.0	0.0	0.0	0.0	0.0	0.0	0.0	0.0	1.0	0.0	0.0	0.0	0.0	0.0	2.0
k__Bacteria;p__Acidobacteria;c__Chloracidobacteria;o__;f__	1.0	2.0	0.0	4.0	12.0	8.0	8.0	5.0	0.0	11.0	3.0	3.0	5.0	5.0	1.0	7.0	0.0	6.0	2.0	5.0	3.0	2.0	1.0	14.0	12.0	6.0	8.0	3.0	1.0	7.0	2.0	5.0	1.0	3.0	5.0	1.0	3.0	4.0	8.0	0.0	2.0	413.0	0.0	2.0	0.0	4.0	1.0	4.0	4.0
k__Bacteria;p__Acidobacteria;c__Holophagae;o__Holophagales;f__Holophagaceae	0.0	0.0	0.0	0.0	0.0	0.0	0.0	0.0	0.0	0.0	0.0	0.0	0.0	0.0	0.0	0.0	0.0	0.0	0.0	0.0	0.0	0.0	0.0	0.0	0.0	0.0	0.0	0.0	0.0	0.0	0.0	0.0	0.0	0.0	0.0	0.0	0.0	0.0	0.0	0.0	0.0	0.0	0.0	0.0	0.0	0.0	0.0	0.0	0.0
k__Bacteria;p__Acidobacteria;c__MVS-40;o__;f__	0.0	0.0	0.0	0.0	0.0	0.0	0.0	0.0	0.0	0.0	0.0	0.0	0.0	0.0	0.0	0.0	0.0	0.0	0.0	0.0	0.0	0.0	0.0	0.0	0.0	0.0	0.0	0.0	0.0	0.0	0.0	1.0	0.0	0.0	0.0	0.0	0.0	0.0	0.0	0.0	0.0	0.0	0.0	0.0	0.0	1.0	0.0	0.0	0.0
k__Bacteria;p__Acidobacteria;c__OS-K;o__;f__	0.0	0.0	0.0	0.0	0.0	0.0	0.0	0.0	0.0	0.0	0.0	0.0	0.0	0.0	0.0	0.0	0.0	0.0	0.0	0.0	0.0	0.0	0.0	0.0	0.0	0.0	0.0	0.0	0.0	0.0	0.0	0.0	0.0	0.0	0.0	0.0	0.0	0.0	0.0	0.0	0.0	0.0	0.0	0.0	0.0	0.0	0.0	0.0	0.0
k__Bacteria;p__Acidobacteria;c__PAUC37f;o__;f__	0.0	0.0	0.0	0.0	0.0	0.0	0.0	0.0	0.0	0.0	0.0	0.0	0.0	0.0	0.0	0.0	0.0	0.0	0.0	0.0	0.0	0.0	0.0	0.0	0.0	0.0	0.0	0.0	0.0	0.0	0.0	0.0	0.0	0.0	0.0	0.0	0.0	0.0	0.0	0.0	0.0	0.0	0.0	0.0	0.0	0.0	0.0	0.0	0.0
k__Bacteria;p__Acidobacteria;c__RB25;o__;f__	0.0	0.0	0.0	0.0	0.0	0.0	0.0	0.0	0.0	0.0	0.0	0.0	0.0	0.0	0.0	0.0	0.0	0.0	0.0	0.0	0.0	0.0	0.0	0.0	0.0	0.0	0.0	0.0	0.0	0.0	0.0	0.0	0.0	0.0	0.0	0.0	2.0	0.0	0.0	0.0	0.0	0.0	0.0	0.0	0.0	0.0	0.0	0.0	0.0
k__Bacteria;p__Acidobacteria;c__Solibacteres;o__Solibacterales;f__Solibacteraceae	1.0	0.0	0.0	0.0	2.0	6.0	9.0	0.0	1.0	4.0	1.0	0.0	0.0	0.0	2.0	1.0	3.0	3.0	2.0	0.0	0.0	0.0	1.0	6.0	2.0	4.0	5.0	1.0	3.0	3.0	3.0	2.0	0.0	1.0	0.0	2.0	2.0	1.0	0.0	1.0	1.0	0.0	0.0	2.0	0.0	2.0	2.0	2.0	1.0
k__Bacteria;p__Acidobacteria;c__Sva0725;o__;f__	1.0	0.0	0.0	0.0	0.0	0.0	0.0	0.0	0.0	2.0	0.0	0.0	1.0	0.0	0.0	1.0	0.0	0.0	0.0	1.0	1.0	0.0	0.0	1.0	0.0	0.0	0.0	1.0	0.0	0.0	1.0	0.0	0.0	0.0	0.0	0.0	0.0	0.0	0.0	0.0	0.0	0.0	0.0	0.0	0.0	0.0	0.0	1.0	0.0
k__Bacteria;p__Acidobacteria;c__iii1-8;o__;f__	0.0	0.0	0.0	1.0	0.0	0.0	0.0	2.0	0.0	0.0	0.0	0.0	0.0	0.0	0.0	0.0	0.0	0.0	1.0	0.0	1.0	0.0	0.0	0.0	0.0	0.0	0.0	1.0	0.0	0.0	0.0	0.0	0.0	0.0	0.0	0.0	0.0	1.0	0.0	0.0	0.0	2.0	0.0	0.0	0.0	0.0	0.0	0.0	0.0
k__Bacteria;p__Actinobacteria;c__;o__;f__	0.0	1.0	8.0	0.0	5.0	4.0	5.0	0.0	5.0	1.0	1.0	0.0	2.0	1.0	0.0	0.0	0.0	0.0	2.0	3.0	1.0	1.0	0.0	4.0	0.0	0.0	1.0	0.0	0.0	0.0	1.0	0.0	2.0	1.0	0.0	1.0	0.0	2.0	1.0	0.0	1.0	0.0	0.0	4.0	0.0	0.0	0.0	0.0	0.0
k__Bacteria;p__Actinobacteria;c__Actinobacteria (class);o__0319-7L14;f__	3.0	1.0	0.0	0.0	3.0	0.0	1.0	1.0	0.0	2.0	0.0	0.0	1.0	1.0	0.0	0.0	0.0	2.0	2.0	0.0	0.0	1.0	0.0	0.0	0.0	5.0	1.0	1.0	0.0	1.0	4.0	1.0	0.0	0.0	2.0	0.0	1.0	3.0	2.0	1.0	3.0	0.0	0.0	2.0	0.0	0.0	3.0	0.0	0.0
k__Bacteria;p__Actinobacteria;c__Actinobacteria (class);o__;f__	0.0	0.0	4.0	0.0	1.0	0.0	0.0	2.0	0.0	0.0	0.0	0.0	0.0	1.0	1.0	0.0	0.0	1.0	0.0	0.0	0.0	0.0	0.0	0.0	0.0	0.0	2.0	1.0	0.0	0.0	0.0	0.0	0.0	0.0	0.0	0.0	2.0	0.0	0.0	0.0	1.0	0.0	0.0	0.0	0.0	0.0	0.0	0.0	0.0
k__Bacteria;p__Actinobacteria;c__Actinobacteria (class);o__Acidimicrobiales;f__	1.0	1.0	0.0	0.0	0.0	0.0	1.0	1.0	0.0	0.0	1.0	0.0	2.0	2.0	1.0	1.0	2.0	3.0	0.0	1.0	1.0	0.0	0.0	0.0	1.0	2.0	3.0	0.0	1.0	3.0	1.0	0.0	1.0	0.0	1.0	1.0	3.0	3.0	0.0	1.0	2.0	1.0	3.0	1.0	0.0	0.0	0.0	0.0	0.0
k__Bacteria;p__Actinobacteria;c__Actinobacteria (class);o__Acidimicrobiales;f__AKIW874	0.0	2.0	0.0	2.0	1.0	1.0	0.0	0.0	2.0	0.0	2.0	0.0	7.0	0.0	1.0	4.0	0.0	0.0	1.0	2.0	3.0	0.0	0.0	0.0	2.0	0.0	0.0	2.0	2.0	1.0	0.0	1.0	0.0	1.0	0.0	0.0	1.0	0.0	2.0	0.0	2.0	0.0	1.0	0.0	0.0	2.0	0.0	2.0	3.0
k__Bacteria;p__Actinobacteria;c__Actinobacteria (class);o__Acidimicrobiales;f__Acidimicrobiaceae	0.0	0.0	0.0	0.0	0.0	0.0	0.0	0.0	0.0	0.0	0.0	0.0	0.0	0.0	0.0	0.0	0.0	0.0	0.0	0.0	0.0	0.0	0.0	0.0	0.0	0.0	0.0	0.0	0.0	0.0	0.0	0.0	0.0	0.0	0.0	0.0	0.0	0.0	0.0	0.0	0.0	0.0	0.0	0.0	0.0	0.0	0.0	0.0	0.0
k__Bacteria;p__Actinobacteria;c__Actinobacteria (class);o__Acidimicrobiales;f__CL500-29	0.0	3.0	0.0	0.0	1.0	0.0	0.0	0.0	1.0	0.0	1.0	0.0	1.0	1.0	0.0	2.0	1.0	2.0	1.0	0.0	0.0	1.0	1.0	0.0	1.0	8.0	0.0	1.0	1.0	0.0	0.0	2.0	1.0	1.0	4.0	0.0	5.0	2.0	1.0	0.0	1.0	1.0	3.0	0.0	0.0	0.0	1.0	2.0	2.0
k__Bacteria;p__Actinobacteria;c__Actinobacteria (class);o__Acidimicrobiales;f__EB1017	0.0	0.0	0.0	0.0	1.0	0.0	0.0	1.0	0.0	0.0	0.0	0.0	0.0	0.0	0.0	0.0	0.0	1.0	1.0	0.0	1.0	0.0	1.0	1.0	0.0	0.0	0.0	0.0	0.0	0.0	1.0	0.0	0.0	0.0	0.0	0.0	0.0	0.0	0.0	0.0	1.0	0.0	2.0	0.0	0.0	0.0	0.0	0.0	2.0
k__Bacteria;p__Actinobacteria;c__Actinobacteria (class);o__Acidimicrobiales;f__Iamiaceae	2.0	4.0	0.0	0.0	2.0	3.0	0.0	2.0	3.0	0.0	2.0	0.0	2.0	1.0	0.0	6.0	0.0	3.0	1.0	3.0	0.0	2.0	0.0	3.0	1.0	11.0	3.0	4.0	1.0	0.0	3.0	1.0	0.0	0.0	2.0	1.0	6.0	3.0	1.0	0.0	1.0	3.0	4.0	1.0	0.0	1.0	1.0	3.0	2.0
k__Bacteria;p__Actinobacteria;c__Actinobacteria (class);o__Acidimicrobiales;f__JdFBGBact	0.0	0.0	0.0	0.0	0.0	0.0	0.0	0.0	0.0	0.0	0.0	0.0	0.0	0.0	0.0	0.0	0.0	0.0	0.0	0.0	0.0	0.0	0.0	0.0	0.0	0.0	0.0	0.0	0.0	0.0	0.0	0.0	0.0	0.0	0.0	0.0	0.0	0.0	0.0	0.0	0.0	0.0	0.0	0.0	0.0	0.0	0.0	0.0	0.0
k__Bacteria;p__Actinobacteria;c__Actinobacteria (class);o__Acidimicrobiales;f__Microthrixaceae	1.0	0.0	0.0	1.0	0.0	0.0	0.0	0.0	1.0	0.0	0.0	0.0	0.0	0.0	0.0	1.0	0.0	0.0	0.0	0.0	3.0	0.0	0.0	0.0	0.0	2.0	1.0	0.0	0.0	1.0	0.0	0.0	0.0	0.0	0.0	1.0	0.0	1.0	0.0	0.0	0.0	0.0	0.0	0.0	1.0	0.0	0.0	0.0	0.0
k__Bacteria;p__Actinobacteria;c__Actinobacteria (class);o__Acidimicrobiales;f__SC3-41	0.0	0.0	0.0	0.0	0.0	0.0	0.0	0.0	0.0	0.0	0.0	0.0	0.0	0.0	0.0	0.0	0.0	0.0	0.0	0.0	0.0	0.0	0.0	0.0	0.0	0.0	0.0	0.0	0.0	0.0	0.0	0.0	0.0	0.0	0.0	0.0	0.0	0.0	0.0	0.0	0.0	0.0	0.0	0.0	0.0	0.0	0.0	0.0	0.0
k__Bacteria;p__Actinobacteria;c__Actinobacteria (class);o__Acidimicrobiales;f__TK06	0.0	0.0	0.0	0.0	1.0	0.0	0.0	0.0	0.0	0.0	0.0	0.0	0.0	0.0	0.0	0.0	0.0	0.0	0.0	0.0	0.0	0.0	0.0	0.0	0.0	0.0	0.0	0.0	0.0	0.0	0.0	0.0	0.0	0.0	0.0	0.0	0.0	0.0	0.0	0.0	0.0	0.0	0.0	0.0	0.0	0.0	0.0	0.0	0.0
k__Bacteria;p__Actinobacteria;c__Actinobacteria (class);o__Acidimicrobiales;f__ZA3409c	0.0	0.0	0.0	0.0	0.0	0.0	0.0	0.0	0.0	0.0	0.0	0.0	0.0	0.0	0.0	0.0	0.0	0.0	0.0	0.0	0.0	0.0	0.0	0.0	0.0	0.0	0.0	0.0	0.0	0.0	0.0	0.0	0.0	0.0	0.0	0.0	0.0	0.0	0.0	0.0	0.0	0.0	0.0	0.0	0.0	0.0	0.0	0.0	0.0
k__Bacteria;p__Actinobacteria;c__Actinobacteria (class);o__Acidimicrobiales;f__ZA3612c	0.0	0.0	0.0	0.0	0.0	0.0	0.0	0.0	0.0	0.0	0.0	0.0	0.0	0.0	0.0	0.0	0.0	0.0	0.0	0.0	0.0	0.0	0.0	0.0	0.0	0.0	0.0	0.0	0.0	0.0	0.0	0.0	0.0	0.0	0.0	0.0	0.0	0.0	0.0	0.0	0.0	0.0	0.0	0.0	0.0	0.0	0.0	0.0	0.0
k__Bacteria;p__Actinobacteria;c__Actinobacteria (class);o__Acidimicrobiales;f__ntu14	0.0	0.0	0.0	0.0	0.0	0.0	0.0	0.0	0.0	0.0	0.0	0.0	0.0	0.0	0.0	0.0	0.0	0.0	0.0	0.0	0.0	0.0	0.0	0.0	0.0	0.0	0.0	0.0	0.0	0.0	0.0	0.0	0.0	0.0	0.0	0.0	0.0	0.0	0.0	0.0	0.0	0.0	0.0	0.0	0.0	0.0	0.0	0.0	0.0
k__Bacteria;p__Actinobacteria;c__Actinobacteria (class);o__Acidimicrobiales;f__wb1_P06	0.0	0.0	0.0	0.0	0.0	0.0	0.0	0.0	0.0	0.0	0.0	0.0	0.0	0.0	0.0	0.0	0.0	0.0	0.0	0.0	0.0	0.0	0.0	0.0	0.0	0.0	0.0	0.0	0.0	0.0	0.0	0.0	0.0	0.0	0.0	0.0	0.0	0.0	0.0	0.0	0.0	0.0	0.0	0.0	0.0	0.0	0.0	0.0	0.0
k__Bacteria;p__Actinobacteria;c__Actinobacteria (class);o__Actinomycetales;f__	15.0	17.0	78.0	6.0	20.0	16.0	16.0	28.0	3.0	33.0	11.0	6.0	19.0	16.0	12.0	20.0	5.0	32.0	8.0	32.0	18.0	14.0	10.0	20.0	17.0	16.0	32.0	34.0	8.0	25.0	21.0	8.0	6.0	25.0	16.0	3.0	14.0	10.0	18.0	7.0	26.0	28.0	14.0	25.0	2.0	34.0	3.0	10.0	33.0
k__Bacteria;p__Actinobacteria;c__Actinobacteria (class);o__Actinomycetales;f__ACK-M1	0.0	0.0	0.0	0.0	0.0	0.0	0.0	0.0	0.0	0.0	0.0	0.0	0.0	0.0	0.0	0.0	0.0	0.0	0.0	0.0	0.0	0.0	0.0	0.0	0.0	0.0	0.0	0.0	0.0	0.0	0.0	0.0	0.0	0.0	0.0	0.0	0.0	0.0	0.0	0.0	0.0	0.0	0.0	0.0	0.0	0.0	0.0	0.0	0.0
k__Bacteria;p__Actinobacteria;c__Actinobacteria (class);o__Actinomycetales;f__Actinomycetaceae	217.0	140.0	75.0	184.0	87.0	56.0	64.0	57.0	39.0	136.0	118.0	246.0	134.0	182.0	216.0	93.0	119.0	102.0	198.0	148.0	115.0	108.0	337.0	120.0	76.0	30.0	76.0	63.0	155.0	82.0	96.0	52.0	160.0	78.0	58.0	200.0	133.0	58.0	98.0	156.0	110.0	92.0	98.0	150.0	126.0	63.0	337.0	137.0	104.0
k__Bacteria;p__Actinobacteria;c__Actinobacteria (class);o__Actinomycetales;f__Actinopolysporaceae	0.0	0.0	0.0	0.0	0.0	0.0	0.0	0.0	0.0	0.0	0.0	0.0	0.0	0.0	0.0	0.0	0.0	0.0	0.0	0.0	0.0	0.0	0.0	0.0	0.0	0.0	0.0	0.0	0.0	0.0	0.0	0.0	0.0	0.0	0.0	0.0	0.0	0.0	0.0	0.0	0.0	0.0	0.0	0.0	0.0	0.0	0.0	0.0	0.0
k__Bacteria;p__Actinobacteria;c__Actinobacteria (class);o__Actinomycetales;f__Actinospicaceae	0.0	0.0	0.0	0.0	0.0	0.0	0.0	0.0	0.0	0.0	0.0	0.0	0.0	0.0	0.0	0.0	0.0	0.0	0.0	0.0	0.0	0.0	0.0	0.0	0.0	0.0	0.0	0.0	0.0	0.0	0.0	0.0	0.0	0.0	0.0	0.0	0.0	0.0	0.0	0.0	0.0	0.0	0.0	0.0	0.0	0.0	0.0	0.0	0.0
k__Bacteria;p__Actinobacteria;c__Actinobacteria (class);o__Actinomycetales;f__Actinosynnemataceae	1.0	0.0	0.0	0.0	1.0	0.0	0.0	0.0	0.0	0.0	0.0	0.0	0.0	0.0	2.0	0.0	0.0	0.0	1.0	2.0	3.0	0.0	0.0	0.0	2.0	3.0	3.0	3.0	2.0	0.0	0.0	0.0	1.0	3.0	0.0	0.0	1.0	0.0	1.0	0.0	0.0	0.0	0.0	0.0	0.0	0.0	0.0	0.0	2.0
k__Bacteria;p__Actinobacteria;c__Actinobacteria (class);o__Actinomycetales;f__Beutenbergiaceae	0.0	0.0	4.0	0.0	1.0	1.0	0.0	1.0	0.0	0.0	3.0	0.0	3.0	0.0	0.0	8.0	2.0	1.0	1.0	3.0	2.0	2.0	0.0	0.0	0.0	20.0	5.0	3.0	1.0	1.0	0.0	2.0	3.0	2.0	0.0	4.0	3.0	3.0	5.0	0.0	0.0	1.0	2.0	1.0	0.0	0.0	0.0	1.0	1.0
k__Bacteria;p__Actinobacteria;c__Actinobacteria (class);o__Actinomycetales;f__Bogoriellaceae	0.0	2.0	1.0	2.0	16.0	1.0	0.0	0.0	0.0	0.0	1.0	0.0	1.0	1.0	3.0	0.0	2.0	1.0	0.0	4.0	8.0	0.0	2.0	2.0	4.0	2.0	5.0	3.0	0.0	0.0	3.0	3.0	2.0	0.0	1.0	1.0	0.0	1.0	1.0	1.0	4.0	3.0	0.0	0.0	0.0	6.0	0.0	4.0	1.0
k__Bacteria;p__Actinobacteria;c__Actinobacteria (class);o__Actinomycetales;f__Brevibacteriaceae	18.0	32.0	10.0	14.0	12.0	21.0	11.0	3.0	6.0	14.0	19.0	28.0	8.0	16.0	12.0	6.0	13.0	11.0	27.0	8.0	15.0	44.0	34.0	4.0	9.0	5.0	18.0	15.0	176.0	38.0	66.0	21.0	49.0	12.0	12.0	39.0	3.0	18.0	8.0	24.0	55.0	14.0	13.0	25.0	31.0	13.0	16.0	17.0	15.0
k__Bacteria;p__Actinobacteria;c__Actinobacteria (class);o__Actinomycetales;f__Catenulisporaceae	0.0	0.0	0.0	0.0	0.0	0.0	0.0	0.0	0.0	0.0	0.0	0.0	0.0	0.0	0.0	0.0	0.0	0.0	0.0	0.0	0.0	0.0	0.0	0.0	0.0	0.0	0.0	0.0	0.0	0.0	0.0	0.0	0.0	0.0	0.0	0.0	0.0	0.0	0.0	0.0	0.0	0.0	0.0	0.0	0.0	0.0	0.0	0.0	0.0
k__Bacteria;p__Actinobacteria;c__Actinobacteria (class);o__Actinomycetales;f__Cellulomonadaceae	1.0	7.0	2.0	2.0	19.0	5.0	16.0	9.0	3.0	18.0	19.0	4.0	8.0	17.0	7.0	8.0	0.0	7.0	6.0	21.0	10.0	3.0	6.0	4.0	7.0	13.0	9.0	14.0	7.0	2.0	6.0	11.0	5.0	6.0	4.0	6.0	11.0	7.0	7.0	0.0	3.0	6.0	5.0	12.0	5.0	8.0	2.0	6.0	13.0
k__Bacteria;p__Actinobacteria;c__Actinobacteria (class);o__Actinomycetales;f__Corynebacteriaceae	529.0	1426.0	431.0	1064.0	306.0	1238.0	1488.0	344.0	391.0	591.0	1084.0	1520.0	1049.0	1055.0	941.0	624.0	1857.0	864.0	2698.0	722.0	1973.0	841.0	2054.0	481.0	379.0	198.0	1097.0	2035.0	3417.0	947.0	2522.0	1372.0	1489.0	224.0	715.0	1446.0	220.0	316.0	329.0	822.0	796.0	483.0	276.0	572.0	1038.0	246.0	605.0	341.0	966.0
k__Bacteria;p__Actinobacteria;c__Actinobacteria (class);o__Actinomycetales;f__Cryptosporangiaceae	0.0	0.0	0.0	0.0	0.0	0.0	0.0	0.0	0.0	0.0	0.0	0.0	0.0	0.0	0.0	0.0	0.0	0.0	0.0	0.0	0.0	0.0	0.0	0.0	1.0	0.0	0.0	0.0	0.0	1.0	0.0	0.0	0.0	0.0	0.0	0.0	0.0	1.0	0.0	0.0	0.0	0.0	0.0	0.0	0.0	0.0	0.0	0.0	0.0
k__Bacteria;p__Actinobacteria;c__Actinobacteria (class);o__Actinomycetales;f__Dermabacteraceae	26.0	11.0	10.0	35.0	21.0	25.0	6.0	6.0	2.0	10.0	4.0	9.0	17.0	23.0	4.0	9.0	15.0	15.0	6.0	18.0	30.0	16.0	10.0	29.0	10.0	11.0	11.0	29.0	18.0	6.0	17.0	7.0	19.0	3.0	14.0	11.0	12.0	11.0	12.0	8.0	6.0	23.0	5.0	18.0	96.0	15.0	8.0	13.0	23.0
k__Bacteria;p__Actinobacteria;c__Actinobacteria (class);o__Actinomycetales;f__Dermacoccaceae	6.0	1.0	0.0	2.0	3.0	1.0	1.0	0.0	1.0	3.0	0.0	0.0	0.0	1.0	3.0	2.0	6.0	2.0	1.0	4.0	1.0	0.0	1.0	0.0	0.0	3.0	5.0	4.0	0.0	0.0	0.0	2.0	0.0	3.0	1.0	1.0	0.0	0.0	1.0	0.0	1.0	2.0	0.0	1.0	4.0	0.0	0.0	4.0	8.0
k__Bacteria;p__Actinobacteria;c__Actinobacteria (class);o__Actinomycetales;f__Dermatophilaceae	4.0	1.0	0.0	0.0	0.0	0.0	0.0	1.0	1.0	0.0	1.0	0.0	1.0	1.0	0.0	0.0	3.0	0.0	2.0	1.0	1.0	1.0	0.0	0.0	1.0	1.0	3.0	3.0	1.0	0.0	3.0	2.0	0.0	2.0	5.0	1.0	3.0	1.0	0.0	3.0	1.0	2.0	4.0	0.0	0.0	0.0	0.0	2.0	0.0
k__Bacteria;p__Actinobacteria;c__Actinobacteria (class);o__Actinomycetales;f__Dietziaceae	10.0	8.0	3.0	54.0	11.0	8.0	1.0	1.0	3.0	0.0	11.0	1.0	5.0	1.0	5.0	3.0	3.0	7.0	4.0	3.0	21.0	5.0	1.0	0.0	17.0	2.0	3.0	5.0	4.0	3.0	4.0	8.0	8.0	9.0	2.0	4.0	2.0	4.0	4.0	4.0	3.0	10.0	2.0	5.0	93.0	13.0	2.0	9.0	7.0
k__Bacteria;p__Actinobacteria;c__Actinobacteria (class);o__Actinomycetales;f__Frankiaceae	0.0	1.0	1.0	0.0	1.0	2.0	0.0	2.0	0.0	3.0	0.0	0.0	0.0	0.0	1.0	0.0	3.0	2.0	0.0	4.0	2.0	0.0	0.0	0.0	0.0	2.0	0.0	0.0	2.0	0.0	2.0	0.0	0.0	0.0	0.0	0.0	2.0	0.0	2.0	0.0	3.0	2.0	0.0	1.0	0.0	1.0	0.0	0.0	1.0
k__Bacteria;p__Actinobacteria;c__Actinobacteria (class);o__Actinomycetales;f__Geodermatophilaceae	7.0	12.0	52.0	5.0	15.0	11.0	13.0	15.0	1.0	12.0	6.0	3.0	22.0	8.0	11.0	19.0	8.0	17.0	8.0	71.0	16.0	6.0	4.0	8.0	8.0	25.0	26.0	23.0	9.0	8.0	10.0	9.0	7.0	4.0	18.0	5.0	15.0	14.0	16.0	7.0	13.0	17.0	9.0	19.0	0.0	16.0	3.0	22.0	37.0
k__Bacteria;p__Actinobacteria;c__Actinobacteria (class);o__Actinomycetales;f__Glycomycetaceae	1.0	1.0	0.0	0.0	2.0	0.0	0.0	0.0	1.0	0.0	0.0	0.0	2.0	0.0	0.0	0.0	0.0	0.0	2.0	0.0	0.0	0.0	0.0	0.0	1.0	0.0	0.0	0.0	0.0	0.0	0.0	0.0	0.0	0.0	0.0	0.0	1.0	0.0	1.0	0.0	1.0	0.0	0.0	2.0	0.0	0.0	0.0	0.0	0.0
k__Bacteria;p__Actinobacteria;c__Actinobacteria (class);o__Actinomycetales;f__Gordoniaceae	0.0	0.0	0.0	1.0	1.0	0.0	0.0	0.0	0.0	0.0	0.0	0.0	0.0	0.0	0.0	0.0	0.0	0.0	0.0	0.0	2.0	0.0	0.0	0.0	0.0	0.0	1.0	0.0	0.0	0.0	1.0	1.0	1.0	0.0	0.0	0.0	0.0	0.0	0.0	4.0	0.0	0.0	0.0	0.0	7.0	0.0	0.0	0.0	1.0
k__Bacteria;p__Actinobacteria;c__Actinobacteria (class);o__Actinomycetales;f__Intrasporangiaceae	6.0	14.0	62.0	14.0	21.0	20.0	15.0	21.0	9.0	32.0	18.0	6.0	11.0	10.0	19.0	26.0	5.0	38.0	21.0	25.0	26.0	11.0	13.0	4.0	16.0	54.0	39.0	31.0	10.0	12.0	18.0	19.0	12.0	16.0	17.0	15.0	30.0	34.0	20.0	6.0	33.0	41.0	18.0	11.0	10.0	19.0	7.0	15.0	22.0
k__Bacteria;p__Actinobacteria;c__Actinobacteria (class);o__Actinomycetales;f__Jonesiaceae	0.0	0.0	0.0	0.0	0.0	0.0	0.0	0.0	0.0	0.0	0.0	0.0	0.0	0.0	0.0	0.0	0.0	0.0	0.0	0.0	2.0	0.0	0.0	0.0	0.0	0.0	0.0	0.0	0.0	0.0	2.0	0.0	0.0	0.0	0.0	2.0	1.0	0.0	0.0	0.0	0.0	0.0	0.0	1.0	0.0	0.0	0.0	0.0	0.0
k__Bacteria;p__Actinobacteria;c__Actinobacteria (class);o__Actinomycetales;f__Kineosporiaceae	2.0	3.0	22.0	6.0	2.0	5.0	11.0	8.0	0.0	4.0	6.0	1.0	0.0	2.0	5.0	5.0	1.0	9.0	2.0	14.0	6.0	6.0	0.0	3.0	8.0	15.0	15.0	7.0	3.0	1.0	6.0	10.0	3.0	4.0	0.0	2.0	6.0	4.0	4.0	2.0	8.0	9.0	1.0	4.0	0.0	6.0	0.0	4.0	7.0
k__Bacteria;p__Actinobacteria;c__Actinobacteria (class);o__Actinomycetales;f__Microbacteriaceae	41.0	42.0	34.0	13.0	65.0	35.0	24.0	46.0	12.0	35.0	72.0	18.0	52.0	26.0	21.0	268.0	13.0	81.0	23.0	91.0	126.0	81.0	19.0	44.0	75.0	270.0	100.0	76.0	39.0	37.0	38.0	112.0	35.0	27.0	57.0	31.0	142.0	82.0	55.0	14.0	110.0	72.0	43.0	77.0	11.0	40.0	12.0	49.0	62.0
k__Bacteria;p__Actinobacteria;c__Actinobacteria (class);o__Actinomycetales;f__Micrococcaceae	147.0	82.0	197.0	320.0	182.0	189.0	242.0	149.0	89.0	311.0	104.0	500.0	333.0	229.0	170.0	173.0	116.0	163.0	113.0	208.0	210.0	104.0	286.0	171.0	134.0	173.0	178.0	158.0	219.0	265.0	131.0	159.0	128.0	139.0	126.0	214.0	157.0	128.0	154.0	117.0	97.0	155.0	97.0	111.0	195.0	146.0	181.0	150.0	164.0
k__Bacteria;p__Actinobacteria;c__Actinobacteria (class);o__Actinomycetales;f__Micromonosporaceae	3.0	3.0	0.0	0.0	7.0	2.0	3.0	3.0	2.0	3.0	3.0	0.0	24.0	2.0	2.0	2.0	0.0	7.0	0.0	8.0	10.0	2.0	2.0	1.0	2.0	14.0	17.0	4.0	3.0	7.0	0.0	3.0	3.0	1.0	0.0	0.0	8.0	1.0	11.0	0.0	0.0	3.0	1.0	6.0	12.0	8.0	1.0	3.0	10.0
k__Bacteria;p__Actinobacteria;c__Actinobacteria (class);o__Actinomycetales;f__Mycobacteriaceae	6.0	6.0	5.0	1.0	3.0	2.0	8.0	15.0	1.0	9.0	7.0	0.0	1.0	3.0	4.0	13.0	6.0	7.0	1.0	13.0	7.0	4.0	3.0	0.0	7.0	30.0	7.0	5.0	5.0	5.0	8.0	18.0	3.0	2.0	7.0	2.0	19.0	4.0	7.0	8.0	0.0	5.0	3.0	2.0	0.0	2.0	0.0	5.0	2.0
k__Bacteria;p__Actinobacteria;c__Actinobacteria (class);o__Actinomycetales;f__Nakamurellaceae	2.0	1.0	0.0	0.0	1.0	2.0	0.0	1.0	0.0	0.0	2.0	1.0	0.0	1.0	2.0	1.0	0.0	2.0	2.0	1.0	0.0	1.0	0.0	0.0	1.0	9.0	1.0	1.0	0.0	1.0	0.0	1.0	1.0	0.0	1.0	0.0	6.0	3.0	0.0	0.0	43.0	9.0	3.0	1.0	0.0	7.0	2.0	4.0	0.0
k__Bacteria;p__Actinobacteria;c__Actinobacteria (class);o__Actinomycetales;f__Nocardiaceae	5.0	9.0	9.0	9.0	6.0	4.0	4.0	8.0	6.0	12.0	28.0	3.0	13.0	9.0	4.0	38.0	4.0	21.0	4.0	34.0	15.0	10.0	6.0	8.0	15.0	196.0	24.0	19.0	13.0	3.0	13.0	138.0	16.0	51.0	16.0	11.0	156.0	30.0	18.0	5.0	9.0	180.0	18.0	17.0	52.0	9.0	3.0	23.0	25.0
k__Bacteria;p__Actinobacteria;c__Actinobacteria (class);o__Actinomycetales;f__Nocardioidaceae	28.0	38.0	13.0	12.0	38.0	22.0	21.0	27.0	7.0	33.0	59.0	5.0	27.0	26.0	26.0	100.0	12.0	41.0	21.0	53.0	55.0	14.0	8.0	27.0	25.0	186.0	47.0	49.0	22.0	13.0	19.0	72.0	23.0	18.0	24.0	12.0	63.0	55.0	43.0	8.0	41.0	57.0	27.0	46.0	10.0	31.0	7.0	39.0	44.0
k__Bacteria;p__Actinobacteria;c__Actinobacteria (class);o__Actinomycetales;f__Nocardiopsaceae	10.0	10.0	0.0	2.0	5.0	2.0	4.0	8.0	4.0	6.0	10.0	1.0	1.0	2.0	1.0	1.0	2.0	4.0	2.0	3.0	3.0	1.0	0.0	0.0	4.0	6.0	2.0	5.0	4.0	0.0	2.0	0.0	0.0	0.0	0.0	5.0	1.0	2.0	8.0	1.0	1.0	1.0	4.0	1.0	0.0	5.0	0.0	1.0	2.0
k__Bacteria;p__Actinobacteria;c__Actinobacteria (class);o__Actinomycetales;f__Promicromonosporaceae	0.0	2.0	0.0	0.0	0.0	2.0	0.0	1.0	1.0	3.0	1.0	1.0	1.0	0.0	0.0	1.0	0.0	2.0	0.0	0.0	1.0	0.0	1.0	0.0	0.0	3.0	1.0	2.0	0.0	0.0	0.0	1.0	0.0	0.0	5.0	3.0	2.0	3.0	1.0	1.0	1.0	2.0	2.0	0.0	0.0	0.0	0.0	3.0	1.0
k__Bacteria;p__Actinobacteria;c__Actinobacteria (class);o__Actinomycetales;f__Propionibacteriaceae	15.0	9.0	6.0	19.0	21.0	19.0	12.0	5.0	9.0	8.0	8.0	2.0	41.0	17.0	8.0	16.0	7.0	6.0	35.0	13.0	13.0	3.0	52.0	4.0	5.0	3.0	32.0	50.0	47.0	16.0	9.0	13.0	9.0	4.0	46.0	21.0	10.0	2.0	4.0	22.0	3.0	18.0	5.0	21.0	4.0	2.0	4.0	4.0	21.0
k__Bacteria;p__Actinobacteria;c__Actinobacteria (class);o__Actinomycetales;f__Pseudonocardiaceae	8.0	12.0	2.0	4.0	1.0	3.0	3.0	12.0	2.0	15.0	10.0	3.0	6.0	5.0	13.0	16.0	0.0	5.0	6.0	10.0	11.0	4.0	1.0	7.0	11.0	33.0	18.0	12.0	8.0	7.0	7.0	8.0	3.0	3.0	5.0	1.0	15.0	4.0	19.0	5.0	14.0	11.0	4.0	14.0	3.0	23.0	2.0	12.0	11.0
k__Bacteria;p__Actinobacteria;c__Actinobacteria (class);o__Actinomycetales;f__Rarobacteraceae	0.0	0.0	0.0	0.0	0.0	0.0	0.0	0.0	0.0	0.0	0.0	0.0	0.0	0.0	0.0	0.0	0.0	0.0	0.0	0.0	0.0	0.0	0.0	0.0	0.0	0.0	0.0	0.0	0.0	0.0	0.0	0.0	0.0	0.0	0.0	0.0	0.0	2.0	0.0	0.0	0.0	0.0	0.0	0.0	0.0	0.0	0.0	0.0	0.0
k__Bacteria;p__Actinobacteria;c__Actinobacteria (class);o__Actinomycetales;f__Sanguibacteraceae	0.0	0.0	0.0	0.0	0.0	0.0	0.0	1.0	0.0	0.0	0.0	0.0	1.0	0.0	0.0	0.0	0.0	0.0	0.0	4.0	1.0	0.0	0.0	0.0	0.0	0.0	0.0	0.0	0.0	0.0	0.0	1.0	0.0	2.0	0.0	1.0	4.0	0.0	0.0	0.0	0.0	0.0	0.0	0.0	0.0	0.0	0.0	0.0	0.0
k__Bacteria;p__Actinobacteria;c__Actinobacteria (class);o__Actinomycetales;f__Segniliparaceae	0.0	0.0	0.0	0.0	0.0	0.0	0.0	0.0	0.0	0.0	0.0	0.0	0.0	0.0	0.0	0.0	0.0	0.0	0.0	0.0	0.0	0.0	0.0	0.0	0.0	0.0	0.0	0.0	0.0	0.0	0.0	0.0	0.0	0.0	0.0	0.0	0.0	0.0	0.0	0.0	0.0	0.0	0.0	0.0	0.0	0.0	0.0	0.0	0.0
k__Bacteria;p__Actinobacteria;c__Actinobacteria (class);o__Actinomycetales;f__Sporichthyaceae	0.0	0.0	0.0	0.0	0.0	0.0	0.0	0.0	0.0	0.0	0.0	0.0	0.0	0.0	0.0	0.0	0.0	0.0	1.0	0.0	0.0	0.0	0.0	0.0	0.0	0.0	0.0	0.0	0.0	0.0	0.0	0.0	0.0	0.0	0.0	0.0	0.0	0.0	0.0	0.0	0.0	0.0	0.0	0.0	0.0	1.0	0.0	0.0	0.0
k__Bacteria;p__Actinobacteria;c__Actinobacteria (class);o__Actinomycetales;f__Streptomycetaceae	9.0	13.0	3.0	1.0	4.0	4.0	3.0	7.0	3.0	6.0	5.0	4.0	3.0	0.0	8.0	4.0	7.0	6.0	7.0	4.0	4.0	3.0	1.0	1.0	11.0	4.0	5.0	6.0	0.0	1.0	2.0	2.0	2.0	10.0	9.0	3.0	4.0	3.0	8.0	1.0	4.0	1.0	2.0	7.0	6.0	6.0	0.0	9.0	11.0
k__Bacteria;p__Actinobacteria;c__Actinobacteria (class);o__Actinomycetales;f__Streptosporangiaceae	0.0	0.0	0.0	0.0	5.0	0.0	0.0	0.0	0.0	0.0	1.0	0.0	0.0	0.0	0.0	0.0	0.0	1.0	0.0	1.0	1.0	1.0	0.0	0.0	0.0	2.0	5.0	0.0	0.0	1.0	0.0	1.0	0.0	0.0	0.0	0.0	1.0	0.0	2.0	0.0	1.0	2.0	0.0	0.0	0.0	1.0	1.0	0.0	4.0
k__Bacteria;p__Actinobacteria;c__Actinobacteria (class);o__Actinomycetales;f__Thermomonosporaceae	1.0	1.0	0.0	0.0	0.0	0.0	2.0	0.0	0.0	1.0	1.0	1.0	0.0	0.0	3.0	0.0	0.0	1.0	0.0	1.0	1.0	0.0	1.0	0.0	0.0	0.0	0.0	0.0	2.0	1.0	0.0	0.0	0.0	0.0	0.0	1.0	0.0	0.0	0.0	0.0	0.0	1.0	0.0	1.0	0.0	1.0	0.0	0.0	1.0
k__Bacteria;p__Actinobacteria;c__Actinobacteria (class);o__Actinomycetales;f__Tsukamurellaceae	0.0	0.0	0.0	0.0	0.0	0.0	0.0	0.0	0.0	0.0	0.0	0.0	0.0	0.0	0.0	0.0	0.0	0.0	0.0	0.0	0.0	0.0	0.0	0.0	0.0	1.0	0.0	0.0	1.0	0.0	0.0	1.0	0.0	0.0	0.0	0.0	0.0	0.0	0.0	0.0	0.0	0.0	0.0	0.0	0.0	0.0	0.0	0.0	0.0
k__Bacteria;p__Actinobacteria;c__Actinobacteria (class);o__Actinomycetales;f__Williamsiaceae	0.0	5.0	4.0	0.0	3.0	4.0	1.0	3.0	3.0	0.0	4.0	1.0	3.0	6.0	4.0	2.0	1.0	4.0	2.0	2.0	2.0	4.0	0.0	0.0	9.0	5.0	3.0	2.0	1.0	0.0	6.0	10.0	12.0	1.0	5.0	0.0	11.0	3.0	3.0	2.0	2.0	5.0	2.0	2.0	0.0	3.0	1.0	9.0	2.0
k__Bacteria;p__Actinobacteria;c__Actinobacteria (class);o__Actinomycetales;f__Yaniellaceae	0.0	1.0	0.0	0.0	0.0	0.0	0.0	0.0	0.0	1.0	0.0	0.0	2.0	2.0	0.0	1.0	1.0	4.0	1.0	0.0	4.0	2.0	1.0	0.0	3.0	0.0	0.0	5.0	2.0	0.0	0.0	0.0	0.0	2.0	1.0	0.0	0.0	0.0	0.0	0.0	0.0	0.0	0.0	1.0	0.0	0.0	0.0	0.0	1.0
k__Bacteria;p__Actinobacteria;c__Actinobacteria (class);o__Bifidobacteriales;f__	0.0	0.0	0.0	0.0	0.0	0.0	0.0	0.0	0.0	0.0	0.0	0.0	0.0	0.0	0.0	0.0	0.0	0.0	0.0	0.0	0.0	0.0	0.0	0.0	0.0	0.0	0.0	0.0	0.0	0.0	0.0	0.0	0.0	0.0	0.0	0.0	0.0	0.0	0.0	0.0	0.0	0.0	0.0	0.0	0.0	1.0	0.0	0.0	0.0
k__Bacteria;p__Actinobacteria;c__Actinobacteria (class);o__Bifidobacteriales;f__Bifidobacteriaceae	57.0	35.0	14.0	18.0	14.0	5.0	17.0	7.0	4.0	12.0	8.0	0.0	5.0	4.0	4.0	4.0	23.0	7.0	2.0	6.0	11.0	11.0	5.0	6.0	3.0	1.0	2.0	3.0	1.0	1.0	22.0	8.0	4.0	5.0	3.0	8.0	14.0	16.0	9.0	1.0	0.0	3.0	7.0	10.0	7.0	67.0	11.0	44.0	13.0
k__Bacteria;p__Actinobacteria;c__Actinobacteria (class);o__Coriobacteriales;f__	0.0	0.0	0.0	0.0	0.0	0.0	0.0	0.0	0.0	0.0	0.0	0.0	0.0	0.0	0.0	0.0	0.0	0.0	0.0	0.0	0.0	0.0	0.0	0.0	0.0	0.0	1.0	0.0	0.0	0.0	0.0	1.0	0.0	0.0	0.0	0.0	0.0	0.0	0.0	0.0	0.0	0.0	0.0	0.0	0.0	0.0	0.0	0.0	0.0
k__Bacteria;p__Actinobacteria;c__Actinobacteria (class);o__Coriobacteriales;f__Coriobacteriaceae	60.0	32.0	7.0	17.0	23.0	5.0	9.0	3.0	3.0	7.0	4.0	29.0	12.0	22.0	9.0	2.0	25.0	10.0	7.0	8.0	16.0	15.0	14.0	1.0	8.0	2.0	4.0	2.0	7.0	1.0	12.0	9.0	17.0	15.0	30.0	21.0	8.0	9.0	9.0	3.0	11.0	1.0	2.0	14.0	3.0	62.0	11.0	56.0	27.0
k__Bacteria;p__Actinobacteria;c__Actinobacteria (class);o__Euzebiales;f__Euzebiaceae	0.0	0.0	1.0	0.0	0.0	0.0	0.0	0.0	0.0	0.0	0.0	0.0	0.0	0.0	0.0	0.0	0.0	0.0	0.0	0.0	0.0	0.0	0.0	0.0	0.0	1.0	0.0	0.0	0.0	0.0	0.0	0.0	0.0	0.0	0.0	0.0	0.0	0.0	0.0	0.0	0.0	0.0	0.0	0.0	0.0	0.0	0.0	0.0	0.0
k__Bacteria;p__Actinobacteria;c__Actinobacteria (class);o__MC47;f__	1.0	4.0	1.0	2.0	10.0	3.0	7.0	6.0	1.0	11.0	12.0	1.0	10.0	4.0	1.0	11.0	0.0	5.0	4.0	2.0	5.0	1.0	2.0	0.0	5.0	23.0	10.0	6.0	4.0	3.0	4.0	8.0	5.0	7.0	5.0	2.0	17.0	9.0	5.0	2.0	5.0	10.0	7.0	12.0	0.0	5.0	7.0	5.0	6.0
k__Bacteria;p__Actinobacteria;c__Actinobacteria (class);o__Rubrobacterales;f__Rubrobacteraceae	4.0	2.0	0.0	0.0	0.0	0.0	2.0	1.0	0.0	2.0	0.0	0.0	3.0	0.0	0.0	1.0	0.0	0.0	0.0	3.0	0.0	1.0	0.0	0.0	1.0	1.0	2.0	0.0	1.0	0.0	0.0	2.0	0.0	1.0	2.0	2.0	0.0	2.0	0.0	0.0	0.0	2.0	0.0	1.0	0.0	0.0	0.0	3.0	2.0
k__Bacteria;p__Actinobacteria;c__Actinobacteria (class);o__Solirubrobacterales;f__	1.0	9.0	3.0	1.0	10.0	10.0	0.0	5.0	0.0	11.0	6.0	4.0	3.0	4.0	3.0	13.0	0.0	4.0	3.0	8.0	11.0	5.0	3.0	0.0	6.0	14.0	8.0	6.0	3.0	3.0	6.0	2.0	2.0	2.0	9.0	1.0	10.0	18.0	9.0	0.0	9.0	7.0	4.0	10.0	1.0	5.0	1.0	10.0	7.0
k__Bacteria;p__Actinobacteria;c__Actinobacteria (class);o__Solirubrobacterales;f__Patulibacteraceae	4.0	3.0	6.0	14.0	3.0	2.0	1.0	7.0	0.0	1.0	3.0	3.0	4.0	0.0	1.0	5.0	1.0	4.0	4.0	0.0	1.0	0.0	1.0	0.0	4.0	21.0	7.0	4.0	2.0	0.0	4.0	4.0	1.0	0.0	0.0	3.0	13.0	1.0	5.0	0.0	61.0	19.0	4.0	2.0	10.0	36.0	1.0	4.0	3.0
k__Bacteria;p__Actinobacteria;c__Actinobacteria (class);o__Solirubrobacterales;f__Solirubrobacteraceae	7.0	7.0	2.0	2.0	4.0	4.0	3.0	4.0	2.0	4.0	2.0	2.0	3.0	5.0	6.0	17.0	3.0	6.0	3.0	4.0	4.0	5.0	3.0	2.0	5.0	22.0	2.0	6.0	1.0	2.0	12.0	8.0	0.0	0.0	5.0	1.0	6.0	5.0	7.0	4.0	7.0	6.0	4.0	5.0	4.0	7.0	2.0	10.0	7.0
k__Bacteria;p__Actinobacteria;c__Actinobacteria (class);o__WCHB1-81;f__At425_EubF1	0.0	0.0	0.0	0.0	0.0	0.0	0.0	0.0	0.0	0.0	0.0	0.0	0.0	0.0	0.0	0.0	0.0	0.0	0.0	0.0	0.0	0.0	0.0	0.0	0.0	0.0	0.0	0.0	0.0	0.0	0.0	0.0	0.0	0.0	0.0	0.0	0.0	0.0	0.0	0.0	0.0	0.0	0.0	0.0	0.0	0.0	0.0	0.0	0.0
k__Bacteria;p__Actinobacteria;c__Actinobacteria (class);o__koll13;f__	1.0	0.0	0.0	0.0	3.0	2.0	3.0	3.0	0.0	0.0	0.0	0.0	0.0	5.0	0.0	1.0	0.0	0.0	0.0	2.0	1.0	0.0	0.0	0.0	1.0	3.0	0.0	2.0	1.0	5.0	0.0	2.0	0.0	1.0	2.0	0.0	1.0	2.0	0.0	0.0	0.0	1.0	2.0	0.0	0.0	1.0	1.0	1.0	0.0
k__Bacteria;p__Aquificae;c__Aquificae (class);o__Aquificales;f__Aquificaceae	0.0	0.0	0.0	0.0	0.0	0.0	0.0	0.0	0.0	0.0	0.0	0.0	0.0	0.0	0.0	0.0	0.0	0.0	0.0	0.0	0.0	0.0	0.0	0.0	0.0	0.0	0.0	0.0	0.0	0.0	0.0	0.0	0.0	18.0	0.0	0.0	0.0	0.0	0.0	0.0	0.0	0.0	0.0	0.0	0.0	0.0	0.0	0.0	0.0
k__Bacteria;p__Aquificae;c__Aquificae (class);o__Aquificales;f__Hydrogenothermaceae	0.0	0.0	0.0	0.0	0.0	0.0	0.0	0.0	0.0	0.0	0.0	0.0	0.0	0.0	0.0	0.0	0.0	0.0	0.0	0.0	0.0	0.0	0.0	0.0	0.0	0.0	0.0	0.0	0.0	0.0	0.0	0.0	0.0	0.0	0.0	0.0	0.0	0.0	0.0	0.0	0.0	0.0	0.0	0.0	0.0	0.0	0.0	0.0	0.0
k__Bacteria;p__BRC1;c__;o__;f__	0.0	0.0	0.0	0.0	0.0	0.0	0.0	0.0	0.0	0.0	0.0	0.0	0.0	0.0	0.0	0.0	0.0	0.0	0.0	0.0	0.0	0.0	0.0	0.0	0.0	0.0	0.0	0.0	0.0	0.0	0.0	0.0	0.0	0.0	0.0	0.0	0.0	0.0	0.0	0.0	0.0	0.0	0.0	0.0	0.0	0.0	0.0	0.0	0.0
k__Bacteria;p__BRC1;c__PRR-11;o__;f__	0.0	0.0	0.0	0.0	0.0	0.0	0.0	0.0	0.0	0.0	0.0	0.0	1.0	0.0	0.0	0.0	0.0	0.0	0.0	0.0	2.0	1.0	0.0	0.0	0.0	1.0	0.0	0.0	2.0	0.0	0.0	0.0	0.0	0.0	0.0	0.0	0.0	0.0	2.0	0.0	1.0	0.0	0.0	0.0	0.0	0.0	0.0	0.0	0.0
k__Bacteria;p__Bacteroidetes;c__;o__;f__	0.0	0.0	0.0	0.0	0.0	0.0	0.0	0.0	0.0	1.0	0.0	0.0	0.0	0.0	0.0	0.0	0.0	0.0	0.0	0.0	0.0	0.0	0.0	0.0	0.0	0.0	0.0	0.0	0.0	0.0	0.0	1.0	0.0	0.0	0.0	0.0	0.0	0.0	1.0	0.0	0.0	0.0	0.0	0.0	0.0	0.0	0.0	0.0	0.0
k__Bacteria;p__Bacteroidetes;c__Bacteroidia;o__Bacteroidales;f__	0.0	9.0	0.0	0.0	0.0	0.0	0.0	3.0	0.0	9.0	3.0	0.0	5.0	3.0	1.0	1.0	3.0	2.0	0.0	3.0	3.0	3.0	0.0	6.0	1.0	0.0	4.0	6.0	4.0	2.0	2.0	1.0	0.0	38.0	0.0	2.0	3.0	0.0	0.0	0.0	1.0	5.0	2.0	0.0	0.0	6.0	18.0	1.0	2.0
k__Bacteria;p__Bacteroidetes;c__Bacteroidia;o__Bacteroidales;f__Bacteroidaceae	46.0	52.0	29.0	4.0	42.0	17.0	39.0	6.0	1.0	11.0	11.0	6.0	15.0	47.0	16.0	3.0	4.0	22.0	7.0	3.0	90.0	38.0	9.0	103.0	47.0	22.0	33.0	92.0	42.0	8.0	55.0	33.0	12.0	781.0	24.0	11.0	17.0	29.0	29.0	5.0	15.0	16.0	20.0	20.0	12.0	61.0	45.0	11.0	17.0
k__Bacteria;p__Bacteroidetes;c__Bacteroidia;o__Bacteroidales;f__Marinilabiaceae	0.0	0.0	0.0	0.0	0.0	0.0	0.0	0.0	0.0	0.0	0.0	0.0	0.0	0.0	0.0	0.0	0.0	0.0	0.0	0.0	0.0	0.0	0.0	0.0	0.0	1.0	0.0	0.0	0.0	0.0	0.0	0.0	0.0	0.0	0.0	0.0	0.0	0.0	0.0	0.0	0.0	0.0	0.0	0.0	0.0	0.0	0.0	0.0	0.0
k__Bacteria;p__Bacteroidetes;c__Bacteroidia;o__Bacteroidales;f__Porphyromonadaceae	67.0	51.0	14.0	34.0	43.0	29.0	11.0	28.0	14.0	41.0	352.0	124.0	59.0	57.0	79.0	38.0	47.0	100.0	84.0	33.0	90.0	139.0	181.0	135.0	397.0	56.0	81.0	121.0	99.0	77.0	70.0	146.0	63.0	88.0	40.0	119.0	89.0	185.0	104.0	45.0	49.0	94.0	121.0	185.0	18.0	152.0	62.0	178.0	98.0
k__Bacteria;p__Bacteroidetes;c__Bacteroidia;o__Bacteroidales;f__Prevotellaceae	147.0	130.0	119.0	118.0	31.0	84.0	170.0	102.0	23.0	65.0	51.0	187.0	117.0	177.0	256.0	68.0	185.0	188.0	314.0	70.0	182.0	224.0	174.0	107.0	272.0	56.0	60.0	209.0	278.0	153.0	115.0	31.0	134.0	72.0	34.0	232.0	89.0	55.0	128.0	103.0	65.0	48.0	92.0	112.0	46.0	66.0	37.0	53.0	67.0
k__Bacteria;p__Bacteroidetes;c__Bacteroidia;o__Bacteroidales;f__Rikenellaceae	0.0	0.0	0.0	0.0	0.0	0.0	0.0	0.0	0.0	2.0	0.0	0.0	0.0	0.0	0.0	0.0	0.0	0.0	0.0	0.0	0.0	0.0	0.0	0.0	0.0	1.0	0.0	0.0	0.0	1.0	0.0	0.0	0.0	5.0	0.0	0.0	1.0	0.0	1.0	0.0	0.0	0.0	0.0	0.0	0.0	0.0	31.0	1.0	0.0
k__Bacteria;p__Bacteroidetes;c__Flavobacteria;o__;f__	0.0	0.0	0.0	0.0	5.0	0.0	0.0	0.0	0.0	0.0	0.0	0.0	0.0	0.0	0.0	0.0	0.0	0.0	0.0	0.0	0.0	0.0	0.0	0.0	0.0	0.0	0.0	0.0	0.0	0.0	0.0	0.0	0.0	0.0	0.0	0.0	0.0	0.0	0.0	0.0	0.0	0.0	0.0	0.0	0.0	0.0	0.0	0.0	0.0
k__Bacteria;p__Bacteroidetes;c__Flavobacteria;o__Flavobacteriales;f__	0.0	0.0	0.0	0.0	0.0	0.0	0.0	0.0	0.0	0.0	0.0	0.0	0.0	0.0	0.0	0.0	0.0	0.0	0.0	0.0	0.0	0.0	0.0	0.0	0.0	0.0	0.0	0.0	0.0	0.0	0.0	0.0	0.0	0.0	0.0	0.0	2.0	89.0	1.0	0.0	0.0	0.0	0.0	0.0	0.0	0.0	0.0	0.0	0.0
k__Bacteria;p__Bacteroidetes;c__Flavobacteria;o__Flavobacteriales;f__Blattabacteriaceae	0.0	0.0	0.0	0.0	0.0	0.0	0.0	0.0	0.0	0.0	0.0	0.0	0.0	0.0	0.0	0.0	0.0	0.0	0.0	0.0	0.0	0.0	0.0	0.0	0.0	0.0	0.0	0.0	0.0	0.0	0.0	0.0	0.0	0.0	0.0	0.0	0.0	0.0	0.0	0.0	0.0	0.0	0.0	0.0	0.0	0.0	0.0	0.0	0.0
k__Bacteria;p__Bacteroidetes;c__Flavobacteria;o__Flavobacteriales;f__Cryomorphaceae	0.0	0.0	0.0	0.0	0.0	0.0	0.0	2.0	0.0	0.0	0.0	0.0	0.0	1.0	0.0	0.0	0.0	1.0	0.0	0.0	0.0	1.0	0.0	0.0	1.0	0.0	0.0	0.0	0.0	0.0	0.0	1.0	0.0	0.0	0.0	0.0	0.0	0.0	0.0	0.0	1.0	0.0	1.0	0.0	0.0	0.0	0.0	0.0	0.0
k__Bacteria;p__Bacteroidetes;c__Flavobacteria;o__Flavobacteriales;f__Flavobacteriaceae	102.0	55.0	31.0	98.0	97.0	106.0	33.0	36.0	91.0	56.0	153.0	43.0	46.0	71.0	71.0	75.0	37.0	95.0	44.0	69.0	151.0	129.0	63.0	134.0	264.0	111.0	62.0	81.0	46.0	49.0	57.0	108.0	59.0	51.0	62.0	47.0	106.0	226.0	104.0	58.0	63.0	103.0	143.0	89.0	29.0	90.0	331.0	310.0	63.0
k__Bacteria;p__Bacteroidetes;c__Sphingobacteria;o__Sphingobacteriales;f__	14.0	17.0	3.0	11.0	78.0	19.0	37.0	26.0	4.0	12.0	4.0	7.0	14.0	16.0	14.0	21.0	5.0	30.0	7.0	30.0	18.0	7.0	14.0	36.0	18.0	83.0	27.0	12.0	22.0	17.0	15.0	12.0	15.0	7.0	20.0	5.0	20.0	9.0	19.0	7.0	38.0	59.0	8.0	11.0	5.0	19.0	2.0	15.0	8.0
k__Bacteria;p__Bacteroidetes;c__Sphingobacteria;o__Sphingobacteriales;f__Cyclobacteriaceae	0.0	0.0	0.0	0.0	6.0	5.0	0.0	0.0	0.0	0.0	1.0	0.0	1.0	0.0	1.0	3.0	0.0	1.0	0.0	2.0	2.0	1.0	0.0	0.0	0.0	2.0	0.0	0.0	1.0	3.0	2.0	1.0	0.0	0.0	0.0	1.0	0.0	0.0	2.0	0.0	3.0	0.0	0.0	1.0	0.0	0.0	0.0	2.0	0.0
k__Bacteria;p__Bacteroidetes;c__Sphingobacteria;o__Sphingobacteriales;f__Flammeovirgaceae	0.0	0.0	0.0	0.0	0.0	0.0	0.0	0.0	0.0	0.0	0.0	0.0	1.0	1.0	0.0	0.0	0.0	0.0	0.0	0.0	0.0	0.0	1.0	0.0	0.0	0.0	1.0	0.0	0.0	0.0	0.0	1.0	0.0	0.0	0.0	0.0	0.0	0.0	0.0	0.0	0.0	0.0	0.0	0.0	0.0	1.0	0.0	0.0	0.0
k__Bacteria;p__Bacteroidetes;c__Sphingobacteria;o__Sphingobacteriales;f__Flexibacteraceae	32.0	25.0	52.0	9.0	129.0	67.0	109.0	60.0	13.0	77.0	48.0	11.0	98.0	54.0	35.0	73.0	10.0	91.0	24.0	338.0	67.0	16.0	27.0	159.0	50.0	139.0	57.0	51.0	27.0	32.0	35.0	20.0	24.0	19.0	36.0	11.0	49.0	20.0	41.0	11.0	124.0	71.0	21.0	32.0	18.0	50.0	6.0	31.0	47.0
k__Bacteria;p__Bacteroidetes;c__Sphingobacteria;o__Sphingobacteriales;f__Rhodothermaceae	0.0	1.0	0.0	1.0	0.0	0.0	0.0	0.0	1.0	0.0	0.0	1.0	0.0	0.0	0.0	0.0	0.0	0.0	0.0	0.0	0.0	0.0	0.0	0.0	0.0	2.0	3.0	0.0	0.0	0.0	0.0	0.0	0.0	0.0	0.0	0.0	0.0	0.0	0.0	0.0	0.0	0.0	1.0	1.0	0.0	0.0	0.0	0.0	0.0
k__Bacteria;p__Bacteroidetes;c__Sphingobacteria;o__Sphingobacteriales;f__Saprospiraceae	0.0	1.0	0.0	0.0	1.0	0.0	0.0	2.0	0.0	0.0	0.0	0.0	0.0	0.0	0.0	0.0	0.0	0.0	0.0	0.0	0.0	1.0	0.0	0.0	1.0	7.0	0.0	0.0	0.0	0.0	0.0	0.0	0.0	0.0	0.0	0.0	1.0	1.0	0.0	0.0	0.0	0.0	0.0	3.0	0.0	0.0	0.0	0.0	0.0
k__Bacteria;p__Bacteroidetes;c__Sphingobacteria;o__Sphingobacteriales;f__Sphingobacteriaceae	9.0	31.0	0.0	27.0	51.0	79.0	14.0	19.0	6.0	27.0	39.0	2.0	27.0	16.0	15.0	106.0	12.0	35.0	10.0	154.0	24.0	14.0	21.0	60.0	20.0	227.0	43.0	25.0	26.0	10.0	19.0	27.0	6.0	16.0	18.0	4.0	30.0	61.0	11.0	1.0	46.0	26.0	8.0	13.0	22.0	14.0	10.0	11.0	20.0
k__Bacteria;p__CCM11b;c__;o__;f__	1.0	0.0	0.0	0.0	0.0	0.0	0.0	0.0	0.0	0.0	0.0	0.0	0.0	0.0	0.0	0.0	0.0	0.0	0.0	0.0	0.0	0.0	0.0	0.0	0.0	0.0	0.0	0.0	0.0	0.0	0.0	0.0	0.0	0.0	0.0	0.0	0.0	0.0	0.0	0.0	0.0	0.0	0.0	0.0	0.0	0.0	0.0	0.0	0.0
k__Bacteria;p__Caldithrix_KSB1;c__Caldithrixae;o__Caldithrixales;f__	0.0	0.0	0.0	0.0	0.0	0.0	0.0	0.0	0.0	0.0	0.0	0.0	0.0	0.0	0.0	0.0	0.0	0.0	0.0	0.0	0.0	0.0	0.0	0.0	0.0	0.0	0.0	0.0	0.0	0.0	0.0	0.0	0.0	0.0	0.0	0.0	0.0	0.0	0.0	0.0	0.0	0.0	0.0	0.0	0.0	0.0	0.0	0.0	0.0
k__Bacteria;p__Chlamydiae;c__Chlamydiae (class);o__Chlamydiales;f__	0.0	0.0	0.0	0.0	0.0	0.0	0.0	0.0	0.0	0.0	0.0	0.0	0.0	0.0	0.0	0.0	0.0	0.0	0.0	0.0	0.0	0.0	0.0	0.0	0.0	0.0	0.0	0.0	0.0	0.0	0.0	0.0	0.0	0.0	0.0	0.0	0.0	0.0	0.0	0.0	0.0	0.0	0.0	0.0	0.0	0.0	0.0	0.0	0.0
k__Bacteria;p__Chlamydiae;c__Chlamydiae (class);o__Chlamydiales;f__Parachlamydiaceae	0.0	0.0	0.0	0.0	0.0	0.0	0.0	0.0	0.0	0.0	0.0	0.0	0.0	0.0	0.0	0.0	0.0	0.0	0.0	0.0	0.0	0.0	0.0	0.0	0.0	0.0	0.0	0.0	0.0	0.0	0.0	0.0	0.0	0.0	0.0	0.0	0.0	0.0	0.0	0.0	0.0	0.0	0.0	0.0	0.0	0.0	0.0	0.0	0.0
k__Bacteria;p__Chlamydiae;c__Chlamydiae (class);o__Chlamydiales;f__Rhabdochlamydiaceae	0.0	0.0	0.0	0.0	0.0	0.0	0.0	0.0	0.0	0.0	0.0	0.0	0.0	0.0	0.0	0.0	0.0	0.0	0.0	0.0	0.0	0.0	0.0	0.0	0.0	0.0	0.0	0.0	0.0	0.0	0.0	0.0	0.0	0.0	0.0	0.0	0.0	0.0	0.0	0.0	0.0	0.0	0.0	0.0	0.0	0.0	0.0	0.0	0.0
k__Bacteria;p__Chlamydiae;c__Chlamydiae (class);o__Chlamydiales;f__Simkaniaceae	0.0	0.0	0.0	0.0	0.0	0.0	0.0	0.0	0.0	0.0	0.0	0.0	0.0	0.0	0.0	0.0	0.0	0.0	0.0	0.0	0.0	0.0	0.0	0.0	0.0	0.0	0.0	0.0	0.0	0.0	0.0	0.0	0.0	0.0	0.0	0.0	0.0	0.0	0.0	0.0	0.0	0.0	0.0	0.0	0.0	0.0	0.0	0.0	0.0
k__Bacteria;p__Chlorobi;c__;o__;f__	0.0	0.0	0.0	0.0	0.0	0.0	0.0	0.0	0.0	0.0	0.0	0.0	0.0	0.0	0.0	0.0	0.0	0.0	0.0	0.0	0.0	0.0	0.0	0.0	0.0	0.0	0.0	0.0	0.0	0.0	0.0	0.0	0.0	0.0	0.0	0.0	0.0	0.0	0.0	0.0	0.0	0.0	0.0	0.0	0.0	0.0	0.0	0.0	0.0
k__Bacteria;p__Chlorobi;c__BSV19;o__;f__	0.0	0.0	0.0	0.0	0.0	0.0	0.0	0.0	0.0	0.0	0.0	0.0	0.0	0.0	0.0	0.0	0.0	0.0	0.0	0.0	0.0	0.0	0.0	0.0	0.0	0.0	0.0	0.0	0.0	0.0	0.0	0.0	0.0	0.0	0.0	0.0	0.0	0.0	0.0	0.0	0.0	0.0	0.0	0.0	0.0	0.0	0.0	0.0	0.0
k__Bacteria;p__Chlorobi;c__OPB56;o__;f__	0.0	0.0	0.0	0.0	0.0	0.0	0.0	0.0	0.0	0.0	0.0	0.0	0.0	0.0	0.0	0.0	0.0	0.0	0.0	0.0	0.0	0.0	0.0	0.0	0.0	0.0	0.0	0.0	0.0	0.0	0.0	0.0	0.0	0.0	0.0	0.0	0.0	0.0	0.0	0.0	0.0	0.0	0.0	0.0	0.0	0.0	0.0	0.0	0.0
k__Bacteria;p__Chlorobi;c__SJA-28;o__;f__	0.0	0.0	0.0	0.0	0.0	0.0	0.0	0.0	0.0	0.0	0.0	0.0	0.0	0.0	0.0	0.0	0.0	0.0	0.0	0.0	0.0	0.0	0.0	0.0	0.0	0.0	0.0	0.0	0.0	0.0	0.0	0.0	0.0	0.0	0.0	0.0	0.0	0.0	0.0	0.0	0.0	0.0	0.0	0.0	0.0	0.0	0.0	0.0	0.0
k__Bacteria;p__Chlorobi;c__ZB1;o__;f__	0.0	0.0	0.0	0.0	0.0	0.0	0.0	0.0	0.0	0.0	0.0	0.0	0.0	0.0	0.0	0.0	0.0	0.0	0.0	0.0	0.0	0.0	0.0	0.0	0.0	0.0	0.0	0.0	0.0	0.0	0.0	0.0	0.0	0.0	0.0	0.0	0.0	0.0	0.0	0.0	0.0	0.0	0.0	0.0	0.0	0.0	0.0	0.0	0.0
k__Bacteria;p__Chloroflexi;c__;o__;f__	0.0	0.0	0.0	0.0	0.0	0.0	0.0	0.0	0.0	0.0	0.0	0.0	0.0	0.0	0.0	0.0	0.0	0.0	0.0	0.0	0.0	0.0	0.0	0.0	0.0	0.0	0.0	0.0	0.0	0.0	0.0	0.0	0.0	0.0	0.0	0.0	0.0	0.0	0.0	0.0	0.0	0.0	0.0	0.0	0.0	0.0	0.0	0.0	0.0
k__Bacteria;p__Chloroflexi;c__Anaerolineae;o__;f__	0.0	0.0	0.0	0.0	0.0	0.0	0.0	0.0	0.0	0.0	0.0	0.0	0.0	0.0	0.0	0.0	0.0	0.0	0.0	0.0	0.0	0.0	0.0	0.0	0.0	0.0	0.0	0.0	0.0	0.0	0.0	0.0	0.0	0.0	1.0	0.0	0.0	0.0	0.0	0.0	0.0	0.0	0.0	0.0	0.0	0.0	0.0	0.0	0.0
k__Bacteria;p__Chloroflexi;c__Anaerolineae;o__A31;f__KNA6-EB22	0.0	0.0	0.0	0.0	0.0	0.0	0.0	0.0	0.0	0.0	0.0	0.0	0.0	0.0	0.0	0.0	0.0	0.0	0.0	0.0	0.0	0.0	0.0	0.0	0.0	0.0	0.0	0.0	0.0	0.0	0.0	0.0	0.0	0.0	0.0	0.0	0.0	0.0	0.0	0.0	0.0	0.0	0.0	0.0	0.0	0.0	0.0	0.0	0.0
k__Bacteria;p__Chloroflexi;c__Anaerolineae;o__A31;f__S47	0.0	0.0	0.0	0.0	0.0	0.0	0.0	0.0	0.0	0.0	0.0	0.0	0.0	0.0	0.0	0.0	0.0	0.0	0.0	0.0	0.0	0.0	0.0	0.0	0.0	0.0	0.0	0.0	0.0	0.0	0.0	0.0	0.0	0.0	0.0	0.0	0.0	0.0	0.0	0.0	0.0	0.0	0.0	0.0	0.0	0.0	0.0	0.0	0.0
k__Bacteria;p__Chloroflexi;c__Anaerolineae;o__A4b;f__	0.0	0.0	0.0	0.0	0.0	0.0	0.0	0.0	0.0	0.0	0.0	0.0	0.0	0.0	1.0	0.0	0.0	0.0	0.0	0.0	0.0	0.0	0.0	0.0	0.0	0.0	0.0	0.0	0.0	0.0	0.0	0.0	0.0	0.0	0.0	0.0	0.0	0.0	0.0	0.0	0.0	0.0	0.0	0.0	0.0	0.0	0.0	0.0	3.0
k__Bacteria;p__Chloroflexi;c__Anaerolineae;o__Anaerolineales;f__Anaerolinaceae	0.0	0.0	0.0	0.0	0.0	0.0	0.0	0.0	0.0	0.0	0.0	0.0	0.0	0.0	0.0	0.0	0.0	0.0	0.0	0.0	0.0	0.0	0.0	0.0	0.0	0.0	0.0	0.0	0.0	0.0	0.0	0.0	0.0	0.0	0.0	0.0	0.0	0.0	0.0	0.0	0.0	0.0	0.0	0.0	0.0	0.0	0.0	0.0	0.0
k__Bacteria;p__Chloroflexi;c__Anaerolineae;o__CFB-26;f__	0.0	0.0	0.0	0.0	0.0	0.0	0.0	0.0	0.0	0.0	0.0	0.0	0.0	1.0	0.0	0.0	0.0	0.0	0.0	0.0	0.0	0.0	0.0	0.0	0.0	0.0	0.0	0.0	0.0	1.0	0.0	0.0	0.0	0.0	0.0	0.0	0.0	0.0	0.0	0.0	0.0	0.0	0.0	0.0	0.0	0.0	0.0	0.0	0.0
k__Bacteria;p__Chloroflexi;c__Anaerolineae;o__Caldilineales;f__	0.0	0.0	0.0	0.0	0.0	0.0	0.0	0.0	0.0	0.0	0.0	0.0	0.0	0.0	0.0	0.0	0.0	0.0	0.0	0.0	0.0	0.0	0.0	0.0	0.0	0.0	0.0	0.0	0.0	0.0	0.0	0.0	0.0	0.0	0.0	0.0	0.0	0.0	0.0	0.0	0.0	0.0	0.0	0.0	0.0	0.0	0.0	0.0	0.0
k__Bacteria;p__Chloroflexi;c__Anaerolineae;o__Caldilineales;f__Caldilineaceae	0.0	2.0	0.0	0.0	0.0	0.0	1.0	0.0	0.0	0.0	0.0	0.0	0.0	1.0	0.0	0.0	0.0	1.0	0.0	0.0	0.0	0.0	0.0	0.0	0.0	0.0	0.0	1.0	0.0	0.0	0.0	0.0	0.0	0.0	0.0	0.0	0.0	0.0	0.0	0.0	0.0	0.0	0.0	0.0	0.0	0.0	1.0	0.0	0.0
k__Bacteria;p__Chloroflexi;c__Anaerolineae;o__DRC31;f__	0.0	0.0	0.0	0.0	0.0	0.0	0.0	0.0	0.0	0.0	0.0	0.0	0.0	0.0	0.0	0.0	0.0	0.0	0.0	0.0	0.0	0.0	0.0	0.0	0.0	0.0	0.0	0.0	0.0	0.0	0.0	0.0	0.0	0.0	0.0	0.0	0.0	0.0	0.0	0.0	0.0	0.0	0.0	0.0	0.0	0.0	0.0	0.0	0.0
k__Bacteria;p__Chloroflexi;c__Anaerolineae;o__GCA004;f__	0.0	0.0	0.0	0.0	0.0	0.0	0.0	0.0	0.0	0.0	0.0	0.0	0.0	0.0	0.0	0.0	0.0	0.0	0.0	0.0	0.0	0.0	0.0	0.0	0.0	0.0	0.0	0.0	0.0	0.0	0.0	0.0	0.0	0.0	0.0	0.0	0.0	0.0	0.0	0.0	0.0	0.0	0.0	0.0	0.0	0.0	0.0	0.0	0.0
k__Bacteria;p__Chloroflexi;c__Anaerolineae;o__H39;f__	0.0	0.0	0.0	0.0	0.0	0.0	0.0	0.0	0.0	0.0	0.0	0.0	0.0	0.0	0.0	0.0	0.0	0.0	0.0	0.0	0.0	0.0	0.0	0.0	0.0	0.0	0.0	0.0	0.0	0.0	0.0	0.0	0.0	0.0	0.0	0.0	0.0	0.0	0.0	0.0	0.0	0.0	0.0	0.0	0.0	0.0	0.0	0.0	0.0
k__Bacteria;p__Chloroflexi;c__Anaerolineae;o__S0208;f__	0.0	0.0	0.0	0.0	0.0	0.0	0.0	0.0	0.0	0.0	0.0	0.0	0.0	0.0	0.0	0.0	0.0	0.0	0.0	0.0	0.0	0.0	0.0	0.0	0.0	0.0	0.0	0.0	0.0	0.0	0.0	0.0	0.0	0.0	0.0	0.0	0.0	0.0	0.0	0.0	0.0	0.0	0.0	0.0	0.0	0.0	0.0	0.0	0.0
k__Bacteria;p__Chloroflexi;c__Anaerolineae;o__SB-34;f__	0.0	0.0	0.0	0.0	0.0	0.0	0.0	0.0	0.0	0.0	0.0	0.0	0.0	0.0	0.0	0.0	0.0	0.0	0.0	0.0	0.0	0.0	0.0	0.0	0.0	0.0	0.0	0.0	0.0	0.0	0.0	0.0	0.0	0.0	0.0	0.0	0.0	0.0	0.0	0.0	0.0	0.0	0.0	0.0	0.0	0.0	0.0	0.0	0.0
k__Bacteria;p__Chloroflexi;c__Anaerolineae;o__SJA-101;f__SHA-31	0.0	0.0	0.0	0.0	0.0	0.0	0.0	0.0	0.0	0.0	0.0	0.0	0.0	0.0	0.0	0.0	0.0	0.0	0.0	0.0	0.0	0.0	0.0	0.0	1.0	0.0	0.0	0.0	0.0	0.0	0.0	0.0	0.0	0.0	0.0	0.0	0.0	0.0	0.0	0.0	0.0	0.0	0.0	0.0	0.0	0.0	0.0	0.0	0.0
k__Bacteria;p__Chloroflexi;c__Anaerolineae;o__SJA-15;f__	0.0	0.0	0.0	0.0	0.0	0.0	0.0	0.0	0.0	0.0	0.0	0.0	0.0	0.0	0.0	0.0	0.0	0.0	0.0	0.0	0.0	0.0	0.0	0.0	0.0	0.0	0.0	0.0	0.0	0.0	0.0	0.0	0.0	0.0	0.0	0.0	0.0	0.0	0.0	0.0	0.0	0.0	0.0	0.0	0.0	0.0	0.0	0.0	0.0
k__Bacteria;p__Chloroflexi;c__Anaerolineae;o__WCHB1-50;f__	0.0	0.0	0.0	0.0	0.0	0.0	0.0	0.0	0.0	0.0	0.0	0.0	0.0	0.0	0.0	0.0	0.0	0.0	0.0	0.0	0.0	0.0	0.0	0.0	0.0	0.0	0.0	0.0	0.0	0.0	0.0	0.0	0.0	0.0	0.0	0.0	0.0	0.0	0.0	0.0	0.0	0.0	0.0	0.0	0.0	0.0	0.0	0.0	0.0
k__Bacteria;p__Chloroflexi;c__Anaerolineae;o__envOPS12;f__	0.0	0.0	0.0	0.0	0.0	0.0	0.0	0.0	0.0	0.0	0.0	0.0	0.0	0.0	0.0	0.0	0.0	0.0	0.0	0.0	0.0	0.0	0.0	0.0	0.0	0.0	0.0	0.0	0.0	0.0	0.0	0.0	0.0	0.0	0.0	0.0	0.0	0.0	0.0	0.0	0.0	0.0	0.0	0.0	0.0	0.0	0.0	0.0	0.0
k__Bacteria;p__Chloroflexi;c__Bljii12;o__;f__	1.0	0.0	0.0	0.0	0.0	0.0	4.0	2.0	0.0	1.0	0.0	0.0	0.0	0.0	1.0	2.0	0.0	0.0	0.0	0.0	0.0	1.0	0.0	0.0	3.0	2.0	0.0	0.0	0.0	0.0	0.0	0.0	0.0	1.0	0.0	0.0	0.0	1.0	0.0	0.0	0.0	0.0	0.0	1.0	0.0	0.0	0.0	0.0	0.0
k__Bacteria;p__Chloroflexi;c__Chloroflexi (class);o__Herpetosiphonales;f__Herpetosiphonaceae	0.0	0.0	0.0	0.0	0.0	0.0	0.0	0.0	0.0	0.0	0.0	0.0	0.0	0.0	0.0	0.0	0.0	0.0	0.0	0.0	0.0	0.0	0.0	0.0	0.0	0.0	0.0	0.0	0.0	0.0	0.0	0.0	0.0	0.0	0.0	0.0	0.0	0.0	0.0	0.0	0.0	0.0	0.0	0.0	0.0	0.0	0.0	0.0	0.0
k__Bacteria;p__Chloroflexi;c__Chloroflexi (class);o__Roseiflexales;f__	0.0	0.0	0.0	0.0	0.0	0.0	0.0	0.0	0.0	0.0	0.0	0.0	0.0	0.0	0.0	0.0	0.0	0.0	0.0	0.0	0.0	0.0	0.0	0.0	0.0	0.0	0.0	0.0	0.0	0.0	0.0	0.0	0.0	0.0	0.0	0.0	0.0	0.0	0.0	0.0	0.0	0.0	0.0	0.0	0.0	0.0	0.0	0.0	0.0
k__Bacteria;p__Chloroflexi;c__Chloroflexi (class);o__Roseiflexales;f__Kouleothrixaceae	0.0	0.0	0.0	0.0	0.0	0.0	0.0	0.0	0.0	0.0	0.0	0.0	0.0	0.0	0.0	0.0	0.0	0.0	0.0	0.0	0.0	0.0	0.0	0.0	0.0	0.0	0.0	0.0	0.0	0.0	0.0	0.0	0.0	0.0	0.0	0.0	0.0	0.0	0.0	0.0	0.0	0.0	0.0	0.0	0.0	0.0	0.0	0.0	0.0
k__Bacteria;p__Chloroflexi;c__Chloroflexi-4;o__;f__	0.0	0.0	0.0	0.0	0.0	0.0	0.0	0.0	0.0	0.0	0.0	0.0	0.0	0.0	0.0	0.0	0.0	0.0	0.0	0.0	0.0	0.0	0.0	0.0	0.0	0.0	0.0	0.0	0.0	0.0	0.0	0.0	0.0	0.0	0.0	0.0	0.0	0.0	0.0	0.0	0.0	0.0	0.0	0.0	0.0	0.0	0.0	0.0	0.0
k__Bacteria;p__Chloroflexi;c__Ktedonobacteria;o__;f__	0.0	0.0	0.0	0.0	0.0	0.0	0.0	1.0	0.0	0.0	0.0	0.0	0.0	0.0	0.0	0.0	0.0	0.0	0.0	0.0	0.0	0.0	0.0	0.0	0.0	0.0	0.0	0.0	0.0	0.0	0.0	0.0	0.0	0.0	0.0	0.0	0.0	0.0	0.0	0.0	0.0	0.0	0.0	0.0	0.0	0.0	0.0	0.0	0.0
k__Bacteria;p__Chloroflexi;c__SOGA31;o__;f__	4.0	13.0	37.0	2.0	4.0	6.0	0.0	5.0	0.0	11.0	6.0	5.0	7.0	10.0	4.0	19.0	3.0	7.0	3.0	5.0	4.0	3.0	1.0	0.0	3.0	19.0	5.0	6.0	4.0	3.0	10.0	5.0	2.0	2.0	10.0	1.0	7.0	7.0	18.0	0.0	6.0	11.0	1.0	7.0	3.0	11.0	5.0	6.0	9.0
k__Bacteria;p__Chloroflexi;c__TK17;o__;f__	0.0	0.0	0.0	0.0	0.0	0.0	0.0	0.0	0.0	0.0	0.0	0.0	0.0	0.0	0.0	1.0	0.0	0.0	1.0	0.0	0.0	0.0	0.0	0.0	0.0	1.0	0.0	1.0	0.0	0.0	0.0	0.0	0.0	0.0	0.0	0.0	1.0	1.0	1.0	0.0	0.0	0.0	0.0	1.0	0.0	0.0	0.0	0.0	0.0
k__Bacteria;p__Chloroflexi;c__Thermobacula;o__Thermobaculales;f__Thermobaculaceae	0.0	0.0	0.0	0.0	0.0	0.0	0.0	0.0	0.0	0.0	0.0	0.0	0.0	0.0	0.0	0.0	0.0	0.0	0.0	0.0	0.0	0.0	0.0	0.0	0.0	0.0	0.0	0.0	0.0	0.0	0.0	0.0	0.0	0.0	0.0	0.0	0.0	0.0	0.0	0.0	0.0	0.0	0.0	0.0	0.0	0.0	0.0	0.0	0.0
k__Bacteria;p__Chloroflexi;c__Thermomicrobia;o__;f__	0.0	0.0	0.0	0.0	0.0	0.0	0.0	0.0	2.0	0.0	0.0	0.0	0.0	0.0	0.0	0.0	0.0	0.0	0.0	0.0	0.0	0.0	0.0	0.0	0.0	0.0	0.0	0.0	0.0	0.0	0.0	0.0	0.0	0.0	0.0	0.0	0.0	0.0	0.0	0.0	0.0	0.0	0.0	0.0	0.0	0.0	0.0	0.0	0.0
k__Bacteria;p__Chloroflexi;c__Thermomicrobia;o__HN1-15;f__	4.0	5.0	2.0	1.0	6.0	3.0	9.0	8.0	7.0	8.0	4.0	1.0	2.0	6.0	10.0	4.0	5.0	11.0	4.0	13.0	15.0	6.0	6.0	2.0	4.0	10.0	7.0	14.0	11.0	5.0	3.0	8.0	7.0	5.0	7.0	4.0	7.0	12.0	13.0	3.0	6.0	5.0	4.0	6.0	0.0	11.0	2.0	11.0	13.0
k__Bacteria;p__Chloroflexi;c__Thermomicrobia;o__Thermomicrobiales;f__	0.0	0.0	0.0	0.0	0.0	0.0	0.0	0.0	0.0	0.0	0.0	1.0	0.0	0.0	0.0	0.0	0.0	2.0	0.0	0.0	0.0	0.0	0.0	0.0	0.0	1.0	0.0	0.0	0.0	0.0	0.0	0.0	0.0	0.0	0.0	0.0	0.0	1.0	0.0	0.0	0.0	0.0	0.0	2.0	0.0	0.0	0.0	0.0	0.0
k__Bacteria;p__Cyanobacteria;c__;o__;f__	444.0	98.0	109.0	62.0	575.0	76.0	113.0	975.0	2807.0	348.0	524.0	35.0	600.0	274.0	200.0	269.0	78.0	350.0	74.0	609.0	126.0	72.0	42.0	442.0	308.0	323.0	182.0	94.0	101.0	222.0	322.0	180.0	133.0	224.0	299.0	705.0	613.0	401.0	445.0	528.0	169.0	229.0	482.0	352.0	153.0	416.0	109.0	385.0	630.0
k__Bacteria;p__Cyanobacteria;c__;o__Chroococcales;f__	0.0	0.0	0.0	0.0	0.0	0.0	0.0	0.0	0.0	0.0	0.0	0.0	0.0	0.0	0.0	0.0	0.0	0.0	0.0	0.0	0.0	0.0	0.0	0.0	0.0	0.0	0.0	0.0	0.0	0.0	0.0	0.0	0.0	1.0	0.0	0.0	0.0	0.0	0.0	0.0	0.0	0.0	0.0	0.0	0.0	0.0	0.0	0.0	0.0
k__Bacteria;p__Cyanobacteria;c__;o__Chroococcales;f__Prochlorococcaceae	0.0	0.0	0.0	0.0	0.0	0.0	0.0	0.0	0.0	0.0	0.0	0.0	0.0	0.0	0.0	0.0	0.0	0.0	0.0	0.0	0.0	0.0	0.0	0.0	0.0	0.0	0.0	0.0	0.0	0.0	0.0	0.0	0.0	0.0	0.0	0.0	0.0	0.0	0.0	0.0	0.0	0.0	0.0	0.0	0.0	0.0	0.0	0.0	0.0
k__Bacteria;p__Cyanobacteria;c__;o__Nostocales;f__Nostocaceae	0.0	1.0	0.0	0.0	0.0	0.0	0.0	0.0	0.0	0.0	0.0	0.0	0.0	0.0	0.0	0.0	0.0	0.0	0.0	0.0	0.0	0.0	0.0	0.0	0.0	0.0	0.0	0.0	0.0	0.0	0.0	0.0	0.0	0.0	0.0	0.0	0.0	0.0	0.0	0.0	0.0	0.0	0.0	0.0	0.0	0.0	0.0	0.0	0.0
k__Bacteria;p__Cyanobacteria;c__;o__Nostocales;f__Rivulariaceae	0.0	0.0	0.0	0.0	0.0	0.0	0.0	0.0	0.0	0.0	0.0	0.0	0.0	0.0	0.0	0.0	0.0	0.0	0.0	0.0	0.0	0.0	0.0	0.0	0.0	0.0	0.0	0.0	0.0	0.0	0.0	0.0	0.0	0.0	0.0	0.0	0.0	0.0	0.0	0.0	0.0	0.0	0.0	0.0	0.0	0.0	0.0	0.0	0.0
k__Bacteria;p__Cyanobacteria;c__;o__Oscillatoriales;f__	4.0	0.0	0.0	0.0	0.0	0.0	0.0	0.0	0.0	0.0	0.0	0.0	0.0	0.0	0.0	2.0	0.0	1.0	1.0	0.0	0.0	2.0	0.0	0.0	0.0	4.0	1.0	3.0	0.0	0.0	0.0	2.0	0.0	0.0	0.0	0.0	3.0	0.0	0.0	0.0	0.0	0.0	0.0	0.0	0.0	0.0	0.0	0.0	3.0
k__Bacteria;p__Cyanobacteria;c__;o__Pleurocapsales;f__	0.0	0.0	0.0	0.0	0.0	0.0	0.0	0.0	0.0	0.0	0.0	0.0	0.0	0.0	0.0	0.0	0.0	0.0	0.0	0.0	0.0	0.0	0.0	0.0	0.0	0.0	0.0	0.0	0.0	0.0	0.0	0.0	0.0	0.0	0.0	0.0	0.0	0.0	0.0	0.0	0.0	0.0	0.0	0.0	0.0	0.0	0.0	0.0	0.0
k__Bacteria;p__Cyanobacteria;c__;o__Stigonematales;f__	0.0	0.0	0.0	0.0	0.0	0.0	0.0	0.0	0.0	0.0	0.0	0.0	0.0	0.0	0.0	0.0	0.0	0.0	0.0	0.0	0.0	0.0	0.0	0.0	0.0	0.0	0.0	0.0	0.0	0.0	0.0	0.0	0.0	0.0	0.0	0.0	0.0	0.0	0.0	0.0	0.0	0.0	0.0	0.0	0.0	0.0	0.0	0.0	0.0
k__Bacteria;p__Cyanobacteria;c__S15B-MN24;o__;f__	0.0	0.0	0.0	0.0	0.0	0.0	0.0	0.0	0.0	0.0	0.0	0.0	0.0	0.0	1.0	0.0	0.0	0.0	0.0	1.0	0.0	0.0	0.0	0.0	0.0	0.0	2.0	0.0	0.0	0.0	0.0	0.0	0.0	1.0	0.0	0.0	0.0	0.0	0.0	4.0	0.0	0.0	0.0	0.0	0.0	0.0	0.0	0.0	0.0
k__Bacteria;p__Cyanobacteria;c__SM1D11;o__;f__	0.0	0.0	0.0	0.0	0.0	0.0	0.0	0.0	0.0	0.0	0.0	0.0	0.0	0.0	0.0	0.0	0.0	0.0	0.0	0.0	0.0	0.0	0.0	0.0	0.0	0.0	0.0	0.0	0.0	0.0	0.0	0.0	0.0	0.0	0.0	0.0	0.0	0.0	0.0	0.0	0.0	0.0	0.0	0.0	0.0	0.0	0.0	0.0	0.0
k__Bacteria;p__Cyanobacteria;c__YS2;o__;f__	0.0	0.0	0.0	0.0	0.0	0.0	0.0	0.0	0.0	0.0	0.0	0.0	0.0	0.0	0.0	0.0	0.0	0.0	0.0	0.0	3.0	0.0	0.0	0.0	1.0	0.0	0.0	0.0	0.0	0.0	0.0	0.0	0.0	0.0	0.0	0.0	0.0	1.0	0.0	0.0	0.0	0.0	0.0	0.0	0.0	0.0	0.0	0.0	1.0
k__Bacteria;p__Cyanobacteria;c__mle1-12;o__;f__	0.0	0.0	0.0	0.0	0.0	0.0	0.0	0.0	0.0	0.0	0.0	0.0	0.0	2.0	0.0	0.0	0.0	0.0	0.0	0.0	0.0	0.0	0.0	0.0	0.0	0.0	0.0	0.0	0.0	0.0	0.0	0.0	0.0	0.0	0.0	0.0	0.0	0.0	0.0	0.0	0.0	0.0	0.0	0.0	0.0	0.0	0.0	0.0	0.0
k__Bacteria;p__Deferribacteres;c__Deferribacteres (class);o__Deferribacterales;f__Deferribacteraceae	0.0	0.0	0.0	0.0	0.0	0.0	0.0	0.0	0.0	0.0	0.0	0.0	0.0	0.0	0.0	0.0	0.0	0.0	0.0	0.0	2.0	0.0	0.0	0.0	0.0	0.0	0.0	0.0	1.0	0.0	2.0	0.0	0.0	0.0	0.0	0.0	0.0	0.0	0.0	0.0	0.0	0.0	0.0	3.0	0.0	0.0	1.0	0.0	1.0
k__Bacteria;p__Elusimicrobia;c__Elusimicrobia (class);o__;f__	0.0	0.0	0.0	0.0	0.0	0.0	0.0	0.0	0.0	0.0	0.0	0.0	0.0	0.0	0.0	0.0	0.0	0.0	0.0	0.0	0.0	0.0	0.0	0.0	0.0	0.0	0.0	0.0	0.0	0.0	0.0	0.0	0.0	0.0	0.0	0.0	0.0	0.0	0.0	0.0	0.0	0.0	0.0	0.0	0.0	0.0	0.0	0.0	0.0
k__Bacteria;p__Elusimicrobia;c__Elusimicrobia (class);o__Elusimicrobiales;f__	0.0	0.0	0.0	0.0	0.0	0.0	0.0	0.0	0.0	0.0	0.0	0.0	0.0	0.0	0.0	0.0	0.0	0.0	0.0	0.0	0.0	0.0	0.0	0.0	0.0	0.0	0.0	0.0	0.0	0.0	0.0	0.0	0.0	0.0	0.0	0.0	0.0	0.0	0.0	0.0	0.0	0.0	0.0	0.0	0.0	0.0	0.0	0.0	0.0
k__Bacteria;p__Elusimicrobia;c__Elusimicrobia (class);o__Elusimicrobiales;f__Elusimicrobiaceae	0.0	0.0	0.0	0.0	0.0	0.0	0.0	0.0	0.0	0.0	0.0	0.0	0.0	0.0	0.0	0.0	0.0	0.0	0.0	0.0	0.0	0.0	0.0	0.0	0.0	0.0	0.0	0.0	0.0	0.0	0.0	0.0	0.0	0.0	0.0	0.0	0.0	0.0	0.0	0.0	0.0	0.0	0.0	0.0	0.0	0.0	0.0	0.0	0.0
k__Bacteria;p__Fibrobacteres;c__Fibrobacteres (class);o__Fibrobacterales;f__Fibrobacteraceae	0.0	0.0	0.0	0.0	0.0	0.0	0.0	0.0	0.0	0.0	0.0	0.0	0.0	0.0	0.0	0.0	0.0	0.0	0.0	0.0	0.0	0.0	0.0	0.0	0.0	0.0	0.0	0.0	0.0	0.0	0.0	0.0	0.0	0.0	0.0	0.0	0.0	0.0	0.0	0.0	0.0	0.0	0.0	0.0	0.0	0.0	0.0	0.0	0.0
k__Bacteria;p__Firmicutes;c__Bacilli;o__;f__	0.0	3.0	7.0	0.0	3.0	1.0	6.0	0.0	1.0	1.0	1.0	4.0	2.0	2.0	3.0	0.0	1.0	2.0	1.0	1.0	0.0	2.0	2.0	4.0	6.0	0.0	2.0	1.0	3.0	2.0	2.0	0.0	2.0	1.0	2.0	0.0	1.0	2.0	3.0	0.0	0.0	3.0	4.0	1.0	1.0	0.0	0.0	4.0	1.0
k__Bacteria;p__Firmicutes;c__Bacilli;o__Bacillales;f__	50.0	36.0	35.0	107.0	40.0	62.0	42.0	42.0	19.0	56.0	58.0	160.0	81.0	48.0	38.0	21.0	70.0	43.0	41.0	54.0	42.0	42.0	74.0	115.0	73.0	48.0	34.0	49.0	22.0	76.0	44.0	37.0	79.0	127.0	38.0	116.0	58.0	61.0	77.0	45.0	28.0	74.0	42.0	93.0	18.0	52.0	76.0	28.0	38.0
k__Bacteria;p__Firmicutes;c__Bacilli;o__Bacillales;f__Alicyclobacillaceae	0.0	0.0	0.0	0.0	10.0	4.0	24.0	4.0	1.0	29.0	2.0	2.0	4.0	8.0	4.0	0.0	4.0	7.0	2.0	8.0	2.0	0.0	9.0	90.0	0.0	2.0	12.0	4.0	4.0	0.0	0.0	0.0	0.0	0.0	3.0	0.0	1.0	0.0	1.0	0.0	12.0	0.0	1.0	4.0	8.0	0.0	2.0	0.0	3.0
k__Bacteria;p__Firmicutes;c__Bacilli;o__Bacillales;f__Bacillaceae	44.0	29.0	84.0	16.0	86.0	58.0	72.0	31.0	49.0	49.0	37.0	11.0	43.0	51.0	53.0	35.0	12.0	44.0	29.0	104.0	60.0	38.0	13.0	39.0	28.0	41.0	34.0	39.0	19.0	32.0	34.0	31.0	21.0	10.0	26.0	19.0	38.0	37.0	64.0	19.0	26.0	30.0	21.0	30.0	20.0	36.0	10.0	26.0	52.0
k__Bacteria;p__Firmicutes;c__Bacilli;o__Bacillales;f__Listeriaceae	1.0	0.0	0.0	1.0	0.0	0.0	0.0	1.0	1.0	0.0	0.0	0.0	0.0	0.0	0.0	0.0	0.0	0.0	0.0	0.0	0.0	0.0	0.0	0.0	0.0	0.0	0.0	1.0	0.0	0.0	0.0	0.0	0.0	0.0	0.0	1.0	0.0	0.0	2.0	0.0	0.0	0.0	0.0	0.0	0.0	0.0	1.0	0.0	3.0
k__Bacteria;p__Firmicutes;c__Bacilli;o__Bacillales;f__Paenibacillaceae	3.0	3.0	4.0	1.0	10.0	1.0	20.0	1.0	4.0	3.0	3.0	0.0	4.0	2.0	3.0	1.0	1.0	2.0	1.0	4.0	1.0	1.0	1.0	1.0	1.0	4.0	2.0	1.0	1.0	1.0	4.0	0.0	0.0	3.0	2.0	1.0	5.0	3.0	5.0	2.0	5.0	1.0	0.0	2.0	0.0	2.0	0.0	2.0	2.0
k__Bacteria;p__Firmicutes;c__Bacilli;o__Bacillales;f__Pasteuriaceae	0.0	0.0	0.0	0.0	0.0	0.0	0.0	0.0	0.0	0.0	0.0	0.0	0.0	0.0	0.0	0.0	0.0	0.0	0.0	0.0	0.0	0.0	0.0	0.0	0.0	0.0	0.0	0.0	0.0	0.0	0.0	0.0	0.0	0.0	0.0	0.0	0.0	0.0	0.0	0.0	0.0	0.0	0.0	0.0	0.0	0.0	0.0	0.0	0.0
k__Bacteria;p__Firmicutes;c__Bacilli;o__Bacillales;f__Planococcaceae	8.0	22.0	22.0	8.0	32.0	37.0	17.0	24.0	46.0	41.0	24.0	12.0	20.0	19.0	18.0	20.0	8.0	37.0	12.0	137.0	22.0	19.0	6.0	23.0	16.0	18.0	25.0	17.0	10.0	12.0	18.0	10.0	9.0	15.0	23.0	17.0	47.0	30.0	22.0	1.0	14.0	21.0	9.0	24.0	5.0	19.0	2.0	12.0	21.0
k__Bacteria;p__Firmicutes;c__Bacilli;o__Bacillales;f__Sporolactobacillaceae	0.0	0.0	0.0	0.0	0.0	0.0	0.0	0.0	0.0	0.0	0.0	0.0	0.0	0.0	0.0	0.0	0.0	0.0	0.0	0.0	0.0	0.0	0.0	0.0	0.0	0.0	0.0	0.0	0.0	0.0	0.0	0.0	0.0	0.0	0.0	0.0	0.0	0.0	0.0	0.0	0.0	0.0	0.0	0.0	0.0	0.0	0.0	0.0	0.0
k__Bacteria;p__Firmicutes;c__Bacilli;o__Bacillales;f__Staphylococcaceae	422.0	394.0	1134.0	821.0	955.0	1144.0	3332.0	874.0	609.0	927.0	331.0	417.0	1058.0	660.0	1355.0	816.0	549.0	670.0	866.0	334.0	920.0	430.0	737.0	371.0	487.0	251.0	1476.0	1172.0	1568.0	1220.0	1533.0	617.0	1452.0	337.0	1103.0	771.0	240.0	634.0	407.0	864.0	306.0	447.0	212.0	815.0	2057.0	376.0	165.0	370.0	695.0
k__Bacteria;p__Firmicutes;c__Bacilli;o__Bacillales;f__Thermoactinomycetaceae	0.0	4.0	0.0	1.0	1.0	0.0	3.0	0.0	0.0	3.0	0.0	1.0	1.0	1.0	0.0	1.0	1.0	1.0	1.0	1.0	0.0	0.0	0.0	0.0	0.0	0.0	1.0	1.0	1.0	0.0	0.0	2.0	0.0	1.0	3.0	0.0	0.0	0.0	1.0	0.0	0.0	1.0	0.0	0.0	0.0	1.0	1.0	0.0	0.0
k__Bacteria;p__Firmicutes;c__Bacilli;o__Erysipelotrichales;f__Erysipelotrichaceae	3.0	3.0	0.0	3.0	47.0	12.0	3.0	6.0	0.0	1.0	7.0	1.0	3.0	4.0	3.0	0.0	0.0	7.0	2.0	10.0	14.0	21.0	0.0	14.0	1.0	3.0	5.0	10.0	4.0	6.0	4.0	3.0	1.0	3.0	2.0	5.0	6.0	5.0	9.0	1.0	4.0	4.0	7.0	8.0	0.0	8.0	0.0	5.0	8.0
k__Bacteria;p__Firmicutes;c__Bacilli;o__Lactobacillales;f__	0.0	2.0	0.0	1.0	4.0	0.0	1.0	5.0	3.0	0.0	0.0	1.0	2.0	1.0	1.0	1.0	0.0	1.0	1.0	0.0	4.0	0.0	1.0	0.0	0.0	0.0	0.0	0.0	0.0	0.0	0.0	0.0	0.0	0.0	0.0	0.0	3.0	1.0	0.0	0.0	0.0	2.0	0.0	1.0	0.0	2.0	0.0	1.0	0.0
k__Bacteria;p__Firmicutes;c__Bacilli;o__Lactobacillales;f__Aerococcaceae	7.0	14.0	0.0	12.0	9.0	24.0	6.0	9.0	9.0	29.0	33.0	32.0	12.0	87.0	35.0	18.0	38.0	56.0	71.0	37.0	105.0	45.0	150.0	62.0	185.0	21.0	46.0	64.0	113.0	45.0	39.0	57.0	61.0	22.0	29.0	71.0	176.0	100.0	85.0	28.0	51.0	43.0	41.0	82.0	59.0	65.0	97.0	39.0	48.0
k__Bacteria;p__Firmicutes;c__Bacilli;o__Lactobacillales;f__Carnobacteriaceae	29.0	11.0	6.0	34.0	18.0	27.0	13.0	46.0	17.0	84.0	32.0	137.0	46.0	71.0	50.0	16.0	54.0	27.0	21.0	24.0	37.0	61.0	93.0	65.0	29.0	17.0	36.0	35.0	27.0	49.0	50.0	28.0	52.0	49.0	45.0	73.0	62.0	55.0	32.0	19.0	38.0	23.0	26.0	24.0	31.0	15.0	36.0	21.0	44.0
k__Bacteria;p__Firmicutes;c__Bacilli;o__Lactobacillales;f__Enterococcaceae	8.0	4.0	35.0	52.0	48.0	39.0	24.0	35.0	47.0	15.0	18.0	15.0	18.0	23.0	14.0	16.0	17.0	20.0	17.0	7.0	23.0	9.0	3.0	6.0	15.0	7.0	17.0	16.0	6.0	2.0	19.0	10.0	6.0	2.0	9.0	6.0	7.0	17.0	14.0	4.0	11.0	8.0	9.0	5.0	8.0	4.0	3.0	14.0	12.0
k__Bacteria;p__Firmicutes;c__Bacilli;o__Lactobacillales;f__Lactobacillaceae	67.0	84.0	107.0	1216.0	178.0	197.0	215.0	1427.0	800.0	307.0	96.0	1771.0	805.0	504.0	254.0	136.0	180.0	284.0	434.0	130.0	228.0	71.0	227.0	116.0	28.0	56.0	129.0	158.0	195.0	134.0	141.0	53.0	84.0	41.0	76.0	254.0	36.0	43.0	41.0	48.0	289.0	54.0	61.0	93.0	114.0	30.0	42.0	54.0	105.0
k__Bacteria;p__Firmicutes;c__Bacilli;o__Lactobacillales;f__Leuconostocaceae	1.0	2.0	0.0	5.0	7.0	6.0	1.0	20.0	6.0	26.0	4.0	1.0	6.0	7.0	8.0	5.0	2.0	3.0	2.0	2.0	7.0	6.0	2.0	16.0	5.0	12.0	5.0	27.0	1.0	8.0	11.0	5.0	9.0	10.0	9.0	3.0	6.0	22.0	15.0	2.0	1.0	9.0	17.0	16.0	13.0	10.0	4.0	10.0	4.0
k__Bacteria;p__Firmicutes;c__Bacilli;o__Lactobacillales;f__Streptococcaceae	380.0	224.0	284.0	663.0	352.0	433.0	274.0	384.0	234.0	649.0	281.0	1934.0	692.0	584.0	630.0	221.0	547.0	302.0	363.0	296.0	289.0	445.0	868.0	589.0	436.0	1655.0	363.0	301.0	236.0	569.0	361.0	203.0	481.0	657.0	633.0	745.0	607.0	331.0	433.0	408.0	459.0	583.0	339.0	363.0	268.0	740.0	1333.0	550.0	547.0
k__Bacteria;p__Firmicutes;c__Clostridia;o__1B07;f__	0.0	0.0	0.0	0.0	0.0	0.0	0.0	0.0	0.0	0.0	0.0	0.0	0.0	0.0	0.0	0.0	0.0	0.0	0.0	0.0	0.0	0.0	0.0	0.0	0.0	0.0	0.0	0.0	0.0	0.0	0.0	0.0	0.0	0.0	0.0	0.0	0.0	0.0	0.0	0.0	0.0	0.0	0.0	0.0	0.0	0.0	0.0	0.0	0.0
k__Bacteria;p__Firmicutes;c__Clostridia;o__;f__	0.0	0.0	0.0	0.0	0.0	0.0	0.0	0.0	0.0	0.0	0.0	0.0	0.0	0.0	0.0	0.0	0.0	0.0	0.0	0.0	0.0	0.0	0.0	0.0	0.0	0.0	0.0	0.0	0.0	0.0	0.0	0.0	0.0	0.0	0.0	0.0	0.0	0.0	0.0	0.0	0.0	0.0	0.0	0.0	0.0	0.0	0.0	0.0	0.0
k__Bacteria;p__Firmicutes;c__Clostridia;o__BSA2B-08;f__	0.0	0.0	0.0	0.0	0.0	0.0	0.0	0.0	0.0	0.0	0.0	0.0	0.0	0.0	0.0	0.0	0.0	0.0	0.0	0.0	0.0	0.0	0.0	0.0	0.0	0.0	0.0	0.0	0.0	0.0	0.0	0.0	0.0	0.0	0.0	0.0	0.0	0.0	0.0	0.0	0.0	0.0	0.0	0.0	0.0	0.0	0.0	0.0	0.0
k__Bacteria;p__Firmicutes;c__Clostridia;o__Clostridiales;f__	9.0	13.0	14.0	13.0	24.0	25.0	23.0	6.0	3.0	9.0	40.0	15.0	7.0	25.0	14.0	13.0	2.0	23.0	6.0	17.0	65.0	20.0	19.0	24.0	20.0	7.0	5.0	21.0	34.0	13.0	25.0	12.0	10.0	33.0	14.0	17.0	10.0	18.0	27.0	3.0	28.0	16.0	30.0	21.0	1.0	28.0	5.0	16.0	17.0
k__Bacteria;p__Firmicutes;c__Clostridia;o__Clostridiales;f__BSV43	0.0	0.0	0.0	0.0	0.0	0.0	0.0	0.0	0.0	0.0	0.0	0.0	0.0	0.0	0.0	0.0	0.0	0.0	0.0	0.0	0.0	0.0	0.0	0.0	0.0	0.0	0.0	0.0	0.0	0.0	0.0	0.0	0.0	0.0	0.0	0.0	0.0	0.0	0.0	0.0	0.0	0.0	0.0	0.0	0.0	0.0	0.0	0.0	0.0
k__Bacteria;p__Firmicutes;c__Clostridia;o__Clostridiales;f__Catabacteriaceae	0.0	0.0	0.0	0.0	0.0	0.0	0.0	0.0	0.0	0.0	0.0	0.0	0.0	0.0	0.0	0.0	0.0	0.0	0.0	0.0	0.0	0.0	0.0	0.0	0.0	0.0	0.0	0.0	0.0	0.0	0.0	0.0	0.0	0.0	0.0	0.0	0.0	0.0	0.0	0.0	0.0	0.0	0.0	0.0	0.0	0.0	2.0	0.0	0.0
k__Bacteria;p__Firmicutes;c__Clostridia;o__Clostridiales;f__Clostridiaceae	98.0	96.0	69.0	59.0	121.0	45.0	38.0	16.0	7.0	18.0	60.0	24.0	26.0	28.0	15.0	14.0	36.0	69.0	30.0	24.0	210.0	166.0	15.0	49.0	43.0	32.0	48.0	126.0	41.0	12.0	60.0	83.0	30.0	40.0	57.0	48.0	64.0	59.0	76.0	5.0	43.0	29.0	59.0	77.0	3.0	114.0	28.0	80.0	43.0
k__Bacteria;p__Firmicutes;c__Clostridia;o__Clostridiales;f__Clostridiales Family XI. Incertae Sedis	117.0	51.0	228.0	172.0	140.0	230.0	428.0	214.0	160.0	340.0	190.0	302.0	467.0	446.0	506.0	275.0	641.0	294.0	774.0	321.0	528.0	176.0	1351.0	266.0	122.0	66.0	354.0	174.0	986.0	1443.0	523.0	266.0	636.0	104.0	299.0	815.0	68.0	129.0	143.0	784.0	282.0	109.0	140.0	200.0	529.0	103.0	155.0	150.0	268.0
k__Bacteria;p__Firmicutes;c__Clostridia;o__Clostridiales;f__Clostridiales Family XII. Incertae Sedis	0.0	0.0	0.0	0.0	0.0	0.0	0.0	0.0	0.0	0.0	0.0	0.0	0.0	0.0	0.0	0.0	0.0	0.0	0.0	0.0	0.0	0.0	0.0	0.0	0.0	0.0	0.0	0.0	0.0	0.0	0.0	0.0	0.0	0.0	0.0	0.0	0.0	0.0	0.0	0.0	0.0	0.0	0.0	0.0	0.0	0.0	0.0	0.0	0.0
k__Bacteria;p__Firmicutes;c__Clostridia;o__Clostridiales;f__Clostridiales Family XIII. Incertae Sedis	1.0	2.0	0.0	0.0	0.0	0.0	0.0	2.0	1.0	2.0	0.0	7.0	4.0	10.0	8.0	0.0	6.0	1.0	3.0	4.0	5.0	1.0	7.0	1.0	3.0	1.0	1.0	0.0	2.0	1.0	0.0	1.0	2.0	2.0	0.0	5.0	1.0	1.0	0.0	3.0	1.0	0.0	1.0	3.0	0.0	6.0	2.0	1.0	3.0
k__Bacteria;p__Firmicutes;c__Clostridia;o__Clostridiales;f__D2	0.0	0.0	0.0	0.0	0.0	0.0	0.0	0.0	0.0	0.0	0.0	0.0	0.0	0.0	0.0	0.0	0.0	0.0	0.0	0.0	0.0	0.0	0.0	0.0	0.0	0.0	0.0	0.0	0.0	0.0	0.0	0.0	0.0	0.0	0.0	0.0	0.0	0.0	0.0	0.0	0.0	0.0	0.0	0.0	0.0	0.0	0.0	0.0	0.0
k__Bacteria;p__Firmicutes;c__Clostridia;o__Clostridiales;f__Dehalobacteriaceae	0.0	0.0	0.0	0.0	0.0	0.0	0.0	0.0	0.0	0.0	0.0	0.0	0.0	0.0	1.0	0.0	0.0	0.0	0.0	0.0	0.0	0.0	0.0	0.0	0.0	0.0	0.0	0.0	0.0	0.0	0.0	0.0	0.0	0.0	0.0	0.0	0.0	0.0	0.0	0.0	0.0	0.0	0.0	0.0	0.0	0.0	0.0	0.0	0.0
k__Bacteria;p__Firmicutes;c__Clostridia;o__Clostridiales;f__Eubacteriaceae	0.0	0.0	0.0	0.0	1.0	8.0	0.0	0.0	0.0	1.0	10.0	1.0	0.0	1.0	0.0	0.0	5.0	3.0	1.0	1.0	3.0	2.0	3.0	0.0	2.0	0.0	0.0	1.0	0.0	1.0	0.0	5.0	2.0	0.0	1.0	1.0	2.0	5.0	0.0	2.0	0.0	3.0	0.0	1.0	0.0	1.0	4.0	8.0	2.0
k__Bacteria;p__Firmicutes;c__Clostridia;o__Clostridiales;f__Lachnospiraceae	89.0	140.0	23.0	46.0	51.0	42.0	51.0	23.0	10.0	53.0	155.0	42.0	39.0	123.0	40.0	34.0	67.0	88.0	45.0	25.0	375.0	189.0	43.0	168.0	106.0	48.0	90.0	235.0	118.0	56.0	111.0	98.0	46.0	283.0	106.0	76.0	77.0	60.0	112.0	25.0	97.0	80.0	102.0	101.0	26.0	383.0	51.0	130.0	76.0
k__Bacteria;p__Firmicutes;c__Clostridia;o__Clostridiales;f__Peptococcaceae	10.0	1.0	1.0	1.0	0.0	2.0	0.0	0.0	0.0	1.0	2.0	2.0	2.0	1.0	2.0	0.0	6.0	4.0	2.0	2.0	3.0	2.0	0.0	2.0	5.0	1.0	3.0	3.0	4.0	2.0	1.0	0.0	5.0	1.0	4.0	5.0	4.0	2.0	5.0	0.0	0.0	1.0	4.0	5.0	0.0	16.0	0.0	5.0	3.0
k__Bacteria;p__Firmicutes;c__Clostridia;o__Clostridiales;f__Peptostreptococcaceae	1.0	1.0	2.0	1.0	0.0	7.0	1.0	1.0	4.0	2.0	13.0	1.0	3.0	5.0	1.0	5.0	3.0	8.0	1.0	3.0	6.0	6.0	1.0	3.0	11.0	5.0	4.0	3.0	2.0	0.0	10.0	6.0	2.0	6.0	0.0	1.0	3.0	4.0	1.0	3.0	2.0	5.0	7.0	15.0	0.0	6.0	1.0	7.0	9.0
k__Bacteria;p__Firmicutes;c__Clostridia;o__Clostridiales;f__Ruminococcaceae	19.0	17.0	3.0	10.0	7.0	7.0	10.0	6.0	2.0	10.0	6.0	4.0	9.0	21.0	8.0	1.0	6.0	9.0	2.0	2.0	76.0	24.0	4.0	23.0	22.0	8.0	8.0	70.0	20.0	5.0	12.0	12.0	13.0	128.0	49.0	14.0	7.0	11.0	20.0	7.0	16.0	7.0	26.0	16.0	5.0	78.0	30.0	32.0	19.0
k__Bacteria;p__Firmicutes;c__Clostridia;o__Clostridiales;f__Sulfobacillaceae	0.0	0.0	0.0	0.0	0.0	0.0	0.0	0.0	0.0	0.0	0.0	0.0	0.0	0.0	0.0	0.0	0.0	0.0	0.0	0.0	0.0	0.0	0.0	0.0	0.0	0.0	0.0	0.0	0.0	0.0	0.0	0.0	0.0	0.0	0.0	0.0	0.0	0.0	0.0	0.0	0.0	0.0	0.0	0.0	0.0	0.0	0.0	0.0	0.0
k__Bacteria;p__Firmicutes;c__Clostridia;o__Clostridiales;f__Symbiobacteriaceae	0.0	0.0	0.0	0.0	0.0	0.0	0.0	0.0	0.0	0.0	0.0	0.0	0.0	0.0	0.0	0.0	0.0	0.0	0.0	0.0	0.0	0.0	0.0	0.0	0.0	0.0	0.0	0.0	0.0	0.0	0.0	0.0	0.0	0.0	0.0	0.0	0.0	0.0	0.0	0.0	0.0	0.0	0.0	0.0	0.0	0.0	0.0	0.0	0.0
k__Bacteria;p__Firmicutes;c__Clostridia;o__Clostridiales;f__Syntrophomonadaceae	0.0	0.0	0.0	0.0	0.0	0.0	0.0	0.0	0.0	0.0	0.0	0.0	0.0	0.0	0.0	0.0	0.0	0.0	0.0	0.0	0.0	0.0	0.0	0.0	0.0	0.0	0.0	0.0	0.0	0.0	0.0	0.0	0.0	0.0	0.0	0.0	0.0	0.0	0.0	0.0	0.0	0.0	0.0	0.0	0.0	0.0	0.0	0.0	0.0
k__Bacteria;p__Firmicutes;c__Clostridia;o__Clostridiales;f__Thermoanaerobacterales Family III. Incertae Sedis	0.0	0.0	0.0	0.0	0.0	0.0	0.0	0.0	0.0	0.0	0.0	0.0	0.0	0.0	0.0	0.0	0.0	0.0	0.0	0.0	0.0	0.0	0.0	0.0	0.0	0.0	0.0	0.0	0.0	0.0	0.0	0.0	0.0	0.0	0.0	0.0	0.0	0.0	0.0	0.0	0.0	0.0	0.0	0.0	0.0	0.0	0.0	0.0	0.0
k__Bacteria;p__Firmicutes;c__Clostridia;o__Clostridiales;f__Veillonellaceae	135.0	105.0	255.0	67.0	45.0	69.0	57.0	44.0	21.0	86.0	46.0	441.0	142.0	218.0	197.0	30.0	148.0	63.0	91.0	65.0	84.0	154.0	126.0	174.0	77.0	22.0	50.0	73.0	66.0	119.0	90.0	29.0	77.0	154.0	31.0	123.0	66.0	26.0	57.0	81.0	102.0	41.0	58.0	74.0	91.0	63.0	49.0	34.0	45.0
k__Bacteria;p__Firmicutes;c__Clostridia;o__Desulfitobacterales;f__Desulfitobacteraceae	0.0	0.0	0.0	0.0	0.0	0.0	0.0	0.0	0.0	0.0	0.0	0.0	0.0	0.0	0.0	0.0	0.0	0.0	0.0	0.0	0.0	0.0	0.0	0.0	0.0	0.0	0.0	0.0	0.0	0.0	0.0	0.0	0.0	0.0	0.0	0.0	0.0	0.0	0.0	0.0	0.0	0.0	0.0	0.0	0.0	0.0	0.0	0.0	0.0
k__Bacteria;p__Firmicutes;c__Clostridia;o__Halanaerobiales;f__Halanaerobiaceae	0.0	1.0	0.0	0.0	0.0	0.0	0.0	0.0	0.0	0.0	0.0	0.0	0.0	0.0	0.0	0.0	0.0	0.0	1.0	0.0	0.0	0.0	0.0	0.0	0.0	0.0	1.0	0.0	0.0	0.0	0.0	0.0	0.0	0.0	1.0	0.0	0.0	0.0	1.0	0.0	0.0	0.0	0.0	0.0	0.0	0.0	0.0	0.0	0.0
k__Bacteria;p__Firmicutes;c__Clostridia;o__Halanaerobiales;f__Halobacteroidaceae	0.0	0.0	0.0	0.0	0.0	0.0	0.0	0.0	0.0	0.0	0.0	0.0	0.0	0.0	0.0	0.0	0.0	0.0	0.0	0.0	0.0	0.0	0.0	0.0	0.0	0.0	0.0	0.0	0.0	0.0	0.0	0.0	0.0	0.0	0.0	0.0	0.0	0.0	0.0	0.0	0.0	0.0	0.0	0.0	0.0	0.0	0.0	0.0	0.0
k__Bacteria;p__Firmicutes;c__Clostridia;o__MBA08;f__	0.0	0.0	0.0	0.0	0.0	0.0	0.0	0.0	0.0	0.0	0.0	0.0	0.0	0.0	0.0	0.0	0.0	0.0	0.0	0.0	0.0	0.0	0.0	0.0	0.0	0.0	0.0	0.0	0.0	0.0	1.0	0.0	0.0	0.0	0.0	0.0	0.0	0.0	0.0	0.0	0.0	0.0	0.0	0.0	0.0	0.0	0.0	0.0	0.0
k__Bacteria;p__Firmicutes;c__Clostridia;o__Natranaerobiales;f__Anaerobrancaceae	0.0	0.0	0.0	0.0	0.0	0.0	0.0	0.0	0.0	0.0	0.0	0.0	0.0	0.0	0.0	0.0	0.0	0.0	0.0	0.0	0.0	0.0	0.0	0.0	0.0	0.0	0.0	0.0	0.0	0.0	0.0	0.0	0.0	0.0	0.0	0.0	0.0	0.0	0.0	0.0	0.0	0.0	0.0	0.0	0.0	0.0	0.0	0.0	0.0
k__Bacteria;p__Firmicutes;c__Clostridia;o__Natranaerobiales;f__ML1228J-1	0.0	0.0	0.0	0.0	0.0	0.0	0.0	0.0	0.0	0.0	0.0	0.0	0.0	0.0	0.0	0.0	0.0	0.0	0.0	0.0	0.0	0.0	0.0	0.0	0.0	0.0	0.0	0.0	0.0	0.0	0.0	0.0	0.0	0.0	0.0	0.0	0.0	0.0	0.0	0.0	0.0	0.0	0.0	0.0	0.0	0.0	0.0	0.0	0.0
k__Bacteria;p__Firmicutes;c__Clostridia;o__Natranaerobiales;f__YAB3B13	0.0	0.0	0.0	0.0	0.0	0.0	0.0	0.0	0.0	0.0	0.0	0.0	0.0	0.0	0.0	0.0	0.0	0.0	0.0	0.0	0.0	0.0	0.0	0.0	0.0	0.0	0.0	0.0	0.0	0.0	0.0	0.0	0.0	0.0	0.0	0.0	0.0	0.0	0.0	0.0	0.0	0.0	0.0	0.0	0.0	0.0	0.0	0.0	0.0
k__Bacteria;p__Firmicutes;c__Clostridia;o__OPB54;f__	0.0	0.0	0.0	0.0	2.0	0.0	0.0	0.0	0.0	0.0	0.0	0.0	0.0	0.0	0.0	0.0	0.0	0.0	0.0	0.0	0.0	0.0	0.0	0.0	0.0	0.0	0.0	0.0	0.0	0.0	0.0	0.0	0.0	0.0	0.0	0.0	0.0	0.0	0.0	0.0	0.0	0.0	0.0	0.0	0.0	0.0	0.0	0.0	0.0
k__Bacteria;p__Firmicutes;c__Clostridia;o__Thermoanaerobacterales;f__Caldicellulosiruptoraceae	0.0	0.0	0.0	0.0	0.0	0.0	0.0	0.0	0.0	0.0	0.0	0.0	0.0	0.0	0.0	0.0	0.0	0.0	0.0	0.0	0.0	0.0	0.0	0.0	0.0	0.0	0.0	0.0	0.0	0.0	0.0	0.0	0.0	0.0	0.0	0.0	0.0	0.0	0.0	0.0	0.0	0.0	0.0	0.0	0.0	0.0	0.0	0.0	0.0
k__Bacteria;p__Firmicutes;c__Clostridia;o__Thermoanaerobacterales;f__Thermoanaerobacteraceae	0.0	0.0	0.0	0.0	0.0	0.0	0.0	0.0	0.0	0.0	0.0	0.0	0.0	0.0	0.0	0.0	0.0	0.0	0.0	0.0	0.0	0.0	0.0	0.0	0.0	0.0	0.0	0.0	0.0	0.0	0.0	0.0	0.0	0.0	0.0	0.0	0.0	0.0	0.0	0.0	2.0	0.0	0.0	0.0	0.0	0.0	0.0	0.0	0.0
k__Bacteria;p__Fusobacteria;c__Fusobacteria (class);o__Fusobacteriales;f__Fusobacteriaceae	151.0	132.0	71.0	118.0	129.0	71.0	56.0	54.0	27.0	75.0	196.0	71.0	115.0	164.0	110.0	47.0	96.0	96.0	70.0	83.0	213.0	1166.0	173.0	206.0	208.0	51.0	99.0	350.0	201.0	113.0	150.0	84.0	30.0	73.0	51.0	97.0	655.0	671.0	330.0	116.0	248.0	667.0	1314.0	1109.0	196.0	706.0	1069.0	872.0	552.0
k__Bacteria;p__GN02;c__;o__;f__	0.0	0.0	0.0	0.0	0.0	0.0	0.0	0.0	0.0	0.0	0.0	0.0	0.0	0.0	0.0	0.0	0.0	0.0	0.0	0.0	0.0	0.0	0.0	0.0	0.0	0.0	0.0	0.0	0.0	0.0	0.0	0.0	0.0	0.0	0.0	0.0	0.0	0.0	0.0	0.0	0.0	0.0	0.0	0.0	0.0	0.0	0.0	0.0	0.0
k__Bacteria;p__GN02;c__VC12-cl04;o__;f__	0.0	0.0	0.0	0.0	0.0	0.0	0.0	0.0	0.0	0.0	0.0	0.0	0.0	0.0	0.0	0.0	0.0	0.0	0.0	0.0	0.0	0.0	0.0	0.0	0.0	0.0	0.0	0.0	0.0	0.0	0.0	0.0	0.0	0.0	0.0	0.0	0.0	0.0	0.0	0.0	0.0	0.0	0.0	0.0	0.0	0.0	0.0	0.0	0.0
k__Bacteria;p__Gemmatimonadetes;c__Gemmatimonadetes (class);o__;f__	0.0	2.0	0.0	0.0	5.0	0.0	0.0	0.0	0.0	1.0	1.0	0.0	2.0	0.0	0.0	0.0	1.0	1.0	0.0	1.0	2.0	0.0	0.0	2.0	1.0	1.0	0.0	1.0	0.0	0.0	0.0	0.0	1.0	2.0	1.0	0.0	1.0	0.0	0.0	0.0	0.0	0.0	0.0	0.0	0.0	1.0	0.0	0.0	1.0
k__Bacteria;p__Gemmatimonadetes;c__Gemmatimonadetes (class);o__Gemmatimonadales;f__	2.0	0.0	2.0	1.0	2.0	1.0	0.0	1.0	0.0	3.0	2.0	0.0	1.0	0.0	0.0	4.0	1.0	0.0	0.0	1.0	2.0	0.0	0.0	0.0	0.0	0.0	1.0	3.0	0.0	0.0	0.0	1.0	0.0	0.0	0.0	1.0	0.0	2.0	0.0	0.0	2.0	2.0	0.0	0.0	0.0	1.0	0.0	0.0	0.0
k__Bacteria;p__Gemmatimonadetes;c__Gemmatimonadetes (class);o__Gemmatimonadales;f__Gemmatimonadaceae	1.0	2.0	1.0	3.0	9.0	3.0	0.0	0.0	0.0	1.0	0.0	0.0	0.0	2.0	1.0	3.0	0.0	3.0	0.0	1.0	2.0	0.0	3.0	3.0	3.0	4.0	3.0	0.0	1.0	0.0	0.0	2.0	0.0	1.0	0.0	0.0	3.0	1.0	0.0	0.0	0.0	2.0	0.0	2.0	7.0	1.0	0.0	2.0	3.0
k__Bacteria;p__Lentisphaerae;c__;o__;f__	0.0	0.0	0.0	0.0	0.0	0.0	0.0	0.0	0.0	0.0	0.0	0.0	0.0	0.0	0.0	0.0	0.0	0.0	0.0	0.0	0.0	0.0	0.0	0.0	0.0	0.0	0.0	0.0	0.0	0.0	0.0	0.0	0.0	0.0	0.0	0.0	0.0	0.0	0.0	0.0	0.0	0.0	0.0	0.0	0.0	0.0	0.0	0.0	0.0
k__Bacteria;p__Lentisphaerae;c__Lentisphaerae (class);o__Victivallales;f__Victivallaceae	0.0	0.0	0.0	0.0	0.0	0.0	0.0	0.0	0.0	0.0	0.0	0.0	0.0	0.0	0.0	0.0	0.0	0.0	0.0	0.0	0.0	0.0	0.0	0.0	0.0	0.0	0.0	0.0	0.0	0.0	0.0	0.0	0.0	0.0	0.0	0.0	0.0	0.0	0.0	0.0	0.0	0.0	0.0	0.0	0.0	0.0	0.0	0.0	0.0
k__Bacteria;p__MVP-15;c__;o__;f__	0.0	0.0	0.0	0.0	0.0	0.0	0.0	0.0	0.0	0.0	0.0	0.0	0.0	0.0	0.0	0.0	0.0	0.0	0.0	0.0	0.0	0.0	0.0	0.0	0.0	0.0	0.0	0.0	0.0	0.0	0.0	0.0	0.0	0.0	0.0	0.0	0.0	0.0	0.0	0.0	0.0	0.0	0.0	0.0	0.0	0.0	0.0	0.0	0.0
k__Bacteria;p__NC10;c__;o__;f__	0.0	0.0	0.0	0.0	0.0	0.0	0.0	0.0	0.0	0.0	0.0	0.0	0.0	0.0	0.0	0.0	0.0	0.0	0.0	0.0	0.0	0.0	0.0	0.0	0.0	0.0	0.0	0.0	0.0	0.0	0.0	0.0	0.0	0.0	0.0	0.0	0.0	0.0	0.0	0.0	0.0	0.0	0.0	0.0	0.0	0.0	0.0	0.0	0.0
k__Bacteria;p__NKB19;c__;o__;f__	0.0	0.0	0.0	0.0	0.0	0.0	0.0	0.0	0.0	0.0	0.0	0.0	0.0	0.0	0.0	0.0	0.0	0.0	0.0	0.0	0.0	0.0	0.0	0.0	0.0	0.0	0.0	0.0	0.0	0.0	0.0	0.0	0.0	0.0	0.0	0.0	0.0	0.0	0.0	0.0	0.0	0.0	0.0	0.0	0.0	0.0	0.0	0.0	0.0
k__Bacteria;p__Nitrospirae;c__Nitrospira (class);o__Nitrospirales;f__Nitrospiraceae	0.0	1.0	0.0	0.0	5.0	0.0	2.0	0.0	0.0	0.0	0.0	1.0	0.0	0.0	0.0	0.0	0.0	0.0	1.0	0.0	1.0	2.0	0.0	0.0	1.0	0.0	0.0	0.0	0.0	0.0	0.0	3.0	0.0	0.0	0.0	0.0	0.0	0.0	0.0	0.0	2.0	0.0	0.0	0.0	0.0	0.0	0.0	0.0	2.0
k__Bacteria;p__Nitrospirae;c__Nitrospira (class);o__Nitrospirales;f__Thermodesulfovibrionaceae	0.0	0.0	0.0	0.0	0.0	0.0	0.0	0.0	0.0	0.0	0.0	0.0	0.0	0.0	0.0	0.0	0.0	0.0	0.0	0.0	0.0	0.0	0.0	0.0	0.0	0.0	0.0	0.0	0.0	0.0	0.0	0.0	0.0	0.0	0.0	0.0	0.0	0.0	0.0	0.0	0.0	0.0	0.0	0.0	0.0	0.0	0.0	0.0	0.0
k__Bacteria;p__OP10;c__5B-18;o__;f__	3.0	0.0	0.0	0.0	0.0	0.0	0.0	0.0	0.0	0.0	0.0	0.0	0.0	0.0	0.0	1.0	0.0	0.0	0.0	0.0	0.0	0.0	0.0	0.0	0.0	0.0	0.0	0.0	0.0	0.0	0.0	0.0	0.0	0.0	0.0	0.0	0.0	0.0	0.0	0.0	0.0	0.0	0.0	0.0	0.0	0.0	0.0	0.0	0.0
k__Bacteria;p__OP10;c__;o__;f__	0.0	0.0	0.0	0.0	0.0	0.0	0.0	0.0	0.0	0.0	0.0	0.0	0.0	0.0	0.0	0.0	0.0	0.0	0.0	0.0	0.0	0.0	0.0	0.0	0.0	0.0	0.0	0.0	0.0	0.0	0.0	0.0	0.0	0.0	0.0	0.0	0.0	0.0	0.0	0.0	0.0	0.0	0.0	0.0	0.0	0.0	0.0	0.0	0.0
k__Bacteria;p__OP10;c__CH21;o__;f__	0.0	0.0	0.0	0.0	0.0	0.0	0.0	0.0	0.0	0.0	0.0	0.0	0.0	0.0	0.0	0.0	0.0	0.0	0.0	0.0	0.0	0.0	0.0	0.0	0.0	0.0	0.0	0.0	0.0	0.0	0.0	0.0	0.0	0.0	0.0	0.0	0.0	0.0	0.0	0.0	0.0	0.0	0.0	0.0	0.0	0.0	0.0	0.0	0.0
k__Bacteria;p__OP10;c__CL500-48;o__;f__	0.0	0.0	0.0	0.0	0.0	0.0	0.0	0.0	0.0	0.0	0.0	0.0	0.0	0.0	0.0	0.0	0.0	2.0	0.0	2.0	1.0	0.0	0.0	0.0	0.0	1.0	1.0	0.0	0.0	0.0	1.0	0.0	0.0	0.0	0.0	2.0	0.0	0.0	0.0	0.0	3.0	1.0	0.0	0.0	0.0	1.0	0.0	0.0	0.0
k__Bacteria;p__OP10;c__OS-L;o__;f__	0.0	0.0	0.0	0.0	0.0	0.0	0.0	0.0	0.0	0.0	0.0	0.0	0.0	0.0	0.0	0.0	0.0	0.0	0.0	0.0	0.0	0.0	0.0	0.0	0.0	0.0	0.0	0.0	0.0	0.0	0.0	0.0	0.0	0.0	0.0	0.0	0.0	0.0	0.0	0.0	0.0	0.0	0.0	0.0	0.0	0.0	0.0	0.0	0.0
k__Bacteria;p__OP10;c__S1a-1H;o__;f__	0.0	0.0	0.0	0.0	0.0	0.0	0.0	0.0	0.0	0.0	0.0	0.0	0.0	0.0	0.0	0.0	0.0	0.0	0.0	0.0	0.0	0.0	0.0	0.0	0.0	1.0	0.0	1.0	0.0	0.0	0.0	0.0	0.0	0.0	0.0	0.0	0.0	0.0	0.0	0.0	0.0	0.0	0.0	0.0	0.0	0.0	0.0	0.0	0.0
k__Bacteria;p__OP10;c__SJA-176;o__;f__	0.0	0.0	0.0	0.0	0.0	0.0	0.0	0.0	0.0	0.0	0.0	0.0	0.0	0.0	0.0	0.0	0.0	0.0	0.0	0.0	0.0	0.0	0.0	0.0	0.0	0.0	0.0	0.0	0.0	0.0	0.0	0.0	0.0	0.0	0.0	0.0	0.0	0.0	0.0	0.0	0.0	0.0	0.0	0.0	0.0	0.0	0.0	0.0	0.0
k__Bacteria;p__OP10;c__SJA-22;o__;f__	0.0	0.0	0.0	0.0	0.0	0.0	0.0	0.0	0.0	0.0	0.0	0.0	0.0	0.0	0.0	0.0	0.0	0.0	0.0	0.0	0.0	0.0	0.0	0.0	0.0	0.0	0.0	0.0	0.0	0.0	0.0	0.0	0.0	0.0	0.0	0.0	0.0	0.0	0.0	0.0	0.0	0.0	0.0	0.0	0.0	0.0	0.0	0.0	0.0
k__Bacteria;p__OP11;c__;o__;f__	0.0	0.0	0.0	0.0	0.0	0.0	0.0	0.0	0.0	0.0	0.0	0.0	0.0	0.0	0.0	0.0	0.0	0.0	0.0	0.0	0.0	0.0	0.0	0.0	0.0	0.0	0.0	0.0	0.0	0.0	0.0	0.0	0.0	0.0	0.0	0.0	0.0	0.0	0.0	0.0	0.0	0.0	0.0	0.0	0.0	0.0	0.0	0.0	0.0
k__Bacteria;p__OP3;c__;o__;f__	0.0	0.0	0.0	0.0	0.0	0.0	0.0	0.0	0.0	0.0	0.0	0.0	0.0	0.0	0.0	0.0	0.0	0.0	0.0	0.0	0.0	0.0	0.0	0.0	0.0	0.0	0.0	0.0	0.0	0.0	0.0	0.0	0.0	0.0	0.0	0.0	0.0	0.0	0.0	0.0	0.0	0.0	0.0	0.0	0.0	0.0	0.0	0.0	0.0
k__Bacteria;p__OP8;c__OP8;o__;f__	0.0	0.0	0.0	0.0	0.0	0.0	0.0	0.0	0.0	0.0	0.0	0.0	0.0	0.0	0.0	0.0	0.0	0.0	0.0	0.0	0.0	0.0	0.0	0.0	0.0	0.0	0.0	0.0	0.0	0.0	0.0	0.0	0.0	0.0	0.0	0.0	0.0	0.0	0.0	0.0	0.0	0.0	0.0	0.0	0.0	0.0	0.0	0.0	0.0
k__Bacteria;p__Planctomycetes;c__FFCH393;o__;f__	0.0	0.0	0.0	0.0	0.0	0.0	0.0	0.0	0.0	0.0	0.0	0.0	0.0	0.0	0.0	0.0	1.0	0.0	0.0	0.0	0.0	0.0	0.0	0.0	0.0	0.0	0.0	0.0	0.0	0.0	0.0	0.0	0.0	0.0	0.0	0.0	0.0	0.0	0.0	0.0	0.0	0.0	0.0	0.0	0.0	0.0	0.0	0.0	0.0
k__Bacteria;p__Planctomycetes;c__Kueneniae;o__Kueneniales;f__Kueneniaceae	0.0	0.0	0.0	0.0	0.0	0.0	0.0	0.0	0.0	0.0	0.0	0.0	0.0	0.0	0.0	0.0	0.0	0.0	0.0	0.0	0.0	0.0	0.0	0.0	0.0	0.0	0.0	0.0	0.0	0.0	0.0	0.0	0.0	0.0	0.0	0.0	0.0	0.0	0.0	0.0	0.0	0.0	0.0	0.0	0.0	0.0	0.0	0.0	0.0
k__Bacteria;p__Planctomycetes;c__PW285;o__;f__	0.0	0.0	0.0	0.0	0.0	0.0	0.0	0.0	0.0	0.0	0.0	0.0	0.0	0.0	0.0	0.0	0.0	0.0	0.0	0.0	0.0	0.0	0.0	0.0	0.0	0.0	0.0	0.0	0.0	0.0	0.0	0.0	0.0	0.0	0.0	0.0	0.0	0.0	0.0	0.0	0.0	0.0	0.0	0.0	0.0	0.0	0.0	0.0	0.0
k__Bacteria;p__Planctomycetes;c__Phycisphaerae;o__;f__	1.0	1.0	0.0	0.0	7.0	0.0	0.0	5.0	0.0	3.0	1.0	0.0	3.0	1.0	2.0	3.0	1.0	4.0	0.0	2.0	3.0	0.0	1.0	0.0	1.0	6.0	1.0	1.0	3.0	0.0	0.0	0.0	0.0	1.0	0.0	0.0	2.0	1.0	3.0	0.0	7.0	1.0	0.0	3.0	0.0	1.0	0.0	2.0	0.0
k__Bacteria;p__Planctomycetes;c__Phycisphaerae;o__Phycisphaerales;f__	2.0	0.0	0.0	0.0	0.0	0.0	0.0	0.0	0.0	0.0	0.0	0.0	0.0	0.0	0.0	0.0	0.0	0.0	0.0	0.0	0.0	0.0	0.0	0.0	0.0	0.0	0.0	0.0	0.0	0.0	0.0	0.0	0.0	0.0	0.0	0.0	0.0	0.0	0.0	0.0	0.0	0.0	0.0	0.0	0.0	0.0	0.0	0.0	0.0
k__Bacteria;p__Planctomycetes;c__Planctomycea;o__Gemmatales;f__Gemmataceae	1.0	3.0	0.0	0.0	0.0	1.0	0.0	0.0	0.0	0.0	1.0	1.0	1.0	2.0	0.0	3.0	0.0	0.0	0.0	1.0	2.0	2.0	1.0	0.0	0.0	4.0	0.0	1.0	0.0	3.0	0.0	1.0	0.0	1.0	4.0	1.0	0.0	0.0	1.0	0.0	0.0	0.0	0.0	2.0	0.0	0.0	2.0	2.0	0.0
k__Bacteria;p__Planctomycetes;c__Planctomycea;o__Gemmatales;f__Isosphaeraceae	0.0	3.0	0.0	0.0	0.0	0.0	0.0	0.0	0.0	1.0	1.0	0.0	0.0	2.0	0.0	0.0	0.0	0.0	0.0	2.0	1.0	0.0	0.0	0.0	0.0	1.0	1.0	1.0	1.0	0.0	0.0	0.0	1.0	0.0	1.0	0.0	0.0	0.0	0.0	1.0	0.0	0.0	0.0	1.0	0.0	1.0	1.0	0.0	0.0
k__Bacteria;p__Planctomycetes;c__Planctomycea;o__Pirellulales;f__	1.0	0.0	0.0	0.0	1.0	0.0	0.0	0.0	0.0	0.0	1.0	1.0	0.0	1.0	0.0	2.0	1.0	2.0	0.0	2.0	2.0	0.0	0.0	0.0	1.0	2.0	1.0	1.0	0.0	0.0	0.0	0.0	0.0	4.0	0.0	0.0	0.0	0.0	0.0	0.0	0.0	1.0	0.0	0.0	0.0	0.0	0.0	2.0	0.0
k__Bacteria;p__Planctomycetes;c__Planctomycea;o__Pirellulales;f__Pirellulaceae	0.0	0.0	0.0	0.0	1.0	0.0	0.0	0.0	0.0	0.0	2.0	0.0	0.0	0.0	0.0	1.0	2.0	0.0	0.0	0.0	3.0	0.0	0.0	0.0	0.0	1.0	0.0	1.0	1.0	0.0	0.0	0.0	0.0	0.0	3.0	0.0	1.0	0.0	0.0	0.0	0.0	0.0	0.0	0.0	0.0	0.0	0.0	0.0	1.0
k__Bacteria;p__Planctomycetes;c__Planctomycea;o__Planctomycetales;f__Planctomycetaceae	1.0	1.0	0.0	0.0	0.0	0.0	1.0	0.0	0.0	0.0	0.0	0.0	0.0	0.0	0.0	0.0	0.0	1.0	0.0	1.0	0.0	1.0	0.0	0.0	1.0	1.0	3.0	2.0	0.0	0.0	0.0	0.0	0.0	0.0	3.0	0.0	0.0	0.0	1.0	0.0	0.0	0.0	0.0	0.0	0.0	0.0	0.0	0.0	0.0
k__Bacteria;p__Planctomycetes;c__agg27;o__CL500-15;f__	0.0	0.0	0.0	0.0	0.0	0.0	0.0	0.0	0.0	0.0	0.0	0.0	0.0	0.0	0.0	0.0	0.0	0.0	0.0	0.0	0.0	0.0	0.0	0.0	0.0	0.0	0.0	0.0	0.0	0.0	0.0	0.0	0.0	0.0	0.0	0.0	0.0	0.0	0.0	0.0	0.0	0.0	0.0	0.0	0.0	0.0	0.0	0.0	0.0
k__Bacteria;p__Planctomycetes;c__agg27;o__OM190;f__	0.0	0.0	0.0	0.0	0.0	0.0	0.0	0.0	0.0	0.0	0.0	0.0	0.0	0.0	0.0	0.0	0.0	0.0	0.0	0.0	0.0	0.0	0.0	0.0	0.0	0.0	0.0	0.0	0.0	0.0	0.0	0.0	0.0	0.0	0.0	0.0	0.0	0.0	0.0	0.0	0.0	0.0	0.0	0.0	0.0	0.0	0.0	0.0	0.0
k__Bacteria;p__Planctomycetes;c__vadinHA49;o__;f__	0.0	0.0	0.0	0.0	0.0	0.0	0.0	0.0	0.0	0.0	0.0	0.0	0.0	0.0	0.0	0.0	0.0	0.0	0.0	0.0	0.0	0.0	0.0	0.0	0.0	0.0	0.0	0.0	0.0	0.0	0.0	0.0	0.0	0.0	0.0	0.0	0.0	0.0	0.0	0.0	0.0	0.0	0.0	0.0	0.0	0.0	0.0	0.0	0.0
k__Bacteria;p__Proteobacteria;c__Alphaproteobacteria;o__;f__	0.0	0.0	0.0	1.0	0.0	0.0	3.0	2.0	0.0	3.0	2.0	0.0	0.0	0.0	0.0	0.0	0.0	0.0	0.0	0.0	1.0	1.0	0.0	0.0	0.0	3.0	0.0	0.0	0.0	0.0	0.0	0.0	0.0	0.0	0.0	0.0	1.0	1.0	0.0	0.0	0.0	0.0	0.0	0.0	0.0	0.0	0.0	1.0	1.0
k__Bacteria;p__Proteobacteria;c__Alphaproteobacteria;o__Caulobacterales;f__Caulobacteraceae	15.0	5.0	4.0	135.0	31.0	155.0	4.0	14.0	8.0	6.0	22.0	5.0	42.0	12.0	16.0	61.0	7.0	24.0	8.0	17.0	12.0	6.0	6.0	10.0	10.0	67.0	26.0	16.0	10.0	17.0	22.0	24.0	9.0	10.0	17.0	8.0	10.0	13.0	7.0	51.0	9.0	43.0	4.0	5.0	46.0	28.0	4.0	20.0	15.0
k__Bacteria;p__Proteobacteria;c__Alphaproteobacteria;o__Rhizobiales;f__	8.0	10.0	5.0	7.0	10.0	37.0	8.0	8.0	1.0	6.0	21.0	3.0	4.0	2.0	5.0	22.0	3.0	12.0	4.0	20.0	7.0	2.0	3.0	11.0	2.0	59.0	8.0	7.0	14.0	5.0	2.0	11.0	1.0	6.0	5.0	5.0	11.0	9.0	5.0	16.0	53.0	26.0	2.0	7.0	0.0	7.0	3.0	11.0	6.0
k__Bacteria;p__Proteobacteria;c__Alphaproteobacteria;o__Rhizobiales;f__Aurantimonadaceae	4.0	7.0	6.0	24.0	2.0	28.0	4.0	4.0	1.0	0.0	6.0	1.0	17.0	8.0	0.0	26.0	1.0	2.0	3.0	8.0	5.0	1.0	3.0	5.0	3.0	25.0	7.0	4.0	3.0	0.0	4.0	4.0	1.0	6.0	1.0	2.0	6.0	12.0	6.0	1.0	2.0	25.0	3.0	2.0	8.0	5.0	1.0	5.0	9.0
k__Bacteria;p__Proteobacteria;c__Alphaproteobacteria;o__Rhizobiales;f__Bartonellaceae	0.0	0.0	0.0	0.0	0.0	0.0	0.0	0.0	0.0	0.0	0.0	0.0	0.0	0.0	0.0	1.0	0.0	0.0	0.0	0.0	0.0	0.0	0.0	0.0	0.0	1.0	1.0	0.0	0.0	0.0	0.0	0.0	0.0	0.0	0.0	0.0	0.0	0.0	0.0	0.0	0.0	0.0	0.0	0.0	0.0	0.0	0.0	0.0	0.0
k__Bacteria;p__Proteobacteria;c__Alphaproteobacteria;o__Rhizobiales;f__Beijerinckiaceae	0.0	0.0	0.0	0.0	1.0	0.0	1.0	0.0	0.0	0.0	1.0	0.0	0.0	0.0	0.0	0.0	0.0	0.0	0.0	1.0	0.0	1.0	0.0	0.0	0.0	0.0	1.0	0.0	0.0	0.0	0.0	0.0	1.0	0.0	5.0	0.0	0.0	0.0	0.0	0.0	4.0	0.0	0.0	0.0	0.0	0.0	0.0	0.0	0.0
k__Bacteria;p__Proteobacteria;c__Alphaproteobacteria;o__Rhizobiales;f__Bradyrhizobiaceae	14.0	12.0	34.0	8.0	22.0	4.0	25.0	12.0	5.0	27.0	12.0	0.0	15.0	11.0	13.0	22.0	10.0	23.0	7.0	7.0	19.0	3.0	4.0	11.0	9.0	40.0	18.0	11.0	6.0	19.0	13.0	8.0	11.0	11.0	9.0	4.0	14.0	8.0	12.0	12.0	8.0	128.0	6.0	15.0	2.0	8.0	3.0	7.0	11.0
k__Bacteria;p__Proteobacteria;c__Alphaproteobacteria;o__Rhizobiales;f__Brucellaceae	0.0	0.0	0.0	0.0	0.0	1.0	0.0	1.0	1.0	1.0	1.0	1.0	0.0	2.0	0.0	0.0	2.0	2.0	0.0	0.0	5.0	11.0	0.0	2.0	2.0	2.0	0.0	2.0	0.0	0.0	1.0	1.0	1.0	9.0	0.0	0.0	2.0	2.0	1.0	0.0	1.0	1.0	0.0	1.0	0.0	0.0	0.0	0.0	0.0
k__Bacteria;p__Proteobacteria;c__Alphaproteobacteria;o__Rhizobiales;f__Cohaesibacteraceae	0.0	0.0	0.0	0.0	0.0	0.0	0.0	0.0	0.0	0.0	0.0	0.0	0.0	0.0	0.0	0.0	0.0	0.0	0.0	0.0	0.0	0.0	0.0	0.0	0.0	0.0	0.0	0.0	0.0	0.0	0.0	0.0	0.0	0.0	0.0	0.0	0.0	0.0	0.0	0.0	0.0	0.0	0.0	0.0	0.0	0.0	0.0	0.0	0.0
k__Bacteria;p__Proteobacteria;c__Alphaproteobacteria;o__Rhizobiales;f__Hyphomicrobiaceae	6.0	15.0	3.0	7.0	30.0	5.0	14.0	10.0	2.0	10.0	10.0	1.0	14.0	7.0	7.0	17.0	3.0	17.0	4.0	35.0	29.0	9.0	9.0	7.0	14.0	60.0	10.0	20.0	13.0	16.0	2.0	12.0	14.0	10.0	16.0	6.0	13.0	22.0	17.0	5.0	7.0	339.0	4.0	6.0	5.0	15.0	4.0	6.0	12.0
k__Bacteria;p__Proteobacteria;c__Alphaproteobacteria;o__Rhizobiales;f__Methylobacteriaceae	16.0	18.0	5.0	34.0	28.0	25.0	8.0	26.0	18.0	32.0	30.0	9.0	33.0	17.0	25.0	93.0	7.0	34.0	6.0	41.0	22.0	6.0	3.0	22.0	32.0	177.0	44.0	19.0	8.0	19.0	10.0	33.0	15.0	26.0	34.0	6.0	45.0	21.0	23.0	32.0	52.0	238.0	7.0	17.0	14.0	45.0	5.0	20.0	25.0
k__Bacteria;p__Proteobacteria;c__Alphaproteobacteria;o__Rhizobiales;f__Methylocystaceae	0.0	0.0	0.0	0.0	0.0	0.0	0.0	0.0	0.0	1.0	1.0	0.0	0.0	0.0	2.0	1.0	0.0	2.0	0.0	1.0	0.0	0.0	0.0	0.0	1.0	7.0	1.0	0.0	0.0	0.0	1.0	0.0	2.0	0.0	0.0	0.0	2.0	1.0	0.0	0.0	0.0	1.0	0.0	0.0	0.0	0.0	0.0	0.0	0.0
k__Bacteria;p__Proteobacteria;c__Alphaproteobacteria;o__Rhizobiales;f__Phyllobacteriaceae	10.0	9.0	6.0	11.0	31.0	9.0	2.0	3.0	1.0	4.0	10.0	3.0	4.0	5.0	12.0	19.0	1.0	15.0	2.0	14.0	12.0	11.0	2.0	19.0	7.0	27.0	10.0	10.0	1.0	17.0	5.0	15.0	3.0	3.0	5.0	4.0	6.0	4.0	6.0	8.0	2.0	12.0	2.0	9.0	0.0	3.0	3.0	7.0	4.0
k__Bacteria;p__Proteobacteria;c__Alphaproteobacteria;o__Rhizobiales;f__Rhizobiaceae	5.0	4.0	0.0	5.0	0.0	17.0	1.0	11.0	5.0	7.0	7.0	1.0	12.0	9.0	6.0	27.0	2.0	6.0	4.0	7.0	6.0	5.0	5.0	4.0	3.0	34.0	4.0	6.0	3.0	5.0	2.0	13.0	1.0	10.0	8.0	2.0	7.0	5.0	6.0	12.0	3.0	23.0	4.0	4.0	0.0	11.0	1.0	15.0	12.0
k__Bacteria;p__Proteobacteria;c__Alphaproteobacteria;o__Rhizobiales;f__Rhodobacteraceae	0.0	0.0	3.0	0.0	0.0	0.0	0.0	0.0	0.0	0.0	0.0	0.0	0.0	0.0	0.0	0.0	0.0	0.0	0.0	0.0	0.0	0.0	0.0	1.0	0.0	0.0	0.0	0.0	0.0	0.0	0.0	0.0	0.0	0.0	0.0	0.0	0.0	0.0	0.0	0.0	0.0	0.0	0.0	0.0	0.0	0.0	0.0	0.0	0.0
k__Bacteria;p__Proteobacteria;c__Alphaproteobacteria;o__Rhizobiales;f__Rhodobiaceae	0.0	0.0	0.0	1.0	0.0	0.0	0.0	0.0	0.0	0.0	0.0	0.0	1.0	0.0	1.0	0.0	0.0	0.0	0.0	0.0	0.0	0.0	0.0	3.0	0.0	0.0	0.0	0.0	0.0	0.0	0.0	0.0	0.0	0.0	0.0	0.0	0.0	0.0	0.0	0.0	0.0	0.0	0.0	0.0	0.0	1.0	0.0	0.0	0.0
k__Bacteria;p__Proteobacteria;c__Alphaproteobacteria;o__Rhizobiales;f__Xanthobacteraceae	0.0	0.0	4.0	0.0	0.0	1.0	0.0	0.0	0.0	1.0	0.0	0.0	0.0	0.0	0.0	0.0	0.0	0.0	0.0	0.0	0.0	0.0	0.0	0.0	0.0	0.0	0.0	0.0	0.0	0.0	0.0	0.0	0.0	0.0	1.0	0.0	0.0	0.0	0.0	0.0	0.0	1.0	0.0	0.0	0.0	0.0	0.0	1.0	1.0
k__Bacteria;p__Proteobacteria;c__Alphaproteobacteria;o__Rhodobacterales;f__	0.0	0.0	0.0	0.0	1.0	0.0	0.0	0.0	0.0	0.0	0.0	0.0	0.0	0.0	0.0	0.0	0.0	0.0	0.0	0.0	0.0	0.0	0.0	0.0	0.0	0.0	0.0	0.0	0.0	0.0	0.0	0.0	0.0	0.0	0.0	0.0	0.0	0.0	0.0	0.0	0.0	0.0	0.0	0.0	0.0	0.0	0.0	0.0	0.0
k__Bacteria;p__Proteobacteria;c__Alphaproteobacteria;o__Rhodobacterales;f__Hyphomonadaceae	0.0	1.0	0.0	0.0	1.0	0.0	0.0	0.0	0.0	0.0	0.0	0.0	0.0	0.0	0.0	0.0	0.0	0.0	0.0	0.0	0.0	0.0	0.0	0.0	1.0	4.0	0.0	0.0	0.0	0.0	0.0	0.0	0.0	0.0	0.0	0.0	0.0	0.0	0.0	1.0	0.0	0.0	0.0	0.0	0.0	0.0	0.0	0.0	0.0
k__Bacteria;p__Proteobacteria;c__Alphaproteobacteria;o__Rhodobacterales;f__Rhodobacteraceae	56.0	43.0	49.0	570.0	122.0	940.0	96.0	97.0	28.0	88.0	63.0	9.0	86.0	52.0	71.0	42.0	17.0	81.0	31.0	123.0	80.0	39.0	33.0	52.0	32.0	127.0	90.0	50.0	16.0	44.0	41.0	40.0	52.0	38.0	66.0	29.0	77.0	42.0	62.0	50.0	54.0	46.0	36.0	52.0	117.0	93.0	26.0	35.0	65.0
k__Bacteria;p__Proteobacteria;c__Alphaproteobacteria;o__Rhodospirillales;f__Acetobacteraceae	21.0	16.0	32.0	26.0	50.0	28.0	23.0	31.0	7.0	21.0	11.0	4.0	14.0	10.0	17.0	20.0	4.0	25.0	6.0	78.0	6.0	10.0	5.0	23.0	9.0	25.0	10.0	21.0	7.0	12.0	27.0	10.0	10.0	14.0	17.0	3.0	13.0	16.0	24.0	10.0	92.0	35.0	10.0	20.0	3.0	53.0	1.0	19.0	30.0
k__Bacteria;p__Proteobacteria;c__Alphaproteobacteria;o__Rhodospirillales;f__Rhodospirillaceae	7.0	11.0	9.0	2.0	15.0	6.0	9.0	10.0	1.0	18.0	7.0	1.0	10.0	5.0	6.0	15.0	1.0	9.0	3.0	10.0	8.0	2.0	3.0	7.0	6.0	17.0	5.0	7.0	3.0	2.0	11.0	11.0	4.0	6.0	9.0	4.0	8.0	5.0	13.0	5.0	4.0	13.0	5.0	5.0	0.0	3.0	2.0	6.0	6.0
k__Bacteria;p__Proteobacteria;c__Alphaproteobacteria;o__Rickettsiales;f__	0.0	0.0	0.0	0.0	0.0	0.0	0.0	0.0	0.0	0.0	0.0	0.0	0.0	0.0	0.0	0.0	0.0	0.0	0.0	0.0	0.0	0.0	0.0	0.0	0.0	0.0	0.0	0.0	0.0	0.0	0.0	0.0	0.0	0.0	0.0	0.0	0.0	0.0	0.0	0.0	0.0	0.0	0.0	0.0	0.0	0.0	0.0	0.0	0.0
k__Bacteria;p__Proteobacteria;c__Alphaproteobacteria;o__Rickettsiales;f__Rickettsiaceae	0.0	1.0	0.0	0.0	0.0	0.0	0.0	0.0	0.0	0.0	0.0	0.0	1.0	0.0	0.0	0.0	0.0	0.0	0.0	0.0	0.0	0.0	0.0	0.0	0.0	2.0	0.0	0.0	0.0	0.0	0.0	0.0	0.0	0.0	0.0	0.0	0.0	0.0	0.0	0.0	0.0	0.0	0.0	0.0	0.0	0.0	0.0	0.0	0.0
k__Bacteria;p__Proteobacteria;c__Alphaproteobacteria;o__Sphingomonadales;f__	5.0	13.0	24.0	3.0	15.0	16.0	18.0	6.0	1.0	5.0	4.0	2.0	5.0	9.0	6.0	16.0	1.0	16.0	3.0	8.0	9.0	4.0	6.0	6.0	7.0	25.0	8.0	10.0	4.0	13.0	6.0	8.0	3.0	2.0	6.0	1.0	5.0	6.0	4.0	8.0	9.0	15.0	3.0	3.0	20.0	11.0	1.0	1.0	6.0
k__Bacteria;p__Proteobacteria;c__Alphaproteobacteria;o__Sphingomonadales;f__Erythrobacteraceae	2.0	2.0	3.0	0.0	2.0	0.0	3.0	1.0	0.0	2.0	2.0	0.0	1.0	1.0	1.0	5.0	0.0	2.0	0.0	7.0	2.0	0.0	0.0	0.0	1.0	1.0	5.0	0.0	0.0	1.0	2.0	1.0	1.0	0.0	0.0	1.0	1.0	2.0	3.0	0.0	4.0	30.0	0.0	1.0	0.0	2.0	0.0	0.0	0.0
k__Bacteria;p__Proteobacteria;c__Alphaproteobacteria;o__Sphingomonadales;f__Sphingomonadaceae	50.0	75.0	116.0	103.0	210.0	115.0	92.0	84.0	40.0	173.0	125.0	17.0	135.0	73.0	82.0	438.0	44.0	194.0	55.0	219.0	113.0	19.0	36.0	125.0	78.0	553.0	137.0	127.0	87.0	126.0	129.0	144.0	63.0	60.0	92.0	47.0	143.0	66.0	76.0	155.0	151.0	854.0	43.0	62.0	76.0	79.0	18.0	77.0	103.0
k__Bacteria;p__Proteobacteria;c__Betaproteobacteria;o__;f__	0.0	0.0	2.0	1.0	5.0	4.0	3.0	0.0	0.0	2.0	1.0	0.0	3.0	0.0	3.0	1.0	1.0	2.0	2.0	3.0	1.0	1.0	0.0	0.0	0.0	2.0	3.0	2.0	0.0	2.0	1.0	1.0	1.0	1.0	1.0	3.0	4.0	1.0	1.0	1.0	0.0	0.0	0.0	0.0	4.0	0.0	0.0	1.0	1.0
k__Bacteria;p__Proteobacteria;c__Betaproteobacteria;o__Burkholderiales;f__	69.0	12.0	100.0	26.0	104.0	32.0	62.0	20.0	30.0	41.0	23.0	20.0	58.0	15.0	33.0	24.0	13.0	17.0	12.0	22.0	16.0	2.0	8.0	77.0	18.0	20.0	17.0	16.0	12.0	25.0	28.0	22.0	13.0	23.0	23.0	5.0	8.0	11.0	7.0	78.0	72.0	22.0	6.0	7.0	31.0	25.0	2.0	16.0	17.0
k__Bacteria;p__Proteobacteria;c__Betaproteobacteria;o__Burkholderiales;f__Alcaligenaceae	16.0	11.0	7.0	12.0	27.0	11.0	17.0	8.0	11.0	7.0	22.0	8.0	12.0	12.0	32.0	9.0	1.0	8.0	10.0	8.0	61.0	65.0	6.0	25.0	22.0	25.0	11.0	15.0	12.0	8.0	5.0	44.0	5.0	22.0	10.0	10.0	13.0	19.0	13.0	164.0	24.0	14.0	14.0	11.0	19.0	12.0	3.0	23.0	12.0
k__Bacteria;p__Proteobacteria;c__Betaproteobacteria;o__Burkholderiales;f__Burkholderiaceae	13.0	18.0	17.0	8.0	47.0	41.0	13.0	13.0	3.0	16.0	22.0	5.0	12.0	22.0	15.0	16.0	9.0	33.0	15.0	45.0	29.0	23.0	34.0	6.0	18.0	17.0	16.0	19.0	9.0	7.0	10.0	9.0	9.0	8.0	17.0	17.0	29.0	31.0	80.0	63.0	47.0	24.0	36.0	33.0	28.0	17.0	51.0	37.0	29.0
k__Bacteria;p__Proteobacteria;c__Betaproteobacteria;o__Burkholderiales;f__Comamonadaceae	74.0	30.0	127.0	37.0	97.0	56.0	74.0	34.0	25.0	83.0	53.0	13.0	62.0	43.0	78.0	87.0	29.0	52.0	26.0	54.0	59.0	50.0	13.0	93.0	54.0	113.0	88.0	43.0	34.0	43.0	56.0	97.0	72.0	62.0	69.0	24.0	52.0	54.0	29.0	188.0	71.0	151.0	58.0	38.0	149.0	38.0	11.0	156.0	63.0
k__Bacteria;p__Proteobacteria;c__Betaproteobacteria;o__Burkholderiales;f__Oxalobacteraceae	45.0	115.0	183.0	28.0	161.0	70.0	35.0	64.0	32.0	75.0	77.0	12.0	65.0	39.0	32.0	157.0	28.0	119.0	35.0	742.0	63.0	23.0	36.0	79.0	51.0	111.0	59.0	54.0	39.0	47.0	31.0	32.0	19.0	20.0	45.0	19.0	72.0	27.0	64.0	17.0	124.0	36.0	25.0	35.0	2.0	127.0	6.0	41.0	78.0
k__Bacteria;p__Proteobacteria;c__Betaproteobacteria;o__Gallionellales;f__Gallionellaceae	2.0	1.0	0.0	0.0	2.0	1.0	0.0	0.0	0.0	1.0	0.0	0.0	0.0	1.0	0.0	0.0	1.0	0.0	0.0	1.0	0.0	0.0	0.0	0.0	0.0	3.0	0.0	0.0	0.0	0.0	0.0	0.0	0.0	0.0	1.0	0.0	0.0	1.0	0.0	1.0	0.0	0.0	1.0	0.0	0.0	0.0	0.0	1.0	1.0
k__Bacteria;p__Proteobacteria;c__Betaproteobacteria;o__Hydrogenophilales;f__Hydrogenophilaceae	9.0	2.0	14.0	1.0	12.0	6.0	4.0	6.0	4.0	22.0	1.0	0.0	2.0	2.0	1.0	1.0	2.0	0.0	0.0	3.0	0.0	0.0	0.0	13.0	1.0	1.0	5.0	2.0	0.0	0.0	0.0	4.0	0.0	3.0	3.0	0.0	4.0	1.0	2.0	2.0	7.0	3.0	0.0	0.0	0.0	0.0	1.0	5.0	4.0
k__Bacteria;p__Proteobacteria;c__Betaproteobacteria;o__Methylophilales;f__	0.0	0.0	0.0	0.0	0.0	0.0	0.0	0.0	0.0	0.0	0.0	0.0	0.0	0.0	0.0	0.0	0.0	0.0	0.0	0.0	0.0	0.0	0.0	0.0	0.0	0.0	0.0	0.0	0.0	0.0	0.0	0.0	0.0	0.0	1.0	0.0	0.0	0.0	0.0	0.0	0.0	0.0	0.0	0.0	0.0	0.0	0.0	0.0	0.0
k__Bacteria;p__Proteobacteria;c__Betaproteobacteria;o__Methylophilales;f__Methylophilaceae	0.0	0.0	6.0	0.0	5.0	3.0	5.0	0.0	3.0	1.0	1.0	0.0	1.0	1.0	3.0	2.0	2.0	1.0	1.0	2.0	1.0	0.0	0.0	0.0	0.0	13.0	0.0	6.0	4.0	4.0	1.0	5.0	2.0	0.0	3.0	0.0	1.0	1.0	0.0	1.0	8.0	2.0	0.0	0.0	6.0	0.0	0.0	0.0	0.0
k__Bacteria;p__Proteobacteria;c__Betaproteobacteria;o__Neisseriales;f__Neisseriaceae	150.0	153.0	25.0	138.0	129.0	162.0	97.0	61.0	38.0	118.0	567.0	332.0	151.0	120.0	128.0	62.0	85.0	167.0	104.0	104.0	252.0	214.0	704.0	167.0	989.0	59.0	107.0	231.0	138.0	95.0	106.0	192.0	209.0	126.0	116.0	137.0	735.0	509.0	242.0	164.0	167.0	271.0	213.0	381.0	110.0	571.0	1116.0	368.0	191.0
k__Bacteria;p__Proteobacteria;c__Betaproteobacteria;o__Nitrosomonadales;f__Nitrosomonadaceae	0.0	0.0	0.0	1.0	6.0	1.0	0.0	0.0	0.0	0.0	0.0	0.0	0.0	1.0	0.0	2.0	0.0	1.0	0.0	0.0	0.0	0.0	0.0	0.0	1.0	1.0	0.0	0.0	0.0	1.0	0.0	0.0	0.0	0.0	0.0	0.0	0.0	0.0	0.0	0.0	0.0	0.0	0.0	3.0	0.0	0.0	1.0	0.0	0.0
k__Bacteria;p__Proteobacteria;c__Betaproteobacteria;o__Procabacteriales;f__Procabacteriaceae	0.0	0.0	0.0	0.0	0.0	0.0	0.0	0.0	0.0	0.0	0.0	0.0	0.0	0.0	0.0	0.0	0.0	0.0	0.0	0.0	0.0	0.0	0.0	0.0	0.0	0.0	0.0	0.0	0.0	0.0	0.0	0.0	0.0	0.0	0.0	0.0	0.0	0.0	0.0	0.0	0.0	0.0	0.0	0.0	0.0	0.0	0.0	0.0	0.0
k__Bacteria;p__Proteobacteria;c__Betaproteobacteria;o__Rhodocyclales;f__	1.0	4.0	0.0	0.0	4.0	3.0	0.0	0.0	1.0	4.0	1.0	0.0	1.0	0.0	0.0	2.0	0.0	4.0	0.0	4.0	0.0	0.0	2.0	1.0	0.0	1.0	1.0	2.0	1.0	0.0	0.0	4.0	0.0	2.0	0.0	0.0	0.0	0.0	3.0	1.0	0.0	0.0	1.0	0.0	0.0	0.0	1.0	0.0	1.0
k__Bacteria;p__Proteobacteria;c__Betaproteobacteria;o__Rhodocyclales;f__Rhodocyclaceae	1.0	5.0	13.0	1.0	3.0	1.0	3.0	0.0	0.0	1.0	2.0	0.0	1.0	1.0	5.0	0.0	2.0	2.0	2.0	1.0	0.0	0.0	1.0	1.0	1.0	3.0	0.0	3.0	3.0	2.0	4.0	3.0	4.0	2.0	1.0	0.0	0.0	1.0	3.0	9.0	4.0	3.0	2.0	1.0	3.0	2.0	1.0	4.0	10.0
k__Bacteria;p__Proteobacteria;c__Deltaproteobacteria;o__;f__	0.0	0.0	0.0	0.0	0.0	0.0	0.0	0.0	0.0	0.0	0.0	0.0	0.0	0.0	0.0	0.0	0.0	0.0	0.0	1.0	0.0	0.0	0.0	0.0	0.0	0.0	0.0	0.0	0.0	0.0	0.0	0.0	0.0	0.0	0.0	0.0	3.0	0.0	0.0	0.0	0.0	0.0	0.0	0.0	0.0	0.0	0.0	0.0	0.0
k__Bacteria;p__Proteobacteria;c__Deltaproteobacteria;o__;f__Syntrophorhabdaceae	0.0	0.0	0.0	0.0	0.0	0.0	0.0	0.0	0.0	0.0	0.0	0.0	0.0	0.0	0.0	0.0	0.0	0.0	0.0	0.0	0.0	0.0	0.0	0.0	0.0	0.0	0.0	0.0	0.0	0.0	0.0	0.0	0.0	0.0	0.0	0.0	0.0	0.0	0.0	0.0	0.0	0.0	0.0	0.0	0.0	0.0	0.0	0.0	0.0
k__Bacteria;p__Proteobacteria;c__Deltaproteobacteria;o__Bdellovibrionales;f__Bacteriovoracaceae	0.0	0.0	0.0	0.0	1.0	0.0	2.0	3.0	0.0	1.0	0.0	0.0	1.0	0.0	0.0	0.0	0.0	0.0	0.0	2.0	2.0	0.0	0.0	0.0	0.0	2.0	1.0	1.0	0.0	0.0	0.0	0.0	0.0	5.0	1.0	2.0	0.0	0.0	0.0	1.0	0.0	0.0	0.0	0.0	0.0	0.0	0.0	0.0	0.0
k__Bacteria;p__Proteobacteria;c__Deltaproteobacteria;o__Bdellovibrionales;f__Bdellovibrionaceae	1.0	0.0	0.0	0.0	1.0	1.0	0.0	2.0	0.0	0.0	1.0	0.0	0.0	0.0	0.0	1.0	1.0	0.0	0.0	1.0	0.0	1.0	0.0	0.0	1.0	6.0	1.0	1.0	0.0	0.0	3.0	2.0	0.0	0.0	0.0	0.0	1.0	0.0	0.0	0.0	2.0	1.0	0.0	0.0	0.0	3.0	0.0	0.0	0.0
k__Bacteria;p__Proteobacteria;c__Deltaproteobacteria;o__CTD005-82B-02;f__	0.0	0.0	0.0	0.0	0.0	0.0	0.0	0.0	0.0	0.0	1.0	0.0	2.0	0.0	0.0	1.0	0.0	0.0	0.0	0.0	0.0	0.0	0.0	0.0	0.0	3.0	0.0	0.0	0.0	0.0	0.0	1.0	0.0	0.0	0.0	0.0	1.0	0.0	0.0	0.0	0.0	0.0	0.0	0.0	0.0	1.0	0.0	0.0	0.0
k__Bacteria;p__Proteobacteria;c__Deltaproteobacteria;o__Desulfobacterales;f__	0.0	0.0	0.0	0.0	0.0	0.0	0.0	0.0	0.0	0.0	0.0	0.0	0.0	0.0	0.0	0.0	0.0	0.0	0.0	0.0	0.0	0.0	0.0	0.0	0.0	0.0	0.0	0.0	0.0	0.0	0.0	0.0	0.0	0.0	0.0	0.0	0.0	0.0	0.0	0.0	0.0	0.0	0.0	0.0	0.0	0.0	0.0	0.0	0.0
k__Bacteria;p__Proteobacteria;c__Deltaproteobacteria;o__Desulfobacterales;f__Desulfobulbaceae	0.0	0.0	0.0	0.0	0.0	0.0	0.0	0.0	0.0	0.0	0.0	0.0	0.0	0.0	0.0	0.0	0.0	0.0	0.0	0.0	0.0	0.0	0.0	0.0	0.0	0.0	0.0	0.0	0.0	0.0	0.0	0.0	0.0	0.0	0.0	0.0	0.0	0.0	0.0	0.0	0.0	0.0	0.0	0.0	0.0	0.0	0.0	0.0	0.0
k__Bacteria;p__Proteobacteria;c__Deltaproteobacteria;o__Desulfovibrionales;f__Desulfomicrobiaceae	1.0	0.0	0.0	0.0	0.0	0.0	0.0	0.0	0.0	3.0	0.0	0.0	0.0	0.0	0.0	0.0	0.0	0.0	0.0	0.0	0.0	1.0	0.0	0.0	2.0	0.0	1.0	2.0	0.0	0.0	0.0	1.0	0.0	0.0	7.0	0.0	0.0	1.0	0.0	0.0	0.0	0.0	0.0	8.0	0.0	0.0	0.0	0.0	0.0
k__Bacteria;p__Proteobacteria;c__Deltaproteobacteria;o__Desulfovibrionales;f__Desulfonatronumaceae	0.0	0.0	0.0	0.0	0.0	0.0	0.0	0.0	0.0	0.0	0.0	0.0	0.0	0.0	0.0	0.0	0.0	0.0	0.0	0.0	0.0	0.0	0.0	0.0	0.0	0.0	0.0	0.0	0.0	0.0	0.0	0.0	0.0	0.0	0.0	0.0	0.0	0.0	0.0	0.0	0.0	0.0	0.0	0.0	0.0	0.0	0.0	0.0	0.0
k__Bacteria;p__Proteobacteria;c__Deltaproteobacteria;o__Desulfovibrionales;f__Desulfovibrionaceae	0.0	0.0	3.0	0.0	0.0	0.0	2.0	0.0	0.0	0.0	0.0	1.0	0.0	1.0	0.0	0.0	0.0	1.0	0.0	0.0	0.0	0.0	0.0	0.0	0.0	0.0	0.0	0.0	0.0	0.0	0.0	1.0	0.0	7.0	0.0	0.0	0.0	0.0	0.0	0.0	0.0	0.0	0.0	0.0	0.0	1.0	3.0	0.0	0.0
k__Bacteria;p__Proteobacteria;c__Deltaproteobacteria;o__Desulfuromonadales;f__	0.0	0.0	0.0	0.0	0.0	0.0	0.0	0.0	0.0	0.0	0.0	0.0	0.0	0.0	0.0	0.0	0.0	0.0	0.0	0.0	0.0	0.0	0.0	0.0	0.0	0.0	0.0	0.0	0.0	0.0	0.0	0.0	0.0	0.0	0.0	0.0	0.0	0.0	0.0	0.0	0.0	0.0	0.0	0.0	0.0	0.0	0.0	0.0	0.0
k__Bacteria;p__Proteobacteria;c__Deltaproteobacteria;o__Desulfuromonadales;f__Desulfuromonadaceae	0.0	0.0	0.0	0.0	0.0	0.0	0.0	0.0	0.0	0.0	0.0	0.0	0.0	0.0	0.0	0.0	0.0	0.0	0.0	0.0	0.0	0.0	0.0	0.0	0.0	0.0	0.0	0.0	0.0	0.0	0.0	0.0	0.0	0.0	0.0	0.0	0.0	0.0	0.0	0.0	0.0	0.0	0.0	0.0	0.0	0.0	0.0	0.0	0.0
k__Bacteria;p__Proteobacteria;c__Deltaproteobacteria;o__Desulfuromonadales;f__Geobacteraceae	0.0	0.0	0.0	0.0	0.0	0.0	0.0	0.0	0.0	0.0	0.0	0.0	0.0	0.0	0.0	0.0	0.0	0.0	0.0	0.0	0.0	0.0	1.0	0.0	0.0	0.0	0.0	0.0	0.0	0.0	0.0	0.0	0.0	0.0	0.0	0.0	0.0	0.0	0.0	0.0	0.0	0.0	0.0	0.0	0.0	0.0	0.0	0.0	0.0
k__Bacteria;p__Proteobacteria;c__Deltaproteobacteria;o__Desulfuromonadales;f__Pelobacteraceae	0.0	0.0	0.0	0.0	0.0	0.0	0.0	0.0	0.0	0.0	0.0	0.0	0.0	0.0	0.0	0.0	0.0	0.0	0.0	0.0	0.0	0.0	0.0	0.0	0.0	0.0	0.0	0.0	0.0	0.0	0.0	0.0	0.0	0.0	0.0	0.0	0.0	0.0	0.0	0.0	0.0	0.0	0.0	0.0	0.0	0.0	0.0	0.0	0.0
k__Bacteria;p__Proteobacteria;c__Deltaproteobacteria;o__Entotheonellales;f__Entotheonellaceae	0.0	0.0	0.0	0.0	0.0	0.0	0.0	0.0	0.0	0.0	0.0	0.0	0.0	0.0	0.0	0.0	0.0	0.0	0.0	0.0	0.0	0.0	0.0	0.0	0.0	0.0	0.0	0.0	0.0	0.0	0.0	0.0	0.0	2.0	0.0	0.0	0.0	0.0	0.0	0.0	0.0	0.0	0.0	0.0	0.0	0.0	0.0	0.0	0.0
k__Bacteria;p__Proteobacteria;c__Deltaproteobacteria;o__MIZ46;f__	1.0	1.0	0.0	0.0	0.0	3.0	0.0	1.0	0.0	0.0	1.0	0.0	0.0	1.0	2.0	0.0	1.0	0.0	0.0	0.0	1.0	0.0	0.0	2.0	0.0	1.0	0.0	0.0	0.0	1.0	0.0	0.0	0.0	0.0	0.0	0.0	0.0	2.0	0.0	0.0	0.0	0.0	0.0	0.0	3.0	1.0	0.0	0.0	0.0
k__Bacteria;p__Proteobacteria;c__Deltaproteobacteria;o__Myxococcales;f__	0.0	3.0	3.0	1.0	11.0	3.0	4.0	2.0	1.0	0.0	0.0	2.0	3.0	1.0	2.0	3.0	1.0	3.0	0.0	4.0	3.0	1.0	1.0	9.0	0.0	12.0	4.0	2.0	2.0	2.0	0.0	0.0	1.0	1.0	4.0	1.0	3.0	3.0	1.0	0.0	2.0	3.0	0.0	4.0	0.0	0.0	2.0	2.0	2.0
k__Bacteria;p__Proteobacteria;c__Deltaproteobacteria;o__Myxococcales;f__Cystobacteraceae	0.0	1.0	1.0	0.0	1.0	0.0	0.0	0.0	0.0	5.0	0.0	0.0	0.0	0.0	0.0	1.0	0.0	3.0	3.0	2.0	0.0	0.0	0.0	0.0	0.0	1.0	1.0	0.0	0.0	0.0	0.0	0.0	0.0	1.0	0.0	1.0	2.0	1.0	0.0	0.0	0.0	2.0	0.0	0.0	0.0	0.0	0.0	0.0	0.0
k__Bacteria;p__Proteobacteria;c__Deltaproteobacteria;o__Myxococcales;f__Haliangiaceae	1.0	1.0	0.0	1.0	3.0	0.0	0.0	0.0	0.0	0.0	2.0	0.0	1.0	1.0	0.0	2.0	0.0	0.0	1.0	1.0	0.0	0.0	0.0	0.0	1.0	7.0	2.0	2.0	0.0	0.0	0.0	0.0	0.0	5.0	0.0	0.0	0.0	0.0	0.0	0.0	0.0	1.0	1.0	0.0	0.0	1.0	1.0	0.0	3.0
k__Bacteria;p__Proteobacteria;c__Deltaproteobacteria;o__Myxococcales;f__Myxococcaceae	0.0	1.0	0.0	0.0	0.0	0.0	0.0	0.0	0.0	0.0	0.0	0.0	0.0	0.0	0.0	0.0	0.0	1.0	0.0	0.0	0.0	0.0	0.0	0.0	1.0	0.0	0.0	1.0	0.0	0.0	0.0	0.0	0.0	0.0	0.0	0.0	0.0	1.0	3.0	0.0	0.0	0.0	0.0	0.0	0.0	0.0	0.0	0.0	0.0
k__Bacteria;p__Proteobacteria;c__Deltaproteobacteria;o__Myxococcales;f__Nannocystaceae	0.0	0.0	0.0	0.0	1.0	0.0	0.0	0.0	0.0	0.0	2.0	0.0	0.0	0.0	0.0	1.0	0.0	0.0	1.0	0.0	0.0	0.0	0.0	0.0	0.0	7.0	0.0	0.0	0.0	0.0	0.0	0.0	0.0	0.0	0.0	0.0	0.0	0.0	1.0	0.0	0.0	0.0	0.0	1.0	0.0	0.0	0.0	0.0	0.0
k__Bacteria;p__Proteobacteria;c__Deltaproteobacteria;o__Myxococcales;f__Polyangiaceae	0.0	1.0	2.0	0.0	3.0	0.0	0.0	0.0	0.0	0.0	0.0	0.0	0.0	0.0	0.0	3.0	0.0	1.0	0.0	0.0	0.0	0.0	0.0	0.0	0.0	0.0	0.0	3.0	0.0	0.0	0.0	0.0	0.0	0.0	0.0	0.0	3.0	1.0	0.0	0.0	0.0	0.0	0.0	0.0	0.0	0.0	0.0	0.0	0.0
k__Bacteria;p__Proteobacteria;c__Deltaproteobacteria;o__NB1-j;f__	0.0	0.0	0.0	0.0	0.0	0.0	0.0	0.0	0.0	1.0	0.0	0.0	0.0	0.0	0.0	0.0	0.0	0.0	0.0	0.0	0.0	0.0	0.0	0.0	0.0	0.0	0.0	0.0	0.0	0.0	0.0	0.0	0.0	0.0	0.0	0.0	0.0	0.0	0.0	0.0	0.0	0.0	0.0	0.0	0.0	0.0	0.0	0.0	0.0
k__Bacteria;p__Proteobacteria;c__Deltaproteobacteria;o__NB1-j;f__JTB38	0.0	0.0	0.0	0.0	0.0	0.0	0.0	0.0	0.0	0.0	0.0	0.0	0.0	0.0	0.0	0.0	0.0	0.0	0.0	0.0	0.0	0.0	0.0	0.0	0.0	0.0	0.0	0.0	0.0	0.0	0.0	0.0	0.0	0.0	0.0	0.0	0.0	0.0	0.0	0.0	0.0	0.0	0.0	0.0	0.0	0.0	0.0	0.0	0.0
k__Bacteria;p__Proteobacteria;c__Deltaproteobacteria;o__NB1-j;f__MND4	0.0	0.0	0.0	0.0	0.0	0.0	0.0	0.0	0.0	0.0	0.0	0.0	0.0	0.0	0.0	0.0	0.0	0.0	0.0	0.0	0.0	0.0	0.0	0.0	0.0	0.0	0.0	0.0	0.0	0.0	0.0	0.0	0.0	0.0	0.0	0.0	0.0	0.0	0.0	0.0	0.0	0.0	0.0	0.0	0.0	0.0	0.0	0.0	0.0
k__Bacteria;p__Proteobacteria;c__Deltaproteobacteria;o__NB1-j;f__NB1-i	0.0	0.0	0.0	0.0	0.0	0.0	0.0	0.0	0.0	0.0	0.0	0.0	0.0	0.0	0.0	0.0	0.0	0.0	0.0	0.0	0.0	0.0	0.0	0.0	0.0	0.0	0.0	0.0	0.0	0.0	0.0	0.0	0.0	0.0	0.0	0.0	0.0	0.0	0.0	0.0	0.0	0.0	0.0	0.0	0.0	0.0	0.0	0.0	0.0
k__Bacteria;p__Proteobacteria;c__Deltaproteobacteria;o__NKB15;f__	0.0	0.0	0.0	0.0	0.0	0.0	0.0	0.0	0.0	0.0	0.0	0.0	0.0	0.0	0.0	0.0	0.0	0.0	0.0	0.0	0.0	0.0	0.0	0.0	0.0	0.0	0.0	0.0	0.0	0.0	0.0	0.0	0.0	0.0	0.0	0.0	0.0	0.0	0.0	0.0	0.0	0.0	0.0	0.0	0.0	0.0	0.0	0.0	0.0
k__Bacteria;p__Proteobacteria;c__Deltaproteobacteria;o__Syntrophobacterales;f__	0.0	0.0	0.0	0.0	0.0	0.0	0.0	0.0	0.0	0.0	0.0	0.0	0.0	0.0	0.0	0.0	0.0	0.0	0.0	0.0	0.0	0.0	0.0	0.0	0.0	0.0	0.0	0.0	0.0	0.0	0.0	0.0	0.0	0.0	0.0	0.0	0.0	0.0	0.0	0.0	0.0	0.0	0.0	0.0	0.0	0.0	0.0	0.0	0.0
k__Bacteria;p__Proteobacteria;c__Deltaproteobacteria;o__Syntrophobacterales;f__Desulfobacteraceae	0.0	0.0	0.0	0.0	0.0	0.0	0.0	0.0	0.0	0.0	0.0	0.0	0.0	0.0	0.0	0.0	0.0	0.0	0.0	0.0	0.0	0.0	0.0	0.0	0.0	0.0	0.0	0.0	0.0	0.0	0.0	0.0	0.0	0.0	0.0	0.0	0.0	0.0	0.0	0.0	0.0	0.0	0.0	0.0	0.0	0.0	0.0	0.0	0.0
k__Bacteria;p__Proteobacteria;c__Deltaproteobacteria;o__Syntrophobacterales;f__Syntrophaceae	0.0	0.0	0.0	0.0	0.0	0.0	0.0	0.0	0.0	0.0	0.0	0.0	0.0	0.0	0.0	0.0	0.0	0.0	0.0	0.0	0.0	0.0	0.0	0.0	0.0	0.0	0.0	0.0	0.0	0.0	0.0	0.0	0.0	0.0	0.0	0.0	0.0	0.0	0.0	0.0	0.0	0.0	0.0	0.0	0.0	0.0	0.0	0.0	0.0
k__Bacteria;p__Proteobacteria;c__Deltaproteobacteria;o__Syntrophobacterales;f__Syntrophobacteraceae	0.0	0.0	0.0	0.0	2.0	0.0	0.0	1.0	1.0	0.0	0.0	0.0	1.0	0.0	0.0	2.0	0.0	1.0	0.0	3.0	1.0	0.0	0.0	0.0	1.0	3.0	0.0	1.0	0.0	0.0	0.0	1.0	0.0	0.0	0.0	0.0	4.0	1.0	0.0	0.0	0.0	0.0	1.0	0.0	0.0	0.0	0.0	0.0	0.0
k__Bacteria;p__Proteobacteria;c__Epsilonproteobacteria;o__;f__	0.0	0.0	0.0	0.0	0.0	0.0	0.0	0.0	0.0	0.0	0.0	0.0	0.0	0.0	0.0	0.0	0.0	0.0	0.0	0.0	0.0	0.0	0.0	0.0	0.0	0.0	0.0	0.0	0.0	0.0	0.0	0.0	0.0	0.0	0.0	0.0	0.0	0.0	0.0	0.0	0.0	0.0	0.0	0.0	0.0	0.0	0.0	0.0	0.0
k__Bacteria;p__Proteobacteria;c__Epsilonproteobacteria;o__Campylobacterales;f__	0.0	0.0	0.0	0.0	1.0	0.0	0.0	0.0	0.0	0.0	0.0	0.0	0.0	0.0	0.0	0.0	0.0	0.0	0.0	0.0	0.0	0.0	0.0	0.0	0.0	0.0	0.0	0.0	0.0	0.0	0.0	0.0	0.0	0.0	0.0	0.0	0.0	0.0	0.0	0.0	0.0	0.0	0.0	0.0	0.0	0.0	0.0	0.0	0.0
k__Bacteria;p__Proteobacteria;c__Epsilonproteobacteria;o__Campylobacterales;f__Campylobacteraceae	19.0	11.0	2.0	9.0	6.0	7.0	5.0	5.0	0.0	4.0	5.0	8.0	8.0	9.0	11.0	4.0	6.0	11.0	18.0	5.0	8.0	7.0	20.0	6.0	23.0	4.0	4.0	6.0	7.0	8.0	7.0	5.0	15.0	8.0	3.0	9.0	3.0	8.0	9.0	11.0	10.0	7.0	11.0	24.0	4.0	19.0	19.0	13.0	6.0
k__Bacteria;p__Proteobacteria;c__Epsilonproteobacteria;o__Campylobacterales;f__Helicobacteraceae	0.0	3.0	0.0	1.0	3.0	1.0	0.0	2.0	0.0	0.0	2.0	3.0	0.0	0.0	0.0	0.0	1.0	3.0	1.0	1.0	6.0	2.0	0.0	2.0	7.0	3.0	6.0	6.0	0.0	1.0	3.0	10.0	0.0	3.0	1.0	0.0	2.0	9.0	2.0	1.0	0.0	10.0	3.0	5.0	0.0	21.0	6.0	6.0	2.0
k__Bacteria;p__Proteobacteria;c__Gammaproteobacteria;o__;f__	0.0	0.0	0.0	0.0	0.0	1.0	0.0	0.0	1.0	0.0	1.0	0.0	4.0	1.0	8.0	7.0	1.0	5.0	2.0	7.0	6.0	0.0	4.0	1.0	9.0	2.0	16.0	3.0	7.0	8.0	3.0	11.0	4.0	2.0	11.0	2.0	4.0	2.0	2.0	13.0	0.0	1.0	0.0	2.0	4.0	0.0	2.0	6.0	7.0
k__Bacteria;p__Proteobacteria;c__Gammaproteobacteria;o__Aeromonadales;f__	0.0	0.0	0.0	0.0	0.0	0.0	0.0	0.0	0.0	0.0	0.0	0.0	0.0	0.0	0.0	0.0	0.0	0.0	0.0	0.0	0.0	0.0	0.0	0.0	0.0	0.0	0.0	0.0	0.0	0.0	0.0	0.0	0.0	0.0	0.0	0.0	0.0	0.0	0.0	0.0	0.0	0.0	0.0	0.0	0.0	0.0	0.0	0.0	0.0
k__Bacteria;p__Proteobacteria;c__Gammaproteobacteria;o__Aeromonadales;f__Aeromonadaceae	3.0	16.0	4.0	12.0	28.0	50.0	8.0	29.0	426.0	23.0	29.0	6.0	5.0	11.0	11.0	24.0	3.0	19.0	11.0	6.0	23.0	91.0	2.0	15.0	12.0	11.0	9.0	19.0	10.0	2.0	3.0	21.0	4.0	7.0	27.0	12.0	18.0	24.0	15.0	6.0	9.0	18.0	14.0	13.0	3.0	9.0	2.0	10.0	3.0
k__Bacteria;p__Proteobacteria;c__Gammaproteobacteria;o__Aeromonadales;f__Succinivibrionaceae	0.0	0.0	0.0	0.0	4.0	1.0	0.0	0.0	0.0	2.0	1.0	1.0	1.0	1.0	1.0	1.0	0.0	6.0	1.0	2.0	36.0	5.0	5.0	1.0	16.0	2.0	8.0	16.0	8.0	1.0	5.0	4.0	0.0	2.0	4.0	5.0	4.0	9.0	7.0	0.0	0.0	1.0	2.0	3.0	0.0	1.0	2.0	4.0	0.0
k__Bacteria;p__Proteobacteria;c__Gammaproteobacteria;o__Alteromonadales;f__	0.0	1.0	0.0	0.0	0.0	0.0	0.0	0.0	0.0	0.0	0.0	0.0	0.0	0.0	0.0	0.0	0.0	0.0	0.0	1.0	0.0	0.0	0.0	0.0	0.0	0.0	0.0	0.0	0.0	0.0	0.0	0.0	0.0	0.0	0.0	0.0	0.0	0.0	0.0	0.0	0.0	0.0	0.0	0.0	0.0	0.0	0.0	0.0	0.0
k__Bacteria;p__Proteobacteria;c__Gammaproteobacteria;o__Alteromonadales;f__Alteromonadaceae	3.0	1.0	0.0	0.0	0.0	0.0	0.0	0.0	1.0	6.0	0.0	0.0	0.0	1.0	0.0	0.0	0.0	0.0	0.0	0.0	2.0	1.0	0.0	0.0	1.0	0.0	1.0	0.0	0.0	0.0	1.0	2.0	0.0	4.0	0.0	0.0	0.0	2.0	0.0	2.0	1.0	1.0	0.0	0.0	0.0	0.0	0.0	0.0	0.0
k__Bacteria;p__Proteobacteria;c__Gammaproteobacteria;o__Alteromonadales;f__Chromatiaceae	1.0	2.0	2.0	0.0	0.0	0.0	1.0	0.0	2.0	0.0	0.0	0.0	0.0	3.0	2.0	1.0	0.0	0.0	1.0	0.0	3.0	0.0	1.0	11.0	3.0	1.0	1.0	1.0	1.0	1.0	0.0	2.0	4.0	3.0	4.0	1.0	2.0	2.0	1.0	5.0	0.0	0.0	0.0	4.0	0.0	1.0	1.0	1.0	0.0
k__Bacteria;p__Proteobacteria;c__Gammaproteobacteria;o__Alteromonadales;f__Colwelliaceae	0.0	0.0	0.0	0.0	0.0	0.0	0.0	0.0	0.0	0.0	0.0	0.0	0.0	0.0	0.0	0.0	0.0	0.0	0.0	0.0	0.0	0.0	0.0	0.0	0.0	0.0	0.0	0.0	0.0	0.0	0.0	0.0	0.0	0.0	0.0	0.0	0.0	0.0	0.0	0.0	0.0	0.0	0.0	0.0	0.0	0.0	0.0	0.0	0.0
k__Bacteria;p__Proteobacteria;c__Gammaproteobacteria;o__Alteromonadales;f__Ferrimonadaceae	0.0	0.0	0.0	0.0	0.0	0.0	0.0	0.0	0.0	0.0	0.0	0.0	0.0	0.0	0.0	0.0	0.0	0.0	0.0	0.0	0.0	0.0	0.0	0.0	0.0	0.0	0.0	0.0	0.0	0.0	0.0	0.0	0.0	0.0	0.0	0.0	0.0	0.0	0.0	0.0	0.0	0.0	0.0	0.0	0.0	0.0	0.0	0.0	0.0
k__Bacteria;p__Proteobacteria;c__Gammaproteobacteria;o__Alteromonadales;f__Idiomarinaceae	2.0	0.0	0.0	0.0	0.0	0.0	0.0	0.0	0.0	0.0	0.0	0.0	0.0	0.0	0.0	0.0	0.0	0.0	0.0	3.0	0.0	0.0	0.0	0.0	0.0	0.0	0.0	0.0	0.0	0.0	0.0	0.0	0.0	1.0	0.0	1.0	0.0	0.0	0.0	0.0	0.0	0.0	0.0	0.0	0.0	0.0	0.0	0.0	1.0
k__Bacteria;p__Proteobacteria;c__Gammaproteobacteria;o__Alteromonadales;f__Moritellaceae	0.0	0.0	0.0	0.0	0.0	0.0	0.0	0.0	0.0	0.0	0.0	0.0	0.0	0.0	0.0	0.0	0.0	0.0	0.0	0.0	0.0	0.0	0.0	0.0	0.0	0.0	0.0	0.0	0.0	0.0	0.0	0.0	0.0	0.0	0.0	0.0	0.0	0.0	0.0	0.0	0.0	0.0	0.0	0.0	0.0	0.0	0.0	0.0	0.0
k__Bacteria;p__Proteobacteria;c__Gammaproteobacteria;o__Alteromonadales;f__Pseudoalteromonadaceae	0.0	0.0	0.0	0.0	2.0	0.0	0.0	0.0	0.0	0.0	1.0	0.0	0.0	1.0	1.0	0.0	0.0	2.0	0.0	0.0	21.0	43.0	1.0	8.0	19.0	14.0	3.0	10.0	5.0	2.0	2.0	21.0	16.0	8.0	12.0	14.0	12.0	23.0	8.0	1.0	9.0	4.0	6.0	7.0	4.0	8.0	3.0	6.0	11.0
k__Bacteria;p__Proteobacteria;c__Gammaproteobacteria;o__Alteromonadales;f__Psychromonadaceae	0.0	0.0	0.0	0.0	0.0	0.0	0.0	0.0	0.0	0.0	0.0	0.0	0.0	0.0	0.0	0.0	0.0	0.0	0.0	0.0	0.0	0.0	0.0	0.0	0.0	0.0	0.0	0.0	0.0	0.0	0.0	0.0	0.0	0.0	0.0	0.0	0.0	0.0	0.0	0.0	0.0	0.0	0.0	0.0	1.0	0.0	0.0	0.0	0.0
k__Bacteria;p__Proteobacteria;c__Gammaproteobacteria;o__Alteromonadales;f__Shewanellaceae	1.0	1.0	1.0	3.0	2.0	3.0	0.0	1.0	51.0	3.0	2.0	0.0	0.0	3.0	2.0	0.0	0.0	1.0	0.0	0.0	1.0	1.0	0.0	4.0	1.0	2.0	1.0	1.0	1.0	0.0	5.0	0.0	1.0	5.0	2.0	0.0	5.0	15.0	2.0	0.0	0.0	1.0	1.0	1.0	7.0	1.0	0.0	0.0	1.0
k__Bacteria;p__Proteobacteria;c__Gammaproteobacteria;o__Cardiobacteriales;f__Cardiobacteriaceae	0.0	1.0	0.0	0.0	0.0	0.0	0.0	0.0	0.0	1.0	4.0	0.0	2.0	1.0	0.0	1.0	0.0	2.0	0.0	0.0	3.0	2.0	29.0	4.0	16.0	3.0	1.0	1.0	0.0	10.0	0.0	1.0	4.0	0.0	14.0	2.0	7.0	3.0	14.0	12.0	29.0	4.0	3.0	6.0	0.0	5.0	196.0	12.0	2.0
k__Bacteria;p__Proteobacteria;c__Gammaproteobacteria;o__Chromatiales;f__	1.0	1.0	1.0	0.0	1.0	0.0	0.0	1.0	0.0	0.0	1.0	0.0	2.0	1.0	0.0	1.0	0.0	0.0	0.0	2.0	0.0	0.0	0.0	1.0	1.0	0.0	1.0	0.0	1.0	0.0	2.0	1.0	0.0	0.0	1.0	0.0	0.0	1.0	1.0	1.0	0.0	0.0	0.0	0.0	0.0	0.0	0.0	0.0	1.0
k__Bacteria;p__Proteobacteria;c__Gammaproteobacteria;o__Chromatiales;f__Chromatiaceae	0.0	0.0	0.0	0.0	0.0	0.0	0.0	0.0	0.0	0.0	0.0	0.0	0.0	0.0	0.0	0.0	0.0	0.0	0.0	0.0	0.0	0.0	0.0	0.0	0.0	0.0	0.0	0.0	0.0	0.0	0.0	0.0	0.0	0.0	0.0	0.0	0.0	0.0	0.0	0.0	0.0	0.0	0.0	0.0	0.0	0.0	0.0	1.0	0.0
k__Bacteria;p__Proteobacteria;c__Gammaproteobacteria;o__Chromatiales;f__Ectothiorhodospiraceae	0.0	0.0	0.0	0.0	0.0	0.0	0.0	0.0	0.0	0.0	0.0	0.0	0.0	0.0	0.0	0.0	0.0	0.0	0.0	0.0	0.0	0.0	0.0	0.0	0.0	0.0	0.0	0.0	0.0	0.0	0.0	0.0	0.0	0.0	0.0	0.0	0.0	0.0	0.0	0.0	0.0	0.0	0.0	0.0	0.0	0.0	0.0	0.0	0.0
k__Bacteria;p__Proteobacteria;c__Gammaproteobacteria;o__Chromatiales;f__Sinobacteraceae	3.0	4.0	1.0	1.0	18.0	9.0	4.0	2.0	0.0	9.0	4.0	1.0	1.0	0.0	0.0	12.0	0.0	8.0	2.0	1.0	4.0	0.0	2.0	2.0	3.0	16.0	4.0	6.0	2.0	2.0	0.0	5.0	0.0	0.0	1.0	1.0	6.0	4.0	2.0	0.0	4.0	3.0	5.0	4.0	0.0	0.0	2.0	2.0	4.0
k__Bacteria;p__Proteobacteria;c__Gammaproteobacteria;o__Enterobacteriales;f__Enterobacteriaceae	29.0	129.0	52.0	72.0	84.0	23.0	24.0	51.0	110.0	30.0	29.0	11.0	63.0	60.0	36.0	21.0	26.0	56.0	17.0	48.0	37.0	8.0	32.0	34.0	16.0	54.0	133.0	18.0	7.0	10.0	35.0	24.0	12.0	110.0	51.0	20.0	45.0	35.0	35.0	93.0	24.0	23.0	12.0	29.0	7.0	33.0	7.0	50.0	37.0
k__Bacteria;p__Proteobacteria;c__Gammaproteobacteria;o__Legionellales;f__	0.0	0.0	0.0	0.0	0.0	0.0	0.0	0.0	0.0	0.0	0.0	0.0	0.0	0.0	0.0	1.0	0.0	0.0	0.0	0.0	0.0	0.0	1.0	0.0	0.0	0.0	0.0	0.0	0.0	0.0	0.0	0.0	1.0	0.0	0.0	0.0	0.0	0.0	0.0	0.0	0.0	0.0	0.0	0.0	0.0	0.0	0.0	0.0	0.0
k__Bacteria;p__Proteobacteria;c__Gammaproteobacteria;o__Legionellales;f__Coxiellaceae	0.0	0.0	0.0	0.0	0.0	0.0	0.0	0.0	0.0	0.0	0.0	0.0	0.0	0.0	0.0	0.0	0.0	1.0	0.0	0.0	0.0	0.0	1.0	0.0	2.0	0.0	1.0	1.0	1.0	1.0	0.0	0.0	0.0	0.0	0.0	0.0	0.0	0.0	0.0	0.0	0.0	0.0	0.0	0.0	1.0	0.0	0.0	0.0	0.0
k__Bacteria;p__Proteobacteria;c__Gammaproteobacteria;o__Legionellales;f__Legionellaceae	0.0	1.0	0.0	0.0	1.0	0.0	1.0	0.0	0.0	0.0	0.0	0.0	0.0	4.0	1.0	0.0	0.0	0.0	1.0	0.0	2.0	0.0	0.0	2.0	0.0	6.0	1.0	1.0	0.0	0.0	0.0	0.0	0.0	0.0	1.0	0.0	0.0	1.0	1.0	0.0	0.0	1.0	0.0	0.0	0.0	1.0	0.0	0.0	0.0
k__Bacteria;p__Proteobacteria;c__Gammaproteobacteria;o__Methylococcales;f__	0.0	0.0	0.0	0.0	0.0	0.0	0.0	0.0	0.0	0.0	0.0	0.0	0.0	0.0	0.0	0.0	0.0	0.0	0.0	0.0	0.0	0.0	0.0	0.0	0.0	0.0	0.0	0.0	0.0	0.0	0.0	0.0	0.0	0.0	0.0	0.0	0.0	0.0	0.0	0.0	0.0	0.0	0.0	0.0	0.0	0.0	0.0	0.0	0.0
k__Bacteria;p__Proteobacteria;c__Gammaproteobacteria;o__Methylococcales;f__Crenotrichaceae	0.0	0.0	0.0	0.0	0.0	0.0	0.0	0.0	0.0	0.0	0.0	0.0	0.0	0.0	0.0	0.0	0.0	0.0	0.0	0.0	0.0	0.0	0.0	0.0	0.0	0.0	0.0	0.0	0.0	0.0	0.0	0.0	0.0	0.0	0.0	0.0	0.0	0.0	0.0	0.0	0.0	0.0	0.0	0.0	0.0	0.0	0.0	0.0	0.0
k__Bacteria;p__Proteobacteria;c__Gammaproteobacteria;o__Methylococcales;f__Methylococcaceae	0.0	0.0	0.0	0.0	0.0	0.0	0.0	0.0	0.0	0.0	0.0	0.0	0.0	0.0	0.0	0.0	1.0	0.0	0.0	0.0	0.0	0.0	0.0	0.0	0.0	0.0	1.0	0.0	0.0	0.0	0.0	0.0	0.0	0.0	0.0	0.0	0.0	0.0	0.0	0.0	0.0	0.0	0.0	0.0	0.0	0.0	0.0	1.0	0.0
k__Bacteria;p__Proteobacteria;c__Gammaproteobacteria;o__Oceanospirillales;f__	0.0	2.0	2.0	0.0	2.0	4.0	0.0	1.0	0.0	1.0	1.0	0.0	0.0	0.0	1.0	0.0	0.0	2.0	0.0	2.0	0.0	1.0	0.0	3.0	0.0	1.0	1.0	0.0	1.0	0.0	0.0	1.0	0.0	0.0	0.0	1.0	2.0	1.0	3.0	0.0	1.0	0.0	1.0	1.0	0.0	0.0	0.0	1.0	1.0
k__Bacteria;p__Proteobacteria;c__Gammaproteobacteria;o__Oceanospirillales;f__Alcanivoracaceae	0.0	0.0	0.0	0.0	0.0	0.0	0.0	0.0	0.0	0.0	0.0	0.0	0.0	0.0	0.0	0.0	0.0	0.0	0.0	0.0	0.0	0.0	0.0	0.0	0.0	0.0	0.0	0.0	0.0	0.0	0.0	0.0	0.0	0.0	0.0	0.0	0.0	0.0	0.0	0.0	0.0	0.0	0.0	0.0	0.0	0.0	0.0	0.0	0.0
k__Bacteria;p__Proteobacteria;c__Gammaproteobacteria;o__Oceanospirillales;f__Alteromonadaceae	0.0	0.0	0.0	0.0	0.0	0.0	0.0	0.0	0.0	0.0	0.0	0.0	0.0	0.0	0.0	0.0	0.0	0.0	0.0	0.0	0.0	0.0	0.0	0.0	0.0	0.0	0.0	0.0	0.0	0.0	0.0	0.0	0.0	0.0	0.0	0.0	0.0	0.0	0.0	0.0	0.0	0.0	0.0	0.0	0.0	0.0	0.0	0.0	0.0
k__Bacteria;p__Proteobacteria;c__Gammaproteobacteria;o__Oceanospirillales;f__Hahellaceae	0.0	0.0	0.0	0.0	0.0	0.0	0.0	0.0	0.0	0.0	0.0	0.0	0.0	0.0	0.0	0.0	0.0	0.0	0.0	0.0	0.0	0.0	0.0	0.0	0.0	0.0	0.0	0.0	0.0	0.0	0.0	0.0	0.0	0.0	0.0	0.0	0.0	0.0	0.0	0.0	0.0	0.0	0.0	0.0	0.0	0.0	0.0	0.0	0.0
k__Bacteria;p__Proteobacteria;c__Gammaproteobacteria;o__Oceanospirillales;f__Halomonadaceae	0.0	2.0	0.0	0.0	3.0	0.0	0.0	1.0	0.0	2.0	1.0	0.0	2.0	0.0	2.0	0.0	0.0	3.0	0.0	5.0	2.0	10.0	0.0	5.0	0.0	11.0	1.0	2.0	0.0	0.0	2.0	0.0	1.0	1.0	3.0	0.0	0.0	0.0	1.0	0.0	0.0	2.0	3.0	8.0	0.0	0.0	0.0	2.0	2.0
k__Bacteria;p__Proteobacteria;c__Gammaproteobacteria;o__Oceanospirillales;f__Oceanospirillaceae	0.0	0.0	0.0	0.0	0.0	0.0	0.0	0.0	0.0	0.0	1.0	0.0	0.0	1.0	0.0	0.0	0.0	0.0	0.0	0.0	0.0	0.0	0.0	0.0	0.0	0.0	0.0	0.0	0.0	0.0	0.0	1.0	0.0	0.0	0.0	0.0	0.0	0.0	0.0	0.0	0.0	0.0	0.0	0.0	0.0	0.0	0.0	0.0	0.0
k__Bacteria;p__Proteobacteria;c__Gammaproteobacteria;o__Oceanospirillales;f__Pseudomonadaceae	590.0	994.0	453.0	188.0	465.0	102.0	215.0	292.0	378.0	274.0	151.0	36.0	276.0	224.0	264.0	226.0	187.0	280.0	65.0	333.0	93.0	82.0	40.0	89.0	77.0	335.0	167.0	63.0	63.0	86.0	307.0	275.0	139.0	235.0	219.0	73.0	235.0	100.0	565.0	644.0	119.0	87.0	326.0	199.0	214.0	99.0	26.0	119.0	1015.0
k__Bacteria;p__Proteobacteria;c__Gammaproteobacteria;o__Pasteurellales;f__Pasteurellaceae	135.0	137.0	85.0	85.0	95.0	94.0	86.0	90.0	45.0	158.0	471.0	284.0	78.0	125.0	112.0	82.0	87.0	305.0	137.0	158.0	473.0	409.0	129.0	451.0	1983.0	85.0	124.0	326.0	182.0	117.0	164.0	430.0	214.0	250.0	217.0	366.0	411.0	719.0	348.0	97.0	140.0	396.0	396.0	894.0	34.0	649.0	242.0	480.0	253.0
k__Bacteria;p__Proteobacteria;c__Gammaproteobacteria;o__Pseudomonadales;f__	0.0	0.0	2.0	0.0	0.0	0.0	0.0	0.0	0.0	0.0	0.0	0.0	0.0	0.0	1.0	1.0	0.0	1.0	0.0	0.0	0.0	0.0	0.0	0.0	1.0	0.0	0.0	0.0	0.0	0.0	0.0	1.0	1.0	1.0	0.0	0.0	0.0	0.0	1.0	0.0	0.0	1.0	0.0	0.0	0.0	0.0	0.0	0.0	0.0
k__Bacteria;p__Proteobacteria;c__Gammaproteobacteria;o__Pseudomonadales;f__Moraxellaceae	268.0	2175.0	127.0	158.0	280.0	354.0	141.0	255.0	1174.0	283.0	287.0	79.0	314.0	807.0	1347.0	940.0	744.0	392.0	325.0	560.0	641.0	441.0	240.0	304.0	670.0	258.0	1093.0	247.0	423.0	668.0	1122.0	910.0	1057.0	905.0	1320.0	479.0	578.0	566.0	440.0	2024.0	331.0	473.0	401.0	543.0	1970.0	350.0	140.0	1286.0	792.0
k__Bacteria;p__Proteobacteria;c__Gammaproteobacteria;o__Salinisphaerales;f__Salinisphaeraceae	0.0	0.0	0.0	0.0	0.0	0.0	0.0	0.0	0.0	0.0	0.0	0.0	0.0	0.0	0.0	0.0	0.0	0.0	0.0	0.0	0.0	0.0	0.0	0.0	0.0	0.0	0.0	0.0	0.0	0.0	0.0	0.0	0.0	0.0	0.0	0.0	0.0	0.0	0.0	0.0	0.0	0.0	0.0	0.0	0.0	0.0	0.0	0.0	0.0
k__Bacteria;p__Proteobacteria;c__Gammaproteobacteria;o__Thiotrichales;f__	0.0	0.0	0.0	0.0	0.0	0.0	0.0	0.0	0.0	0.0	0.0	0.0	0.0	0.0	0.0	0.0	0.0	1.0	0.0	0.0	0.0	0.0	0.0	0.0	0.0	0.0	0.0	0.0	0.0	0.0	0.0	0.0	0.0	0.0	0.0	0.0	0.0	0.0	0.0	0.0	0.0	0.0	0.0	1.0	0.0	0.0	0.0	0.0	0.0
k__Bacteria;p__Proteobacteria;c__Gammaproteobacteria;o__Thiotrichales;f__Francisellaceae	0.0	0.0	0.0	0.0	0.0	0.0	0.0	0.0	0.0	0.0	0.0	0.0	0.0	0.0	0.0	0.0	0.0	0.0	0.0	0.0	0.0	0.0	0.0	0.0	0.0	0.0	0.0	0.0	0.0	0.0	0.0	0.0	0.0	0.0	0.0	0.0	0.0	0.0	0.0	0.0	0.0	0.0	0.0	0.0	0.0	0.0	0.0	0.0	0.0
k__Bacteria;p__Proteobacteria;c__Gammaproteobacteria;o__Thiotrichales;f__Piscirickettsiaceae	0.0	0.0	0.0	0.0	0.0	0.0	0.0	0.0	0.0	0.0	0.0	0.0	0.0	0.0	0.0	0.0	0.0	1.0	0.0	0.0	0.0	0.0	0.0	0.0	0.0	0.0	0.0	0.0	0.0	0.0	0.0	0.0	0.0	0.0	0.0	0.0	0.0	0.0	0.0	0.0	0.0	0.0	0.0	0.0	0.0	0.0	0.0	0.0	0.0
k__Bacteria;p__Proteobacteria;c__Gammaproteobacteria;o__Thiotrichales;f__Thiotrichaceae	0.0	0.0	0.0	0.0	0.0	0.0	0.0	0.0	0.0	0.0	0.0	0.0	0.0	0.0	0.0	0.0	0.0	0.0	0.0	0.0	0.0	0.0	0.0	0.0	0.0	0.0	0.0	0.0	0.0	0.0	0.0	0.0	0.0	0.0	0.0	0.0	0.0	0.0	0.0	0.0	0.0	0.0	0.0	0.0	0.0	0.0	0.0	0.0	0.0
k__Bacteria;p__Proteobacteria;c__Gammaproteobacteria;o__Vibrionales;f__Vibrionaceae	1.0	0.0	0.0	99.0	2.0	0.0	1.0	1.0	1.0	0.0	0.0	0.0	3.0	1.0	0.0	0.0	0.0	0.0	0.0	0.0	0.0	0.0	0.0	0.0	0.0	0.0	5.0	0.0	0.0	0.0	0.0	0.0	0.0	0.0	1.0	0.0	0.0	2.0	5.0	0.0	0.0	0.0	29.0	10.0	8.0	2.0	0.0	0.0	4.0
k__Bacteria;p__Proteobacteria;c__Gammaproteobacteria;o__Xanthomonadales;f__	0.0	0.0	0.0	0.0	0.0	0.0	0.0	0.0	0.0	1.0	0.0	0.0	0.0	0.0	0.0	0.0	0.0	0.0	0.0	1.0	0.0	0.0	0.0	0.0	0.0	0.0	1.0	0.0	0.0	0.0	0.0	0.0	0.0	0.0	0.0	0.0	0.0	0.0	0.0	0.0	0.0	0.0	0.0	0.0	0.0	0.0	0.0	0.0	1.0
k__Bacteria;p__Proteobacteria;c__Gammaproteobacteria;o__Xanthomonadales;f__Sinobacteraceae	0.0	0.0	0.0	0.0	0.0	0.0	0.0	0.0	0.0	0.0	0.0	0.0	0.0	0.0	1.0	0.0	0.0	0.0	0.0	0.0	0.0	0.0	0.0	1.0	0.0	1.0	0.0	0.0	0.0	0.0	0.0	0.0	0.0	0.0	0.0	0.0	0.0	0.0	0.0	0.0	0.0	0.0	0.0	0.0	0.0	0.0	0.0	0.0	0.0
k__Bacteria;p__Proteobacteria;c__Gammaproteobacteria;o__Xanthomonadales;f__Xanthomonadaceae	55.0	27.0	27.0	22.0	61.0	50.0	56.0	31.0	23.0	41.0	34.0	12.0	44.0	34.0	49.0	83.0	66.0	27.0	6.0	32.0	84.0	18.0	5.0	35.0	26.0	65.0	26.0	24.0	19.0	26.0	35.0	57.0	13.0	52.0	31.0	11.0	27.0	48.0	21.0	68.0	37.0	21.0	17.0	21.0	17.0	8.0	9.0	34.0	31.0
k__Bacteria;p__SC3;c__;o__;f__	0.0	0.0	0.0	0.0	0.0	0.0	0.0	0.0	0.0	0.0	0.0	0.0	0.0	0.0	0.0	0.0	0.0	0.0	0.0	0.0	0.0	0.0	0.0	0.0	0.0	0.0	0.0	0.0	0.0	0.0	0.0	0.0	0.0	0.0	0.0	0.0	0.0	0.0	0.0	0.0	0.0	0.0	0.0	0.0	0.0	0.0	0.0	0.0	0.0
k__Bacteria;p__SC4;c__;o__;f__	0.0	0.0	0.0	0.0	0.0	0.0	0.0	1.0	1.0	0.0	0.0	0.0	0.0	0.0	0.0	2.0	1.0	0.0	0.0	5.0	0.0	0.0	0.0	0.0	0.0	4.0	2.0	1.0	1.0	0.0	0.0	1.0	0.0	0.0	0.0	0.0	2.0	1.0	2.0	4.0	0.0	2.0	1.0	0.0	0.0	0.0	0.0	2.0	0.0
k__Bacteria;p__SPAM;c__;o__;f__	0.0	1.0	0.0	0.0	0.0	1.0	0.0	0.0	0.0	0.0	0.0	0.0	0.0	0.0	0.0	0.0	1.0	0.0	0.0	0.0	0.0	0.0	0.0	0.0	0.0	0.0	0.0	0.0	0.0	0.0	0.0	3.0	0.0	0.0	0.0	0.0	0.0	1.0	0.0	0.0	0.0	0.0	0.0	0.0	0.0	0.0	0.0	0.0	0.0
k__Bacteria;p__SR1;c__;o__;f__	2.0	1.0	0.0	1.0	0.0	1.0	0.0	1.0	0.0	3.0	1.0	0.0	0.0	0.0	3.0	0.0	0.0	0.0	0.0	1.0	4.0	0.0	0.0	0.0	5.0	1.0	3.0	2.0	0.0	0.0	0.0	2.0	0.0	1.0	0.0	1.0	0.0	0.0	1.0	0.0	2.0	5.0	1.0	0.0	0.0	2.0	1.0	13.0	1.0
k__Bacteria;p__Spirochaetes;c__Brachyspirae;o__Brachyspirales;f__Brachyspiraceae	0.0	0.0	0.0	0.0	0.0	0.0	0.0	0.0	0.0	0.0	0.0	0.0	0.0	0.0	0.0	0.0	0.0	0.0	0.0	0.0	0.0	0.0	0.0	0.0	0.0	0.0	0.0	0.0	0.0	0.0	0.0	0.0	0.0	0.0	0.0	0.0	0.0	0.0	0.0	0.0	0.0	0.0	0.0	0.0	0.0	0.0	0.0	0.0	0.0
k__Bacteria;p__Spirochaetes;c__Leptospirae;o__Leptospirales;f__Leptospiraceae	0.0	0.0	0.0	0.0	0.0	0.0	0.0	0.0	0.0	0.0	0.0	0.0	0.0	0.0	0.0	0.0	0.0	0.0	0.0	0.0	0.0	0.0	0.0	0.0	0.0	0.0	0.0	0.0	0.0	0.0	0.0	0.0	0.0	0.0	0.0	0.0	0.0	0.0	0.0	0.0	0.0	0.0	0.0	0.0	0.0	0.0	0.0	0.0	0.0
k__Bacteria;p__Spirochaetes;c__SP_WWE1;o__;f__	0.0	0.0	0.0	0.0	0.0	0.0	0.0	0.0	0.0	0.0	0.0	0.0	0.0	0.0	0.0	0.0	0.0	0.0	0.0	0.0	0.0	0.0	0.0	0.0	0.0	0.0	0.0	0.0	0.0	0.0	0.0	0.0	0.0	0.0	0.0	0.0	0.0	0.0	0.0	0.0	0.0	0.0	0.0	0.0	0.0	0.0	0.0	0.0	0.0
k__Bacteria;p__Spirochaetes;c__Spirochaetes (class);o__Spirochaetales;f__Spirochaetaceae	1.0	2.0	0.0	3.0	0.0	2.0	1.0	2.0	0.0	1.0	52.0	6.0	1.0	6.0	1.0	5.0	0.0	6.0	1.0	2.0	6.0	13.0	4.0	11.0	20.0	1.0	0.0	7.0	7.0	4.0	7.0	7.0	8.0	7.0	0.0	2.0	7.0	24.0	12.0	1.0	3.0	7.0	13.0	46.0	7.0	22.0	4.0	18.0	10.0
k__Bacteria;p__Synergistetes;c__Synergistia;o__Synergistales;f__Dethiosulfovibrionaceae	0.0	0.0	0.0	0.0	0.0	0.0	0.0	0.0	0.0	0.0	6.0	0.0	0.0	5.0	0.0	0.0	0.0	0.0	0.0	0.0	0.0	3.0	0.0	4.0	4.0	0.0	0.0	0.0	2.0	0.0	0.0	0.0	0.0	0.0	1.0	1.0	3.0	2.0	1.0	0.0	0.0	0.0	0.0	0.0	0.0	1.0	0.0	0.0	1.0
k__Bacteria;p__Synergistetes;c__Synergistia;o__Synergistales;f__Synergistaceae	0.0	0.0	0.0	0.0	0.0	0.0	0.0	0.0	0.0	0.0	0.0	0.0	0.0	0.0	0.0	0.0	0.0	0.0	0.0	0.0	0.0	0.0	0.0	0.0	0.0	0.0	0.0	0.0	0.0	0.0	0.0	0.0	0.0	0.0	0.0	0.0	0.0	0.0	0.0	0.0	0.0	0.0	0.0	0.0	0.0	0.0	0.0	0.0	0.0
k__Bacteria;p__Synergistetes;c__Synergistia;o__Synergistales;f__TTA_B6	0.0	0.0	0.0	0.0	0.0	0.0	0.0	0.0	0.0	0.0	0.0	0.0	0.0	0.0	0.0	0.0	0.0	0.0	0.0	0.0	0.0	0.0	0.0	0.0	0.0	0.0	0.0	0.0	0.0	0.0	0.0	0.0	0.0	0.0	0.0	0.0	0.0	0.0	0.0	0.0	0.0	0.0	0.0	0.0	0.0	0.0	0.0	0.0	0.0
k__Bacteria;p__TM6;c__;o__;f__	0.0	0.0	0.0	0.0	0.0	0.0	0.0	0.0	0.0	0.0	0.0	0.0	0.0	0.0	0.0	0.0	0.0	0.0	0.0	0.0	0.0	0.0	0.0	0.0	0.0	0.0	0.0	0.0	0.0	0.0	0.0	0.0	0.0	0.0	0.0	0.0	0.0	0.0	0.0	0.0	0.0	0.0	0.0	0.0	0.0	0.0	0.0	0.0	0.0
k__Bacteria;p__TM7;c__;o__;f__	0.0	0.0	0.0	0.0	0.0	0.0	0.0	0.0	0.0	0.0	0.0	0.0	0.0	0.0	0.0	0.0	0.0	0.0	0.0	0.0	0.0	0.0	0.0	0.0	0.0	0.0	0.0	0.0	0.0	0.0	0.0	0.0	0.0	0.0	0.0	0.0	0.0	0.0	0.0	0.0	0.0	0.0	0.0	0.0	0.0	0.0	0.0	0.0	0.0
k__Bacteria;p__TM7;c__TM7-1;o__;f__	0.0	0.0	0.0	0.0	0.0	0.0	0.0	0.0	0.0	0.0	0.0	0.0	0.0	0.0	0.0	0.0	0.0	0.0	0.0	0.0	0.0	0.0	0.0	0.0	0.0	0.0	0.0	0.0	0.0	0.0	0.0	0.0	0.0	0.0	0.0	0.0	0.0	0.0	0.0	0.0	0.0	0.0	0.0	0.0	0.0	0.0	0.0	0.0	0.0
k__Bacteria;p__TM7;c__TM7-3;o__CW040;f__	0.0	0.0	0.0	0.0	0.0	0.0	0.0	0.0	0.0	0.0	0.0	0.0	0.0	0.0	0.0	0.0	0.0	0.0	0.0	0.0	2.0	0.0	0.0	0.0	0.0	0.0	0.0	0.0	0.0	0.0	0.0	0.0	0.0	0.0	0.0	0.0	0.0	0.0	0.0	0.0	0.0	0.0	0.0	0.0	0.0	0.0	0.0	0.0	0.0
k__Bacteria;p__TM7;c__TM7-3;o__EW055;f__	1.0	2.0	0.0	0.0	0.0	0.0	0.0	0.0	0.0	2.0	0.0	0.0	0.0	0.0	1.0	0.0	0.0	0.0	0.0	1.0	0.0	0.0	2.0	0.0	0.0	0.0	0.0	0.0	0.0	0.0	1.0	0.0	0.0	0.0	0.0	0.0	3.0	0.0	0.0	0.0	0.0	0.0	1.0	0.0	0.0	0.0	0.0	1.0	2.0
k__Bacteria;p__TM7;c__TM7-3;o__I025;f__	0.0	0.0	0.0	0.0	0.0	0.0	0.0	0.0	0.0	0.0	0.0	0.0	0.0	0.0	0.0	0.0	0.0	0.0	0.0	0.0	0.0	0.0	0.0	0.0	0.0	0.0	0.0	0.0	0.0	0.0	0.0	0.0	0.0	0.0	0.0	0.0	0.0	0.0	0.0	0.0	0.0	0.0	0.0	0.0	0.0	0.0	0.0	0.0	0.0
k__Bacteria;p__Tenericutes;c__;o__;f__	0.0	0.0	0.0	0.0	0.0	0.0	0.0	0.0	0.0	0.0	0.0	0.0	0.0	0.0	0.0	0.0	0.0	0.0	0.0	0.0	0.0	0.0	0.0	0.0	0.0	0.0	0.0	0.0	0.0	0.0	0.0	0.0	0.0	0.0	0.0	0.0	0.0	0.0	0.0	0.0	0.0	0.0	0.0	0.0	0.0	0.0	0.0	0.0	0.0
k__Bacteria;p__Tenericutes;c__;o__;f__vadinHA31	0.0	0.0	0.0	0.0	0.0	0.0	0.0	0.0	0.0	0.0	0.0	0.0	0.0	0.0	0.0	0.0	0.0	0.0	0.0	0.0	0.0	0.0	0.0	0.0	0.0	0.0	0.0	0.0	0.0	0.0	0.0	1.0	0.0	0.0	0.0	0.0	0.0	0.0	0.0	0.0	0.0	0.0	0.0	0.0	0.0	0.0	0.0	0.0	0.0
k__Bacteria;p__Tenericutes;c__Erysipelotrichi;o__Erysipelotrichales;f__Erysipelotrichaceae	29.0	43.0	1.0	3.0	16.0	5.0	15.0	5.0	1.0	7.0	14.0	4.0	14.0	11.0	9.0	3.0	5.0	19.0	13.0	2.0	86.0	68.0	7.0	25.0	19.0	13.0	12.0	125.0	45.0	10.0	41.0	20.0	7.0	20.0	4.0	6.0	26.0	25.0	57.0	3.0	10.0	17.0	35.0	31.0	0.0	69.0	19.0	34.0	24.0
k__Bacteria;p__Tenericutes;c__ML615J-28;o__;f__	0.0	0.0	0.0	0.0	0.0	0.0	0.0	0.0	0.0	0.0	0.0	0.0	0.0	0.0	0.0	0.0	0.0	0.0	0.0	0.0	0.0	0.0	0.0	0.0	0.0	0.0	0.0	0.0	0.0	0.0	0.0	0.0	0.0	0.0	0.0	0.0	0.0	0.0	0.0	0.0	0.0	0.0	0.0	0.0	0.0	0.0	0.0	0.0	0.0
k__Bacteria;p__Tenericutes;c__Mollicutes;o__Acholeplasmatales;f__Acholeplasmataceae	0.0	0.0	0.0	0.0	0.0	0.0	0.0	0.0	0.0	0.0	1.0	0.0	0.0	0.0	0.0	0.0	0.0	0.0	0.0	0.0	0.0	31.0	0.0	0.0	0.0	0.0	0.0	0.0	0.0	0.0	0.0	0.0	0.0	0.0	0.0	1.0	0.0	0.0	0.0	0.0	4.0	13.0	38.0	32.0	0.0	15.0	3.0	6.0	5.0
k__Bacteria;p__Tenericutes;c__Mollicutes;o__Anaeroplasmatales;f__Anaeroplasmataceae	0.0	0.0	0.0	0.0	0.0	0.0	0.0	0.0	0.0	0.0	0.0	0.0	0.0	0.0	0.0	0.0	0.0	0.0	0.0	0.0	0.0	0.0	0.0	0.0	0.0	0.0	0.0	0.0	0.0	0.0	0.0	0.0	0.0	0.0	0.0	0.0	0.0	0.0	0.0	0.0	0.0	0.0	0.0	0.0	0.0	0.0	0.0	1.0	0.0
k__Bacteria;p__Tenericutes;c__Mollicutes;o__Entomoplasmatales;f__Entomoplasmataceae	0.0	0.0	0.0	0.0	0.0	0.0	0.0	0.0	0.0	0.0	0.0	0.0	0.0	0.0	0.0	0.0	0.0	0.0	0.0	0.0	0.0	0.0	0.0	0.0	0.0	0.0	0.0	0.0	0.0	0.0	0.0	0.0	0.0	0.0	0.0	0.0	0.0	0.0	0.0	0.0	0.0	0.0	0.0	0.0	0.0	0.0	0.0	0.0	0.0
k__Bacteria;p__Tenericutes;c__Mollicutes;o__Entomoplasmatales;f__Spiroplasmataceae	0.0	0.0	0.0	0.0	0.0	0.0	0.0	0.0	0.0	0.0	0.0	0.0	0.0	0.0	0.0	0.0	0.0	0.0	0.0	0.0	0.0	0.0	0.0	0.0	0.0	0.0	0.0	0.0	0.0	0.0	0.0	0.0	0.0	0.0	0.0	0.0	0.0	0.0	0.0	0.0	0.0	0.0	0.0	0.0	0.0	0.0	0.0	0.0	0.0
k__Bacteria;p__Tenericutes;c__Mollicutes;o__Mycoplasmatales;f__Mycoplasmataceae	18.0	18.0	0.0	6.0	8.0	8.0	5.0	11.0	3.0	22.0	61.0	24.0	13.0	26.0	81.0	13.0	69.0	36.0	47.0	7.0	37.0	50.0	8.0	11.0	48.0	11.0	25.0	36.0	28.0	8.0	13.0	16.0	6.0	22.0	33.0	22.0	148.0	115.0	65.0	21.0	29.0	39.0	31.0	42.0	10.0	20.0	89.0	81.0	84.0
k__Bacteria;p__Tenericutes;c__Mollicutes;o__RF39;f__	0.0	0.0	0.0	0.0	0.0	0.0	0.0	0.0	0.0	0.0	0.0	0.0	0.0	0.0	0.0	0.0	0.0	0.0	0.0	0.0	0.0	0.0	0.0	0.0	0.0	0.0	0.0	0.0	0.0	0.0	0.0	0.0	0.0	0.0	0.0	0.0	0.0	0.0	0.0	0.0	0.0	0.0	0.0	0.0	0.0	0.0	0.0	0.0	0.0
k__Bacteria;p__Thermi;c__Deinococci;o__Deinococcales;f__Deinococcaceae	10.0	10.0	127.0	5.0	13.0	1.0	5.0	15.0	7.0	28.0	9.0	4.0	13.0	18.0	34.0	20.0	16.0	17.0	4.0	10.0	9.0	3.0	28.0	5.0	7.0	7.0	36.0	10.0	9.0	36.0	52.0	13.0	29.0	38.0	49.0	15.0	13.0	13.0	10.0	44.0	20.0	12.0	8.0	9.0	0.0	12.0	2.0	10.0	52.0
k__Bacteria;p__Thermi;c__Deinococci;o__Thermales;f__Thermaceae	1.0	0.0	6.0	0.0	0.0	0.0	0.0	0.0	0.0	5.0	0.0	0.0	1.0	2.0	0.0	0.0	1.0	0.0	0.0	0.0	0.0	0.0	0.0	0.0	0.0	0.0	0.0	0.0	0.0	0.0	0.0	0.0	2.0	0.0	0.0	0.0	0.0	0.0	0.0	1.0	0.0	0.0	0.0	1.0	0.0	0.0	0.0	0.0	0.0
k__Bacteria;p__Thermotogae;c__Thermotogae (class);o__Thermotogales;f__Thermotogaceae	1.0	0.0	0.0	0.0	1.0	0.0	0.0	1.0	0.0	0.0	0.0	0.0	1.0	0.0	0.0	0.0	0.0	0.0	0.0	0.0	0.0	0.0	0.0	0.0	0.0	0.0	0.0	0.0	0.0	0.0	0.0	0.0	0.0	0.0	0.0	0.0	0.0	0.0	0.0	0.0	0.0	0.0	0.0	0.0	0.0	0.0	0.0	0.0	0.0
k__Bacteria;p__Verrucomicrobia;c__;o__;f__	0.0	0.0	0.0	0.0	0.0	0.0	0.0	0.0	0.0	0.0	0.0	0.0	0.0	0.0	0.0	0.0	0.0	1.0	0.0	0.0	0.0	0.0	0.0	0.0	0.0	0.0	0.0	0.0	0.0	0.0	0.0	0.0	0.0	0.0	0.0	0.0	0.0	0.0	0.0	0.0	0.0	0.0	0.0	0.0	0.0	0.0	0.0	0.0	0.0
k__Bacteria;p__Verrucomicrobia;c__;o__Methylacidiphilales;f__	0.0	0.0	0.0	0.0	0.0	0.0	0.0	0.0	0.0	0.0	0.0	0.0	0.0	0.0	0.0	0.0	0.0	0.0	0.0	0.0	0.0	0.0	0.0	0.0	0.0	0.0	0.0	0.0	0.0	0.0	0.0	0.0	0.0	0.0	0.0	0.0	0.0	0.0	0.0	0.0	0.0	0.0	0.0	0.0	0.0	0.0	0.0	0.0	0.0
k__Bacteria;p__Verrucomicrobia;c__Opitutae;o__;f__Opitutaceae	0.0	1.0	0.0	0.0	0.0	1.0	0.0	0.0	0.0	2.0	0.0	0.0	0.0	0.0	0.0	1.0	0.0	0.0	1.0	0.0	0.0	0.0	0.0	0.0	0.0	0.0	0.0	0.0	0.0	1.0	0.0	0.0	0.0	0.0	0.0	0.0	1.0	0.0	0.0	0.0	0.0	0.0	0.0	0.0	0.0	0.0	0.0	0.0	0.0
k__Bacteria;p__Verrucomicrobia;c__Opitutae;o__Puniceicoccales;f__Puniceicoccaceae	0.0	0.0	0.0	0.0	0.0	0.0	0.0	0.0	0.0	0.0	0.0	0.0	0.0	0.0	0.0	0.0	0.0	0.0	0.0	0.0	0.0	0.0	0.0	0.0	0.0	0.0	0.0	0.0	0.0	0.0	0.0	0.0	0.0	0.0	0.0	0.0	0.0	0.0	0.0	0.0	0.0	0.0	0.0	0.0	0.0	0.0	0.0	0.0	0.0
k__Bacteria;p__Verrucomicrobia;c__Spartobacteria;o__;f__	0.0	0.0	0.0	0.0	7.0	3.0	0.0	5.0	1.0	6.0	2.0	0.0	1.0	4.0	0.0	0.0	4.0	5.0	0.0	1.0	1.0	0.0	0.0	0.0	1.0	9.0	1.0	1.0	0.0	0.0	0.0	0.0	4.0	0.0	0.0	0.0	3.0	2.0	3.0	0.0	0.0	0.0	0.0	1.0	0.0	2.0	1.0	2.0	0.0
k__Bacteria;p__Verrucomicrobia;c__TP21;o__;f__	0.0	0.0	0.0	0.0	0.0	0.0	0.0	0.0	0.0	0.0	0.0	0.0	0.0	0.0	0.0	0.0	0.0	0.0	0.0	0.0	0.0	0.0	0.0	0.0	0.0	0.0	0.0	0.0	0.0	0.0	0.0	0.0	0.0	0.0	0.0	0.0	0.0	0.0	0.0	0.0	0.0	0.0	0.0	0.0	0.0	0.0	0.0	0.0	0.0
k__Bacteria;p__Verrucomicrobia;c__Verrucomicrobiae;o__Verrucomicrobiales;f__	0.0	0.0	0.0	0.0	1.0	1.0	0.0	0.0	2.0	0.0	0.0	0.0	0.0	0.0	0.0	2.0	0.0	1.0	1.0	1.0	0.0	0.0	1.0	1.0	0.0	2.0	0.0	0.0	0.0	1.0	5.0	0.0	1.0	0.0	0.0	0.0	1.0	0.0	0.0	0.0	0.0	1.0	0.0	0.0	0.0	0.0	0.0	0.0	0.0
k__Bacteria;p__Verrucomicrobia;c__Verrucomicrobiae;o__Verrucomicrobiales;f__Verrucomicrobia subdivision 3	0.0	0.0	0.0	0.0	0.0	0.0	0.0	0.0	0.0	0.0	0.0	0.0	0.0	0.0	0.0	0.0	0.0	0.0	0.0	0.0	0.0	0.0	0.0	0.0	0.0	0.0	0.0	0.0	0.0	0.0	0.0	0.0	0.0	0.0	0.0	0.0	0.0	0.0	0.0	0.0	0.0	0.0	0.0	0.0	0.0	0.0	0.0	0.0	0.0
k__Bacteria;p__Verrucomicrobia;c__Verrucomicrobiae;o__Verrucomicrobiales;f__Verrucomicrobiaceae	0.0	6.0	16.0	5.0	2.0	6.0	30.0	3.0	1.0	3.0	3.0	0.0	3.0	7.0	4.0	4.0	4.0	4.0	1.0	2.0	3.0	2.0	0.0	1.0	3.0	29.0	3.0	4.0	2.0	3.0	4.0	5.0	0.0	294.0	4.0	1.0	0.0	2.0	2.0	0.0	3.0	2.0	1.0	0.0	0.0	2.0	0.0	2.0	2.0
k__Bacteria;p__WPS-2;c__;o__;f__	0.0	0.0	0.0	0.0	0.0	0.0	0.0	0.0	0.0	0.0	0.0	0.0	0.0	0.0	0.0	0.0	0.0	0.0	0.0	0.0	0.0	0.0	0.0	0.0	1.0	1.0	0.0	0.0	1.0	0.0	0.0	0.0	0.0	0.0	0.0	0.0	0.0	0.0	0.0	0.0	0.0	3.0	0.0	0.0	0.0	0.0	0.0	0.0	0.0
k__Bacteria;p__WS3;c__PRR-12;o__;f__	0.0	0.0	0.0	0.0	0.0	0.0	0.0	0.0	0.0	0.0	0.0	0.0	0.0	0.0	0.0	0.0	0.0	0.0	0.0	0.0	0.0	0.0	0.0	0.0	0.0	0.0	0.0	0.0	0.0	0.0	0.0	0.0	0.0	0.0	0.0	0.0	0.0	0.0	0.0	0.0	0.0	0.0	0.0	0.0	0.0	0.0	0.0	0.0	0.0
k__Bacteria;p__WS3;c__PRR-12;o__LCP-67;f__	0.0	0.0	0.0	0.0	0.0	0.0	0.0	0.0	0.0	0.0	0.0	0.0	0.0	0.0	0.0	0.0	0.0	0.0	0.0	0.0	0.0	0.0	0.0	0.0	0.0	0.0	0.0	0.0	0.0	0.0	0.0	0.0	0.0	0.0	0.0	0.0	0.0	0.0	0.0	0.0	0.0	0.0	0.0	0.0	0.0	0.0	0.0	0.0	0.0
k__Bacteria;p__WS3;c__PRR-12;o__PRR-10;f__	0.0	0.0	0.0	0.0	0.0	0.0	0.0	0.0	0.0	0.0	0.0	0.0	0.0	0.0	0.0	0.0	0.0	0.0	0.0	0.0	0.0	0.0	0.0	0.0	0.0	0.0	0.0	0.0	0.0	0.0	0.0	0.0	0.0	0.0	0.0	0.0	0.0	0.0	0.0	0.0	0.0	0.0	0.0	0.0	0.0	0.0	0.0	0.0	0.0
k__Bacteria;p__ZB2;c__;o__;f__	0.0	0.0	0.0	0.0	0.0	0.0	0.0	0.0	0.0	0.0	0.0	0.0	0.0	0.0	0.0	0.0	0.0	0.0	0.0	0.0	0.0	0.0	0.0	0.0	0.0	0.0	0.0	0.0	0.0	0.0	0.0	0.0	0.0	0.0	0.0	0.0	0.0	0.0	0.0	0.0	0.0	0.0	0.0	0.0	0.0	0.0	0.0	0.0	0.0
[truncated: 84 more columns]
