# Supplementary material for: Moving pictures of the human microbiome
Source: Genome Biol. 2011 May 30;12(5):R50. doi: 10.1186/gb-2011-12-5-r50 (PMC3271711; doi:10.1186/gb-2011-12-5-r50)
Supplement: Additional file 16 — Taxonomic summary of the persistent and transient OTUs for all individual, body site pairs. [file gb-2011-12-5-r50-S16.XLSX]

## Sheet: TaxaSummaryTable.txt
	Taxon (Greengenes taxonomy)	M3 (gut)		F4 (gut)		M3 (tongue)		F4 (tongue)		M3 (left palm)		F4 (left palm)		M3 (right palm)		F4 (right palm)
		Persistent	Transient	Persistent	Transient	Persistent	Transient	Persistent	Transient	Persistent	Transient	Persistent	Transient	Persistent	Transient	Persistent	Transient
	k__Archaea;p__Crenarchaeota;c__Thaumarchaeota	0	0	0	0	0	0	0	0	0	0	0.000574448	0.0013254	0	0.000541554	0	0.00251601
	k__Bacteria;p__Acidobacteria;c__Acidobacteria (class)	0	0	0	0	0	0	0	0	0	0	0	0.0086213	0	0	0	0
	k__Bacteria;p__Acidobacteria;c__Chloracidobacteria	0	0	0	0	0	0	0	0	0	0	0	0.00190027	0	0	0	0
	k__Bacteria;p__Acidobacteria;c__Solibacteres	0	0	0	0	0	0	0	0	0	0	0	0.000899568	0	0	0	0
	k__Bacteria;p__Actinobacteria;c__	0	0	0	0	0	0	0	0	0	0	0	0.00196592	0	0	0	0
	k__Bacteria;p__Actinobacteria;c__Actinobacteria (class)	0	0.00738507	0.00033715	0	0.066287	0.0864874	0.104591	0.0464954	0.212483	0.167504	0.208608	0.181679	0.212586	0.160959	0.216462	0.23426
	k__Bacteria;p__Bacteroidetes;c__Bacteroidia	0.724917	0.164276	0.596597	0.0561107	0.210817	0.271271	0.184724	0.4858	0	0.0613229	0.0413281	0.0669246	0.00188023	0.0409364	0.0398292	0.0444803
	k__Bacteria;p__Bacteroidetes;c__Flavobacteria	0	0	0	0	0.00241203	0.0261476	0.00162918	0	0	0.0093597	0.00614506	0.0486796	0	0.0160542	0.00558093	0.0308343
	k__Bacteria;p__Bacteroidetes;c__Sphingobacteria	0	0	0	0	0	0	0	0	0	0.00609979	0.00486194	0.0522565	0	0.0103742	0	0.0303973
	k__Bacteria;p__Chloroflexi;c__SOGA31	0	0	0	0	0	0	0	0	0	0	0.000497274	0.0062331	0	0.000593227	0	0.00351579
	k__Bacteria;p__Chloroflexi;c__Thermomicrobia	0	0	0	0	0	0	0	0	0	0	0.000669338	0.00248934	0	0.000800532	0	0.00319136
	k__Bacteria;p__Cyanobacteria;c__	0	0	0	0	0	0	0	0	0.247319	0.00705834	0.0805089	0.0105056	0.255253	0.000960434	0.0819978	0.00565439
	k__Bacteria;p__Firmicutes;c__Bacilli	0	0.00443052	0	0.0198383	0.189286	0.102993	0.287972	0.0874565	0.435706	0.132871	0.266588	0.0972456	0.404993	0.0800951	0.319374	0.087941
	k__Bacteria;p__Firmicutes;c__Clostridia	0.256398	0.633706	0.263596	0.318684	0.0933653	0.137783	0.117577	0.18913	0.0452329	0.118527	0.074371	0.0804359	0.073128	0.0725306	0.0665882	0.103832
	k__Bacteria;p__Fusobacteria;c__Fusobacteria (class)	0	0	0	0	0.0603251	0.108242	0.041111	0.0536537	0.0204283	0.0330426	0.0347696	0.0356562	0.0101923	0.039364	0.0333109	0.0351513
	k__Bacteria;p__Gemmatimonadetes;c__Gemmatimonadetes (class)	0	0	0	0	0	0	0	0	0	0	0	0.00150283	0	0	0	0
	k__Bacteria;p__Proteobacteria;c__Alphaproteobacteria	0	0	0	0	0	0	0	0	0	0.021381	0.02902	0.112237	0.00148841	0.0370395	0.0160009	0.0831871
	k__Bacteria;p__Proteobacteria;c__Betaproteobacteria	0.0081684	0	0.0121715	0	0.217305	0.0669997	0.114019	0.108202	0.0157916	0.0852743	0.0476473	0.0982835	0.0281336	0.154119	0.0459822	0.146153
	k__Bacteria;p__Proteobacteria;c__Deltaproteobacteria	0.00728793	0	0.00722122	0	0	0	0	0	0	0	0	0.00455994	0	0	0	0
	k__Bacteria;p__Proteobacteria;c__Epsilonproteobacteria	0	0.0159392	0	0	0.00687304	0.024494	0.00859711	0.0154764	0	0.0052181	0.000717384	0.00760818	0	0.00232022	0.000921341	0
	k__Bacteria;p__Proteobacteria;c__Gammaproteobacteria	0	0.0658418	0	0.575924	0.150634	0.16211	0.138821	0.0137862	0.0230393	0.349637	0.193869	0.161862	0.0123451	0.376309	0.173952	0.141757
	k__Bacteria;p__SR1;c__	0	0	0	0	0	0.00521938	0	0	0	0	0	0.000951022	0	0	0	0
	k__Bacteria;p__Spirochaetes;c__Spirochaetes (class)	0	0	0	0	0	0	0	0	0	0	0	0.00400281	0	0	0	0
	k__Bacteria;p__TM7;c__TM7-3	0	0	0	0	0	0.0082526	0	0	0	0	0	0	0	0	0	0
	k__Bacteria;p__Tenericutes;c__Erysipelotrichi	0.00322923	0.00111633	0.00414287	0	0.00269525	0	0.000959407	0	0	0	0.00389051	0.00242901	0	0.00371622	0	0.0181285
	k__Bacteria;p__Tenericutes;c__Mollicutes	0	0	0	0	0	0	0	0	0	0.00270485	0.00421002	0.00595631	0	0.00328635	0	0.0133017
	k__Bacteria;p__Thermi;c__Deinococci	0	0	0	0	0	0	0	0	0	0	0.00172424	0.00071859	0	0	0	0.0156986
	k__Bacteria;p__Verrucomicrobia;c__Spartobacteria	0	0	0	0	0	0	0	0	0	0	0	0.000651166	0	0	0	0
	k__Bacteria;p__Verrucomicrobia;c__Verrucomicrobiae	0	0.107305	0.115934	0.0294422	0	0	0	0	0	0	0	0.00242014	0	0	0	0
	G-test results (G, p value)	84.7814	1.80398e-14	144.147	3.25305e-27	19.8582	0.0473235	41.9172	3.40313e-06	104.373	7.71039e-17	36.0869	0.113414	126.797	2.68205e-19	47.7338	9.42934e-05
