# Supplementary material for: Moving pictures of the human microbiome
Source: Genome Biol. 2011 May 30;12(5):R50. doi: 10.1186/gb-2011-12-5-r50 (PMC3271711; doi:10.1186/gb-2011-12-5-r50)
Supplement: Additional file 17 — Detailed results of persistent versus transient community compositions when compared on 454 time series and jackknife analysis. [file gb-2011-12-5-r50-S17.XLSX]

## Sheet: Sheet1
		M3 (gut)		F4 (gut)		M3 (tongue)		F4 (tongue)		M3 (left palm)		F4 (left palm)		M3 (right palm)		F4 (right palm)
		Persistent	Transient	Persistent	Transient	Persistent	Transient	Persistent	Transient	Persistent	Transient	Persistent	Transient	Persistent	Transient	Persistent	Transient
454 versus Illumina	G	7.33642	33.0829	7.05261	50.4381	7.05261	50.4381	3.07181	73.5289	116.093	61.5576	79.1233	65.9173	105.041	46.307	81.7549	51.3299
	p-value	0.196798	0.000129183	0.631642	2.21686e-07	0.631642	2.21686e-07	0.979683	3.08256e-12	1.07677e-22	1.17223e-08	5.48651e-10	4.20345e-05	3.96751e-19	8.72714e-05	2.27186e-13	1.4044e-05
Bootstrapped Illumina	G: mean (st. dev.)	2.46 (0.72)	16.11 (3.67)	8.78 (8.38)	62.95 (43.01)	0.57 (0.64)	21.11 (6.75)	0.34 (0.09)	20.51 (7.07)	1.91 (1.86)	4.32 (0.99)	4.84 (0.78)	13.26 (2.24)	3.74 (1.74)	13.23 (2.01)	1.25 (0.60)	4.86 (1.57)
	Count p <= 0.05	0	316	467	998	0	601	0	712	0	0	0	0	0	0	0	0
